# Supplementary material for: DarkHorse: a method for genome-wide prediction of horizontal gene transfer
Source: Genome Biol. 2007 Feb 2;8(2):R16. doi: 10.1186/gb-2007-8-2-r16 (PMC1852411; doi:10.1186/gb-2007-8-2-r16)
Supplement: Additional data file 1 — The filter threshold setting was 10% and self definition was set as 'Escherichia'. [file gb-2007-8-2-r16-S1.txt]

query_id	num_blasthits	nonself_hits	cand_set_num	tophit_id	besthit_id	LPI	pct_id	seq_length	align_len	align_coverage	evalue	bitscore	tax_id	species	lineage	query_annotation	besthit_annotation
gi|1786183|gb|AAC73113.1|	143	135	9	gi|82775384|ref|YP_401730.1|	gi|82775384|ref|YP_401730.1|	0.980850676114783523767512217141749	97	820	820	1	0	1564	300267	Shigella dysenteriae Sd197	Bacteria;Proteobacteria;Gammaproteobacteria;Enterobacteriales;Enterobacteriaceae;Shigella	fused aspartokinase I and homoserine dehydrogenase I [Escherichia coli K12]	aspartokinase I [Shigella dysenteriae Sd197] gi|81239532|gb|ABB60242.1| aspartokinase I [Shigella dysenteriae Sd197]
gi|1786184|gb|AAC73114.1|	250	203	20	gi|75175995|ref|ZP_00696174.1|	gi|75175995|ref|ZP_00696174.1|	0.980850676114783523767512217141749	95	310	310	1	2e-170	601	344609	Shigella boydii BS512	Bacteria;Proteobacteria;Gammaproteobacteria;Enterobacteriales;Enterobacteriaceae;Shigella	homoserine kinase [Escherichia coli K12]	COG0083: Homoserine kinase [Shigella boydii BS512] gi|75189112|ref|ZP_00702379.1| COG0083: Homoserine kinase [Escherichia coli E24377A] gi|75194229|ref|ZP_00704299.1| COG0083: Homoserine kinase [Escherichia coli HS] gi|75209607|ref|ZP_00709825.1| COG0083: Homoserine kinase [Escherichia coli B171] gi|75229463|ref|ZP_00716013.1| COG0083: Homoserine kinase [Escherichia coli B7A] gi|75234566|ref|ZP_0…
gi|1786185|gb|AAC73115.1|	230	208	8	gi|75175994|ref|ZP_00696173.1|	gi|75175994|ref|ZP_00696173.1|	0.980850676114783523767512217141749	96	428	428	1	0	815	344609	Shigella boydii BS512	Bacteria;Proteobacteria;Gammaproteobacteria;Enterobacteriales;Enterobacteriaceae;Shigella	threonine synthase [Escherichia coli K12]	COG0498: Threonine synthase [Shigella boydii BS512]
gi|1786186|gb|AAC73116.1|	10	4	4	gi|82775387|ref|YP_401733.1|	gi|82775387|ref|YP_401733.1|	0.980850676114783523767512217141749	61	98	68	0.69387755102040816326530612244898	3e-15	83	300267	Shigella dysenteriae Sd197	Bacteria;Proteobacteria;Gammaproteobacteria;Enterobacteriales;Enterobacteriaceae;Shigella	predicted protein [Escherichia coli K12]	hypothetical protein SDY_0005 [Shigella dysenteriae Sd197] gi|81239535|gb|ABB60245.1| conserved hypothetical protein [Shigella dysenteriae Sd197]
gi|1786187|gb|AAC73117.1|	205	198	4	gi|110804079|ref|YP_687599.1|	gi|110804079|ref|YP_687599.1|	0.980850676114783523767512217141749	99	258	258	1	2e-144	514	373384	Shigella flexneri 5 str. 8401	Bacteria;Proteobacteria;Gammaproteobacteria;Enterobacteriales;Enterobacteriaceae;Shigella	conserved protein [Escherichia coli K12]	hypothetical protein SFV_0005 [Shigella flexneri 5 str. 8401] gi|110613627|gb|ABF02294.1| conserved hypothetical protein [Shigella flexneri 5 str. 8401]
gi|1786188|gb|AAC73118.1|	402	390	1	gi|75175991|ref|ZP_00696170.1|	gi|75175991|ref|ZP_00696170.1|	0.980850676114783523767512217141749	95	476	460	0.966386554621848739495798319327731	0	871	344609	Shigella boydii BS512	Bacteria;Proteobacteria;Gammaproteobacteria;Enterobacteriales;Enterobacteriaceae;Shigella	predicted transporter [Escherichia coli K12]	COG1115: Na+/alanine symporter [Shigella boydii BS512]
gi|1786189|gb|AAC73119.1|	303	289	13	gi|110804080|ref|YP_687600.1|	gi|110804080|ref|YP_687600.1|	0.980850676114783523767512217141749	100	317	317	1	4e-176	620	373384	Shigella flexneri 5 str. 8401	Bacteria;Proteobacteria;Gammaproteobacteria;Enterobacteriales;Enterobacteriaceae;Shigella	transaldolase B [Escherichia coli K12]	transaldolase B [Shigella flexneri 5 str. 8401] gi|110613628|gb|ABF02295.1| transaldolase B [Shigella flexneri 5 str. 8401]
gi|1786190|gb|AAC73120.1|	317	309	11	gi|110804081|ref|YP_687601.1|	gi|110804081|ref|YP_687601.1|	0.980850676114783523767512217141749	100	195	195	1	1e-105	384	373384	Shigella flexneri 5 str. 8401	Bacteria;Proteobacteria;Gammaproteobacteria;Enterobacteriales;Enterobacteriaceae;Shigella	predicted molybdochelatase [Escherichia coli K12]	predicted molybdochelatase [Shigella flexneri 5 str. 8401] gi|110613629|gb|ABF02296.1| predicted molybdochelatase [Shigella flexneri 5 str. 8401]
gi|1786191|gb|AAC73121.1|	137	134	4	gi|75175988|ref|ZP_00696167.1|	gi|75175988|ref|ZP_00696167.1|	0.980850676114783523767512217141749	91	188	188	1	6e-94	346	344609	Shigella boydii BS512	Bacteria;Proteobacteria;Gammaproteobacteria;Enterobacteriales;Enterobacteriaceae;Shigella	conserved inner membrane protein associated with acetate transport [Escherichia coli K12]	COG1584: Predicted membrane protein [Shigella boydii BS512] gi|82542628|ref|YP_406575.1| hypothetical protein SBO_0011 [Shigella boydii Sb227] gi|81244039|gb|ABB64747.1| conserved hypothetical protein [Shigella boydii Sb227]
gi|1786193|gb|AAC73122.1|	17	8	6	gi|24111461|ref|NP_705971.1|	gi|24111461|ref|NP_705971.1|	0.980850676114783523767512217141749	82	237	237	1	1e-102	375	198214	Shigella flexneri 2a str. 301	Bacteria;Proteobacteria;Gammaproteobacteria;Enterobacteriales;Enterobacteriaceae;Shigella	conserved protein [Escherichia coli K12]	putative oxidoreductase [Shigella flexneri 2a str. 301] gi|30061581|ref|NP_835752.1| putative oxidoreductase [Shigella flexneri 2a str. 2457T] gi|24050211|gb|AAN41678.1| putative oxidoreductase [Shigella flexneri 2a str. 301] gi|30039823|gb|AAP15557.1| putative oxidoreductase [Shigella flexneri 2a str. 2457T]
gi|1786195|gb|AAC73124.1|	11	5	2	gi|24111462|ref|NP_705972.1|	gi|24111462|ref|NP_705972.1|	0.980850676114783523767512217141749	99	134	134	1	9e-70	264	198214	Shigella flexneri 2a str. 301	Bacteria;Proteobacteria;Gammaproteobacteria;Enterobacteriales;Enterobacteriaceae;Shigella	predicted protein [Escherichia coli K12]	hypothetical protein SF0013 [Shigella flexneri 2a str. 301] gi|30061583|ref|NP_835754.1| hypothetical protein S0013 [Shigella flexneri 2a str. 2457T] gi|74310626|ref|YP_309045.1| hypothetical protein SSO_0013 [Shigella sonnei Ss046] gi|83585320|ref|ZP_00923968.1| hypothetical protein Ecol1_01003509 [Escherichia coli 101-1] gi|110804084|ref|YP_687604.1| hypothetical protein SFV_0011 [Shigella flex…
gi|1786196|gb|AAC73125.1|	500	489	13	gi|24111463|ref|NP_705973.1|	gi|24111463|ref|NP_705973.1|	0.980850676114783523767512217141749	97	638	601	0.942006269592476489028213166144201	0	1136	198214	Shigella flexneri 2a str. 301	Bacteria;Proteobacteria;Gammaproteobacteria;Enterobacteriales;Enterobacteriaceae;Shigella	chaperone Hsp70, co-chaperone with DnaJ [Escherichia coli K12]	molecular chaperone DnaK [Shigella flexneri 2a str. 301] gi|30061584|ref|NP_835755.1| molecular chaperone DnaK [Shigella flexneri 2a str. 2457T] gi|110804085|ref|YP_687605.1| chaperone Hsp70 [Shigella flexneri 5 str. 8401] gi|39931098|sp|Q83MH5|DNAK_SHIFL Chaperone protein dnaK (Heat shock protein 70) (Heat shock 70 kDa protein) (HSP70) gi|24050213|gb|AAN41680.1| chaperone Hsp70; autoregulated he…
gi|1786197|gb|AAC73126.1|	377	367	6	gi|30061585|ref|NP_835756.1|	gi|30061585|ref|NP_835756.1|	0.980850676114783523767512217141749	76	376	376	1	2e-161	571	198215	Shigella flexneri 2a str. 2457T	Bacteria;Proteobacteria;Gammaproteobacteria;Enterobacteriales;Enterobacteriaceae;Shigella	chaperone Hsp40, co-chaperone with DnaK [Escherichia coli K12]	chaperone with DnaK; heat shock protein [Shigella flexneri 2a str. 2457T] gi|110804086|ref|YP_687606.1| chaperone with DnaK [Shigella flexneri 5 str. 8401] gi|30039827|gb|AAP15561.1| chaperone with DnaK; heat shock protein [Shigella flexneri 2a str. 2457T] gi|110613634|gb|ABF02301.1| chaperone with DnaK [Shigella flexneri 5 str. 8401]
gi|1786198|gb|AAC73127.1|	27	10	1	gi|38348062|ref|NP_941311.1|	gi|38348062|ref|NP_941311.1|	0.920914237219529894247197906831516	99	370	370	1	0	739	615	Serratia marcescens	Bacteria;Proteobacteria;Gammaproteobacteria;Enterobacteriales;Enterobacteriaceae;Serratia	IS186/IS421 transposase [Escherichia coli K12]	putative transposase for insertion sequence element is186a/b/c [Serratia marcescens] gi|38259539|emb|CAE51767.1| putative transposase for insertion sequence element is186a/b/c [Serratia marcescens]
gi|1786200|gb|AAC73129.1|	29	9	1	gi|82775397|ref|YP_401743.1|	gi|82775397|ref|YP_401743.1|	0.980850676114783523767512217141749	97	69	69	1	1e-30	134	300267	Shigella dysenteriae Sd197	Bacteria;Proteobacteria;Gammaproteobacteria;Enterobacteriales;Enterobacteriaceae;Shigella	regulatory protein for HokC, overlaps CDS of hokC [Escherichia coli K12]	Gef [Shigella dysenteriae Sd197] gi|81239545|gb|ABB60255.1| Gef [Shigella dysenteriae Sd197]
gi|1786201|gb|AAC73130.1|	192	184	6	gi|24111465|ref|NP_705975.1|	gi|24111465|ref|NP_705975.1|	0.980850676114783523767512217141749	81	388	388	1	5e-173	610	198214	Shigella flexneri 2a str. 301	Bacteria;Proteobacteria;Gammaproteobacteria;Enterobacteriales;Enterobacteriaceae;Shigella	sodium-proton antiporter [Escherichia coli K12]	Na+/H+ antiporter [Shigella flexneri 2a str. 301] gi|30061587|ref|NP_835758.1| Na+/H+ antiporter [Shigella flexneri 2a str. 2457T] gi|24050215|gb|AAN41682.1| Na+/H+ antiporter [Shigella flexneri 2a str. 301] gi|30039829|gb|AAP15563.1| Na+/H+ antiporter [Shigella flexneri 2a str. 2457T]
gi|1786202|gb|AAC73131.1|	108	100	6	gi|82542636|ref|YP_406583.1|	gi|82542636|ref|YP_406583.1|	0.980850676114783523767512217141749	99	301	301	1	1e-172	608	300268	Shigella boydii Sb227	Bacteria;Proteobacteria;Gammaproteobacteria;Enterobacteriales;Enterobacteriaceae;Shigella	DNA-binding transcriptional activator [Escherichia coli K12]	transcriptional activator of nhaA [Shigella boydii Sb227] gi|81244047|gb|ABB64755.1| transcriptional activator of nhaA [Shigella boydii Sb227]
gi|1786203|gb|AAC73132.1|	339	287	106	gi|18466540|ref|NP_569348.1|	gi|74312108|ref|YP_310527.1|	0.980850676114783523767512217141749	99	167	167	1	2e-94	346	300269	Shigella sonnei Ss046	Bacteria;Proteobacteria;Gammaproteobacteria;Enterobacteriales;Enterobacteriaceae;Shigella	IS1 transposase InsAB' [Escherichia coli K12]	IS1 ORF [Shigella sonnei Ss046] gi|74312281|ref|YP_310700.1| IS1 ORF [Shigella sonnei Ss046] gi|74312306|ref|YP_310725.1| IS1 ORF [Shigella sonnei Ss046] gi|74312311|ref|YP_310730.1| IS1 ORF [Shigella sonnei Ss046] gi|74312392|ref|YP_310811.1| IS1 ORF [Shigella sonnei Ss046] gi|74312459|ref|YP_310878.1| IS1 ORF [Shigella sonnei Ss046] gi|74312471|ref|YP_310890.1| IS1 ORF [Shigella sonnei Ss046] g…
gi|1786204|gb|AAC73133.1|	124	96	45	gi|10957284|ref|NP_058308.1|	gi|50262985|gb|AAT72887.1|	0.980850676114783523767512217141749	98	91	91	1	1e-47	191	624	Shigella sonnei	Bacteria;Proteobacteria;Gammaproteobacteria;Enterobacteriales;Enterobacteriaceae;Shigella	IS1 repressor protein InsA [Escherichia coli K12]	InsA [Shigella sonnei]
gi|1786206|gb|AAC73134.1|	309	299	4	gi|16759037|ref|NP_454654.1|	gi|110804091|ref|YP_687611.1|	0.980850676114783523767512217141749	97	87	87	1	1e-38	161	373384	Shigella flexneri 5 str. 8401	Bacteria;Proteobacteria;Gammaproteobacteria;Enterobacteriales;Enterobacteriaceae;Shigella	30S ribosomal subunit protein S20 [Escherichia coli K12]	30S ribosomal subunit protein S20 [Shigella flexneri 5 str. 8401] gi|110613639|gb|ABF02306.1| 30S ribosomal subunit protein S20 [Shigella flexneri 5 str. 8401]
gi|1786207|gb|AAC73135.1|	8	4	2	gi|30061592|ref|NP_835763.1|	gi|30061592|ref|NP_835763.1|	0.980850676114783523767512217141749	98	72	72	1	6e-34	145	198215	Shigella flexneri 2a str. 2457T	Bacteria;Proteobacteria;Gammaproteobacteria;Enterobacteriales;Enterobacteriaceae;Shigella	predicted protein [Escherichia coli K12]	hypothetical protein S0023 [Shigella flexneri 2a str. 2457T] gi|30039834|gb|AAP15568.1| hypothetical protein S_0023 [Shigella flexneri 2a str. 2457T]
gi|1786208|gb|AAC73136.1|	427	419	2	gi|82542641|ref|YP_406588.1|	gi|82542641|ref|YP_406588.1|	0.980850676114783523767512217141749	99	313	313	1	4e-175	617	300268	Shigella boydii Sb227	Bacteria;Proteobacteria;Gammaproteobacteria;Enterobacteriales;Enterobacteriaceae;Shigella	bifunctional riboflavin kinase/FAD synthetase [Escherichia coli K12]	putative regulator [Shigella boydii Sb227] gi|81244052|gb|ABB64760.1| putative regulator [Shigella boydii Sb227]
gi|1786210|gb|AAC73138.1|	378	370	8	gi|24111472|ref|NP_705982.1|	gi|24111472|ref|NP_705982.1|	0.980850676114783523767512217141749	92	164	164	1	6e-82	305	198214	Shigella flexneri 2a str. 301	Bacteria;Proteobacteria;Gammaproteobacteria;Enterobacteriales;Enterobacteriaceae;Shigella	prolipoprotein signal peptidase (signal peptidase II) [Escherichia coli K12]	signal peptidase II [Shigella flexneri 2a str. 301] gi|30061595|ref|NP_835766.1| signal peptidase II [Shigella flexneri 2a str. 2457T] gi|24050222|gb|AAN41689.1| prolipoprotein signal peptidase (SPase II) [Shigella flexneri 2a str. 301] gi|30039837|gb|AAP15571.1| prolipoprotein signal peptidase (SPase II) [Shigella flexneri 2a str. 2457T]
gi|1786211|gb|AAC73139.1|	346	337	3	gi|82775430|ref|YP_401777.1|	gi|82775430|ref|YP_401777.1|	0.980850676114783523767512217141749	97	149	149	1	5e-77	288	300267	Shigella dysenteriae Sd197	Bacteria;Proteobacteria;Gammaproteobacteria;Enterobacteriales;Enterobacteriaceae;Shigella	FKBP-type peptidyl-prolyl cis-trans isomerase (rotamase) [Escherichia coli K12]	probable FKBX-type 16KD peptidyl-prolyl cis-trans isomerase [Shigella dysenteriae Sd197] gi|81239578|gb|ABB60288.1| probable FKBX-type 16KD peptidyl-prolyl cis-trans isomerase [Shigella dysenteriae Sd197]
gi|1786212|gb|AAC73140.1|	334	327	5	gi|30061597|ref|NP_835768.1|	gi|30061597|ref|NP_835768.1|	0.980850676114783523767512217141749	93	316	316	1	2e-164	581	198215	Shigella flexneri 2a str. 2457T	Bacteria;Proteobacteria;Gammaproteobacteria;Enterobacteriales;Enterobacteriaceae;Shigella	1-hydroxy-2-methyl-2-(E)-butenyl 4-diphosphate reductase, 4Fe-4S protein [Escherichia coli K12]	4-hydroxy-3-methylbut-2-enyl diphosphate reductase [Shigella flexneri 2a str. 2457T] gi|56479587|ref|NP_705985.2| 4-hydroxy-3-methylbut-2-enyl diphosphate reductase [Shigella flexneri 2a str. 301] gi|110804096|ref|YP_687616.1| penicillin tolerance protein [Shigella flexneri 5 str. 8401] gi|50400952|sp|Q7UDT8|ISPH_SHIFL 4-hydroxy-3-methylbut-2-enyl diphosphate reductase gi|30039839|gb|AAP15573.1| …
gi|1786213|gb|AAC73141.1|	291	263	5	gi|74310648|ref|YP_309067.1|	gi|74310648|ref|YP_309067.1|	0.980850676114783523767512217141749	94	304	304	1	1e-163	578	300269	Shigella sonnei Ss046	Bacteria;Proteobacteria;Gammaproteobacteria;Enterobacteriales;Enterobacteriaceae;Shigella	ribonucleoside hydrolase 3 [Escherichia coli K12]	hypothetical protein SSO_0035 [Shigella sonnei Ss046] gi|85541762|sp|Q3Z5Y0|RIHC_SHISS Nonspecific ribonucleoside hydrolase rihC (Purine/pyrimidine ribonucleoside hydrolase) gi|73854125|gb|AAZ86832.1| conserved hypothetical protein [Shigella sonnei Ss046]
gi|1786214|gb|AAC73142.1|	364	358	10	gi|24111477|ref|NP_705987.1|	gi|24111477|ref|NP_705987.1|	0.980850676114783523767512217141749	94	273	273	1	5e-142	506	198214	Shigella flexneri 2a str. 301	Bacteria;Proteobacteria;Gammaproteobacteria;Enterobacteriales;Enterobacteriaceae;Shigella	dihydrodipicolinate reductase [Escherichia coli K12]	dihydrodipicolinate reductase [Shigella flexneri 2a str. 301] gi|26245952|ref|NP_751991.1| dihydrodipicolinate reductase [Escherichia coli CFT073] gi|30061599|ref|NP_835770.1| dihydrodipicolinate reductase [Shigella flexneri 2a str. 2457T] gi|75237176|ref|ZP_00721224.1| COG0289: Dihydrodipicolinate reductase [Escherichia coli F11] gi|91209089|ref|YP_539075.1| dihydrodipicolinate reductase [Escher…
gi|1786215|gb|AAC73143.1|	344	331	9	gi|75175963|ref|ZP_00696142.1|	gi|75175963|ref|ZP_00696142.1|	0.980850676114783523767512217141749	99	382	382	1	0	770	344609	Shigella boydii BS512	Bacteria;Proteobacteria;Gammaproteobacteria;Enterobacteriales;Enterobacteriaceae;Shigella	carbamoyl phosphate synthetase small subunit, glutamine amidotransferase [Escherichia coli K12]	COG0505: Carbamoylphosphate synthase small subunit [Shigella boydii BS512] gi|75189136|ref|ZP_00702403.1| COG0505: Carbamoylphosphate synthase small subunit [Escherichia coli E24377A] gi|75194253|ref|ZP_00704323.1| COG0505: Carbamoylphosphate synthase small subunit [Escherichia coli HS] gi|75208888|ref|ZP_00709165.1| COG0505: Carbamoylphosphate synthase small subunit [Escherichia coli B171] gi|75…
gi|1786216|gb|AAC73144.1|	397	387	17	gi|74310651|ref|YP_309070.1|	gi|74310651|ref|YP_309070.1|	0.980850676114783523767512217141749	99	1073	1073	1	0	2101	300269	Shigella sonnei Ss046	Bacteria;Proteobacteria;Gammaproteobacteria;Enterobacteriales;Enterobacteriaceae;Shigella	carbamoyl-phosphate synthase large subunit [Escherichia coli K12]	carbamoyl-phosphate synthase large subunit [Shigella sonnei Ss046] gi|75189137|ref|ZP_00702404.1| COG0458: Carbamoylphosphate synthase large subunit (split gene in MJ) [Escherichia coli E24377A] gi|75194254|ref|ZP_00704324.1| COG0458: Carbamoylphosphate synthase large subunit (split gene in MJ) [Escherichia coli HS] gi|75208889|ref|ZP_00709166.1| COG0458: Carbamoylphosphate synthase large subunit…
gi|1786220|gb|AAC73147.1|	496	480	3	gi|24111482|ref|NP_705992.1|	gi|24111482|ref|NP_705992.1|	0.980850676114783523767512217141749	94	297	297	1	3e-156	554	198214	Shigella flexneri 2a str. 301	Bacteria;Proteobacteria;Gammaproteobacteria;Enterobacteriales;Enterobacteriaceae;Shigella	crotonobetainyl CoA hydratase [Escherichia coli K12]	carnitinyl-CoA dehydratase [Shigella flexneri 2a str. 301] gi|30061604|ref|NP_835775.1| carnitinyl-CoA dehydratase [Shigella flexneri 2a str. 2457T] gi|110804103|ref|YP_687623.1| carnitine racemase [Shigella flexneri 5 str. 8401] gi|24050233|gb|AAN41699.1| carnitine racemase [Shigella flexneri 2a str. 301] gi|30039846|gb|AAP15580.1| carnitine racemase [Shigella flexneri 2a str. 2457T] gi|11061365…
gi|1786221|gb|AAC73148.1|	361	345	4	gi|74310656|ref|YP_309075.1|	gi|74310656|ref|YP_309075.1|	0.980850676114783523767512217141749	96	522	522	1	0	1034	300269	Shigella sonnei Ss046	Bacteria;Proteobacteria;Gammaproteobacteria;Enterobacteriales;Enterobacteriaceae;Shigella	predicted crotonobetaine CoA ligase:carnitine CoA ligase [Escherichia coli K12]	probable crotonobetaine/carnitine-CoA ligase [Shigella sonnei Ss046] gi|73854133|gb|AAZ86840.1| probable crotonobetaine/carnitine-CoA ligase [Shigella sonnei Ss046]
gi|1786222|gb|AAC73149.1|	236	217	6	gi|24111484|ref|NP_705994.1|	gi|24111484|ref|NP_705994.1|	0.980850676114783523767512217141749	97	405	405	1	0	815	198214	Shigella flexneri 2a str. 301	Bacteria;Proteobacteria;Gammaproteobacteria;Enterobacteriales;Enterobacteriaceae;Shigella	crotonobetainyl CoA:carnitine CoA transferase [Escherichia coli K12]	crotonobetainyl-CoA:carnitineCoA-transferase [Shigella flexneri 2a str. 301] gi|30061606|ref|NP_835777.1| crotonobetainyl-CoA:carnitineCoA-transferase [Shigella flexneri 2a str. 2457T] gi|29336604|sp|P59394|CAIB_SHIFL Crotonobetainyl-CoA:carnitine CoA-transferase gi|24050235|gb|AAN41701.1| l-carnitine dehydratase [Shigella flexneri 2a str. 301] gi|30039848|gb|AAP15582.1| l-carnitine dehydratase […
gi|1786223|gb|AAC73150.1|	499	488	4	gi|110804106|ref|YP_687626.1|	gi|110804106|ref|YP_687626.1|	0.980850676114783523767512217141749	99	380	380	1	0	771	373384	Shigella flexneri 5 str. 8401	Bacteria;Proteobacteria;Gammaproteobacteria;Enterobacteriales;Enterobacteriaceae;Shigella	crotonobetaine reductase subunit II, FAD-binding [Escherichia coli K12]	probable carnitine operon oxidoreductase [Shigella flexneri 5 str. 8401] gi|110613654|gb|ABF02321.1| probable carnitine operon oxidoreductase [Shigella flexneri 5 str. 8401]
gi|1786224|gb|AAC73151.1|	363	332	7	gi|24111486|ref|NP_705996.1|	gi|24111486|ref|NP_705996.1|	0.980850676114783523767512217141749	95	504	504	1	0	990	198214	Shigella flexneri 2a str. 301	Bacteria;Proteobacteria;Gammaproteobacteria;Enterobacteriales;Enterobacteriaceae;Shigella	predicted transporter [Escherichia coli K12]	L-carnitine/gamma-butyrobetaine antiporter [Shigella flexneri 2a str. 301] gi|30061608|ref|NP_835779.1| L-carnitine/gamma-butyrobetaine antiporter [Shigella flexneri 2a str. 2457T] gi|28558061|sp|P59335|CAIT_SHIFL L-carnitine/gamma-butyrobetaine antiporter gi|24050238|gb|AAN41703.1| probable carnitine transporter [Shigella flexneri 2a str. 301] gi|30039850|gb|AAP15584.1| probable carnitine transp…
gi|1786226|gb|AAC73153.1|	382	363	1	gi|82775444|ref|YP_401791.1|	gi|82775444|ref|YP_401791.1|	0.980850676114783523767512217141749	99	313	313	1	5e-174	613	300267	Shigella dysenteriae Sd197	Bacteria;Proteobacteria;Gammaproteobacteria;Enterobacteriales;Enterobacteriaceae;Shigella	predicted electron transfer flavoprotein, NAD/FAD-binding domain and ETFP adenine nucleotide-binding domain-like [Escherichia coli K12]	FixB [Shigella dysenteriae Sd197] gi|81239592|gb|ABB60302.1| FixB [Shigella dysenteriae Sd197]
gi|1786227|gb|AAC73154.1|	124	97	5	gi|74310663|ref|YP_309082.1|	gi|74310663|ref|YP_309082.1|	0.980850676114783523767512217141749	95	428	428	1	0	802	300269	Shigella sonnei Ss046	Bacteria;Proteobacteria;Gammaproteobacteria;Enterobacteriales;Enterobacteriaceae;Shigella	predicted oxidoreductase with FAD/NAD(P)-binding domain [Escherichia coli K12]	flavoprotein [Shigella sonnei Ss046] gi|75515631|ref|ZP_00737788.1| COG0644: Dehydrogenases (flavoproteins) [Escherichia coli 53638] gi|73854140|gb|AAZ86847.1| flavoprotein [Shigella sonnei Ss046]
gi|1786228|gb|AAC73155.1|	78	62	4	gi|24111490|ref|NP_706000.1|	gi|24111490|ref|NP_706000.1|	0.980850676114783523767512217141749	98	95	95	1	1e-50	200	198214	Shigella flexneri 2a str. 301	Bacteria;Proteobacteria;Gammaproteobacteria;Enterobacteriales;Enterobacteriaceae;Shigella	predicted 4Fe-4S ferredoxin-type protein [Escherichia coli K12]	putative ferredoxin [Shigella flexneri 2a str. 301] gi|30061611|ref|NP_835782.1| putative ferredoxin [Shigella flexneri 2a str. 2457T] gi|75189148|ref|ZP_00702415.1| COG2440: Ferredoxin-like protein [Escherichia coli E24377A] gi|75234145|ref|ZP_00718549.1| COG2440: Ferredoxin-like protein [Escherichia coli E110019] gi|110804110|ref|YP_687630.1| putative ferredoxin [Shigella flexneri 5 str. 8401] …
gi|1786229|gb|AAC73156.1|	144	125	1	gi|24111491|ref|NP_706001.1|	gi|24111491|ref|NP_706001.1|	0.980850676114783523767512217141749	97	443	443	1	0	857	198214	Shigella flexneri 2a str. 301	Bacteria;Proteobacteria;Gammaproteobacteria;Enterobacteriales;Enterobacteriaceae;Shigella	predicted transporter [Escherichia coli K12]	putative transport protein [Shigella flexneri 2a str. 301] gi|30061612|ref|NP_835783.1| putative transport protein [Shigella flexneri 2a str. 2457T] gi|110804111|ref|YP_687631.1| putative transport protein [Shigella flexneri 5 str. 8401] gi|24050243|gb|AAN41708.1| putative transport protein [Shigella flexneri 2a str. 301] gi|30039854|gb|AAP15588.1| putative transport protein [Shigella flexneri 2a…
gi|1786231|gb|AAC73157.1|	144	129	6	gi|24111492|ref|NP_706002.1|	gi|24111492|ref|NP_706002.1|	0.980850676114783523767512217141749	99	176	176	1	6e-105	382	198214	Shigella flexneri 2a str. 301	Bacteria;Proteobacteria;Gammaproteobacteria;Enterobacteriales;Enterobacteriaceae;Shigella	flavoprotein subunit for the KefC potassium efflux system [Escherichia coli K12]	glutathione-regulated potassium-efflux system ancillary protein [Shigella flexneri 2a str. 301] gi|30061613|ref|NP_835784.1| glutathione-regulated potassium-efflux system ancillary protein [Shigella flexneri 2a str. 2457T] gi|110804112|ref|YP_687632.1| putative NAD(P)H oxidoreductase [Shigella flexneri 5 str. 8401] gi|37537880|sp|Q83SQ4|KEFF_SHIFL Glutathione-regulated potassium-efflux system anc…
gi|1786232|gb|AAC73158.1|	217	198	8	gi|75175957|ref|ZP_00696136.1|	gi|75175957|ref|ZP_00696136.1|	0.980850676114783523767512217141749	87	620	620	1	0	1021	344609	Shigella boydii BS512	Bacteria;Proteobacteria;Gammaproteobacteria;Enterobacteriales;Enterobacteriaceae;Shigella	potassium:proton antiporter [Escherichia coli K12]	COG0475: Kef-type K+ transport systems, membrane components [Shigella boydii BS512] gi|75194268|ref|ZP_00704338.1| COG0475: Kef-type K+ transport systems, membrane components [Escherichia coli HS] gi|82542653|ref|YP_406600.1| K+ efflux antiporter [Shigella boydii Sb227] gi|83584908|ref|ZP_00923565.1| COG0475: Kef-type K+ transport systems, membrane components [Escherichia coli 101-1] gi|81244064|…
gi|1786233|gb|AAC73159.1|	396	367	7	gi|16759082|ref|NP_454699.1|	gi|82775451|ref|YP_401798.1|	0.980850676114783523767512217141749	98	159	159	1	2e-88	327	300267	Shigella dysenteriae Sd197	Bacteria;Proteobacteria;Gammaproteobacteria;Enterobacteriales;Enterobacteriaceae;Shigella	dihydrofolate reductase [Escherichia coli K12]	dihydrofolate reductase type I [Shigella dysenteriae Sd197] gi|81239599|gb|ABB60309.1| dihydrofolate reductase type I [Shigella dysenteriae Sd197]
gi|1786234|gb|AAC73160.1|	174	165	6	gi|24111495|ref|NP_706005.1|	gi|24111495|ref|NP_706005.1|	0.980850676114783523767512217141749	99	280	280	1	4e-166	586	198214	Shigella flexneri 2a str. 301	Bacteria;Proteobacteria;Gammaproteobacteria;Enterobacteriales;Enterobacteriaceae;Shigella	diadenosine tetraphosphatase [Escherichia coli K12]	diadenosinetetraphosphatase [Shigella flexneri 2a str. 301] gi|30061616|ref|NP_835787.1| diadenosinetetraphosphatase [Shigella flexneri 2a str. 2457T] gi|75189153|ref|ZP_00702420.1| COG0639: Diadenosine tetraphosphatase and related serine/threonine protein phosphatases [Escherichia coli E24377A] gi|75194270|ref|ZP_00704340.1| COG0639: Diadenosine tetraphosphatase and related serine/threonine prot…
gi|1786235|gb|AAC73161.1|	155	152	3	gi|1003021|gb|AAA79339.1|	gi|1003021|gb|AAA79339.1|	0.924894897038167149339529796771127	86	125	125	1	7e-56	218	602	Salmonella typhimurium	Bacteria;Proteobacteria;Gammaproteobacteria;Enterobacteriales;Enterobacteriaceae;Salmonella	protein associated with Co2+ and Mg2+ efflux [Escherichia coli K12]	CorD
gi|1786236|gb|AAC73162.1|	472	462	13	gi|75175953|ref|ZP_00696132.1|	gi|75175953|ref|ZP_00696132.1|	0.980850676114783523767512217141749	99	273	273	1	1e-153	545	344609	Shigella boydii BS512	Bacteria;Proteobacteria;Gammaproteobacteria;Enterobacteriales;Enterobacteriaceae;Shigella	S-adenosylmethionine-6-N',N'-adenosyl (rRNA) dimethyltransferase [Escherichia coli K12]	COG0030: Dimethyladenosine transferase (rRNA methylation) [Shigella boydii BS512]
gi|1786237|gb|AAC73163.1|	382	371	9	gi|74310671|ref|YP_309090.1|	gi|74310671|ref|YP_309090.1|	0.980850676114783523767512217141749	98	329	329	1	0	647	300269	Shigella sonnei Ss046	Bacteria;Proteobacteria;Gammaproteobacteria;Enterobacteriales;Enterobacteriaceae;Shigella	4-hydroxy-L-threonine phosphate dehydrogenase, NAD-dependent [Escherichia coli K12]	pyridoxine biosynthesis [Shigella sonnei Ss046] gi|73854148|gb|AAZ86855.1| pyridoxine biosynthesis [Shigella sonnei Ss046]
gi|1786238|gb|AAC73164.1|	160	156	4	gi|82775458|ref|YP_401805.1|	gi|82775458|ref|YP_401805.1|	0.980850676114783523767512217141749	99	428	428	1	0	830	300267	Shigella dysenteriae Sd197	Bacteria;Proteobacteria;Gammaproteobacteria;Enterobacteriales;Enterobacteriaceae;Shigella	peptidyl-prolyl cis-trans isomerase (PPIase) [Escherichia coli K12]	survival protein [Shigella dysenteriae Sd197] gi|81239606|gb|ABB60316.1| survival protein [Shigella dysenteriae Sd197]
gi|1786239|gb|AAC73165.1|	119	111	8	gi|74310673|ref|YP_309092.1|	gi|74310673|ref|YP_309092.1|	0.980850676114783523767512217141749	99	784	784	1	0	1627	300269	Shigella sonnei Ss046	Bacteria;Proteobacteria;Gammaproteobacteria;Enterobacteriales;Enterobacteriaceae;Shigella	exported protein required for envelope biosynthesis and integrity [Escherichia coli K12]	organic solvent tolerance [Shigella sonnei Ss046] gi|82542660|ref|YP_406607.1| organic solvent tolerance [Shigella boydii Sb227] gi|73854150|gb|AAZ86857.1| organic solvent tolerance [Shigella sonnei Ss046] gi|81244071|gb|ABB64779.1| organic solvent tolerance [Shigella boydii Sb227]
gi|1786241|gb|AAC73166.1|	71	59	3	gi|75175615|ref|ZP_00695823.1|	gi|75175615|ref|ZP_00695823.1|	0.980850676114783523767512217141749	84	271	271	1	7e-123	443	344609	Shigella boydii BS512	Bacteria;Proteobacteria;Gammaproteobacteria;Enterobacteriales;Enterobacteriaceae;Shigella	DnaJ-like protein, membrane anchored [Escherichia coli K12]	COG1076: DnaJ-domain-containing proteins 1 [Shigella boydii BS512]
gi|1786242|gb|AAC73167.1|	4	1	1	gi|82775461|ref|YP_401808.1|	gi|82775461|ref|YP_401808.1|	0.980850676114783523767512217141749	86	216	192	0.888888888888888888888888888888889	2e-96	354	300267	Shigella dysenteriae Sd197	Bacteria;Proteobacteria;Gammaproteobacteria;Enterobacteriales;Enterobacteriaceae;Shigella	predicted protein [Escherichia coli K12]	hypothetical protein SDY_0081 [Shigella dysenteriae Sd197] gi|81239609|gb|ABB60319.1| conserved hypothetical protein [Shigella dysenteriae Sd197]
gi|1786244|gb|AAC73169.1|	405	397	5	gi|75175616|ref|ZP_00695824.1|	gi|75175616|ref|ZP_00695824.1|	0.980850676114783523767512217141749	99	219	219	1	5e-125	449	344609	Shigella boydii BS512	Bacteria;Proteobacteria;Gammaproteobacteria;Enterobacteriales;Enterobacteriaceae;Shigella	pseudouridine synthase for 23S rRNA (position 746) and tRNAphe(position 32) [Escherichia coli K12]	COG0564: Pseudouridylate synthases, 23S RNA-specific [Shigella boydii BS512]
gi|1786245|gb|AAC73170.1|	94	87	10	gi|24111503|ref|NP_706013.1|	gi|24111503|ref|NP_706013.1|	0.980850676114783523767512217141749	99	968	968	1	0	1918	198214	Shigella flexneri 2a str. 301	Bacteria;Proteobacteria;Gammaproteobacteria;Enterobacteriales;Enterobacteriaceae;Shigella	RNA polymerase-associated helicase protein (ATPase and RNA polymerase recycling factor) [Escherichia coli K12]	ATP-dependent helicase HepA [Shigella flexneri 2a str. 301] gi|110804123|ref|YP_687643.1| probable ATP-dependent RNA helicase [Shigella flexneri 5 str. 8401] gi|41017652|sp|Q7UDT5|RAPA_SHIFL RNA polymerase-associated protein rapA (ATP-dependent helicase hepA) gi|24050256|gb|AAN41720.1| probable ATP-dependent RNA helicase [Shigella flexneri 2a str. 301] gi|110613671|gb|ABF02338.1| probable ATP-dep…
gi|1786246|gb|AAC73171.1|	99	83	9	gi|75175618|ref|ZP_00695826.1|	gi|75175618|ref|ZP_00695826.1|	0.980850676114783523767512217141749	99	783	783	1	0	1613	344609	Shigella boydii BS512	Bacteria;Proteobacteria;Gammaproteobacteria;Enterobacteriales;Enterobacteriaceae;Shigella	DNA polymerase II [Escherichia coli K12]	COG0417: DNA polymerase elongation subunit (family B) [Shigella boydii BS512]
gi|1786247|gb|AAC73172.1|	147	118	7	gi|74310678|ref|YP_309097.1|	gi|74310678|ref|YP_309097.1|	0.980850676114783523767512217141749	99	231	231	1	1e-132	475	300269	Shigella sonnei Ss046	Bacteria;Proteobacteria;Gammaproteobacteria;Enterobacteriales;Enterobacteriaceae;Shigella	L-ribulose-5-phosphate 4-epimerase [Escherichia coli K12]	L-ribulose-5-phosphate 4-epimerase [Shigella sonnei Ss046] gi|73854155|gb|AAZ86862.1| L-ribulose-5-phosphate 4-epimerase [Shigella sonnei Ss046]
gi|1786248|gb|AAC73173.1|	79	73	10	gi|74310679|ref|YP_309098.1|	gi|74310679|ref|YP_309098.1|	0.980850676114783523767512217141749	99	500	500	1	0	1029	300269	Shigella sonnei Ss046	Bacteria;Proteobacteria;Gammaproteobacteria;Enterobacteriales;Enterobacteriaceae;Shigella	L-arabinose isomerase [Escherichia coli K12]	L-arabinose isomerase [Shigella sonnei Ss046] gi|75189164|ref|ZP_00702431.1| COG2160: L-arabinose isomerase [Escherichia coli E24377A] gi|75194281|ref|ZP_00704351.1| COG2160: L-arabinose isomerase [Escherichia coli HS] gi|75229087|ref|ZP_00715667.1| COG2160: L-arabinose isomerase [Escherichia coli B7A] gi|75234301|ref|ZP_00718679.1| COG2160: L-arabinose isomerase [Escherichia coli E110019] gi|752…
gi|1786249|gb|AAC73174.1|	66	55	9	gi|24111506|ref|NP_706016.1|	gi|24111506|ref|NP_706016.1|	0.980850676114783523767512217141749	94	566	566	1	0	1095	198214	Shigella flexneri 2a str. 301	Bacteria;Proteobacteria;Gammaproteobacteria;Enterobacteriales;Enterobacteriaceae;Shigella	L-ribulokinase [Escherichia coli K12]	ribulokinase [Shigella flexneri 2a str. 301] gi|30061628|ref|NP_835799.1| ribulokinase [Shigella flexneri 2a str. 2457T] gi|60389769|sp|Q83MG5|ARAB_SHIFL Ribulokinase gi|24050261|gb|AAN41723.1| L-ribulokinase [Shigella flexneri 2a str. 301] gi|30039870|gb|AAP15604.1| L-ribulokinase [Shigella flexneri 2a str. 2457T]
gi|1786251|gb|AAC73175.1|	36	27	6	gi|74310681|ref|YP_309100.1|	gi|74310681|ref|YP_309100.1|	0.980850676114783523767512217141749	95	292	292	1	4e-165	583	300269	Shigella sonnei Ss046	Bacteria;Proteobacteria;Gammaproteobacteria;Enterobacteriales;Enterobacteriaceae;Shigella	DNA-binding transcriptional dual regulator [Escherichia coli K12]	transcriptional regulator for ara operon [Shigella sonnei Ss046] gi|73854158|gb|AAZ86865.1| transcriptional regulator for ara operon [Shigella sonnei Ss046]
gi|1786252|gb|AAC73176.1|	123	111	6	gi|24111508|ref|NP_706018.1|	gi|24111508|ref|NP_706018.1|	0.980850676114783523767512217141749	99	254	254	1	8e-147	522	198214	Shigella flexneri 2a str. 301	Bacteria;Proteobacteria;Gammaproteobacteria;Enterobacteriales;Enterobacteriaceae;Shigella	conserved inner membrane protein [Escherichia coli K12]	hypothetical protein SF0060 [Shigella flexneri 2a str. 301] gi|30061630|ref|NP_835801.1| hypothetical protein S0062 [Shigella flexneri 2a str. 2457T] gi|75194284|ref|ZP_00704354.1| COG0586: Uncharacterized membrane-associated protein [Escherichia coli HS] gi|82542669|ref|YP_406616.1| hypothetical protein SBO_0052 [Shigella boydii Sb227] gi|110804129|ref|YP_687649.1| hypothetical protein SFV_0057 …
gi|1786253|gb|AAC73177.1|	499	475	6	gi|30061631|ref|NP_835802.1|	gi|30061631|ref|NP_835802.1|	0.980850676114783523767512217141749	92	232	232	1	4e-115	416	198215	Shigella flexneri 2a str. 2457T	Bacteria;Proteobacteria;Gammaproteobacteria;Enterobacteriales;Enterobacteriaceae;Shigella	thiamin transporter subunit [Escherichia coli K12]	putative ATP-binding component of a transport system [Shigella flexneri 2a str. 2457T] gi|30039873|gb|AAP15607.1| putative ATP-binding component of a transport system [Shigella flexneri 2a str. 2457T]
gi|1786254|gb|AAC73178.1|	88	76	9	gi|24111510|ref|NP_706020.1|	gi|24111510|ref|NP_706020.1|	0.980850676114783523767512217141749	88	536	536	1	0	941	198214	Shigella flexneri 2a str. 301	Bacteria;Proteobacteria;Gammaproteobacteria;Enterobacteriales;Enterobacteriaceae;Shigella	fused thiamin transporter subunits of ABC superfamily: membrane components [Escherichia coli K12]	thiamin ABC transporter membrane component [Shigella flexneri 2a str. 301] gi|30061632|ref|NP_835803.1| thiamin ABC transporter membrane component [Shigella flexneri 2a str. 2457T] gi|75209411|ref|ZP_00709643.1| COG1178: ABC-type Fe3+ transport system, permease component [Escherichia coli B171] gi|24050265|gb|AAN41727.1| putative transport system permease protein [Shigella flexneri 2a str. 301] g…
gi|1786255|gb|AAC73179.1|	107	96	8	gi|82775473|ref|YP_401820.1|	gi|82775473|ref|YP_401820.1|	0.980850676114783523767512217141749	94	327	315	0.963302752293577981651376146788991	8e-173	609	300267	Shigella dysenteriae Sd197	Bacteria;Proteobacteria;Gammaproteobacteria;Enterobacteriales;Enterobacteriaceae;Shigella	thiamin transporter subunit [Escherichia coli K12]	thiamin-binding periplasmic protein [Shigella dysenteriae Sd197] gi|81239621|gb|ABB60331.1| thiamin-binding periplasmic protein [Shigella dysenteriae Sd197]
gi|1786256|gb|AAC73180.1|	73	55	4	gi|74310686|ref|YP_309105.1|	gi|74310686|ref|YP_309105.1|	0.980850676114783523767512217141749	98	551	551	1	0	1135	300269	Shigella sonnei Ss046	Bacteria;Proteobacteria;Gammaproteobacteria;Enterobacteriales;Enterobacteriaceae;Shigella	DNA-binding transcriptional regulator [Escherichia coli K12]	putative transport protein [Shigella sonnei Ss046] gi|75175627|ref|ZP_00695835.1| COG4533: ABC-type uncharacterized transport system, periplasmic component [Shigella boydii BS512] gi|75229080|ref|ZP_00715660.1| COG4533: ABC-type uncharacterized transport system, periplasmic component [Escherichia coli B7A] gi|73854163|gb|AAZ86870.1| putative transport protein [Shigella sonnei Ss046]
gi|1786258|gb|AAC73182.1|	484	479	5	gi|24111514|ref|NP_706024.1|	gi|24111514|ref|NP_706024.1|	0.980850676114783523767512217141749	99	201	201	1	6e-114	412	198214	Shigella flexneri 2a str. 301	Bacteria;Proteobacteria;Gammaproteobacteria;Enterobacteriales;Enterobacteriaceae;Shigella	3-isopropylmalate isomerase subunit [Escherichia coli K12]	isopropylmalate isomerase small subunit [Shigella flexneri 2a str. 301] gi|30061636|ref|NP_835807.1| isopropylmalate isomerase small subunit [Shigella flexneri 2a str. 2457T] gi|110804134|ref|YP_687654.1| isopropylmalate isomerase subunit [Shigella flexneri 5 str. 8401] gi|32129698|sp|P59714|LEUD_SHIFL 3-isopropylmalate dehydratase small subunit (Isopropylmalate isomerase) (Alpha-IPM isomerase) (…
gi|1786259|gb|AAC73183.1|	478	474	8	gi|110804135|ref|YP_687655.1|	gi|110804135|ref|YP_687655.1|	0.980850676114783523767512217141749	98	466	466	1	0	926	373384	Shigella flexneri 5 str. 8401	Bacteria;Proteobacteria;Gammaproteobacteria;Enterobacteriales;Enterobacteriaceae;Shigella	3-isopropylmalate isomerase subunit, dehydratase component [Escherichia coli K12]	3-isopropylmalate isomerase (dehydratase) subunit [Shigella flexneri 5 str. 8401] gi|110613683|gb|ABF02350.1| 3-isopropylmalate isomerase (dehydratase) subunit [Shigella flexneri 5 str. 8401]
gi|1786261|gb|AAC73185.1|	371	367	9	gi|75175632|ref|ZP_00695840.1|	gi|75175632|ref|ZP_00695840.1|	0.980850676114783523767512217141749	97	523	523	1	0	998	344609	Shigella boydii BS512	Bacteria;Proteobacteria;Gammaproteobacteria;Enterobacteriales;Enterobacteriaceae;Shigella	2-isopropylmalate synthase [Escherichia coli K12]	COG0119: Isopropylmalate/homocitrate/citramalate synthases [Shigella boydii BS512] gi|75189176|ref|ZP_00702443.1| COG0119: Isopropylmalate/homocitrate/citramalate synthases [Escherichia coli E24377A] gi|75194293|ref|ZP_00704363.1| COG0119: Isopropylmalate/homocitrate/citramalate synthases [Escherichia coli HS] gi|75209404|ref|ZP_00709636.1| COG0119: Isopropylmalate/homocitrate/citramalate synthas…
gi|1786266|gb|AAC73189.1|	373	363	9	gi|30061643|ref|NP_835814.1|	gi|30061643|ref|NP_835814.1|	0.980850676114783523767512217141749	99	163	163	1	2e-82	307	198215	Shigella flexneri 2a str. 2457T	Bacteria;Proteobacteria;Gammaproteobacteria;Enterobacteriales;Enterobacteriaceae;Shigella	acetolactate synthase III, thiamin-dependent, small subunit [Escherichia coli K12]	acetolactate synthase small subunit [Shigella flexneri 2a str. 2457T] gi|56479597|ref|NP_706031.2| acetolactate synthase small subunit [Shigella flexneri 2a str. 301] gi|75189179|ref|ZP_00702446.1| COG0440: Acetolactate synthase, small (regulatory) subunit [Escherichia coli E24377A] gi|75194296|ref|ZP_00704366.1| COG0440: Acetolactate synthase, small (regulatory) subunit [Escherichia coli HS] gi|…
gi|1786268|gb|AAC73191.1|	307	287	9	gi|74310698|ref|YP_309117.1|	gi|74310698|ref|YP_309117.1|	0.980850676114783523767512217141749	99	334	334	1	0	662	300269	Shigella sonnei Ss046	Bacteria;Proteobacteria;Gammaproteobacteria;Enterobacteriales;Enterobacteriaceae;Shigella	DNA-binding transcriptional dual regulator [Escherichia coli K12]	transcriptional repressor of fru operon and others [Shigella sonnei Ss046] gi|73854175|gb|AAZ86882.1| transcriptional repressor of fru operon and others [Shigella sonnei Ss046]
gi|1786269|gb|AAC73192.1|	212	205	6	gi|30061648|ref|NP_835819.1|	gi|30061648|ref|NP_835819.1|	0.980850676114783523767512217141749	98	152	152	1	9e-82	304	198215	Shigella flexneri 2a str. 2457T	Bacteria;Proteobacteria;Gammaproteobacteria;Enterobacteriales;Enterobacteriaceae;Shigella	conserved protein [Escherichia coli K12]	hypothetical protein S0080 [Shigella flexneri 2a str. 2457T] gi|56479598|ref|NP_706036.2| hypothetical protein SF0078 [Shigella flexneri 2a str. 301] gi|110804145|ref|YP_687665.1| hypothetical protein SFV_0074 [Shigella flexneri 5 str. 8401] gi|51316417|sp|Q83MG1|MRAZ_SHIFL Protein mraZ gi|30039890|gb|AAP15624.1| hypothetical protein S_0080 [Shigella flexneri 2a str. 2457T] gi|56383149|gb|AAN4174…
gi|1786270|gb|AAC73193.1|	395	390	8	gi|74310701|ref|YP_309120.1|	gi|74310701|ref|YP_309120.1|	0.980850676114783523767512217141749	95	313	313	1	2e-164	581	300269	Shigella sonnei Ss046	Bacteria;Proteobacteria;Gammaproteobacteria;Enterobacteriales;Enterobacteriaceae;Shigella	S-adenosyl-dependent methyltransferase activity on membrane-located substrates [Escherichia coli K12]	putative apolipoprotein [Shigella sonnei Ss046] gi|88909219|sp|Q3Z5S7|MRAW_SHISS S-adenosyl-methyltransferase mraW gi|73854178|gb|AAZ86885.1| putative apolipoprotein [Shigella sonnei Ss046]
gi|1786271|gb|AAC73194.1|	42	40	2	gi|16759116|ref|NP_454733.1|	gi|16759116|ref|NP_454733.1|	0.924894897038167149339529796771127	83	121	121	1	6e-50	198	220341	Salmonella enterica subsp. enterica serovar Typhi str. CT18	Bacteria;Proteobacteria;Gammaproteobacteria;Enterobacteriales;Enterobacteriaceae;Salmonella	membrane bound cell division protein at septum containing leucine zipper motif [Escherichia coli K12]	cell division protein FtsL [Salmonella enterica subsp. enterica serovar Typhi str. CT18] gi|16763511|ref|NP_459126.1| cell division protein [Salmonella typhimurium LT2] gi|29140666|ref|NP_804008.1| cell division protein FtsL [Salmonella enterica subsp. enterica serovar Typhi Ty2] gi|56412393|ref|YP_149468.1| cell division protein FtsL [Salmonella enterica subsp. enterica serovar Paratyphi A str. …
gi|1786272|gb|AAC73195.1|	307	302	5	gi|74310703|ref|YP_309122.1|	gi|74310703|ref|YP_309122.1|	0.980850676114783523767512217141749	96	588	588	1	0	1118	300269	Shigella sonnei Ss046	Bacteria;Proteobacteria;Gammaproteobacteria;Enterobacteriales;Enterobacteriaceae;Shigella	transpeptidase involved in septal peptidoglycan synthesis (penicillin-binding protein 3) [Escherichia coli K12]	septum formation; penicillin-binding protein 3; peptidoglycan synthetase [Shigella sonnei Ss046] gi|73854180|gb|AAZ86887.1| septum formation; penicillin-binding protein 3; peptidoglycan synthetase [Shigella sonnei Ss046]
gi|1786273|gb|AAC73196.1|	338	321	10	gi|24111530|ref|NP_706040.1	gi|24111530|ref|NP_706040.1	0.980850676114783523767512217141749	89	495	495	1	0	886	198214	Shigella flexneri 2a str. 301	Bacteria;Proteobacteria;Gammaproteobacteria;Enterobacteriales;Enterobacteriaceae;Shigella	UDP-N-acetylmuramoyl-L-alanyl-D-glutamate:meso-diaminopimelate ligase [Escherichia coli K12]	no data
gi|1786274|gb|AAC73197.1|	377	367	4	gi|74310705|ref|YP_309124.1|	gi|74310705|ref|YP_309124.1|	0.980850676114783523767512217141749	95	452	452	1	0	839	300269	Shigella sonnei Ss046	Bacteria;Proteobacteria;Gammaproteobacteria;Enterobacteriales;Enterobacteriaceae;Shigella	UDP-N-acetylmuramoyl-tripeptide:D-alanyl-D-alanine ligase [Escherichia coli K12]	D-alanine:D-alanine-adding enzyme [Shigella sonnei Ss046] gi|75175643|ref|ZP_00695851.1| COG0770: UDP-N-acetylmuramyl pentapeptide synthase [Shigella boydii BS512] gi|75189186|ref|ZP_00702453.1| COG0770: UDP-N-acetylmuramyl pentapeptide synthase [Escherichia coli E24377A] gi|75194303|ref|ZP_00704373.1| COG0770: UDP-N-acetylmuramyl pentapeptide synthase [Escherichia coli HS] gi|75209393|ref|ZP_007…
gi|1786275|gb|AAC73198.1|	261	254	11	gi|16759120|ref|NP_454737.1|	gi|16759120|ref|NP_454737.1|	0.924894897038167149339529796771127	88	360	360	1	2e-179	631	220341	Salmonella enterica subsp. enterica serovar Typhi str. CT18	Bacteria;Proteobacteria;Gammaproteobacteria;Enterobacteriales;Enterobacteriaceae;Salmonella	phospho-N-acetylmuramoyl-pentapeptide transferase [Escherichia coli K12]	phospho-N-acetylmuramoyl-pentapeptide-transferase [Salmonella enterica subsp. enterica serovar Typhi str. CT18] gi|29140670|ref|NP_804012.1| phospho-N-acetylmuramoyl-pentapeptide-transferase [Salmonella enterica subsp. enterica serovar Typhi Ty2] gi|62178692|ref|YP_215109.1| phospho-N-acetylmuramoyl-pentapeptide-transferase [Salmonella enterica subsp. enterica serovar Choleraesuis str. SC-B67] gi…
gi|1786276|gb|AAC73199.1|	191	180	10	gi|24111533|ref|NP_706043.1|	gi|24111533|ref|NP_706043.1|	0.980850676114783523767512217141749	90	438	438	1	0	776	198214	Shigella flexneri 2a str. 301	Bacteria;Proteobacteria;Gammaproteobacteria;Enterobacteriales;Enterobacteriaceae;Shigella	UDP-N-acetylmuramoyl-L-alanine:D-glutamate ligase [Escherichia coli K12]	UDP-N-acetylmuramoyl-L-alanyl-D-glutamate synthetase [Shigella flexneri 2a str. 301] gi|62900692|sp|Q83MF9|MURD_SHIFL UDP-N-acetylmuramoylalanine--D-glutamate ligase (UDP-N-acetylmuramoyl-L-alanyl-D-glutamate synthetase) (D-glutamic acid-adding enzyme) gi|24050291|gb|AAN41750.1| UDP-N-acetylmuramoylalanine-D-glutamate ligase [Shigella flexneri 2a str. 301]
gi|1786277|gb|AAC73200.1|	302	297	4	gi|75175646|ref|ZP_00695854.1|	gi|75175646|ref|ZP_00695854.1|	0.980850676114783523767512217141749	86	414	414	1	0	697	344609	Shigella boydii BS512	Bacteria;Proteobacteria;Gammaproteobacteria;Enterobacteriales;Enterobacteriaceae;Shigella	integral membrane protein involved in stabilizing FstZ ring during cell division [Escherichia coli K12]	COG0772: Bacterial cell division membrane protein [Shigella boydii BS512] gi|82542693|ref|YP_406640.1| FtsW [Shigella boydii Sb227] gi|81244104|gb|ABB64812.1| FtsW [Shigella boydii Sb227]
gi|1786278|gb|AAC73201.1|	342	333	8	gi|74310709|ref|YP_309128.1|	gi|74310709|ref|YP_309128.1|	0.980850676114783523767512217141749	99	355	355	1	0	705	300269	Shigella sonnei Ss046	Bacteria;Proteobacteria;Gammaproteobacteria;Enterobacteriales;Enterobacteriaceae;Shigella	N-acetylglucosaminyl transferase [Escherichia coli K12]	UDP-N-acetylglucosamine:N-acetylmuramyl- (pentapeptide) pyrophosphoryl-undecaprenol N-acetylglucosamine transferase [Shigella sonnei Ss046] gi|75209389|ref|ZP_00709621.1| COG0707: UDP-N-acetylglucosamine:LPS N-acetylglucosamine transferase [Escherichia coli B171] gi|75229061|ref|ZP_00715641.1| COG0707: UDP-N-acetylglucosamine:LPS N-acetylglucosamine transferase [Escherichia coli B7A] gi|75256038|…
gi|1786279|gb|AAC73202.1|	355	350	9	gi|110804155|ref|YP_687675.1|	gi|110804155|ref|YP_687675.1|	0.980850676114783523767512217141749	92	491	491	1	0	907	373384	Shigella flexneri 5 str. 8401	Bacteria;Proteobacteria;Gammaproteobacteria;Enterobacteriales;Enterobacteriaceae;Shigella	UDP-N-acetylmuramate:L-alanine ligase [Escherichia coli K12]	L-alanine adding enzyme, UDP-N-acetyl-muramate:alanine ligase [Shigella flexneri 5 str. 8401] gi|110613703|gb|ABF02370.1| L-alanine adding enzyme, UDP-N-acetyl-muramate:alanine ligase [Shigella flexneri 5 str. 8401]
gi|1786280|gb|AAC73203.1|	392	381	7	gi|75175649|ref|ZP_00695857.1|	gi|75175649|ref|ZP_00695857.1|	0.980850676114783523767512217141749	99	306	306	1	1e-169	599	344609	Shigella boydii BS512	Bacteria;Proteobacteria;Gammaproteobacteria;Enterobacteriales;Enterobacteriaceae;Shigella	D-alanine:D-alanine ligase [Escherichia coli K12]	COG1181: D-alanine-D-alanine ligase and related ATP-grasp enzymes [Shigella boydii BS512] gi|82542696|ref|YP_406643.1| D-alanine-D-alanine ligase B [Shigella boydii Sb227] gi|81244107|gb|ABB64815.1| D-alanine-D-alanine ligase B [Shigella boydii Sb227]
gi|1786281|gb|AAC73204.1|	119	115	6	gi|82775500|ref|YP_401847.1|	gi|82775500|ref|YP_401847.1|	0.980850676114783523767512217141749	92	276	265	0.960144927536231884057971014492754	9e-137	489	300267	Shigella dysenteriae Sd197	Bacteria;Proteobacteria;Gammaproteobacteria;Enterobacteriales;Enterobacteriaceae;Shigella	membrane anchored protein involved in growth of wall at septum [Escherichia coli K12]	cell division protein [Shigella dysenteriae Sd197] gi|81239648|gb|ABB60358.1| cell division protein [Shigella dysenteriae Sd197]
gi|1786282|gb|AAC73205.1|	366	363	8	gi|78100129|sp|P0ABH3|FTSA_SHIFL	gi|78100129|sp|P0ABH3|FTSA_SHIFL	0.980850676114783523767512217141749	100	420	420	1	0	829	623	Shigella flexneri	Bacteria;Proteobacteria;Gammaproteobacteria;Enterobacteriales;Enterobacteriaceae;Shigella	ATP-binding cell division protein involved in recruitment of FtsK to Z ring [Escherichia coli K12]	Cell division protein ftsA
gi|1786284|gb|AAC73206.1|	486	479	14	gi|74310714|ref|YP_309133.1|	gi|74310714|ref|YP_309133.1|	0.980850676114783523767512217141749	87	383	383	1	0	639	300269	Shigella sonnei Ss046	Bacteria;Proteobacteria;Gammaproteobacteria;Enterobacteriales;Enterobacteriaceae;Shigella	GTP-binding tubulin-like cell division protein [Escherichia coli K12]	FtsZ [Shigella sonnei Ss046] gi|73854191|gb|AAZ86898.1| FtsZ [Shigella sonnei Ss046]
gi|1786285|gb|AAC73207.1|	319	311	16	gi|82542699|ref|YP_406647.1|	gi|82542699|ref|YP_406647.1|	0.980850676114783523767512217141749	99	305	305	1	1e-173	611	300268	Shigella boydii Sb227	Bacteria;Proteobacteria;Gammaproteobacteria;Enterobacteriales;Enterobacteriaceae;Shigella	UDP-3-O-acyl N-acetylglucosamine deacetylase [Escherichia coli K12]	UDP-3-O-acyl N-acetylglucosamine deacetylase [Shigella boydii Sb227] gi|81244110|gb|ABB64818.1| UDP-3-O-acyl N-acetylglucosamine deacetylase [Shigella boydii Sb227]
gi|1786287|gb|AAC73209.1|	285	277	11	gi|24111543|ref|NP_706053.1|	gi|24111543|ref|NP_706053.1|	0.980850676114783523767512217141749	97	901	901	1	0	1730	198214	Shigella flexneri 2a str. 301	Bacteria;Proteobacteria;Gammaproteobacteria;Enterobacteriales;Enterobacteriaceae;Shigella	preprotein translocase subunit, ATPase [Escherichia coli K12]	translocase [Shigella flexneri 2a str. 301] gi|30061665|ref|NP_835836.1| translocase [Shigella flexneri 2a str. 2457T] gi|24050302|gb|AAN41760.1| preprotein translocase; secretion protein [Shigella flexneri 2a str. 301] gi|30039907|gb|AAP15641.1| preprotein translocase; secretion protein [Shigella flexneri 2a str. 2457T]
gi|1786288|gb|AAC73210.1|	363	332	4	gi|74310718|ref|YP_309137.1|	gi|74310718|ref|YP_309137.1|	0.980850676114783523767512217141749	99	129	129	1	2e-71	269	300269	Shigella sonnei Ss046	Bacteria;Proteobacteria;Gammaproteobacteria;Enterobacteriales;Enterobacteriaceae;Shigella	nucleoside triphosphate pyrophosphohydrolase, marked preference for dGTP [Escherichia coli K12]	7,8-dihydro-8-oxoguanine-triphosphatase [Shigella sonnei Ss046] gi|75194316|ref|ZP_00704386.1| COG0494: NTP pyrophosphohydrolases including oxidative damage repair enzymes [Escherichia coli HS] gi|75208413|ref|ZP_00708745.1| COG0494: NTP pyrophosphohydrolases including oxidative damage repair enzymes [Escherichia coli B171] gi|75226879|ref|ZP_00713776.1| COG0494: NTP pyrophosphohydrolases includi…
gi|1786290|gb|AAC73212.1|	117	113	1	gi|83569679|ref|ZP_00921129.1|	gi|83569679|ref|ZP_00921129.1|	0.980850676114783523767512217141749	98	65	65	1	5e-33	142	358708	Shigella dysenteriae 1012	Bacteria;Proteobacteria;Gammaproteobacteria;Enterobacteriales;Enterobacteriaceae;Shigella	conserved protein [Escherichia coli K12]	COG3024: Uncharacterized protein conserved in bacteria [Shigella dysenteriae 1012]
gi|1786291|gb|AAC73213.1|	94	89	7	gi|82775509|ref|YP_401856.1|	gi|82775509|ref|YP_401856.1|	0.980850676114783523767512217141749	94	247	247	1	5e-130	466	300267	Shigella dysenteriae Sd197	Bacteria;Proteobacteria;Gammaproteobacteria;Enterobacteriales;Enterobacteriaceae;Shigella	conserved protein [Escherichia coli K12]	hypothetical protein SDY_0132 [Shigella dysenteriae Sd197] gi|81239657|gb|ABB60367.1| conserved hypothetical protein [Shigella dysenteriae Sd197]
gi|1786292|gb|AAC73214.1|	458	442	3	gi|75176549|ref|ZP_00696686.1|	gi|75176549|ref|ZP_00696686.1|	0.980850676114783523767512217141749	94	206	206	1	2e-103	377	344609	Shigella boydii BS512	Bacteria;Proteobacteria;Gammaproteobacteria;Enterobacteriales;Enterobacteriaceae;Shigella	dephospho-CoA kinase [Escherichia coli K12]	COG0237: Dephospho-CoA kinase [Shigella boydii BS512]
gi|1786293|gb|AAC73215.1|	409	395	9	gi|82775511|ref|YP_401858.1|	gi|82775511|ref|YP_401858.1|	0.980850676114783523767512217141749	99	347	347	1	0	691	300267	Shigella dysenteriae Sd197	Bacteria;Proteobacteria;Gammaproteobacteria;Enterobacteriales;Enterobacteriaceae;Shigella	GMP reductase [Escherichia coli K12]	GMP reductase [Shigella dysenteriae Sd197] gi|81239659|gb|ABB60369.1| GMP reductase [Shigella dysenteriae Sd197]
gi|1786295|gb|AAC73217.1|	292	271	5	gi|74310725|ref|YP_309144.1|	gi|74310725|ref|YP_309144.1|	0.980850676114783523767512217141749	89	400	400	1	0	705	300269	Shigella sonnei Ss046	Bacteria;Proteobacteria;Gammaproteobacteria;Enterobacteriales;Enterobacteriaceae;Shigella	assembly protein in type IV pilin biogenesis, transmembrane protein [Escherichia coli K12]	putative integral membrane protein [Shigella sonnei Ss046] gi|73854202|gb|AAZ86909.1| putative integral membrane protein [Shigella sonnei Ss046]
gi|1786296|gb|AAC73218.1|	499	473	2	gi|83569687|ref|ZP_00921137.1|	gi|83569687|ref|ZP_00921137.1|	0.980850676114783523767512217141749	98	461	461	1	0	909	358708	Shigella dysenteriae 1012	Bacteria;Proteobacteria;Gammaproteobacteria;Enterobacteriales;Enterobacteriaceae;Shigella	conserved protein with nucleoside triphosphate hydrolase domain [Escherichia coli K12]	COG2804: Type II secretory pathway, ATPase PulE/Tfp pilus assembly pathway, ATPase PilB [Shigella dysenteriae 1012]
gi|1786297|gb|AAC73219.1|	100	93	2	gi|24111552|ref|NP_706062.1|	gi|24111552|ref|NP_706062.1|	0.980850676114783523767512217141749	91	146	146	1	7e-72	271	198214	Shigella flexneri 2a str. 301	Bacteria;Proteobacteria;Gammaproteobacteria;Enterobacteriales;Enterobacteriaceae;Shigella	predicted major pilin subunit [Escherichia coli K12]	prelipin peptidase dependent protein [Shigella flexneri 2a str. 301] gi|30061674|ref|NP_835845.1| prelipin peptidase dependent protein [Shigella flexneri 2a str. 2457T] gi|110804169|ref|YP_687689.1| prelipin peptidase dependent protein [Shigella flexneri 5 str. 8401] gi|24050312|gb|AAN41769.1| prelipin peptidase dependent protein [Shigella flexneri 2a str. 301] gi|30039916|gb|AAP15650.1| prelipin…
gi|1786299|gb|AAC73220.1|	399	389	4	gi|82775515|ref|YP_401862.1|	gi|82775515|ref|YP_401862.1|	0.980850676114783523767512217141749	94	297	297	1	5e-155	550	300267	Shigella dysenteriae Sd197	Bacteria;Proteobacteria;Gammaproteobacteria;Enterobacteriales;Enterobacteriaceae;Shigella	quinolinate phosphoribosyltransferase [Escherichia coli K12]	quinolinate phosphoribosyltransferase [Shigella dysenteriae Sd197] gi|81239663|gb|ABB60373.1| quinolinate phosphoribosyltransferase [Shigella dysenteriae Sd197]
gi|1786300|gb|AAC73221.1|	213	196	3	gi|82775516|ref|YP_401863.1|	gi|82775516|ref|YP_401863.1|	0.980850676114783523767512217141749	98	183	183	1	6e-106	385	300267	Shigella dysenteriae Sd197	Bacteria;Proteobacteria;Gammaproteobacteria;Enterobacteriales;Enterobacteriaceae;Shigella	N-acetyl-anhydromuranmyl-L-alanine amidase [Escherichia coli K12]	regulates ampC [Shigella dysenteriae Sd197] gi|81239664|gb|ABB60374.1| regulates ampC [Shigella dysenteriae Sd197]
gi|1786301|gb|AAC73222.1|	28	21	4	gi|82775517|ref|YP_401864.1|	gi|82775517|ref|YP_401864.1|	0.980850676114783523767512217141749	96	284	284	1	4e-155	550	300267	Shigella dysenteriae Sd197	Bacteria;Proteobacteria;Gammaproteobacteria;Enterobacteriales;Enterobacteriaceae;Shigella	predicted inner membrane protein [Escherichia coli K12]	regulates ampC [Shigella dysenteriae Sd197] gi|81239665|gb|ABB60375.1| regulates ampC [Shigella dysenteriae Sd197]
gi|1786302|gb|AAC73223.1|	482	441	10	gi|74310730|ref|YP_309149.1|	gi|74310730|ref|YP_309149.1|	0.980850676114783523767512217141749	93	457	457	1	0	846	300269	Shigella sonnei Ss046	Bacteria;Proteobacteria;Gammaproteobacteria;Enterobacteriales;Enterobacteriaceae;Shigella	aromatic amino acid transporter [Escherichia coli K12]	aromatic amino acid transport protein [Shigella sonnei Ss046] gi|73854207|gb|AAZ86914.1| aromatic amino acid transport protein [Shigella sonnei Ss046]
gi|1786303|gb|AAC73224.1|	345	334	5	gi|82775519|ref|YP_401866.1|	gi|82775519|ref|YP_401866.1|	0.980850676114783523767512217141749	100	254	228	0.897637795275590551181102362204724	1e-123	445	300267	Shigella dysenteriae Sd197	Bacteria;Proteobacteria;Gammaproteobacteria;Enterobacteriales;Enterobacteriaceae;Shigella	DNA-binding transcriptional dual regulator [Escherichia coli K12]	transcriptional regulator for pyruvate dehydrogenase complex [Shigella dysenteriae Sd197] gi|81239667|gb|ABB60377.1| transcriptional regulator for pyruvate dehydrogenase complex [Shigella dysenteriae Sd197]
gi|1786304|gb|AAC73225.1|	268	259	17	gi|24111558|ref|NP_706068.1|	gi|24111558|ref|NP_706068.1|	0.980850676114783523767512217141749	99	887	887	1	0	1799	198214	Shigella flexneri 2a str. 301	Bacteria;Proteobacteria;Gammaproteobacteria;Enterobacteriales;Enterobacteriaceae;Shigella	pyruvate dehydrogenase, decarboxylase component E1, thiamin-binding [Escherichia coli K12]	pyruvate dehydrogenase (decarboxylase component) [Shigella flexneri 2a str. 301] gi|30061680|ref|NP_835851.1| pyruvate dehydrogenase (decarboxylase component) [Shigella flexneri 2a str. 2457T] gi|24050318|gb|AAN41775.1| pyruvate dehydrogenase (decarboxylase component) [Shigella flexneri 2a str. 301] gi|30039922|gb|AAP15656.1| pyruvate dehydrogenase (decarboxylase component) [Shigella flexneri 2a …
gi|1786305|gb|AAC73226.1|	160	154	9	gi|74310733|ref|YP_309152.1|	gi|74310733|ref|YP_309152.1|	0.980850676114783523767512217141749	81	630	630	1	0	962	300269	Shigella sonnei Ss046	Bacteria;Proteobacteria;Gammaproteobacteria;Enterobacteriales;Enterobacteriaceae;Shigella	pyruvate dehydrogenase, dihydrolipoyltransacetylase component E2 [Escherichia coli K12]	pyruvate dehydrogenase dihydrolipoyltransacetylase component [Shigella sonnei Ss046] gi|73854210|gb|AAZ86917.1| pyruvate dehydrogenase dihydrolipoyltransacetylase component [Shigella sonnei Ss046]
gi|1786307|gb|AAC73227.1|	494	487	20	gi|110804177|ref|YP_687697.1|	gi|110804177|ref|YP_687697.1|	0.980850676114783523767512217141749	96	474	474	1	0	908	373384	Shigella flexneri 5 str. 8401	Bacteria;Proteobacteria;Gammaproteobacteria;Enterobacteriales;Enterobacteriaceae;Shigella	lipoamide dehydrogenase, E3 component is part of three enzyme complexes [Escherichia coli K12]	dihydrolipoamide dehydrogenase [Shigella flexneri 5 str. 8401] gi|434012|emb|CAA24742.1| unnamed protein product [Escherichia coli] gi|110613725|gb|ABF02392.1| dihydrolipoamide dehydrogenase [Shigella flexneri 5 str. 8401]
gi|1786308|gb|AAC73228.1|	20	8	3	gi|110804178|ref|YP_687698.1|	gi|110804178|ref|YP_687698.1|	0.980850676114783523767512217141749	85	617	615	0.996758508914100486223662884927066	0	1036	373384	Shigella flexneri 5 str. 8401	Bacteria;Proteobacteria;Gammaproteobacteria;Enterobacteriales;Enterobacteriaceae;Shigella	predicted protein [Escherichia coli K12]	hypothetical protein SFV_0108 [Shigella flexneri 5 str. 8401] gi|110613726|gb|ABF02393.1| putative membrane protein [Shigella flexneri 5 str. 8401]
gi|1786311|gb|AAC73231.1|	57	54	5	gi|82775409|ref|YP_401755.1|	gi|82775409|ref|YP_401755.1|	0.980850676114783523767512217141749	99	264	264	1	2e-152	541	300267	Shigella dysenteriae Sd197	Bacteria;Proteobacteria;Gammaproteobacteria;Enterobacteriales;Enterobacteriaceae;Shigella	S-adenosylmethionine decarboxylase [Escherichia coli K12]	S-adenosylmethionine decarboxylase [Shigella dysenteriae Sd197] gi|81239557|gb|ABB60267.1| S-adenosylmethionine decarboxylase [Shigella dysenteriae Sd197]
gi|1786312|gb|AAC73232.1|	357	352	9	gi|24111564|ref|NP_706074.1|	gi|24111564|ref|NP_706074.1|	0.980850676114783523767512217141749	99	288	288	1	6e-169	596	198214	Shigella flexneri 2a str. 301	Bacteria;Proteobacteria;Gammaproteobacteria;Enterobacteriales;Enterobacteriaceae;Shigella	spermidine synthase (putrescine aminopropyltransferase) [Escherichia coli K12]	spermidine synthase [Shigella flexneri 2a str. 301] gi|30061686|ref|NP_835857.1| spermidine synthase [Shigella flexneri 2a str. 2457T] gi|110804182|ref|YP_687702.1| spermidine synthase [Shigella flexneri 5 str. 8401] gi|45477296|sp|Q83MF0|SPEE_SHIFL Spermidine synthase (Putrescine aminopropyltransferase) (SPDSY) gi|24050326|gb|AAN41781.1| spermidine synthase, putrescine aminopropyltransferase [Sh…
gi|1786314|gb|AAC73234.1|	61	47	6	gi|83569704|ref|ZP_00921154.1|	gi|83569704|ref|ZP_00921154.1|	0.980850676114783523767512217141749	91	516	516	1	0	949	358708	Shigella dysenteriae 1012	Bacteria;Proteobacteria;Gammaproteobacteria;Enterobacteriales;Enterobacteriaceae;Shigella	multicopper oxidase (laccase) [Escherichia coli K12]	COG2132: Putative multicopper oxidases [Shigella dysenteriae 1012]
gi|1786316|gb|AAC73235.1|	106	97	11	gi|110804185|ref|YP_687705.1|	gi|110804185|ref|YP_687705.1|	0.980850676114783523767512217141749	93	796	796	1	0	1534	373384	Shigella flexneri 5 str. 8401	Bacteria;Proteobacteria;Gammaproteobacteria;Enterobacteriales;Enterobacteriaceae;Shigella	glucose dehydrogenase [Escherichia coli K12]	glucose dehydrogenase [Shigella flexneri 5 str. 8401] gi|110613733|gb|ABF02400.1| glucose dehydrogenase [Shigella flexneri 5 str. 8401]
gi|1786318|gb|AAC73237.1|	222	213	4	gi|82542729|ref|YP_406676.1|	gi|82542729|ref|YP_406676.1|	0.980850676114783523767512217141749	94	220	220	1	9e-117	422	300268	Shigella boydii Sb227	Bacteria;Proteobacteria;Gammaproteobacteria;Enterobacteriales;Enterobacteriaceae;Shigella	carbonic anhydrase [Escherichia coli K12]	putative carbonic anhdrase [Shigella boydii Sb227] gi|81244140|gb|ABB64848.1| putative carbonic anhdrase [Shigella boydii Sb227]
gi|1786319|gb|AAC73238.1|	497	487	10	gi|83569708|ref|ZP_00921158.1|	gi|83569708|ref|ZP_00921158.1|	0.980850676114783523767512217141749	99	308	308	1	4e-170	600	358708	Shigella dysenteriae 1012	Bacteria;Proteobacteria;Gammaproteobacteria;Enterobacteriales;Enterobacteriaceae;Shigella	predicted transporter subunit: ATP-binding component of ABC superfamily [Escherichia coli K12]	COG1131: ABC-type multidrug transport system, ATPase component [Shigella dysenteriae 1012]
gi|1786320|gb|AAC73239.1|	266	261	4	gi|75176523|ref|ZP_00696660.1|	gi|75176523|ref|ZP_00696660.1|	0.980850676114783523767512217141749	88	256	256	1	1e-125	452	344609	Shigella boydii BS512	Bacteria;Proteobacteria;Gammaproteobacteria;Enterobacteriales;Enterobacteriaceae;Shigella	predicted transporter subunit: membrane component of ABC superfamily [Escherichia coli K12]	COG0842: ABC-type multidrug transport system, permease component [Shigella boydii BS512] gi|82542731|ref|YP_406678.1| hypothetical protein SBO_0117 [Shigella boydii Sb227] gi|81244142|gb|ABB64850.1| conserved hypothetical protein [Shigella boydii Sb227]
gi|1786321|gb|AAC73240.1|	52	42	3	gi|74310747|ref|YP_309166.1|	gi|74310747|ref|YP_309166.1|	0.980850676114783523767512217141749	99	146	146	1	6e-81	301	300269	Shigella sonnei Ss046	Bacteria;Proteobacteria;Gammaproteobacteria;Enterobacteriales;Enterobacteriaceae;Shigella	predicted PTS Enzyme IIA [Escherichia coli K12]	putative PTS system enzyme IIB component [Shigella sonnei Ss046] gi|75189228|ref|ZP_00702495.1| COG2893: Phosphotransferase system, mannose/fructose-specific component IIA [Escherichia coli E24377A] gi|75230506|ref|ZP_00716987.1| COG2893: Phosphotransferase system, mannose/fructose-specific component IIA [Escherichia coli B7A] gi|75238836|ref|ZP_00722818.1| COG2893: Phosphotransferase system, man…
gi|1786322|gb|AAC73241.1|	29	22	4	gi|74310748|ref|YP_309167.1|	gi|74310748|ref|YP_309167.1|	0.980850676114783523767512217141749	98	409	409	1	0	817	300269	Shigella sonnei Ss046	Bacteria;Proteobacteria;Gammaproteobacteria;Enterobacteriales;Enterobacteriaceae;Shigella	predicted polysaccharide deacetylase lipoprotein [Escherichia coli K12]	hypothetical protein SSO_0138 [Shigella sonnei Ss046] gi|73854225|gb|AAZ86932.1| conserved hypothetical protein [Shigella sonnei Ss046]
gi|1786323|gb|AAC73242.1|	252	239	1	gi|16759172|ref|NP_454789.1|	gi|16759172|ref|NP_454789.1|	0.924894897038167149339529796771127	96	126	126	1	1e-63	243	220341	Salmonella enterica subsp. enterica serovar Typhi str. CT18	Bacteria;Proteobacteria;Gammaproteobacteria;Enterobacteriales;Enterobacteriaceae;Salmonella	aspartate 1-decarboxylase [Escherichia coli K12]	aspartate 1-decarboxylase precursor [Salmonella enterica subsp. enterica serovar Typhi str. CT18] gi|16763570|ref|NP_459185.1| aspartate 1-decarboxylase precursor [Salmonella typhimurium LT2] gi|29140722|ref|NP_804064.1| aspartate 1-decarboxylase precursor [Salmonella enterica subsp. enterica serovar Typhi Ty2] gi|56412456|ref|YP_149531.1| aspartate 1-decarboxylase precursor [Salmonella enterica …
gi|1786324|gb|AAC73243.1|	158	102	4	gi|24111575|ref|NP_706085.1|	gi|24111575|ref|NP_706085.1|	0.980850676114783523767512217141749	97	300	300	1	1e-166	589	198214	Shigella flexneri 2a str. 301	Bacteria;Proteobacteria;Gammaproteobacteria;Enterobacteriales;Enterobacteriaceae;Shigella	predicted transposase [Escherichia coli K12]	hypothetical protein SF0129 [Shigella flexneri 2a str. 301] gi|30061697|ref|NP_835868.1| hypothetical protein S0131 [Shigella flexneri 2a str. 2457T] gi|110804192|ref|YP_687712.1| hypothetical protein SFV_0122 [Shigella flexneri 5 str. 8401] gi|24050338|gb|AAN41792.1| orf, conserved hypothetical protein [Shigella flexneri 2a str. 301] gi|30039939|gb|AAP15673.1| hypothetical protein S_0131 [Shigel…
gi|1786325|gb|AAC73244.1|	428	417	3	gi|24111576|ref|NP_706086.1|	gi|24111576|ref|NP_706086.1|	0.980850676114783523767512217141749	95	283	283	1	6e-147	523	198214	Shigella flexneri 2a str. 301	Bacteria;Proteobacteria;Gammaproteobacteria;Enterobacteriales;Enterobacteriaceae;Shigella	pantothenate synthetase [Escherichia coli K12]	pantoate--beta-alanine ligase [Shigella flexneri 2a str. 301] gi|30061698|ref|NP_835869.1| pantoate--beta-alanine ligase [Shigella flexneri 2a str. 2457T] gi|110804193|ref|YP_687713.1| pantothenate synthetase [Shigella flexneri 5 str. 8401] gi|78099059|sp|Q83SM0|PANC_SHIFL Pantoate--beta-alanine ligase (Pantothenate synthetase) (Pantoate-activating enzyme) gi|24050339|gb|AAN41793.1| pantothenate …
gi|1786326|gb|AAC73245.1|	385	373	7	gi|74310752|ref|YP_309171.1|	gi|74310752|ref|YP_309171.1|	0.980850676114783523767512217141749	90	264	264	1	2e-133	478	300269	Shigella sonnei Ss046	Bacteria;Proteobacteria;Gammaproteobacteria;Enterobacteriales;Enterobacteriaceae;Shigella	3-methyl-2-oxobutanoate hydroxymethyltransferase [Escherichia coli K12]	3-methyl-2-oxobutanoate hydroxymethyltransferase [Shigella sonnei Ss046] gi|73854229|gb|AAZ86936.1| 3-methyl-2-oxobutanoate hydroxymethyltransferase [Shigella sonnei Ss046]
gi|1786328|gb|AAC73246.1|	7	2	2	gi|28882463|gb|AAO49827.1|	gi|28882463|gb|AAO49827.1|	0.924894897038167149339529796771127	31	412	416	1.00970873786407766990291262135922	9e-37	158	98360	Salmonella enterica subsp. enterica serovar Dublin	Bacteria;Proteobacteria;Gammaproteobacteria;Enterobacteriales;Enterobacteriaceae;Salmonella	predicted fimbrial-like adhesin protein [Escherichia coli K12]	putative fimbrial-like protein YadC [Salmonella enterica subsp. enterica serovar Dublin]
gi|1786329|gb|AAC73247.1|	8	4	1	gi|74310755|ref|YP_309174.1|	gi|74310755|ref|YP_309174.1|	0.980850676114783523767512217141749	83	198	198	1	7e-91	335	300269	Shigella sonnei Ss046	Bacteria;Proteobacteria;Gammaproteobacteria;Enterobacteriales;Enterobacteriaceae;Shigella	predicted fimbrial-like adhesin protein [Escherichia coli K12]	putative fimbrial protein [Shigella sonnei Ss046] gi|73854232|gb|AAZ86939.1| putative fimbrial protein [Shigella sonnei Ss046]
gi|1786330|gb|AAC73248.1|	12	4	1	gi|74310756|ref|YP_309175.1|	gi|74310756|ref|YP_309175.1|	0.980850676114783523767512217141749	76	201	200	0.995024875621890547263681592039801	7e-78	292	300269	Shigella sonnei Ss046	Bacteria;Proteobacteria;Gammaproteobacteria;Enterobacteriales;Enterobacteriaceae;Shigella	predicted fimbrial-like adhesin protein [Escherichia coli K12]	putative fimbrial protein [Shigella sonnei Ss046] gi|73854233|gb|AAZ86940.1| putative fimbrial protein [Shigella sonnei Ss046]
gi|1786332|gb|AAC73250.1|	274	147	1	gi|83569720|ref|ZP_00921170.1|	gi|83569720|ref|ZP_00921170.1|	0.980850676114783523767512217141749	92	865	660	0.763005780346820809248554913294798	0	1221	358708	Shigella dysenteriae 1012	Bacteria;Proteobacteria;Gammaproteobacteria;Enterobacteriales;Enterobacteriaceae;Shigella	predicted outer membrane usher protein [Escherichia coli K12]	COG3188: P pilus assembly protein, porin PapC [Shigella dysenteriae 1012]
gi|1786333|gb|AAC73251.1|	366	236	2	gi|74310761|ref|YP_309180.1|	gi|74310761|ref|YP_309180.1|	0.980850676114783523767512217141749	98	246	246	1	7e-137	489	300269	Shigella sonnei Ss046	Bacteria;Proteobacteria;Gammaproteobacteria;Enterobacteriales;Enterobacteriaceae;Shigella	predicted periplasmic pilin chaperone [Escherichia coli K12]	probable pilin chaperone similar to PapD [Shigella sonnei Ss046] gi|73854238|gb|AAZ86945.1| probable pilin chaperone similar to PapD [Shigella sonnei Ss046]
gi|1786334|gb|AAC73252.1|	12	4	1	gi|83569722|ref|ZP_00921172.1|	gi|83569722|ref|ZP_00921172.1|	0.980850676114783523767512217141749	99	194	194	1	3e-105	383	358708	Shigella dysenteriae 1012	Bacteria;Proteobacteria;Gammaproteobacteria;Enterobacteriales;Enterobacteriaceae;Shigella	predicted fimbrial-like adhesin protein [Escherichia coli K12]	COG3539: P pilus assembly protein, pilin FimA [Shigella dysenteriae 1012]
gi|1786335|gb|AAC73253.1|	461	443	5	gi|74310763|ref|YP_309182.1|	gi|74310763|ref|YP_309182.1|	0.980850676114783523767512217141749	95	159	159	1	2e-84	313	300269	Shigella sonnei Ss046	Bacteria;Proteobacteria;Gammaproteobacteria;Enterobacteriales;Enterobacteriaceae;Shigella	2-amino-4-hydroxy-6-hydroxymethyldihyropteridine pyrophosphokinase [Escherichia coli K12]	7,8-dihydro-6-hydroxymethylpterin- pyrophosphokinase [Shigella sonnei Ss046] gi|73854240|gb|AAZ86947.1| 7,8-dihydro-6-hydroxymethylpterin- pyrophosphokinase [Shigella sonnei Ss046]
gi|1786337|gb|AAC73255.1|	129	118	7	gi|74310765|ref|YP_309184.1|	gi|74310765|ref|YP_309184.1|	0.980850676114783523767512217141749	99	308	308	1	0	636	300269	Shigella sonnei Ss046	Bacteria;Proteobacteria;Gammaproteobacteria;Enterobacteriales;Enterobacteriaceae;Shigella	glutamyl-Q tRNA(Asp) synthetase [Escherichia coli K12]	putative tRNA synthetase [Shigella sonnei Ss046] gi|73854242|gb|AAZ86949.1| putative tRNA synthetase [Shigella sonnei Ss046]
gi|1786338|gb|AAC73256.1|	228	222	8	gi|16759185|ref|NP_454802.1|	gi|16759185|ref|NP_454802.1|	0.924894897038167149339529796771127	88	151	151	1	1e-71	270	220341	Salmonella enterica subsp. enterica serovar Typhi str. CT18	Bacteria;Proteobacteria;Gammaproteobacteria;Enterobacteriales;Enterobacteriaceae;Salmonella	DNA-binding transcriptional regulator of rRNA transcription, DnaK suppressor protein [Escherichia coli K12]	dosage-dependent dnaK suppressor protein [Salmonella enterica subsp. enterica serovar Typhi str. CT18] gi|16763576|ref|NP_459191.1| dnaK suppressor protein [Salmonella typhimurium LT2] gi|29140735|ref|NP_804077.1| dosage-dependent dnaK suppressor protein [Salmonella enterica subsp. enterica serovar Typhi Ty2] gi|56412462|ref|YP_149537.1| dosage-dependent dnaK suppressor protein [Salmonella enteri…
gi|1786340|gb|AAC73257.1|	212	205	7	gi|24111584|ref|NP_706094.1|	gi|24111584|ref|NP_706094.1|	0.980850676114783523767512217141749	99	234	234	1	3e-130	467	198214	Shigella flexneri 2a str. 301	Bacteria;Proteobacteria;Gammaproteobacteria;Enterobacteriales;Enterobacteriaceae;Shigella	predicted DNA-binding transcriptional regulator [Escherichia coli K12]	sugar fermentation stimulation protein [Shigella flexneri 2a str. 301] gi|30061706|ref|NP_835877.1| sugar fermentation stimulation protein [Shigella flexneri 2a str. 2457T] gi|44888472|sp|Q83SL9|SFSA_SHIFL Sugar fermentation stimulation protein homolog gi|24050349|gb|AAN41801.1| probable regulator for maltose metabolism [Shigella flexneri 2a str. 301] gi|30039948|gb|AAP15682.1| probable regulator…
gi|1786343|gb|AAC73260.1|	153	144	11	gi|30061709|ref|NP_835880.1|	gi|30061709|ref|NP_835880.1|	0.980850676114783523767512217141749	87	844	844	1	0	1436	198215	Shigella flexneri 2a str. 2457T	Bacteria;Proteobacteria;Gammaproteobacteria;Enterobacteriales;Enterobacteriaceae;Shigella	fused glycosyl transferase and transpeptidase [Escherichia coli K12]	penicillin-binding protein 1b [Shigella flexneri 2a str. 2457T] gi|56479613|ref|NP_706097.2| penicillin-binding protein 1b [Shigella flexneri 2a str. 301] gi|75189246|ref|ZP_00702513.1| COG0744: Membrane carboxypeptidase (penicillin-binding protein) [Escherichia coli E24377A] gi|75194361|ref|ZP_00704431.1| COG0744: Membrane carboxypeptidase (penicillin-binding protein) [Escherichia coli HS] gi|75…
gi|1786344|gb|AAC73261.1|	37	30	4	gi|24111588|ref|NP_706098.1|	gi|24111588|ref|NP_706098.1|	0.980850676114783523767512217141749	91	747	747	1	0	1375	198214	Shigella flexneri 2a str. 301	Bacteria;Proteobacteria;Gammaproteobacteria;Enterobacteriales;Enterobacteriaceae;Shigella	ferrichrome outer membrane transporter [Escherichia coli K12]	outer membrane protein receptor for ferrichrome, colicin M, and phages T1, T5, and phi80 [Shigella flexneri 2a str. 301] gi|30061710|ref|NP_835881.1| outer membrane protein receptor for ferrichrome, colicin M, and phages T1, T5, and phi80 [Shigella flexneri 2a str. 2457T] gi|24050353|gb|AAN41805.1| outer membrane protein receptor for ferrichrome, colicin M, and phages T1, T5, and phi80 [Shigella …
gi|1786345|gb|AAC73262.1|	498	476	9	gi|75176503|ref|ZP_00696640.1|	gi|75176503|ref|ZP_00696640.1|	0.980850676114783523767512217141749	99	265	265	1	2e-148	527	344609	Shigella boydii BS512	Bacteria;Proteobacteria;Gammaproteobacteria;Enterobacteriales;Enterobacteriaceae;Shigella	iron-hydroxamate transporter subunit [Escherichia coli K12]	COG1120: ABC-type cobalamin/Fe3+-siderophores transport systems, ATPase components [Shigella boydii BS512]
gi|1786346|gb|AAC73263.1|	72	57	5	gi|83569733|ref|ZP_00921183.1|	gi|83569733|ref|ZP_00921183.1|	0.980850676114783523767512217141749	94	296	296	1	4e-160	567	358708	Shigella dysenteriae 1012	Bacteria;Proteobacteria;Gammaproteobacteria;Enterobacteriales;Enterobacteriaceae;Shigella	iron-hydroxamate transporter subunit [Escherichia coli K12]	COG0614: ABC-type Fe3+-hydroxamate transport system, periplasmic component [Shigella dysenteriae 1012]
gi|1786347|gb|AAC73264.1|	79	67	10	gi|24111591|ref|NP_706101.1|	gi|24111591|ref|NP_706101.1|	0.980850676114783523767512217141749	76	660	660	1	0	974	198214	Shigella flexneri 2a str. 301	Bacteria;Proteobacteria;Gammaproteobacteria;Enterobacteriales;Enterobacteriaceae;Shigella	fused iron-hydroxamate transporter subunits of ABC superfamily: membrane components [Escherichia coli K12]	ferrichrome-iron transport protein FhuB [Shigella flexneri 2a str. 301] gi|30061713|ref|NP_835884.1| ferrichrome-iron transport protein FhuB [Shigella flexneri 2a str. 2457T] gi|110804208|ref|YP_687728.1| hydroxamate-dependent iron uptake, cytoplasmic membrane component [Shigella flexneri 5 str. 8401] gi|24050356|gb|AAN41808.1| ferrichrome-iron transport protein FhuB [Shigella flexneri 2a str. 30…
gi|1786349|gb|AAC73265.1|	471	458	16	gi|74310775|ref|YP_309194.1|	gi|74310775|ref|YP_309194.1|	0.980850676114783523767512217141749	94	426	426	1	0	817	300269	Shigella sonnei Ss046	Bacteria;Proteobacteria;Gammaproteobacteria;Enterobacteriales;Enterobacteriaceae;Shigella	glutamate-1-semialdehyde aminotransferase (aminomutase) [Escherichia coli K12]	glutamate-1-semialdehyde aminotransferase (aminomutase) [Shigella sonnei Ss046] gi|109892179|sp|Q3Z5K3|GSA_SHISS Glutamate-1-semialdehyde 2,1-aminomutase (GSA) (Glutamate-1-semialdehyde aminotransferase) (GSA-AT) gi|73854252|gb|AAZ86959.1| glutamate-1-semialdehyde aminotransferase (aminomutase) [Shigella sonnei Ss046]
gi|1786350|gb|AAC73266.1|	69	56	5	gi|83569736|ref|ZP_00921186.1|	gi|83569736|ref|ZP_00921186.1|	0.980850676114783523767512217141749	79	473	473	1	0	714	358708	Shigella dysenteriae 1012	Bacteria;Proteobacteria;Gammaproteobacteria;Enterobacteriales;Enterobacteriaceae;Shigella	chloride channel, voltage-gated [Escherichia coli K12]	COG0038: Chloride channel protein EriC [Shigella dysenteriae 1012]
gi|1786351|gb|AAC73267.1|	496	483	8	gi|39546289|ref|NP_459209.2|	gi|39546289|ref|NP_459209.2|	0.924894897038167149339529796771127	99	114	114	1	3e-60	232	99287	Salmonella typhimurium LT2	Bacteria;Proteobacteria;Gammaproteobacteria;Enterobacteriales;Enterobacteriaceae;Salmonella	conserved protein [Escherichia coli K12]	hypothetical protein STM0204.S [Salmonella typhimurium LT2]
gi|1786352|gb|AAC73268.1|	217	212	6	gi|74310778|ref|YP_309197.1|	gi|74310778|ref|YP_309197.1|	0.980850676114783523767512217141749	86	207	207	1	4e-95	350	300269	Shigella sonnei Ss046	Bacteria;Proteobacteria;Gammaproteobacteria;Enterobacteriales;Enterobacteriaceae;Shigella	conserved inner membrane protein [Escherichia coli K12]	hypothetical protein SSO_0169 [Shigella sonnei Ss046] gi|73854255|gb|AAZ86962.1| conserved hypothetical protein [Shigella sonnei Ss046]
gi|1786353|gb|AAC73269.1|	198	188	6	gi|110804213|ref|YP_687733.1|	gi|110804213|ref|YP_687733.1|	0.980850676114783523767512217141749	99	266	266	1	8e-149	529	373384	Shigella flexneri 5 str. 8401	Bacteria;Proteobacteria;Gammaproteobacteria;Enterobacteriales;Enterobacteriaceae;Shigella	vitamin B12 transporter subunit: periplasmic-binding component of ABC superfamily [Escherichia coli K12]	hypothetical protein SFV_0143 [Shigella flexneri 5 str. 8401] gi|110613761|gb|ABF02428.1| conserved hypothetical protein [Shigella flexneri 5 str. 8401]
gi|1786354|gb|AAC73270.1|	209	201	4	gi|82542759|ref|YP_406706.1|	gi|82542759|ref|YP_406706.1|	0.980850676114783523767512217141749	93	232	232	1	1e-115	418	300268	Shigella boydii Sb227	Bacteria;Proteobacteria;Gammaproteobacteria;Enterobacteriales;Enterobacteriaceae;Shigella	unknown [Escherichia coli K12]	hypothetical protein SBO_0148 [Shigella boydii Sb227] gi|81244170|gb|ABB64878.1| conserved hypothetical protein [Shigella boydii Sb227]
gi|1786355|gb|AAC73271.1|	39	31	7	gi|30061720|ref|NP_835891.1|	gi|30061720|ref|NP_835891.1|	0.980850676114783523767512217141749	99	505	505	1	0	1026	198215	Shigella flexneri 2a str. 2457T	Bacteria;Proteobacteria;Gammaproteobacteria;Enterobacteriales;Enterobacteriaceae;Shigella	deoxyguanosine triphosphate triphosphohydrolase [Escherichia coli K12]	deoxyguanosinetriphosphate triphosphohydrolase [Shigella flexneri 2a str. 2457T] gi|75194372|ref|ZP_00704442.1| COG0232: dGTP triphosphohydrolase [Escherichia coli HS] gi|75230477|ref|ZP_00716958.1| COG0232: dGTP triphosphohydrolase [Escherichia coli B7A] gi|83585477|ref|ZP_00924122.1| COG0232: dGTP triphosphohydrolase [Escherichia coli 101-1] gi|110804215|ref|YP_687735.1| deoxyguanosine triphosp…
gi|1786356|gb|AAC73272.1|	287	273	7	gi|24111599|ref|NP_706109.1|	gi|24111599|ref|NP_706109.1|	0.980850676114783523767512217141749	87	474	474	1	0	793	198214	Shigella flexneri 2a str. 301	Bacteria;Proteobacteria;Gammaproteobacteria;Enterobacteriales;Enterobacteriaceae;Shigella	serine endoprotease (protease Do), membrane-associated [Escherichia coli K12]	periplasmic serine protease Do, heat shock protein HtrA [Shigella flexneri 2a str. 301] gi|30061721|ref|NP_835892.1| periplasmic serine protease Do, heat shock protein HtrA [Shigella flexneri 2a str. 2457T] gi|110804216|ref|YP_687736.1| periplasmic serine protease Do [Shigella flexneri 5 str. 8401] gi|24050365|gb|AAN41816.1| periplasmic serine protease Do, heat shock protein HtrA [Shigella flexne…
gi|1786359|gb|AAC73274.1|	25	24	6	gi|16759202|ref|NP_454819.1|	gi|16759202|ref|NP_454819.1|	0.924894897038167149339529796771127	95	128	128	1	3e-65	249	220341	Salmonella enterica subsp. enterica serovar Typhi str. CT18	Bacteria;Proteobacteria;Gammaproteobacteria;Enterobacteriales;Enterobacteriaceae;Salmonella	conserved protein [Escherichia coli K12]	hypothetical protein STY0233 [Salmonella enterica subsp. enterica serovar Typhi str. CT18] gi|16763601|ref|NP_459216.1| putative cytoplasmic protein [Salmonella typhimurium LT2] gi|29140752|ref|NP_804094.1| hypothetical protein t0212 [Salmonella enterica subsp. enterica serovar Typhi Ty2] gi|56412484|ref|YP_149559.1| hypothetical protein SPA0217 [Salmonella enterica subsp. enterica serovar Paraty…
gi|1786362|gb|AAC73277.1|	251	245	16	gi|75176489|ref|ZP_00696626.1|	gi|75176489|ref|ZP_00696626.1|	0.980850676114783523767512217141749	93	274	274	1	8e-143	509	344609	Shigella boydii BS512	Bacteria;Proteobacteria;Gammaproteobacteria;Enterobacteriales;Enterobacteriaceae;Shigella	2,3,4,5-tetrahydropyridine-2-carboxylate N-succinyltransferase [Escherichia coli K12]	COG2171: Tetrahydrodipicolinate N-succinyltransferase [Shigella boydii BS512]
gi|1786363|gb|AAC73278.1|	206	194	10	gi|75176488|ref|ZP_00696625.1|	gi|75176488|ref|ZP_00696625.1|	0.980850676114783523767512217141749	96	890	890	1	0	1720	344609	Shigella boydii BS512	Bacteria;Proteobacteria;Gammaproteobacteria;Enterobacteriales;Enterobacteriaceae;Shigella	uridylyltransferase [Escherichia coli K12]	COG2844: UTP:GlnB (protein PII) uridylyltransferase [Shigella boydii BS512]
gi|1786364|gb|AAC73279.1|	500	488	3	gi|74310788|ref|YP_309207.1|	gi|74310788|ref|YP_309207.1|	0.980850676114783523767512217141749	99	264	264	1	6e-151	536	300269	Shigella sonnei Ss046	Bacteria;Proteobacteria;Gammaproteobacteria;Enterobacteriales;Enterobacteriaceae;Shigella	methionine aminopeptidase [Escherichia coli K12]	methionine aminopeptidase [Shigella sonnei Ss046] gi|73854265|gb|AAZ86972.1| methionine aminopeptidase [Shigella sonnei Ss046]
gi|1786365|gb|AAC73280.1|	500	491	16	gi|110804221|ref|YP_687741.1|	gi|110804221|ref|YP_687741.1|	0.980850676114783523767512217141749	99	241	241	1	1e-133	478	373384	Shigella flexneri 5 str. 8401	Bacteria;Proteobacteria;Gammaproteobacteria;Enterobacteriales;Enterobacteriaceae;Shigella	30S ribosomal subunit protein S2 [Escherichia coli K12]	30S ribosomal subunit protein S2 [Shigella flexneri 5 str. 8401] gi|110613769|gb|ABF02436.1| 30S ribosomal subunit protein S2 [Shigella flexneri 5 str. 8401]
gi|1786366|gb|AAC73281.1|	261	255	5	gi|83569752|ref|ZP_00921202.1|	gi|83569752|ref|ZP_00921202.1|	0.980850676114783523767512217141749	93	283	283	1	4e-141	503	358708	Shigella dysenteriae 1012	Bacteria;Proteobacteria;Gammaproteobacteria;Enterobacteriales;Enterobacteriaceae;Shigella	protein chain elongation factor EF-Ts [Escherichia coli K12]	COG0264: Translation elongation factor Ts [Shigella dysenteriae 1012]
gi|1786367|gb|AAC73282.1|	471	464	10	gi|82775561|ref|YP_401908.1|	gi|82775561|ref|YP_401908.1|	0.980850676114783523767512217141749	92	241	241	1	5e-120	433	300267	Shigella dysenteriae Sd197	Bacteria;Proteobacteria;Gammaproteobacteria;Enterobacteriales;Enterobacteriaceae;Shigella	uridylate kinase [Escherichia coli K12]	uridylate kinase [Shigella dysenteriae Sd197] gi|81239709|gb|ABB60419.1| uridylate kinase [Shigella dysenteriae Sd197]
gi|1786368|gb|AAC73283.1|	464	460	2	gi|16759209|ref|NP_454826.1|	gi|16759209|ref|NP_454826.1|	0.924894897038167149339529796771127	86	185	185	1	3e-83	310	220341	Salmonella enterica subsp. enterica serovar Typhi str. CT18	Bacteria;Proteobacteria;Gammaproteobacteria;Enterobacteriales;Enterobacteriaceae;Salmonella	ribosome recycling factor [Escherichia coli K12]	ribosome releasing factor [Salmonella enterica subsp. enterica serovar Typhi str. CT18] gi|16763609|ref|NP_459224.1| ribosome releasing factor [Salmonella typhimurium LT2] gi|29140759|ref|NP_804101.1| ribosome releasing factor [Salmonella enterica subsp. enterica serovar Typhi Ty2] gi|62178789|ref|YP_215206.1| ribosome releasing factor [Salmonella enterica subsp. enterica serovar Choleraesuis str…
gi|1786369|gb|AAC73284.1|	292	281	4	gi|83569755|ref|ZP_00921205.1|	gi|83569755|ref|ZP_00921205.1|	0.980850676114783523767512217141749	99	398	398	1	0	780	358708	Shigella dysenteriae 1012	Bacteria;Proteobacteria;Gammaproteobacteria;Enterobacteriales;Enterobacteriaceae;Shigella	1-deoxy-D-xylulose 5-phosphate reductoisomerase [Escherichia coli K12]	COG0743: 1-deoxy-D-xylulose 5-phosphate reductoisomerase [Shigella dysenteriae 1012]
gi|1786371|gb|AAC73285.1|	500	491	5	gi|74310794|ref|YP_309213.1|	gi|74310794|ref|YP_309213.1|	0.980850676114783523767512217141749	99	253	253	1	5e-144	513	300269	Shigella sonnei Ss046	Bacteria;Proteobacteria;Gammaproteobacteria;Enterobacteriales;Enterobacteriaceae;Shigella	undecaprenyl pyrophosphate synthase [Escherichia coli K12]	hypothetical protein SSO_0186 [Shigella sonnei Ss046] gi|73854271|gb|AAZ86978.1| conserved hypothetical protein [Shigella sonnei Ss046]
gi|1786373|gb|AAC73287.1|	159	151	5	gi|74310796|ref|YP_309215.1|	gi|74310796|ref|YP_309215.1|	0.980850676114783523767512217141749	93	450	450	1	0	832	300269	Shigella sonnei Ss046	Bacteria;Proteobacteria;Gammaproteobacteria;Enterobacteriales;Enterobacteriaceae;Shigella	zinc metallopeptidase [Escherichia coli K12]	hypothetical protein SSO_0188 [Shigella sonnei Ss046] gi|73854273|gb|AAZ86980.1| conserved hypothetical protein [Shigella sonnei Ss046]
gi|1786374|gb|AAC73288.1|	229	223	5	gi|82775567|ref|YP_401914.1|	gi|82775567|ref|YP_401914.1|	0.980850676114783523767512217141749	99	810	810	1	0	1651	300267	Shigella dysenteriae Sd197	Bacteria;Proteobacteria;Gammaproteobacteria;Enterobacteriales;Enterobacteriaceae;Shigella	conserved protein [Escherichia coli K12]	hypothetical protein SDY_0193 [Shigella dysenteriae Sd197] gi|81239715|gb|ABB60425.1| conserved hypothetical protein [Shigella dysenteriae Sd197]
gi|1786375|gb|AAC73289.1|	78	74	1	gi|16759215|ref|NP_454832.1|	gi|16759215|ref|NP_454832.1|	0.924894897038167149339529796771127	81	161	161	1	4e-66	252	220341	Salmonella enterica subsp. enterica serovar Typhi str. CT18	Bacteria;Proteobacteria;Gammaproteobacteria;Enterobacteriales;Enterobacteriaceae;Salmonella	periplasmic chaperone [Escherichia coli K12]	outer membrane protein OmpH precursor [Salmonella enterica subsp. enterica serovar Typhi str. CT18] gi|16763615|ref|NP_459230.1| outer membrane protein H precursor [Salmonella typhimurium LT2] gi|29140765|ref|NP_804107.1| outer membrane protein OmpH precursor [Salmonella enterica subsp. enterica serovar Typhi Ty2] gi|56412498|ref|YP_149573.1| outer membrane protein OmpH precursor [Salmonella ente…
gi|1786376|gb|AAC73290.1|	385	376	4	gi|83568993|ref|ZP_00920457.1|	gi|83568993|ref|ZP_00920457.1|	0.980850676114783523767512217141749	96	341	341	1	0	656	358708	Shigella dysenteriae 1012	Bacteria;Proteobacteria;Gammaproteobacteria;Enterobacteriales;Enterobacteriaceae;Shigella	UDP-3-O-(3-hydroxymyristoyl)-glucosamine N-acyltransferase [Escherichia coli K12]	COG1044: UDP-3-O-[3-hydroxymyristoyl] glucosamine N-acyltransferase [Shigella dysenteriae 1012]
gi|1786377|gb|AAC73291.1|	456	447	9	gi|16759217|ref|NP_454834.1|	gi|16759217|ref|NP_454834.1|	0.924894897038167149339529796771127	99	151	151	1	3e-81	302	220341	Salmonella enterica subsp. enterica serovar Typhi str. CT18	Bacteria;Proteobacteria;Gammaproteobacteria;Enterobacteriales;Enterobacteriaceae;Salmonella	(3R)-hydroxymyristol acyl carrier protein dehydratase [Escherichia coli K12]	(3R)-hydroxymyristoyl ACP dehydratase [Salmonella enterica subsp. enterica serovar Typhi str. CT18] gi|16763617|ref|NP_459232.1| (3R)-hydroxymyristoyl ACP dehydratase [Salmonella typhimurium LT2] gi|29140767|ref|NP_804109.1| (3R)-hydroxymyristoyl ACP dehydratase [Salmonella enterica subsp. enterica serovar Typhi Ty2] gi|56412500|ref|YP_149575.1| (3R)-hydroxymyristoyl ACP dehydratase [Salmonella e…
gi|1786378|gb|AAC73292.1|	451	442	5	gi|110804233|ref|YP_687753.1|	gi|110804233|ref|YP_687753.1|	0.980850676114783523767512217141749	99	262	262	1	3e-148	527	373384	Shigella flexneri 5 str. 8401	Bacteria;Proteobacteria;Gammaproteobacteria;Enterobacteriales;Enterobacteriaceae;Shigella	UDP-N-acetylglucosamine acetyltransferase [Escherichia coli K12]	UDP-N-acetylglucosamine acetyltransferase [Shigella flexneri 5 str. 8401] gi|110613781|gb|ABF02448.1| UDP-N-acetylglucosamine acetyltransferase [Shigella flexneri 5 str. 8401]
gi|1786379|gb|AAC73293.1|	291	281	8	gi|75176473|ref|ZP_00696610.1|	gi|75176473|ref|ZP_00696610.1|	0.980850676114783523767512217141749	96	382	368	0.96335078534031413612565445026178	0	710	344609	Shigella boydii BS512	Bacteria;Proteobacteria;Gammaproteobacteria;Enterobacteriales;Enterobacteriaceae;Shigella	tetraacyldisaccharide-1-P synthase [Escherichia coli K12]	COG0763: Lipid A disaccharide synthetase [Shigella boydii BS512] gi|82542781|ref|YP_406728.1| tetraacyldisaccharide-1-P [Shigella boydii Sb227] gi|81244192|gb|ABB64900.1| tetraacyldisaccharide-1-P [Shigella boydii Sb227]
gi|1786380|gb|AAC73294.1|	453	445	4	gi|24111618|ref|NP_706128.1|	gi|24111618|ref|NP_706128.1|	0.980850676114783523767512217141749	99	198	198	1	2e-107	391	198214	Shigella flexneri 2a str. 301	Bacteria;Proteobacteria;Gammaproteobacteria;Enterobacteriales;Enterobacteriaceae;Shigella	ribonuclease HII, degrades RNA of DNA-RNA hybrids [Escherichia coli K12]	ribonuclease HII [Shigella flexneri 2a str. 301] gi|30061740|ref|NP_835911.1| ribonuclease HII [Shigella flexneri 2a str. 2457T] gi|82775573|ref|YP_401920.1| RNAse HII [Shigella dysenteriae Sd197] gi|110804235|ref|YP_687755.1| RNAse HII [Shigella flexneri 5 str. 8401] gi|39932374|sp|Q83MN1|RNH2_SHIFL Ribonuclease HII (RNase HII) gi|97189271|sp|Q32JS6|RNH2_SHIDS Ribonuclease HII (RNase HII) gi|240…
gi|1786381|gb|AAC73295.1|	355	346	17	gi|74310804|ref|YP_309223.1|	gi|74310804|ref|YP_309223.1|	0.980850676114783523767512217141749	98	1160	1160	1	0	2277	300269	Shigella sonnei Ss046	Bacteria;Proteobacteria;Gammaproteobacteria;Enterobacteriales;Enterobacteriaceae;Shigella	DNA polymerase III alpha subunit [Escherichia coli K12]	DNA polymerase III alpha subunit [Shigella sonnei Ss046] gi|73854281|gb|AAZ86988.1| DNA polymerase III alpha subunit [Shigella sonnei Ss046]
gi|1786382|gb|AAC73296.1|	404	390	10	gi|74310805|ref|YP_309224.1|	gi|74310805|ref|YP_309224.1|	0.980850676114783523767512217141749	89	319	319	1	8e-157	556	300269	Shigella sonnei Ss046	Bacteria;Proteobacteria;Gammaproteobacteria;Enterobacteriales;Enterobacteriaceae;Shigella	acetyl-CoA carboxylase, carboxytransferase, alpha subunit [Escherichia coli K12]	acetylCoA carboxylase, carboxytransferase component, alpha subunit [Shigella sonnei Ss046] gi|88909567|sp|Q3Z5H3|ACCA_SHISS Acetyl-coenzyme A carboxylase carboxyl transferase subunit alpha (Acetyl-CoA carboxylase carboxyltransferase subunit alpha) (ACCase subunit alpha) gi|73854282|gb|AAZ86989.1| acetylCoA carboxylase, carboxytransferase component, alpha subunit [Shigella sonnei Ss046]
gi|1786384|gb|AAC73297.1|	126	98	9	gi|74310807|ref|YP_309226.1|	gi|74310807|ref|YP_309226.1|	0.980850676114783523767512217141749	99	713	713	1	0	1455	300269	Shigella sonnei Ss046	Bacteria;Proteobacteria;Gammaproteobacteria;Enterobacteriales;Enterobacteriaceae;Shigella	lysine decarboxylase 2, constitutive [Escherichia coli K12]	lysine decarboxylase 2, constitutive [Shigella sonnei Ss046] gi|73854284|gb|AAZ86991.1| lysine decarboxylase 2, constitutive [Shigella sonnei Ss046]
gi|1786386|gb|AAC73299.1|	136	125	6	gi|83568984|ref|ZP_00920448.1|	gi|83568984|ref|ZP_00920448.1|	0.980850676114783523767512217141749	85	432	432	1	0	740	358708	Shigella dysenteriae 1012	Bacteria;Proteobacteria;Gammaproteobacteria;Enterobacteriales;Enterobacteriaceae;Shigella	tRNA(Ile)-lysidine synthetase [Escherichia coli K12]	COG0037: Predicted ATPase of the PP-loop superfamily implicated in cell cycle control [Shigella dysenteriae 1012]
gi|1786388|gb|AAC73301.1|	120	113	5	gi|74310812|ref|YP_309231.1|	gi|74310812|ref|YP_309231.1|	0.980850676114783523767512217141749	98	181	181	1	4e-100	366	300269	Shigella sonnei Ss046	Bacteria;Proteobacteria;Gammaproteobacteria;Enterobacteriales;Enterobacteriaceae;Shigella	conserved protein [Escherichia coli K12]	hypothetical protein SSO_0204 [Shigella sonnei Ss046] gi|73854289|gb|AAZ86996.1| conserved hypothetical protein [Shigella sonnei Ss046]
gi|1786389|gb|AAC73302.1|	222	212	4	gi|75176463|ref|ZP_00696600.1|	gi|75176463|ref|ZP_00696600.1|	0.980850676114783523767512217141749	97	140	140	1	2e-69	263	344609	Shigella boydii BS512	Bacteria;Proteobacteria;Gammaproteobacteria;Enterobacteriales;Enterobacteriaceae;Shigella	conserved protein [Escherichia coli K12]	COG1186: Protein chain release factor B [Shigella boydii BS512] gi|75189287|ref|ZP_00702554.1| COG1186: Protein chain release factor B [Escherichia coli E24377A] gi|75194402|ref|ZP_00704472.1| COG1186: Protein chain release factor B [Escherichia coli HS] gi|75210515|ref|ZP_00710666.1| COG1186: Protein chain release factor B [Escherichia coli B171] gi|75229824|ref|ZP_00716351.1| COG1186: Protein c…
gi|1786390|gb|AAC73303.1|	25	17	5	gi|74310813|ref|YP_309232.1|	gi|74310813|ref|YP_309232.1|	0.980850676114783523767512217141749	98	236	236	1	2e-132	474	300269	Shigella sonnei Ss046	Bacteria;Proteobacteria;Gammaproteobacteria;Enterobacteriales;Enterobacteriaceae;Shigella	lipoprotein involved with copper homeostasis and adhesion [Escherichia coli K12]	copper homeostasis protein [Shigella sonnei Ss046] gi|75189288|ref|ZP_00702555.1| COG3015: Uncharacterized lipoprotein NlpE involved in copper resistance [Escherichia coli E24377A] gi|75210516|ref|ZP_00710667.1| COG3015: Uncharacterized lipoprotein NlpE involved in copper resistance [Escherichia coli B171] gi|75238896|ref|ZP_00722878.1| COG3015: Uncharacterized lipoprotein NlpE involved in copper…
gi|1786392|gb|AAC73305.1|	329	315	7	gi|83568977|ref|ZP_00920441.1|	gi|83568977|ref|ZP_00920441.1|	0.980850676114783523767512217141749	99	572	572	1	0	1121	358708	Shigella dysenteriae 1012	Bacteria;Proteobacteria;Gammaproteobacteria;Enterobacteriales;Enterobacteriaceae;Shigella	prolyl-tRNA synthetase [Escherichia coli K12]	COG0442: Prolyl-tRNA synthetase [Shigella dysenteriae 1012]
gi|1786393|gb|AAC73306.1|	130	122	8	gi|82775587|ref|YP_401934.1|	gi|82775587|ref|YP_401934.1|	0.980850676114783523767512217141749	93	235	235	1	7e-124	446	300267	Shigella dysenteriae Sd197	Bacteria;Proteobacteria;Gammaproteobacteria;Enterobacteriales;Enterobacteriaceae;Shigella	conserved protein [Escherichia coli K12]	hypothetical protein SDY_0214 [Shigella dysenteriae Sd197] gi|81239735|gb|ABB60445.1| conserved hypothetical protein [Shigella dysenteriae Sd197]
gi|1786394|gb|AAC73307.1|	17	12	3	gi|24111632|ref|NP_706142.1|	gi|24111632|ref|NP_706142.1|	0.980850676114783523767512217141749	85	134	134	1	6e-58	225	198214	Shigella flexneri 2a str. 301	Bacteria;Proteobacteria;Gammaproteobacteria;Enterobacteriales;Enterobacteriaceae;Shigella	predicted outer membrane protein, signal [Escherichia coli K12]	exopolysaccharide synthesis regulator [Shigella flexneri 2a str. 301] gi|30061753|ref|NP_835924.1| exopolysaccharide synthesis regulator [Shigella flexneri 2a str. 2457T] gi|110804248|ref|YP_687768.1| regulator in colanic acid synthesis [Shigella flexneri 5 str. 8401] gi|24050403|gb|AAN41849.1| exopolysaccharide synthesis regulator [Shigella flexneri 2a str. 301] gi|30039995|gb|AAP15729.1| exopol…
gi|1786396|gb|AAC73308.1|	467	454	14	gi|24111633|ref|NP_706143.1|	gi|24111633|ref|NP_706143.1|	0.980850676114783523767512217141749	94	271	271	1	2e-141	505	198214	Shigella flexneri 2a str. 301	Bacteria;Proteobacteria;Gammaproteobacteria;Enterobacteriales;Enterobacteriaceae;Shigella	DL-methionine transporter subunit [Escherichia coli K12]	putative lipoprotein [Shigella flexneri 2a str. 301] gi|30061754|ref|NP_835925.1| putative lipoprotein [Shigella flexneri 2a str. 2457T] gi|74310818|ref|YP_309237.1| putative lipoprotein [Shigella sonnei Ss046] gi|75176457|ref|ZP_00696594.1| COG1464: ABC-type metal ion transport system, periplasmic component/surface antigen [Shigella boydii BS512] gi|75189295|ref|ZP_00702562.1| COG1464: ABC-type …
gi|1786397|gb|AAC73309.1|	415	403	14	gi|82775590|ref|YP_401937.1|	gi|82775590|ref|YP_401937.1|	0.980850676114783523767512217141749	81	217	217	1	1e-88	328	300267	Shigella dysenteriae Sd197	Bacteria;Proteobacteria;Gammaproteobacteria;Enterobacteriales;Enterobacteriaceae;Shigella	DL-methionine transporter subunit [Escherichia coli K12]	putative transport system permease protein [Shigella dysenteriae Sd197] gi|81239738|gb|ABB60448.1| putative transport system permease protein [Shigella dysenteriae Sd197]
gi|1786398|gb|AAC73310.1|	462	459	8	gi|82775591|ref|YP_401938.1|	gi|82775591|ref|YP_401938.1|	0.980850676114783523767512217141749	99	343	343	1	0	671	300267	Shigella dysenteriae Sd197	Bacteria;Proteobacteria;Gammaproteobacteria;Enterobacteriales;Enterobacteriaceae;Shigella	DL-methionine transporter subunit [Escherichia coli K12]	ATP-binding component of a transporter [Shigella dysenteriae Sd197] gi|81239739|gb|ABB60449.1| ATP-binding component of a transporter [Shigella dysenteriae Sd197]
gi|1786399|gb|AAC73311.1|	272	263	6	gi|82542799|ref|YP_406746.1|	gi|82542799|ref|YP_406746.1|	0.980850676114783523767512217141749	98	191	179	0.937172774869109947643979057591623	4e-100	366	300268	Shigella boydii Sb227	Bacteria;Proteobacteria;Gammaproteobacteria;Enterobacteriales;Enterobacteriaceae;Shigella	D,D-heptose 1,7-bisphosphate phosphatase [Escherichia coli K12]	putative phosphatase [Shigella boydii Sb227] gi|81244210|gb|ABB64918.1| putative phosphatase [Shigella boydii Sb227]
gi|1786400|gb|AAC73312.1|	472	448	9	gi|74310822|ref|YP_309241.1|	gi|74310822|ref|YP_309241.1|	0.980850676114783523767512217141749	99	267	267	1	1e-146	522	300269	Shigella sonnei Ss046	Bacteria;Proteobacteria;Gammaproteobacteria;Enterobacteriales;Enterobacteriaceae;Shigella	2,5-diketo-D-gluconate reductase B [Escherichia coli K12]	putative aldose reductase [Shigella sonnei Ss046] gi|83570292|ref|ZP_00921738.1| COG0656: Aldo/keto reductases, related to diketogulonate reductase [Shigella dysenteriae 1012] gi|73854299|gb|AAZ87006.1| putative aldose reductase [Shigella sonnei Ss046]
gi|1786401|gb|AAC73313.1|	500	487	10	gi|74310823|ref|YP_309242.1|	gi|74310823|ref|YP_309242.1|	0.980850676114783523767512217141749	99	304	304	1	7e-165	582	300269	Shigella sonnei Ss046	Bacteria;Proteobacteria;Gammaproteobacteria;Enterobacteriales;Enterobacteriaceae;Shigella	predicted DNA-binding transcriptional regulator [Escherichia coli K12]	putative transcriptional regulator LYSR-type [Shigella sonnei Ss046] gi|83586289|ref|ZP_00924924.1| COG0583: Transcriptional regulator [Escherichia coli 101-1] gi|73854300|gb|AAZ87007.1| putative transcriptional regulator LYSR-type [Shigella sonnei Ss046]
gi|1786403|gb|AAC73314.1|	57	54	9	gi|82775595|ref|YP_401942.1|	gi|82775595|ref|YP_401942.1|	0.980850676114783523767512217141749	99	266	266	1	8e-151	535	300267	Shigella dysenteriae Sd197	Bacteria;Proteobacteria;Gammaproteobacteria;Enterobacteriales;Enterobacteriaceae;Shigella	conserved protein [Escherichia coli K12]	hypothetical protein SDY_0228 [Shigella dysenteriae Sd197] gi|81239743|gb|ABB60453.1| conserved hypothetical protein [Shigella dysenteriae Sd197]
gi|1786404|gb|AAC73315.1|	89	79	6	gi|74310825|ref|YP_309244.1|	gi|74310825|ref|YP_309244.1|	0.980850676114783523767512217141749	96	207	207	1	4e-109	396	300269	Shigella sonnei Ss046	Bacteria;Proteobacteria;Gammaproteobacteria;Enterobacteriales;Enterobacteriaceae;Shigella	predicted S-adenosyl-L-methionine-dependent methyltransferase [Escherichia coli K12]	putative biotin synthesis protein [Shigella sonnei Ss046] gi|75176774|ref|ZP_00696890.1| COG0500: SAM-dependent methyltransferases [Shigella boydii BS512] gi|73854302|gb|AAZ87009.1| putative biotin synthesis protein [Shigella sonnei Ss046]
gi|1786405|gb|AAC73316.1|	159	155	6	gi|75176775|ref|ZP_00696891.1|	gi|75176775|ref|ZP_00696891.1|	0.980850676114783523767512217141749	99	452	452	1	0	890	344609	Shigella boydii BS512	Bacteria;Proteobacteria;Gammaproteobacteria;Enterobacteriales;Enterobacteriaceae;Shigella	predicted membrane-bound lytic murein transglycosylase D [Escherichia coli K12]	COG0741: Soluble lytic murein transglycosylase and related regulatory proteins (some contain LysM/invasin domains) [Shigella boydii BS512] gi|82542804|ref|YP_406751.1| transcriptional regulator for nitrite reductase [Shigella boydii Sb227] gi|81244215|gb|ABB64923.1| transcriptional regulator for nitrite reductase [Shigella boydii Sb227]
gi|1786406|gb|AAC73317.1|	315	310	3	gi|74310827|ref|YP_309246.1|	gi|74310827|ref|YP_309246.1|	0.980850676114783523767512217141749	99	251	251	1	9e-146	518	300269	Shigella sonnei Ss046	Bacteria;Proteobacteria;Gammaproteobacteria;Enterobacteriales;Enterobacteriaceae;Shigella	predicted hydroxyacylglutathione hydrolase [Escherichia coli K12]	probable hydroxyacylglutathione hydrolase [Shigella sonnei Ss046] gi|73854304|gb|AAZ87011.1| probable hydroxyacylglutathione hydrolase [Shigella sonnei Ss046]
gi|1786408|gb|AAC73319.1|	447	412	4	gi|24111645|ref|NP_706155.1|	gi|24111645|ref|NP_706155.1|	0.980850676114783523767512217141749	100	155	155	1	2e-89	329	198214	Shigella flexneri 2a str. 301	Bacteria;Proteobacteria;Gammaproteobacteria;Enterobacteriales;Enterobacteriaceae;Shigella	ribonuclease HI, degrades RNA of DNA-RNA hybrids [Escherichia coli K12]	ribonuclease H [Shigella flexneri 2a str. 301] gi|24050418|gb|AAN41862.1| RNase HI [Shigella flexneri 2a str. 301]
gi|1786409|gb|AAC73320.1|	339	328	6	gi|30061767|ref|NP_835938.1|	gi|30061767|ref|NP_835938.1|	0.980850676114783523767512217141749	97	243	243	1	5e-132	473	198215	Shigella flexneri 2a str. 2457T	Bacteria;Proteobacteria;Gammaproteobacteria;Enterobacteriales;Enterobacteriaceae;Shigella	DNA polymerase III epsilon subunit [Escherichia coli K12]	DNA polymerase III subunit epsilon [Shigella flexneri 2a str. 2457T] gi|56479626|ref|NP_706156.2| DNA polymerase III subunit epsilon [Shigella flexneri 2a str. 301] gi|30040009|gb|AAP15743.1| DNA polymerase III, epsilon subunit [Shigella flexneri 2a str. 2457T] gi|56383177|gb|AAN41863.2| DNA polymerase III, epsilon subunit [Shigella flexneri 2a str. 301]
gi|1786410|gb|AAC73321.1|	5	1	1	gi|74310831|ref|YP_309250.1|	gi|74310831|ref|YP_309250.1|	0.980850676114783523767512217141749	90	261	261	1	6e-133	476	300269	Shigella sonnei Ss046	Bacteria;Proteobacteria;Gammaproteobacteria;Enterobacteriales;Enterobacteriaceae;Shigella	predicted aminopeptidase [Escherichia coli K12]	putative aminopeptidase [Shigella sonnei Ss046] gi|73854308|gb|AAZ87015.1| putative aminopeptidase [Shigella sonnei Ss046]
gi|1786412|gb|AAC73323.1|	204	187	7	gi|30061838|ref|NP_836009.1|	gi|30061838|ref|NP_836009.1|	0.980850676114783523767512217141749	98	256	256	1	2e-147	524	198215	Shigella flexneri 2a str. 2457T	Bacteria;Proteobacteria;Gammaproteobacteria;Enterobacteriales;Enterobacteriaceae;Shigella	predicted C-N hydrolase family amidase, NAD(P)-binding [Escherichia coli K12]	putative EC 3.5. amidase-type enzyme [Shigella flexneri 2a str. 2457T] gi|56479635|ref|NP_706222.2| putative EC 3.5. amidase-type enzyme [Shigella flexneri 2a str. 301] gi|30040082|gb|AAP15815.1| putative amidase-type enzyme [Shigella flexneri 2a str. 2457T] gi|56383186|gb|AAN41929.2| putative EC 3.5. amidase-type enzyme [Shigella flexneri 2a str. 301]
gi|1786413|gb|AAC73324.1|	13	9	5	gi|74310862|ref|YP_309281.1|	gi|74310862|ref|YP_309281.1|	0.980850676114783523767512217141749	90	157	157	1	1e-77	290	300269	Shigella sonnei Ss046	Bacteria;Proteobacteria;Gammaproteobacteria;Enterobacteriales;Enterobacteriaceae;Shigella	inhibitor of vertebrate C-lysozyme [Escherichia coli K12]	hypothetical protein SSO_0262 [Shigella sonnei Ss046] gi|73854339|gb|AAZ87046.1| conserved hypothetical protein [Shigella sonnei Ss046]
gi|1786416|gb|AAC73326.1|	301	294	11	gi|75176783|ref|ZP_00696899.1|	gi|75176783|ref|ZP_00696899.1|	0.980850676114783523767512217141749	100	192	192	1	6e-105	382	344609	Shigella boydii BS512	Bacteria;Proteobacteria;Gammaproteobacteria;Enterobacteriales;Enterobacteriaceae;Shigella	D-sedoheptulose 7-phosphate isomerase [Escherichia coli K12]	COG0279: Phosphoheptose isomerase [Shigella boydii BS512] gi|75189329|ref|ZP_00702596.1| COG0279: Phosphoheptose isomerase [Escherichia coli E24377A] gi|75194443|ref|ZP_00704513.1| COG0279: Phosphoheptose isomerase [Escherichia coli HS] gi|75211208|ref|ZP_00711315.1| COG0279: Phosphoheptose isomerase [Escherichia coli B171] gi|75231176|ref|ZP_00717598.1| COG0279: Phosphoheptose isomerase [Escheri…
gi|1786417|gb|AAC73327.1|	140	135	5	gi|30061842|ref|NP_836013.1|	gi|30061842|ref|NP_836013.1|	0.980850676114783523767512217141749	99	255	255	1	1e-151	538	198215	Shigella flexneri 2a str. 2457T	Bacteria;Proteobacteria;Gammaproteobacteria;Enterobacteriales;Enterobacteriaceae;Shigella	predicted amidotransfease [Escherichia coli K12]	putative amidotransferase [Shigella flexneri 2a str. 2457T] gi|56479638|ref|NP_706226.2| putative amidotransferase [Shigella flexneri 2a str. 301] gi|75513628|ref|ZP_00736019.1| COG0121: Predicted glutamine amidotransferase [Escherichia coli 53638] gi|82775614|ref|YP_401961.1| putative amidotransferase [Shigella dysenteriae Sd197] gi|83586304|ref|ZP_00924939.1| COG0121: Predicted glutamine amidot…
gi|1786418|gb|AAC73328.1|	56	54	4	gi|24111717|ref|NP_706227.1|	gi|24111717|ref|NP_706227.1|	0.980850676114783523767512217141749	99	246	246	1	2e-141	504	198214	Shigella flexneri 2a str. 301	Bacteria;Proteobacteria;Gammaproteobacteria;Enterobacteriales;Enterobacteriaceae;Shigella	conserved protein [Escherichia coli K12]	hypothetical protein SF0274 [Shigella flexneri 2a str. 301] gi|30061843|ref|NP_836014.1| hypothetical protein S0295 [Shigella flexneri 2a str. 2457T] gi|24050497|gb|AAN41934.1| orf, conserved hypothetical protein [Shigella flexneri 2a str. 301] gi|30040087|gb|AAP15820.1| hypothetical protein S_0295 [Shigella flexneri 2a str. 2457T]
gi|1786419|gb|AAC73329.1|	49	45	2	gi|82775616|ref|YP_401963.1|	gi|82775616|ref|YP_401963.1|	0.980850676114783523767512217141749	97	92	92	1	5e-48	192	300267	Shigella dysenteriae Sd197	Bacteria;Proteobacteria;Gammaproteobacteria;Enterobacteriales;Enterobacteriaceae;Shigella	predicted toxin of the YafQ-DinJ toxin-antitoxin system [Escherichia coli K12]	hypothetical protein SDY_0251 [Shigella dysenteriae Sd197] gi|81239764|gb|ABB60474.1| conserved hypothetical protein [Shigella dysenteriae Sd197]
gi|1786420|gb|AAC73330.1|	34	30	2	gi|74310868|ref|YP_309287.1|	gi|74310868|ref|YP_309287.1|	0.980850676114783523767512217141749	98	86	72	0.837209302325581395348837209302326	4e-32	139	300269	Shigella sonnei Ss046	Bacteria;Proteobacteria;Gammaproteobacteria;Enterobacteriales;Enterobacteriaceae;Shigella	predicted antitoxin of YafQ-DinJ toxin-antitoxin system [Escherichia coli K12]	damage-inducible protein J [Shigella sonnei Ss046] gi|75189332|ref|ZP_00702599.1| COG3077: DNA-damage-inducible protein J [Escherichia coli E24377A] gi|75194447|ref|ZP_00704517.1| COG3077: DNA-damage-inducible protein J [Escherichia coli HS] gi|75211204|ref|ZP_00711311.1| COG3077: DNA-damage-inducible protein J [Escherichia coli B171] gi|75231172|ref|ZP_00717594.1| COG3077: DNA-damage-inducible p…
gi|1786421|gb|AAC73331.1|	34	21	2	gi|74310869|ref|YP_309288.1|	gi|74310869|ref|YP_309288.1|	0.980850676114783523767512217141749	97	249	249	1	5e-141	503	300269	Shigella sonnei Ss046	Bacteria;Proteobacteria;Gammaproteobacteria;Enterobacteriales;Enterobacteriaceae;Shigella	predicted lipoprotein and C40 family peptidase [Escherichia coli K12]	putative lipoprotein [Shigella sonnei Ss046] gi|73854346|gb|AAZ87053.1| putative lipoprotein [Shigella sonnei Ss046]
gi|1786422|gb|AAC73332.1|	20	17	3	gi|74310871|ref|YP_309290.1|	gi|74310871|ref|YP_309290.1|	0.980850676114783523767512217141749	98	165	164	0.993939393939393939393939393939394	3e-97	356	300269	Shigella sonnei Ss046	Bacteria;Proteobacteria;Gammaproteobacteria;Enterobacteriales;Enterobacteriaceae;Shigella	conserved protein [Escherichia coli K12]	hypothetical protein SSO_0271 [Shigella sonnei Ss046] gi|73854348|gb|AAZ87055.1| conserved hypothetical protein [Shigella sonnei Ss046]
gi|1786425|gb|AAC73335.1|	476	446	13	gi|82775832|ref|YP_402179.1|	gi|82775832|ref|YP_402179.1|	0.980850676114783523767512217141749	94	351	351	1	0	659	300267	Shigella dysenteriae Sd197	Bacteria;Proteobacteria;Gammaproteobacteria;Enterobacteriales;Enterobacteriaceae;Shigella	DNA polymerase IV [Escherichia coli K12]	damage-inducible protein P [Shigella dysenteriae Sd197] gi|81239980|gb|ABB60690.1| damage-inducible protein P [Shigella dysenteriae Sd197]
gi|1786426|gb|AAC73336.1|	7	5	1	gi|24111722|ref|NP_706232.1|	gi|24111722|ref|NP_706232.1|	0.980850676114783523767512217141749	98	97	97	1	6e-48	191	198214	Shigella flexneri 2a str. 301	Bacteria;Proteobacteria;Gammaproteobacteria;Enterobacteriales;Enterobacteriaceae;Shigella	predicted antitoxin of the YafO-YafN toxin-antitoxin system [Escherichia coli K12]	hypothetical protein SF0280 [Shigella flexneri 2a str. 301] gi|30061849|ref|NP_836020.1| hypothetical protein S0301 [Shigella flexneri 2a str. 2457T] gi|110804357|ref|YP_687877.1| hypothetical protein SFV_0298 [Shigella flexneri 5 str. 8401] gi|24050503|gb|AAN41939.1| orf, conserved hypothetical protein [Shigella flexneri 2a str. 301] gi|30040093|gb|AAP15826.1| hypothetical protein S_0301 [Shigel…
gi|1786427|gb|AAC73337.1|	9	4	1	gi|24111723|ref|NP_706233.1|	gi|24111723|ref|NP_706233.1|	0.980850676114783523767512217141749	99	132	132	1	7e-72	271	198214	Shigella flexneri 2a str. 301	Bacteria;Proteobacteria;Gammaproteobacteria;Enterobacteriales;Enterobacteriaceae;Shigella	predicted toxin of the YafO-YafN toxin-antitoxin system [Escherichia coli K12]	hypothetical protein SF0281 [Shigella flexneri 2a str. 301] gi|30061850|ref|NP_836021.1| hypothetical protein S0302 [Shigella flexneri 2a str. 2457T] gi|110804356|ref|YP_687876.1| hypothetical protein SFV_0297 [Shigella flexneri 5 str. 8401] gi|24050504|gb|AAN41940.1| orf, conserved hypothetical protein [Shigella flexneri 2a str. 301] gi|30040094|gb|AAP15827.1| hypothetical protein S_0302 [Shigel…
gi|1786428|gb|AAC73338.1|	73	66	3	gi|74310875|ref|YP_309294.1|	gi|74310875|ref|YP_309294.1|	0.980850676114783523767512217141749	96	150	150	1	2e-81	303	300269	Shigella sonnei Ss046	Bacteria;Proteobacteria;Gammaproteobacteria;Enterobacteriales;Enterobacteriaceae;Shigella	predicted acyltransferase with acyl-CoA N-acyltransferase domain [Escherichia coli K12]	hypothetical protein SSO_0275 [Shigella sonnei Ss046] gi|73854352|gb|AAZ87059.1| conserved hypothetical protein [Shigella sonnei Ss046]
gi|1786430|gb|AAC73339.1|	34	22	3	gi|82775831|ref|YP_402178.1|	gi|82775831|ref|YP_402178.1|	0.980850676114783523767512217141749	85	88	88	1	3e-37	156	300267	Shigella dysenteriae Sd197	Bacteria;Proteobacteria;Gammaproteobacteria;Enterobacteriales;Enterobacteriaceae;Shigella	conserved protein [Escherichia coli K12]	hypothetical protein SDY_0482 [Shigella dysenteriae Sd197] gi|81239979|gb|ABB60689.1| conserved hypothetical protein [Shigella dysenteriae Sd197]
gi|1786431|gb|AAC73340.1|	294	282	3	gi|74310877|ref|YP_309296.1|	gi|74310877|ref|YP_309296.1|	0.980850676114783523767512217141749	99	166	166	1	6e-93	342	300269	Shigella sonnei Ss046	Bacteria;Proteobacteria;Gammaproteobacteria;Enterobacteriales;Enterobacteriaceae;Shigella	predicted peptide chain release factor [Escherichia coli K12]	probable peptide chain release factor [Shigella sonnei Ss046] gi|75513578|ref|ZP_00735969.1| COG1186: Protein chain release factor B [Escherichia coli 53638] gi|82542839|ref|YP_406786.1| probable peptide chain release factor [Shigella boydii Sb227] gi|73854354|gb|AAZ87061.1| probable peptide chain release factor [Shigella sonnei Ss046] gi|81244250|gb|ABB64958.1| probable peptide chain release fac…
gi|1786432|gb|AAC73341.1|	140	133	9	gi|24111727|ref|NP_706237.1|	gi|24111727|ref|NP_706237.1|	0.980850676114783523767512217141749	96	485	485	1	0	935	198214	Shigella flexneri 2a str. 301	Bacteria;Proteobacteria;Gammaproteobacteria;Enterobacteriales;Enterobacteriaceae;Shigella	aminoacyl-histidine dipeptidase (peptidase D) [Escherichia coli K12]	aminoacyl-histidine dipeptidase (peptidase D) [Shigella flexneri 2a str. 301] gi|30061854|ref|NP_836025.1| aminoacyl-histidine dipeptidase (peptidase D) [Shigella flexneri 2a str. 2457T] gi|24050508|gb|AAN41944.1| aminoacyl-histidine dipeptidase (peptidase D) [Shigella flexneri 2a str. 301] gi|30040098|gb|AAP15831.1| aminoacyl-histidine dipeptidase (peptidase D) [Shigella flexneri 2a str. 2457T]
gi|1786433|gb|AAC73342.1|	100	92	9	gi|16759312|ref|NP_454929.1|	gi|75176798|ref|ZP_00696914.1|	0.980850676114783523767512217141749	99	152	152	1	2e-83	309	344609	Shigella boydii BS512	Bacteria;Proteobacteria;Gammaproteobacteria;Enterobacteriales;Enterobacteriaceae;Shigella	guanine-hypoxanthine phosphoribosyltransferase [Escherichia coli K12]	COG0503: Adenine/guanine phosphoribosyltransferases and related PRPP-binding proteins [Shigella boydii BS512]
gi|1786434|gb|AAC73343.1|	45	35	9	gi|83570393|ref|ZP_00921838.1|	gi|83570393|ref|ZP_00921838.1|	0.980850676114783523767512217141749	99	414	414	1	0	857	358708	Shigella dysenteriae 1012	Bacteria;Proteobacteria;Gammaproteobacteria;Enterobacteriales;Enterobacteriaceae;Shigella	hydrolase, binds to enzyme IIA(Glc) [Escherichia coli K12]	COG1073: Hydrolases of the alpha/beta superfamily [Shigella dysenteriae 1012]
gi|1786435|gb|AAC73344.1|	32	27	3	gi|74310881|ref|YP_309300.1|	gi|74310881|ref|YP_309300.1|	0.980850676114783523767512217141749	87	133	133	1	3e-65	249	300269	Shigella sonnei Ss046	Bacteria;Proteobacteria;Gammaproteobacteria;Enterobacteriales;Enterobacteriaceae;Shigella	DNA-binding transcriptional regulator [Escherichia coli K12]	transcriptional regulator of cryptic csgA gene for curli surface fibers [Shigella sonnei Ss046] gi|75176800|ref|ZP_00696916.1| hypothetical protein SboyB_01003132 [Shigella boydii BS512] gi|75189344|ref|ZP_00702611.1| hypothetical protein EcolE_01002629 [Escherichia coli E24377A] gi|75194459|ref|ZP_00704529.1| hypothetical protein EcolH_01000237 [Escherichia coli HS] gi|75211192|ref|ZP_00711299.1…
gi|1786436|gb|AAC73345.1|	178	113	8	gi|30061858|ref|NP_836029.1|	gi|30061858|ref|NP_836029.1|	0.980850676114783523767512217141749	99	351	351	1	0	710	198215	Shigella flexneri 2a str. 2457T	Bacteria;Proteobacteria;Gammaproteobacteria;Enterobacteriales;Enterobacteriaceae;Shigella	outer membrane phosphoporin protein E [Escherichia coli K12]	outer membrane pore protein E (E,Ic,NmpAB) [Shigella flexneri 2a str. 2457T] gi|56479641|ref|NP_706241.2| outer membrane pore protein E (E,Ic,NmpAB) [Shigella flexneri 2a str. 301] gi|110804349|ref|YP_687869.1| outer membrane pore protein E (E,Ic,NmpAB) [Shigella flexneri 5 str. 8401] gi|30040102|gb|AAP15835.1| outer membrane pore protein E (E,Ic,NmpAB) [Shigella flexneri 2a str. 2457T] gi|563831…
gi|1786437|gb|AAC73346.1|	469	461	3	gi|30061861|ref|NP_836032.1|	gi|30061861|ref|NP_836032.1|	0.980850676114783523767512217141749	99	367	367	1	0	712	198215	Shigella flexneri 2a str. 2457T	Bacteria;Proteobacteria;Gammaproteobacteria;Enterobacteriales;Enterobacteriaceae;Shigella	gamma-glutamate kinase [Escherichia coli K12]	gamma-glutamyl kinase [Shigella flexneri 2a str. 2457T] gi|56479642|ref|NP_706244.2| gamma-glutamyl kinase [Shigella flexneri 2a str. 301] gi|51316344|sp|Q7UDL2|PROB_SHIFL Glutamate 5-kinase (Gamma-glutamyl kinase) (GK) gi|30040105|gb|AAP15838.1| gamma-glutamate kinase [Shigella flexneri 2a str. 2457T] gi|56383193|gb|AAN41951.2| gamma-glutamate kinase [Shigella flexneri 2a str. 301]
gi|1786438|gb|AAC73347.1|	433	423	4	gi|24111735|ref|NP_706245.1|	gi|24111735|ref|NP_706245.1|	0.980850676114783523767512217141749	97	417	417	1	0	783	198214	Shigella flexneri 2a str. 301	Bacteria;Proteobacteria;Gammaproteobacteria;Enterobacteriales;Enterobacteriaceae;Shigella	gamma-glutamylphosphate reductase [Escherichia coli K12]	gamma-glutamyl phosphate reductase [Shigella flexneri 2a str. 301] gi|30061862|ref|NP_836033.1| gamma-glutamyl phosphate reductase [Shigella flexneri 2a str. 2457T] gi|110804345|ref|YP_687865.1| gamma-glutamylphosphate reductase [Shigella flexneri 5 str. 8401] gi|39931920|sp|Q83SH9|PROA_SHIFL Gamma-glutamyl phosphate reductase (GPR) (Glutamate-5-semialdehyde dehydrogenase) (Glutamyl-gamma-semiald…
gi|1786439|gb|AAC73348.1|	47	15	2	gi|50121777|ref|YP_050944.1|	gi|50121777|ref|YP_050944.1|	0.921027508027377295814865887439554	72	113	105	0.929203539823008849557522123893805	4e-39	162	218491	Erwinia carotovora subsp. atroseptica SCRI1043	Bacteria;Proteobacteria;Gammaproteobacteria;Enterobacteriales;Enterobacteriaceae;Pectobacterium	CP4-6 prophage; toxin of the YkfI-YafW toxin-antitoxin system [Escherichia coli K12]	hypothetical protein ECA2853 [Erwinia carotovora subsp. atroseptica SCRI1043] gi|49612303|emb|CAG75753.1| conserved hypothetical protein [Erwinia carotovora subsp. atroseptica SCRI1043]
gi|1786440|gb|AAC73349.1|	63	22	4	gi|37524160|ref|NP_927504.1|	gi|51598154|ref|YP_072345.1|	0.921949856034134708580162300962146	63	105	103	0.980952380952380952380952380952381	1e-32	141	273123	Yersinia pseudotuberculosis IP 32953	Bacteria;Proteobacteria;Gammaproteobacteria;Enterobacteriales;Enterobacteriaceae;Yersinia	CP4-6 prophage; antitoxin of the YkfI-YafW toxin-antitoxin system [Escherichia coli K12]	hypothetical protein YPTB3867 [Yersinia pseudotuberculosis IP 32953] gi|51591436|emb|CAH23105.1| conserved hypothetical protein [Yersinia pseudotuberculosis IP 32953]
gi|1786442|gb|AAC73351.1|	65	22	5	gi|83570529|ref|ZP_00921973.1|	gi|83570529|ref|ZP_00921973.1|	0.980850676114783523767512217141749	68	152	153	1.00657894736842105263157894736842	3e-59	229	358708	Shigella dysenteriae 1012	Bacteria;Proteobacteria;Gammaproteobacteria;Enterobacteriales;Enterobacteriaceae;Shigella	CP4-6 prophage; predicted protein [Escherichia coli K12]	hypothetical protein Sdys1_01001154 [Shigella dysenteriae 1012]
gi|1786443|gb|AAC73352.1|	33	5	5	gi|58383258|ref|YP_194828.1|	gi|58383258|ref|YP_194828.1|	0.924894897038167149339529796771127	62	79	66	0.83544303797468354430379746835443	2e-17	90	602	Salmonella typhimurium	Bacteria;Proteobacteria;Gammaproteobacteria;Enterobacteriales;Enterobacteriaceae;Salmonella	CP4-6 prophage; predicted protein [Escherichia coli K12]	hypothetical protein pU302L_021 [Salmonella typhimurium] gi|37962737|gb|AAR05684.1| conserved hypothetical protein [Salmonella typhimurium]
gi|1786444|gb|AAC73353.1|	7	3	1	gi|176498|gb|AAA35359.1|	gi|176498|gb|AAA35359.1|	0.140720053606512143717277328082894	78	155	99	0.638709677419354838709677419354839	9e-42	171	9534	Chlorocebus aethiops	Eukaryota;Metazoa;Chordata;Craniata;Gnathostomata;Mammalia;Euarchontoglires;Primates;Haplorrhini;Simiiformes;Catarrhini;Cercopithecoidea;Cercopithecidae;Cercopithecinae;Chlorocebus	CP4-6 prophage; predicted protein [Escherichia coli K12]	297 is the position of the first start codon in open reading frame B
gi|1786448|gb|AAC73357.1|	321	316	4	gi|27377277|ref|NP_768806.1|	gi|27377277|ref|NP_768806.1|	0.609377838800324433552554356969365	46	297	295	0.993265993265993265993265993265993	1e-73	279	224911	Bradyrhizobium japonicum USDA 110	Bacteria;Proteobacteria;Alphaproteobacteria;Rhizobiales;Bradyrhizobiaceae;Bradyrhizobium	CP4-6 prophage; predicted DNA-binding transcriptional regulator [Escherichia coli K12]	transcriptional regulatory protein [Bradyrhizobium japonicum USDA 110] gi|27350420|dbj|BAC47431.1| transcriptional regulatory protein [Bradyrhizobium japonicum USDA 110]
gi|1786449|gb|AAC73358.1|	195	153	9	gi|731770|sp|P39213|INSN_SHIDY	gi|731770|sp|P39213|INSN_SHIDY	0.980850676114783523767512217141749	97	134	100	0.746268656716417910447761194029851	4e-48	192	622	Shigella dysenteriae	Bacteria;Proteobacteria;Gammaproteobacteria;Enterobacteriales;Enterobacteriaceae;Shigella	CP4-6 prophage; partial regulator of insertion element IS911A [Escherichia coli K12]	Transposase insN for insertion sequence element IS911
gi|1786450|gb|AAC73359.1|	119	107	1	gi|10957235|ref|NP_058259.1|	gi|10957235|ref|NP_058259.1|	0.924894897038167149339529796771127	95	383	383	1	0	730	601	Salmonella typhi	Bacteria;Proteobacteria;Gammaproteobacteria;Enterobacteriales;Enterobacteriaceae;Salmonella	CP4-6 prophage; IS30 transposase [Escherichia coli K12]	IS30 transposase [Salmonella typhi] gi|16129365|ref|NP_415922.1| IS30 transposase [Escherichia coli K12] gi|16132105|ref|NP_418704.1| KpLE2 phage-like element; IS30 transposase [Escherichia coli K12] gi|89108250|ref|AP_002030.1| IS30 transposase [Escherichia coli W3110] gi|89110995|ref|AP_004775.1| IS30 transposase [Escherichia coli W3110] gi|2851554|sp|P37246|INSI_ECOLI Transposase insI for inse…
gi|1786451|gb|AAC73360.1|	277	243	1	gi|110264456|gb|ABG56819.1|	gi|110264456|gb|ABG56819.1|	0.921173141923181097830439005364174	99	141	141	1	2e-81	302	573	Klebsiella pneumoniae	Bacteria;Proteobacteria;Gammaproteobacteria;Enterobacteriales;Enterobacteriaceae;Klebsiella	CP4-6 prophage; partial transposase of insertion element IS911A [Escherichia coli K12]	putative truncated transposase [Klebsiella pneumoniae]
gi|1786453|gb|AAC73362.1|	186	178	4	gi|49823175|gb|AAT68664.1|	gi|49823175|gb|AAT68664.1|	0.921173141923181097830439005364174	98	338	325	0.961538461538461538461538461538462	0	650	573	Klebsiella pneumoniae	Bacteria;Proteobacteria;Gammaproteobacteria;Enterobacteriales;Enterobacteriaceae;Klebsiella	CP4-6 prophage; IS5 transposase and trans-activator [Escherichia coli K12]	transposase [Klebsiella pneumoniae] gi|99867059|gb|ABF67704.1| putative transposase [Escherichia coli]
gi|1786456|gb|AAC73364.1|	93	92	7	gi|50121721|ref|YP_050888.1|	gi|77976713|ref|ZP_00832187.1|	0.921949856034134708580162300962146	63	310	303	0.977419354838709677419354838709677	5e-107	390	349965	Yersinia intermedia ATCC 29909	Bacteria;Proteobacteria;Gammaproteobacteria;Enterobacteriales;Enterobacteriaceae;Yersinia	CP4-6 prophage; S-methylmethionine:homocysteine methyltransferase [Escherichia coli K12]	COG2040: Homocysteine/selenocysteine methylase (S-methylmethionine-dependent) [Yersinia intermedia ATCC 29909]
gi|1786458|gb|AAC73366.1|	93	90	13	gi|37524812|ref|NP_928156.1|	gi|77976211|ref|ZP_00831725.1|	0.921949856034134708580162300962146	88	120	113	0.941666666666666666666666666666667	2e-49	196	349965	Yersinia intermedia ATCC 29909	Bacteria;Proteobacteria;Gammaproteobacteria;Enterobacteriales;Enterobacteriaceae;Yersinia	CP4-6 prophage; predicted ferric trasnporter subunit [Escherichia coli K12]	COG1178: ABC-type Fe3+ transport system, permease component [Yersinia intermedia ATCC 29909]
gi|1786459|gb|AAC73367.1|	339	287	105	gi|18466540|ref|NP_569348.1|	gi|74311528|ref|YP_309947.1|	0.980850676114783523767512217141749	95	167	167	1	2e-90	334	300269	Shigella sonnei Ss046	Bacteria;Proteobacteria;Gammaproteobacteria;Enterobacteriales;Enterobacteriaceae;Shigella	CP4-6 prophage; IS1 transposase InsAB' [Escherichia coli K12]	IS1 ORF [Shigella sonnei Ss046] gi|73855005|gb|AAZ87712.1| IS1 ORF [Shigella sonnei Ss046]
gi|1786460|gb|AAC73368.1|	124	96	45	gi|10957284|ref|NP_058308.1|	gi|50262985|gb|AAT72887.1|	0.980850676114783523767512217141749	97	91	91	1	3e-47	189	624	Shigella sonnei	Bacteria;Proteobacteria;Gammaproteobacteria;Enterobacteriales;Enterobacteriaceae;Shigella	CP4-6 prophage; IS1 repressor protein InsA [Escherichia coli K12]	InsA [Shigella sonnei]
gi|1786462|gb|AAC73370.1|	52	51	10	gi|78695764|ref|ZP_00860275.1|	gi|67154199|ref|ZP_00415944.1|	0.74368053838365757865759371147243	49	384	379	0.986979166666666666666666666666667	3e-96	355	322710	Azotobacter vinelandii AvOP	Bacteria;Proteobacteria;Gammaproteobacteria;Pseudomonadales;Pseudomonadaceae;Azotobacter	CP4-6 prophage; predicted DNA-binding transcriptional regulator [Escherichia coli K12]	Integrase, catalytic domain [Azotobacter vinelandii AvOP] gi|67088332|gb|EAM07798.1| Integrase, catalytic domain [Azotobacter vinelandii AvOP]
gi|1786463|gb|AAC73371.1|	488	472	2	gi|56237000|gb|AAV84890.1|	gi|56237000|gb|AAV84890.1|	0.743411072725895755427101094441508	56	309	274	0.886731391585760517799352750809061	5e-82	307	666	Vibrio cholerae	Bacteria;Proteobacteria;Gammaproteobacteria;Vibrionales;Vibrionaceae;Vibrio	CP4-6 prophage; predicted lyase/synthase [Escherichia coli K12]	dihydrodipicolinate synthase-like [Vibrio cholerae]
gi|1786464|gb|AAC73372.1|	9	6	1	gi|56962882|ref|YP_174609.1|	gi|56962882|ref|YP_174609.1|	0.407861036670613755189304130197612	69	655	653	0.996946564885496183206106870229008	0	944	66692	Bacillus clausii KSM-K16	Bacteria;Firmicutes;Bacilli;Bacillales;Bacillaceae;Bacillus	CP4-6 prophage; predicted dehydratase [Escherichia coli K12]	hypothetical protein ABC1110 [Bacillus clausii KSM-K16] gi|56909121|dbj|BAD63648.1| dihydroxy-acid dehydratase [Bacillus clausii KSM-K16]
gi|1786466|gb|AAC73373.1|	165	121	1	gi|77974398|ref|ZP_00829938.1|	gi|77974398|ref|ZP_00829938.1|	0.921949856034134708580162300962146	50	460	447	0.971739130434782608695652173913044	1e-124	450	349966	Yersinia frederiksenii ATCC 33641	Bacteria;Proteobacteria;Gammaproteobacteria;Enterobacteriales;Enterobacteriaceae;Yersinia	CP4-6 prophage; predicted sugar transporter [Escherichia coli K12]	COG2211: Na+/melibiose symporter and related transporters [Yersinia frederiksenii ATCC 33641]
gi|1786467|gb|AAC73374.1|	58	57	14	gi|93279336|pdb|2EXH|A	gi|89097108|ref|ZP_01169998.1|	0.407861036670613755189304130197612	55	536	531	0.990671641791044776119402985074627	1e-178	629	313627	Bacillus sp. NRRL B-14911	Bacteria;Firmicutes;Bacilli;Bacillales;Bacillaceae;Bacillus	CP4-6 prophage; predicted xylosidase/arabinosidase [Escherichia coli K12]	xylan 1,4-beta-xylosidase [Bacillus sp. NRRL B-14911] gi|89087931|gb|EAR67042.1| xylan 1,4-beta-xylosidase [Bacillus sp. NRRL B-14911]
gi|1786468|gb|AAC73375.1|	479	448	1	gi|56420503|ref|YP_147821.1|	gi|56420503|ref|YP_147821.1|	0.40782867358265735474139899288103	49	252	250	0.992063492063492063492063492063492	9e-61	236	235909	Geobacillus kaustophilus HTA426	Bacteria;Firmicutes;Bacilli;Bacillales;Bacillaceae;Geobacillus	CP4-6 prophage; predicted DNA-binding transcriptional regulator [Escherichia coli K12]	transcriptional regulator [Geobacillus kaustophilus HTA426] gi|56380345|dbj|BAD76253.1| transcriptional regulator [Geobacillus kaustophilus HTA426]
gi|1786469|gb|AAC73376.1|	475	456	18	gi|24115437|ref|NP_709947.1|	gi|24115437|ref|NP_709947.1|	0.980850676114783523767512217141749	88	334	334	1	2e-169	598	198214	Shigella flexneri 2a str. 301	Bacteria;Proteobacteria;Gammaproteobacteria;Enterobacteriales;Enterobacteriaceae;Shigella	CP4-6 prophage; ornithine carbamoyltransferase 2, chain F [Escherichia coli K12]	ornithine carbamoyltransferase [Shigella flexneri 2a str. 301] gi|30065458|ref|NP_839629.1| ornithine carbamoyltransferase [Shigella flexneri 2a str. 2457T] gi|32699433|sp|Q83IM2|OTC_SHIFL Ornithine carbamoyltransferase (OTCase) gi|24054752|gb|AAN45654.1| ornithine carbamoyltransferase 1 [Shigella flexneri 2a str. 301] gi|30043722|gb|AAP19441.1| ornithine carbamoyltransferase 1 [Shigella flexneri…
gi|1786470|gb|AAC73377.1|	339	287	105	gi|18466540|ref|NP_569348.1|	gi|74311528|ref|YP_309947.1|	0.980850676114783523767512217141749	95	167	167	1	2e-90	334	300269	Shigella sonnei Ss046	Bacteria;Proteobacteria;Gammaproteobacteria;Enterobacteriales;Enterobacteriaceae;Shigella	CP4-6 prophage; IS1 transposase InsAB' [Escherichia coli K12]	IS1 ORF [Shigella sonnei Ss046] gi|73855005|gb|AAZ87712.1| IS1 ORF [Shigella sonnei Ss046]
gi|1786471|gb|AAC73378.1|	124	96	45	gi|10957284|ref|NP_058308.1|	gi|50262985|gb|AAT72887.1|	0.980850676114783523767512217141749	97	91	91	1	3e-47	189	624	Shigella sonnei	Bacteria;Proteobacteria;Gammaproteobacteria;Enterobacteriales;Enterobacteriaceae;Shigella	CP4-6 prophage; IS1 repressor protein InsA [Escherichia coli K12]	InsA [Shigella sonnei]
gi|1786472|gb|AAC73379.1|	3	2	1	gi|78366491|ref|ZP_00836771.1|	gi|78366491|ref|ZP_00836771.1|	0.743281296302204392683273459815667	66	243	242	0.995884773662551440329218106995885	2e-89	331	323850	Shewanella sp. PV-4	Bacteria;Proteobacteria;Gammaproteobacteria;Alteromonadales;Shewanellaceae;Shewanella	CP4-6 prophage; predicted protein [Escherichia coli K12]	Type III restriction enzyme, res subunit [Shewanella sp. PV-4] gi|78361536|gb|EAP03360.1| Type III restriction enzyme, res subunit [Shewanella sp. PV-4]
gi|1786473|gb|AAC73380.1|	42	21	3	gi|24373018|ref|NP_717060.1|	gi|24373018|ref|NP_717060.1|	0.743281296302204392683273459815667	41	208	211	1.01442307692307692307692307692308	1e-37	159	211586	Shewanella oneidensis MR-1	Bacteria;Proteobacteria;Gammaproteobacteria;Alteromonadales;Shewanellaceae;Shewanella	CP4-6 prophage; conserved protein [Escherichia coli K12]	hypothetical protein SO1443 [Shewanella oneidensis MR-1] gi|24347180|gb|AAN54505.1|AE015588_6 conserved hypothetical protein [Shewanella oneidensis MR-1]
gi|1786474|gb|AAC73381.1|	6	3	1	gi|54308082|ref|YP_129102.1|	gi|54308082|ref|YP_129102.1|	0.743394891181917555203148525783217	25	232	187	0.806034482758620689655172413793103	2e-09	65	298386	Photobacterium profundum SS9	Bacteria;Proteobacteria;Gammaproteobacteria;Vibrionales;Vibrionaceae;Photobacterium	CP4-6 prophage; DNA-binding protein [Escherichia coli K12]	Hypothetical resolvase [Photobacterium profundum SS9] gi|46912508|emb|CAG19300.1| Hypothetical resolvase [Photobacterium profundum SS9]
gi|1786476|gb|AAC73385.1|	102	78	3	gi|113872039|ref|ZP_01412168.1|	gi|113872039|ref|ZP_01412168.1|	0.609377838800324433552554356969365	64	136	108	0.794117647058823529411764705882353	2e-39	163	366394	Sinorhizobium medicae WSM419	Bacteria;Proteobacteria;Alphaproteobacteria;Rhizobiales;Rhizobiaceae;Sinorhizobium	predicted transcriptional regulator [Escherichia coli K12]	putative LysR-family transcriptional regulator [Sinorhizobium medicae WSM419] gi|113726711|gb|EAU07803.1| putative LysR-family transcriptional regulator [Sinorhizobium medicae WSM419]
gi|1786477|gb|AAC73386.1|	9	3	2	gi|16119725|ref|NP_396431.1|	gi|16119725|ref|NP_396431.1|	0.609377838800324433552554356969365	45	318	293	0.921383647798742138364779874213837	4e-65	251	176299	Agrobacterium tumefaciens str. C58	Bacteria;Proteobacteria;Alphaproteobacteria;Rhizobiales;Rhizobiaceae;Agrobacterium	conserved protein [Escherichia coli K12]	hypothetical protein AGR_pAT_731 [Agrobacterium tumefaciens str. C58] gi|17939079|ref|NP_535867.1| hypothetical protein Atu5497 [Agrobacterium tumefaciens str. C58] gi|15162313|gb|AAK90872.1| AGR_pAT_731p [Agrobacterium tumefaciens str. C58] gi|17743955|gb|AAL46183.1| conserved hypothetical protein [Agrobacterium tumefaciens str. C58]
gi|1786478|gb|AAC73387.1|	102	95	9	gi|21232158|ref|NP_638075.1|	gi|77458334|ref|YP_347839.1|	0.743955624631286982464787378663379	65	732	732	1	0	973	205922	Pseudomonas fluorescens PfO-1	Bacteria;Proteobacteria;Gammaproteobacteria;Pseudomonadales;Pseudomonadaceae;Pseudomonas	predicted oxidoreductase with molybdenum-binding domain [Escherichia coli K12]	Xanthine dehydrogenase [Pseudomonas fluorescens PfO-1] gi|77382337|gb|ABA73850.1| Xanthine dehydrogenase [Pseudomonas fluorescens PfO-1]
gi|1786479|gb|AAC73388.1|	113	105	8	gi|21243621|ref|NP_643203.1|	gi|77458335|ref|YP_347840.1|	0.743955624631286982464787378663379	71	318	318	1	2e-125	452	205922	Pseudomonas fluorescens PfO-1	Bacteria;Proteobacteria;Gammaproteobacteria;Pseudomonadales;Pseudomonadaceae;Pseudomonas	predicted oxidoreductase with FAD-binding domain [Escherichia coli K12]	Molybdopterin dehydrogenase, FAD-binding [Pseudomonas fluorescens PfO-1] gi|77382338|gb|ABA73851.1| Molybdopterin dehydrogenase, FAD-binding [Pseudomonas fluorescens PfO-1]
gi|1786480|gb|AAC73389.1|	67	60	12	gi|113874703|ref|ZP_01414830.1|	gi|77458336|ref|YP_347841.1|	0.743955624631286982464787378663379	55	229	209	0.912663755458515283842794759825328	4e-63	244	205922	Pseudomonas fluorescens PfO-1	Bacteria;Proteobacteria;Gammaproteobacteria;Pseudomonadales;Pseudomonadaceae;Pseudomonas	predicted xanthine dehydrogenase, 2Fe-2S subunit [Escherichia coli K12]	Ferredoxin [Pseudomonas fluorescens PfO-1] gi|77382339|gb|ABA73852.1| Ferredoxin [Pseudomonas fluorescens PfO-1]
gi|1786481|gb|AAC73390.1|	17	14	1	gi|50119400|ref|YP_048567.1|	gi|50119400|ref|YP_048567.1|	0.921027508027377295814865887439554	82	204	204	1	2e-98	361	218491	Erwinia carotovora subsp. atroseptica SCRI1043	Bacteria;Proteobacteria;Gammaproteobacteria;Enterobacteriales;Enterobacteriaceae;Pectobacterium	conserved inner membrane protein [Escherichia coli K12]	hypothetical protein ECA0449 [Erwinia carotovora subsp. atroseptica SCRI1043] gi|49609926|emb|CAG73364.1| putative membrane protein [Erwinia carotovora subsp. atroseptica SCRI1043]
gi|1786484|gb|AAC73394.1|	11	1	1	gi|77963543|ref|ZP_00827352.1|	gi|77963543|ref|ZP_00827352.1|	0.921949856034134708580162300962146	44	841	804	0.95600475624256837098692033293698	0	728	349967	Yersinia mollaretii ATCC 43969	Bacteria;Proteobacteria;Gammaproteobacteria;Enterobacteriales;Enterobacteriaceae;Yersinia	predicted aromatic compound dioxygenase [Escherichia coli K12]	hypothetical protein YmolA_01000229 [Yersinia mollaretii ATCC 43969]
gi|1786485|gb|AAC73395.1|	16	1	1	gi|77963545|ref|ZP_00827354.1|	gi|77963545|ref|ZP_00827354.1|	0.921949856034134708580162300962146	27	222	179	0.806306306306306306306306306306306	1e-11	73	349967	Yersinia mollaretii ATCC 43969	Bacteria;Proteobacteria;Gammaproteobacteria;Enterobacteriales;Enterobacteriaceae;Yersinia	predicted protein [Escherichia coli K12]	hypothetical protein YmolA_01000231 [Yersinia mollaretii ATCC 43969]
gi|1786486|gb|AAC73396.1|	10	4	1	gi|82542825|ref|YP_406772.1|	gi|82542825|ref|YP_406772.1|	0.980850676114783523767512217141749	90	195	194	0.994871794871794871794871794871795	6e-94	346	300268	Shigella boydii Sb227	Bacteria;Proteobacteria;Gammaproteobacteria;Enterobacteriales;Enterobacteriaceae;Shigella	conserved protein [Escherichia coli K12]	hypothetical protein SBO_0226 [Shigella boydii Sb227] gi|81244236|gb|ABB64944.1| conserved hypothetical protein [Shigella boydii Sb227]
gi|1786488|gb|AAC73400.1|	162	59	3	gi|85058580|ref|YP_454282.1|	gi|75175385|ref|ZP_00695615.1|	0.980850676114783523767512217141749	54	295	230	0.779661016949152542372881355932203	1e-75	286	344609	Shigella boydii BS512	Bacteria;Proteobacteria;Gammaproteobacteria;Enterobacteriales;Enterobacteriaceae;Shigella	attaching and effacing protein, pathogenesis factor [Escherichia coli K12]	hypothetical protein SboyB_01004558 [Shigella boydii BS512]
gi|1786489|gb|AAC73401.1|	53	41	1	gi|24112433|ref|NP_706943.1|	gi|24112433|ref|NP_706943.1|	0.980850676114783523767512217141749	99	102	102	1	4e-49	195	198214	Shigella flexneri 2a str. 301	Bacteria;Proteobacteria;Gammaproteobacteria;Enterobacteriales;Enterobacteriaceae;Shigella	IS3 element protein InsE [Escherichia coli K12]	IS3 ORF1 [Shigella flexneri 2a str. 301] gi|24112565|ref|NP_707075.1| IS3 ORF1 [Shigella flexneri 2a str. 301] gi|24051311|gb|AAN42650.1| IS3 ORF1 [Shigella flexneri 2a str. 301] gi|24051463|gb|AAN42782.1| IS3 ORF1 [Shigella flexneri 2a str. 301]
gi|1786490|gb|AAC73402.1|	471	438	8	gi|110806709|ref|YP_690229.1|	gi|110806709|ref|YP_690229.1|	0.980850676114783523767512217141749	99	288	288	1	1e-170	602	373384	Shigella flexneri 5 str. 8401	Bacteria;Proteobacteria;Gammaproteobacteria;Enterobacteriales;Enterobacteriaceae;Shigella	IS3 element protein InsF [Escherichia coli K12]	IS3 ORF2 [Shigella flexneri 5 str. 8401] gi|110616257|gb|ABF04924.1| IS3 ORF2 [Shigella flexneri 5 str. 8401]
gi|1786496|gb|AAC73408.1|	90	82	1	gi|74310913|ref|YP_309332.1|	gi|74310913|ref|YP_309332.1|	0.980850676114783523767512217141749	99	284	284	1	5e-159	563	300269	Shigella sonnei Ss046	Bacteria;Proteobacteria;Gammaproteobacteria;Enterobacteriales;Enterobacteriaceae;Shigella	predicted DNA-binding transcriptional regulator [Escherichia coli K12]	putative ARAC-type regulatory protein [Shigella sonnei Ss046] gi|73854390|gb|AAZ87097.1| putative ARAC-type regulatory protein [Shigella sonnei Ss046]
gi|1786497|gb|AAC73409.1|	268	261	3	gi|74310912|ref|YP_309331.1|	gi|74310912|ref|YP_309331.1|	0.980850676114783523767512217141749	99	239	239	1	2e-132	474	300269	Shigella sonnei Ss046	Bacteria;Proteobacteria;Gammaproteobacteria;Enterobacteriales;Enterobacteriaceae;Shigella	predicted oxidoreductase [Escherichia coli K12]	putative dehydrogenase subunit [Shigella sonnei Ss046] gi|110804376|ref|YP_687896.1| putative dehydrogenase subunit [Shigella flexneri 5 str. 8401] gi|73854389|gb|AAZ87096.1| putative dehydrogenase subunit [Shigella sonnei Ss046] gi|110613924|gb|ABF02591.1| putative dehydrogenase subunit [Shigella flexneri 5 str. 8401]
gi|1786498|gb|AAC73410.1|	214	206	3	gi|24111702|ref|NP_706212.1|	gi|24111702|ref|NP_706212.1|	0.980850676114783523767512217141749	99	475	475	1	0	965	198214	Shigella flexneri 2a str. 301	Bacteria;Proteobacteria;Gammaproteobacteria;Enterobacteriales;Enterobacteriaceae;Shigella	predicted amino acid dehydrogenase with NAD(P)-binding domain and ferridoxin-like domain [Escherichia coli K12]	hypothetical protein SF0259 [Shigella flexneri 2a str. 301] gi|30061828|ref|NP_835999.1| hypothetical protein S0280 [Shigella flexneri 2a str. 2457T] gi|24050480|gb|AAN41919.1| orf, conserved hypothetical protein [Shigella flexneri 2a str. 301] gi|30040070|gb|AAP15804.1| hypothetical protein S_0280 [Shigella flexneri 2a str. 2457T]
gi|1786502|gb|AAC73413.1|	6	1	1	gi|24111700|ref|NP_706210.1|	gi|24111700|ref|NP_706210.1|	0.980850676114783523767512217141749	97	222	222	1	2e-120	434	198214	Shigella flexneri 2a str. 301	Bacteria;Proteobacteria;Gammaproteobacteria;Enterobacteriales;Enterobacteriaceae;Shigella	predicted inner membrane protein [Escherichia coli K12]	hypothetical protein SF0256 [Shigella flexneri 2a str. 301] gi|30061825|ref|NP_835996.1| hypothetical protein S0277 [Shigella flexneri 2a str. 2457T] gi|110804380|ref|YP_687900.1| hypothetical protein SFV_0321 [Shigella flexneri 5 str. 8401] gi|24050478|gb|AAN41917.1| orf, conserved hypothetical protein [Shigella flexneri 2a str. 301] gi|30040067|gb|AAP15801.1| hypothetical protein S_0277 [Shigel…
gi|1786503|gb|AAC73414.1|	387	375	1	gi|110804381|ref|YP_687901.1|	gi|110804381|ref|YP_687901.1|	0.980850676114783523767512217141749	99	556	556	1	0	1154	373384	Shigella flexneri 5 str. 8401	Bacteria;Proteobacteria;Gammaproteobacteria;Enterobacteriales;Enterobacteriaceae;Shigella	choline dehydrogenase, a flavoprotein [Escherichia coli K12]	choline dehydrogenase [Shigella flexneri 5 str. 8401] gi|110613929|gb|ABF02596.1| choline dehydrogenase [Shigella flexneri 5 str. 8401]
gi|1786504|gb|AAC73415.1|	500	480	1	gi|110804382|ref|YP_687902.1|	gi|110804382|ref|YP_687902.1|	0.980850676114783523767512217141749	95	490	490	1	0	930	373384	Shigella flexneri 5 str. 8401	Bacteria;Proteobacteria;Gammaproteobacteria;Enterobacteriales;Enterobacteriaceae;Shigella	betaine aldehyde dehydrogenase, NAD-dependent [Escherichia coli K12]	NAD+-dependent betaine aldehyde dehydrogenase [Shigella flexneri 5 str. 8401] gi|110613930|gb|ABF02597.1| NAD+-dependent betaine aldehyde dehydrogenase [Shigella flexneri 5 str. 8401]
gi|1786505|gb|AAC73416.1|	114	100	1	gi|110804383|ref|YP_687903.1|	gi|110804383|ref|YP_687903.1|	0.980850676114783523767512217141749	89	195	195	1	7e-93	342	373384	Shigella flexneri 5 str. 8401	Bacteria;Proteobacteria;Gammaproteobacteria;Enterobacteriales;Enterobacteriaceae;Shigella	DNA-binding transcriptional repressor [Escherichia coli K12]	probably transcriptional repressor of bet genes [Shigella flexneri 5 str. 8401] gi|110613931|gb|ABF02598.1| probably transcriptional repressor of bet genes [Shigella flexneri 5 str. 8401]
gi|1786506|gb|AAC73417.1|	292	282	1	gi|110804384|ref|YP_687904.1|	gi|110804384|ref|YP_687904.1|	0.980850676114783523767512217141749	96	677	677	1	0	1304	373384	Shigella flexneri 5 str. 8401	Bacteria;Proteobacteria;Gammaproteobacteria;Enterobacteriales;Enterobacteriaceae;Shigella	choline transporter of high affinity [Escherichia coli K12]	high-affinity choline transport [Shigella flexneri 5 str. 8401] gi|110613932|gb|ABF02599.1| high-affinity choline transport [Shigella flexneri 5 str. 8401]
gi|1786507|gb|AAC73418.1|	488	456	19	gi|70730754|ref|YP_260495.1|	gi|30062686|ref|NP_836857.1|	0.980850676114783523767512217141749	43	362	251	0.693370165745856353591160220994475	1e-49	200	198215	Shigella flexneri 2a str. 2457T	Bacteria;Proteobacteria;Gammaproteobacteria;Enterobacteriales;Enterobacteriaceae;Shigella	predicted DNA-binding transcriptional regulator [Escherichia coli K12]	hypothetical protein S1241 [Shigella flexneri 2a str. 2457T] gi|56479838|ref|NP_707066.2| hypothetical protein SF1156 [Shigella flexneri 2a str. 301] gi|30040934|gb|AAP16664.1| hypothetical protein S_1241 [Shigella flexneri 2a str. 2457T] gi|56383389|gb|AAN42773.2| orf, conserved hypothetical protein [Shigella flexneri 2a str. 301]
gi|1786508|gb|AAC73419.1|	181	148	8	gi|82775752|ref|YP_402099.1|	gi|82775752|ref|YP_402099.1|	0.980850676114783523767512217141749	37	310	289	0.932258064516129032258064516129032	4e-50	201	300267	Shigella dysenteriae Sd197	Bacteria;Proteobacteria;Gammaproteobacteria;Enterobacteriales;Enterobacteriaceae;Shigella	predicted DNA-bindng transcriptional regulator [Escherichia coli K12]	putative transcriptional regulator LYSR-type [Shigella dysenteriae Sd197] gi|81239900|gb|ABB60610.1| putative transcriptional regulator LYSR-type [Shigella dysenteriae Sd197]
gi|1786509|gb|AAC73420.1|	13	6	1	gi|28211427|ref|NP_782371.1|	gi|28211427|ref|NP_782371.1|	0.407320443494220557715059247585503	34	165	153	0.927272727272727272727272727272727	5e-15	83	212717	Clostridium tetani E88	Bacteria;Firmicutes;Clostridia;Clostridiales;Clostridiaceae;Clostridium	predicted inner membrane protein [Escherichia coli K12]	glutathione-regulated potassium-efflux system protein [Clostridium tetani E88] gi|28203868|gb|AAO36308.1| glutathione-regulated potassium-efflux system protein [Clostridium tetani E88]
gi|1786511|gb|AAC73421.1|	384	376	13	gi|49187561|ref|YP_030814.1|	gi|94414953|ref|ZP_01294805.1|	0.743955624631286982464787378663379	43	201	193	0.960199004975124378109452736318408	5e-35	150	381754	Pseudomonas aeruginosa PA7	Bacteria;Proteobacteria;Gammaproteobacteria;Pseudomonadales;Pseudomonadaceae;Pseudomonas	predicted transcriptional regulator with ankyrin domain [Escherichia coli K12]	hypothetical protein PaerP_01003248 [Pseudomonas aeruginosa PA7]
gi|1786512|gb|AAC73422.1|	13	1	1	gi|74310908|ref|YP_309327.1|	gi|74310908|ref|YP_309327.1|	0.980850676114783523767512217141749	96	287	287	1	1e-162	575	300269	Shigella sonnei Ss046	Bacteria;Proteobacteria;Gammaproteobacteria;Enterobacteriales;Enterobacteriaceae;Shigella	predicted protein [Escherichia coli K12]	hypothetical protein SSO_0313 [Shigella sonnei Ss046] gi|73854385|gb|AAZ87092.1| conserved hypothetical protein [Shigella sonnei Ss046]
gi|1786513|gb|AAC73423.1|	36	14	1	gi|74310907|ref|YP_309326.1|	gi|74310907|ref|YP_309326.1|	0.980850676114783523767512217141749	95	515	515	1	0	960	300269	Shigella sonnei Ss046	Bacteria;Proteobacteria;Gammaproteobacteria;Enterobacteriales;Enterobacteriaceae;Shigella	predicted acyl-CoA synthetase with NAD(P)-binding domain and succinyl-CoA synthetase domain [Escherichia coli K12]	putative oxidoreductase subunit [Shigella sonnei Ss046] gi|73854384|gb|AAZ87091.1| putative oxidoreductase subunit [Shigella sonnei Ss046]
gi|1786514|gb|AAC73424.1|	45	22	1	gi|74310906|ref|YP_309325.1|	gi|74310906|ref|YP_309325.1|	0.980850676114783523767512217141749	96	472	405	0.858050847457627118644067796610169	0	786	300269	Shigella sonnei Ss046	Bacteria;Proteobacteria;Gammaproteobacteria;Enterobacteriales;Enterobacteriaceae;Shigella	conserved protein [Escherichia coli K12]	hypothetical protein SSO_0311 [Shigella sonnei Ss046] gi|73854383|gb|AAZ87090.1| conserved hypothetical protein [Shigella sonnei Ss046]
gi|1786516|gb|AAC73426.1|	223	191	1	gi|74310905|ref|YP_309324.1|	gi|74310905|ref|YP_309324.1|	0.980850676114783523767512217141749	93	316	316	1	3e-163	577	300269	Shigella sonnei Ss046	Bacteria;Proteobacteria;Gammaproteobacteria;Enterobacteriales;Enterobacteriaceae;Shigella	predicted carbamate kinase-like protein [Escherichia coli K12]	putative kinase [Shigella sonnei Ss046] gi|73854382|gb|AAZ87089.1| putative kinase [Shigella sonnei Ss046]
gi|1786517|gb|AAC73427.1|	59	49	1	gi|74310904|ref|YP_309323.1|	gi|74310904|ref|YP_309323.1|	0.980850676114783523767512217141749	98	460	460	1	0	905	300269	Shigella sonnei Ss046	Bacteria;Proteobacteria;Gammaproteobacteria;Enterobacteriales;Enterobacteriaceae;Shigella	predicted deaminase with metallo-dependent hydrolase domain [Escherichia coli K12]	putative deaminase [Shigella sonnei Ss046] gi|73854381|gb|AAZ87088.1| putative deaminase [Shigella sonnei Ss046]
gi|1786518|gb|AAC73428.1|	334	324	1	gi|74310903|ref|YP_309322.1|	gi|74310903|ref|YP_309322.1|	0.980850676114783523767512217141749	93	349	349	1	0	661	300269	Shigella sonnei Ss046	Bacteria;Proteobacteria;Gammaproteobacteria;Enterobacteriales;Enterobacteriaceae;Shigella	predicted oxidoreductase, Zn-dependent and NAD(P)-binding [Escherichia coli K12]	putative oxidoreductase [Shigella sonnei Ss046] gi|73854380|gb|AAZ87087.1| putative oxidoreductase [Shigella sonnei Ss046]
gi|1786519|gb|AAC73429.1|	3	1	1	gi|74310901|ref|YP_309320.1|	gi|74310901|ref|YP_309320.1|	0.980850676114783523767512217141749	89	271	271	1	3e-140	500	300269	Shigella sonnei Ss046	Bacteria;Proteobacteria;Gammaproteobacteria;Enterobacteriales;Enterobacteriaceae;Shigella	predicted protein [Escherichia coli K12]	hypothetical protein SSO_0306 [Shigella sonnei Ss046] gi|73854378|gb|AAZ87085.1| conserved hypothetical protein [Shigella sonnei Ss046]
gi|1786522|gb|AAC73431.1|	183	166	4	gi|74310897|ref|YP_309316.1|	gi|74310897|ref|YP_309316.1|	0.980850676114783523767512217141749	93	223	210	0.941704035874439461883408071748879	2e-106	387	300269	Shigella sonnei Ss046	Bacteria;Proteobacteria;Gammaproteobacteria;Enterobacteriales;Enterobacteriaceae;Shigella	neutral amino-acid efflux system [Escherichia coli K12]	putative cytochrome subunit of dehydrogenase [Shigella sonnei Ss046] gi|73854374|gb|AAZ87081.1| putative cytochrome subunit of dehydrogenase [Shigella sonnei Ss046]
gi|1786523|gb|AAC73432.1|	15	8	1	gi|16759344|ref|NP_454961.1|	gi|16759344|ref|NP_454961.1|	0.924894897038167149339529796771127	72	91	91	1	4e-30	132	220341	Salmonella enterica subsp. enterica serovar Typhi str. CT18	Bacteria;Proteobacteria;Gammaproteobacteria;Enterobacteriales;Enterobacteriaceae;Salmonella	predicted protein [Escherichia coli K12]	probable secreted protein [Salmonella enterica subsp. enterica serovar Typhi str. CT18] gi|16763746|ref|NP_459361.1| putative periplasmic protein [Salmonella typhimurium LT2] gi|29142884|ref|NP_806226.1| probable secreted protein [Salmonella enterica subsp. enterica serovar Typhi Ty2] gi|56414478|ref|YP_151553.1| probable secreted protein [Salmonella enterica subsp. enterica serovar Paratyphi A s…
gi|1786524|gb|AAC73433.1|	222	211	4	gi|16763747|ref|NP_459362.1|	gi|16763747|ref|NP_459362.1|	0.924894897038167149339529796771127	78	528	531	1.00568181818181818181818181818182	0	792	99287	Salmonella typhimurium LT2	Bacteria;Proteobacteria;Gammaproteobacteria;Enterobacteriales;Enterobacteriaceae;Salmonella	DNA-binding transcriptional activator [Escherichia coli K12]	prp operon regulator [Salmonella typhimurium LT2] gi|2500748|sp|P74839|PRPR_SALTY Propionate catabolism operon regulatory protein gi|1648966|gb|AAC44813.1| PrpR [Salmonella typhimurium] gi|16418869|gb|AAL19321.1| regulator for prp operon (EBP family) [Salmonella typhimurium LT2]
gi|1786525|gb|AAC73434.1|	300	288	5	gi|62178979|ref|YP_215396.1|	gi|62178979|ref|YP_215396.1|	0.924894897038167149339529796771127	87	296	290	0.97972972972972972972972972972973	1e-138	495	321314	Salmonella enterica subsp. enterica serovar Choleraesuis str.	Bacteria;Proteobacteria;Gammaproteobacteria;Enterobacteriales;Enterobacteriaceae;Salmonella	2-methylisocitrate lyase [Escherichia coli K12]	putative carboxyphosphonoenolpyruvate mutase [Salmonella enterica subsp. enterica serovar Choleraesuis str. SC-B67] gi|62126612|gb|AAX64315.1| putative carboxyphosphonoenolpyruvate mutase [Salmonella enterica subsp. enterica serovar Choleraesuis str. SC-B67]
gi|1786527|gb|AAC73436.1|	362	355	4	gi|16763749|ref|NP_459364.1|	gi|16763749|ref|NP_459364.1|	0.924894897038167149339529796771127	96	389	388	0.99742930591259640102827763496144	0	764	99287	Salmonella typhimurium LT2	Bacteria;Proteobacteria;Gammaproteobacteria;Enterobacteriales;Enterobacteriaceae;Salmonella	2-methylcitrate synthase [Escherichia coli K12]	citrate synthase [Salmonella typhimurium LT2] gi|20141275|sp|Q56063|PRPC_SALTY 2-methylcitrate synthase (Methylcitrate synthase) (Citrate synthase 2) gi|16418871|gb|AAL19323.1| putative citrate synthase [Salmonella typhimurium LT2]
gi|1786528|gb|AAC73437.1|	101	94	6	gi|29142880|ref|NP_806222.1|	gi|29142880|ref|NP_806222.1|	0.924894897038167149339529796771127	93	483	483	1	0	928	209261	Salmonella enterica subsp. enterica serovar Typhi Ty2	Bacteria;Proteobacteria;Gammaproteobacteria;Enterobacteriales;Enterobacteriaceae;Salmonella	2-methylcitrate dehydratase [Escherichia coli K12]	2-methylcitrate dehydratase [Salmonella enterica subsp. enterica serovar Typhi Ty2] gi|29138512|gb|AAO70082.1| PrpD protein [Salmonella enterica subsp. enterica serovar Typhi Ty2]
gi|1786529|gb|AAC73438.1|	500	483	4	gi|62178982|ref|YP_215399.1|	gi|62178982|ref|YP_215399.1|	0.924894897038167149339529796771127	88	628	628	1	0	1151	321314	Salmonella enterica subsp. enterica serovar Choleraesuis str.	Bacteria;Proteobacteria;Gammaproteobacteria;Enterobacteriales;Enterobacteriaceae;Salmonella	predicted propionyl-CoA synthetase with ATPase domain [Escherichia coli K12]	putative acetyl-CoA synthetase, propionate catabolism operon [Salmonella enterica subsp. enterica serovar Choleraesuis str. SC-B67] gi|62126615|gb|AAX64318.1| putative acetyl-CoA synthetase, propionate catabolism operon [Salmonella enterica subsp. enterica serovar Choleraesuis str. SC-B67]
gi|1786530|gb|AAC73439.1|	75	69	10	gi|62181841|ref|YP_218258.1|	gi|62181841|ref|YP_218258.1|	0.924894897038167149339529796771127	78	419	416	0.992840095465393794749403341288783	0	659	321314	Salmonella enterica subsp. enterica serovar Choleraesuis str.	Bacteria;Proteobacteria;Gammaproteobacteria;Enterobacteriales;Enterobacteriaceae;Salmonella	cytosine transporter [Escherichia coli K12]	putative purine-cytosine permease [Salmonella enterica subsp. enterica serovar Choleraesuis str. SC-B67] gi|62129474|gb|AAX67177.1| putative purine-cytosine permease [Salmonella enterica subsp. enterica serovar Choleraesuis str. SC-B67]
gi|1786531|gb|AAC73440.1|	138	123	1	gi|51493749|gb|AAU04862.1|	gi|51493749|gb|AAU04862.1|	0.00104864188693600618336166212358652	96	427	425	0.99531615925058548009367681498829	0	830	189791	Tamarix chinensis	Eukaryota;Viridiplantae;Streptophyta;Caryophyllales;Tamaricaceae;Tamarix	cytosine deaminase [Escherichia coli K12]	cytosine deaminase [Tamarix chinensis]
gi|1786533|gb|AAC73441.1|	500	473	5	gi|104782624|ref|YP_609122.1|	gi|77972349|ref|ZP_00827917.1|	0.921949856034134708580162300962146	63	299	285	0.953177257525083612040133779264214	1e-93	346	349966	Yersinia frederiksenii ATCC 33641	Bacteria;Proteobacteria;Gammaproteobacteria;Enterobacteriales;Enterobacteriaceae;Yersinia	DNA-binding transcriptional dual regulator [Escherichia coli K12]	COG0583: Transcriptional regulator [Yersinia frederiksenii ATCC 33641]
gi|1786534|gb|AAC73442.1|	329	315	17	gi|104782623|ref|YP_609121.1|	gi|77972350|ref|ZP_00827918.1|	0.921949856034134708580162300962146	79	219	212	0.96803652968036529680365296803653	2e-96	354	349966	Yersinia frederiksenii ATCC 33641	Bacteria;Proteobacteria;Gammaproteobacteria;Enterobacteriales;Enterobacteriaceae;Yersinia	carbonic anhydrase [Escherichia coli K12]	COG0288: Carbonic anhydrase [Yersinia frederiksenii ATCC 33641]
gi|1786535|gb|AAC73443.1|	100	91	5	gi|77972351|ref|ZP_00827919.1|	gi|77972351|ref|ZP_00827919.1|	0.921949856034134708580162300962146	82	156	156	1	6e-68	258	349966	Yersinia frederiksenii ATCC 33641	Bacteria;Proteobacteria;Gammaproteobacteria;Enterobacteriales;Enterobacteriaceae;Yersinia	cyanate aminohydrolase [Escherichia coli K12]	COG1513: Cyanate lyase [Yersinia frederiksenii ATCC 33641]
gi|1786536|gb|AAC73444.1|	46	39	1	gi|77972352|ref|ZP_00827920.1|	gi|77972352|ref|ZP_00827920.1|	0.921949856034134708580162300962146	53	384	381	0.9921875	3e-111	405	349966	Yersinia frederiksenii ATCC 33641	Bacteria;Proteobacteria;Gammaproteobacteria;Enterobacteriales;Enterobacteriaceae;Yersinia	predicted cyanate transporter [Escherichia coli K12]	COG2807: Cyanate permease [Yersinia frederiksenii ATCC 33641]
gi|1786537|gb|AAC73445.1|	346	319	9	gi|110800905|ref|YP_694713.1|	gi|84385628|ref|ZP_00988659.1|	0.743411072725895755427101094441508	57	203	168	0.827586206896551724137931034482759	4e-57	223	314291	Vibrio splendidus 12B01	Bacteria;Proteobacteria;Gammaproteobacteria;Vibrionales;Vibrionaceae;Vibrio	thiogalactoside acetyltransferase [Escherichia coli K12]	acetyltransferase [Vibrio splendidus 12B01] gi|84379608|gb|EAP96460.1| acetyltransferase [Vibrio splendidus 12B01]
gi|1786538|gb|AAC73446.1|	49	32	2	gi|1346408|sp|P47234|LACY_CITFR	gi|50120427|ref|YP_049594.1|	0.921027508027377295814865887439554	73	417	406	0.973621103117505995203836930455635	1e-171	606	218491	Erwinia carotovora subsp. atroseptica SCRI1043	Bacteria;Proteobacteria;Gammaproteobacteria;Enterobacteriales;Enterobacteriaceae;Pectobacterium	lactose/galactose transporter [Escherichia coli K12]	lactose permease [Erwinia carotovora subsp. atroseptica SCRI1043] gi|49610953|emb|CAG74398.1| lactose permease [Erwinia carotovora subsp. atroseptica SCRI1043]
gi|1786539|gb|AAC73447.1|	178	97	2	gi|74310895|ref|YP_309314.1|	gi|74310895|ref|YP_309314.1|	0.980850676114783523767512217141749	96	1024	1024	1	0	2082	300269	Shigella sonnei Ss046	Bacteria;Proteobacteria;Gammaproteobacteria;Enterobacteriales;Enterobacteriaceae;Shigella	beta-D-galactosidase [Escherichia coli K12]	beta-D-galactosidase [Shigella sonnei Ss046] gi|73854372|gb|AAZ87079.1| beta-D-galactosidase [Shigella sonnei Ss046]
gi|1786540|gb|AAC73448.1|	307	252	1	gi|82775734|ref|YP_402081.1|	gi|82775734|ref|YP_402081.1|	0.980850676114783523767512217141749	99	360	360	1	0	681	300267	Shigella dysenteriae Sd197	Bacteria;Proteobacteria;Gammaproteobacteria;Enterobacteriales;Enterobacteriaceae;Shigella	DNA-binding transcriptional repressor [Escherichia coli K12]	transcriptional repressor of the lac operon [Shigella dysenteriae Sd197] gi|81239882|gb|ABB60592.1| transcriptional repressor of the lac operon [Shigella dysenteriae Sd197]
gi|1786541|gb|AAC73449.1|	64	55	1	gi|67154473|ref|ZP_00416218.1|	gi|67154473|ref|ZP_00416218.1|	0.74368053838365757865759371147243	67	315	263	0.834920634920634920634920634920635	1e-100	369	322710	Azotobacter vinelandii AvOP	Bacteria;Proteobacteria;Gammaproteobacteria;Pseudomonadales;Pseudomonadaceae;Azotobacter	DNA-binding transcriptional activator, 3HPP-binding [Escherichia coli K12]	regulatory proteins, IclR family [Azotobacter vinelandii AvOP] gi|67088606|gb|EAM08072.1| regulatory proteins, IclR family [Azotobacter vinelandii AvOP]
gi|1786543|gb|AAC73450.1|	120	113	1	gi|74310893|ref|YP_309312.1|	gi|74310893|ref|YP_309312.1|	0.980850676114783523767512217141749	98	554	554	1	0	1117	300269	Shigella sonnei Ss046	Bacteria;Proteobacteria;Gammaproteobacteria;Enterobacteriales;Enterobacteriaceae;Shigella	3-(3-hydroxyphenyl)propionate hydroxylase [Escherichia coli K12]	3-(3-hydroxyphenyl)propionate hydroxylase [Shigella sonnei Ss046] gi|73854370|gb|AAZ87077.1| 3-(3-hydroxyphenyl)propionate hydroxylase [Shigella sonnei Ss046]
gi|1786544|gb|AAC73451.1|	40	36	3	gi|33330435|gb|AAQ10534.1|	gi|33330435|gb|AAQ10534.1|	0.743955624631286982464787378663379	75	314	312	0.993630573248407643312101910828026	2e-133	478	303	Pseudomonas putida	Bacteria;Proteobacteria;Gammaproteobacteria;Pseudomonadales;Pseudomonadaceae;Pseudomonas	2,3-dihydroxyphenylpropionate 1,2-dioxygenase [Escherichia coli K12]	OrcB [Pseudomonas putida]
gi|1786547|gb|AAC73454.1|	127	125	13	gi|61660054|gb|AAX50131.1|	gi|61660054|gb|AAX50131.1|	0.743955624631286982464787378663379	78	316	309	0.977848101265822784810126582278481	6e-138	493	303	Pseudomonas putida	Bacteria;Proteobacteria;Gammaproteobacteria;Pseudomonadales;Pseudomonadaceae;Pseudomonas	acetaldehyde-CoA dehydrogenase II, NAD-binding [Escherichia coli K12]	CbzQ [Pseudomonas putida]
gi|1786548|gb|AAC73455.1|	147	142	1	gi|74310924|ref|YP_309343.1|	gi|74310924|ref|YP_309343.1|	0.980850676114783523767512217141749	95	337	337	1	0	640	300269	Shigella sonnei Ss046	Bacteria;Proteobacteria;Gammaproteobacteria;Enterobacteriales;Enterobacteriaceae;Shigella	4-hyroxy-2-oxovalerate/4-hydroxy-2-oxopentanoic acid aldolase, class I [Escherichia coli K12]	4-hydroxy-2-ketovalerate aldolase [Shigella sonnei Ss046] gi|73854401|gb|AAZ87108.1| 4-hydroxy-2-ketovalerate aldolase [Shigella sonnei Ss046]
gi|1786551|gb|AAC73458.1|	280	264	1	gi|74310927|ref|YP_309346.1|	gi|74310927|ref|YP_309346.1|	0.980850676114783523767512217141749	97	277	277	1	3e-160	567	300269	Shigella sonnei Ss046	Bacteria;Proteobacteria;Gammaproteobacteria;Enterobacteriales;Enterobacteriaceae;Shigella	predicted esterase [Escherichia coli K12]	putative esterase [Shigella sonnei Ss046] gi|75189428|ref|ZP_00702695.1| COG0627: Predicted esterase [Escherichia coli E24377A] gi|75227301|ref|ZP_00714090.1| COG0627: Predicted esterase [Escherichia coli B7A] gi|75237257|ref|ZP_00721304.1| COG0627: Predicted esterase [Escherichia coli E110019] gi|73854404|gb|AAZ87111.1| putative esterase [Shigella sonnei Ss046]
gi|1786552|gb|AAC73459.1|	500	490	18	gi|21233673|ref|NP_639971.1|	gi|89102698|ref|ZP_01175313.1|	0.921949856034134708580162300962146	83	369	369	1	0	644	373665	Yersinia pestis biovar Orientalis str. IP275	Bacteria;Proteobacteria;Gammaproteobacteria;Enterobacteriales;Enterobacteriaceae;Yersinia	alcohol dehydrogenase class III/glutathione-dependent formaldehyde dehydrogenase [Escherichia coli K12]	COG1062: Zn-dependent alcohol dehydrogenases, class III [Yersinia pestis biovar Orientalis str. IP275]
gi|1786555|gb|AAC73461.1|	12	1	1	gi|74310930|ref|YP_309349.1|	gi|74310930|ref|YP_309349.1|	0.980850676114783523767512217141749	99	257	257	1	8e-150	532	300269	Shigella sonnei Ss046	Bacteria;Proteobacteria;Gammaproteobacteria;Enterobacteriales;Enterobacteriaceae;Shigella	predicted protein [Escherichia coli K12]	hypothetical protein SSO_0337 [Shigella sonnei Ss046] gi|75176830|ref|ZP_00696946.1| hypothetical protein SboyB_01003162 [Shigella boydii BS512] gi|75194582|ref|ZP_00704652.1| hypothetical protein EcolH_01000361 [Escherichia coli HS] gi|75209922|ref|ZP_00710111.1| hypothetical protein EcolB_01002866 [Escherichia coli B171] gi|75256738|ref|ZP_00728343.1| hypothetical protein EcolE2_01003311 [Esche…
gi|1786557|gb|AAC73463.1|	95	77	13	gi|30063955|ref|NP_838126.1|	gi|30063955|ref|NP_838126.1|	0.980850676114783523767512217141749	99	136	136	1	1e-69	263	198215	Shigella flexneri 2a str. 2457T	Bacteria;Proteobacteria;Gammaproteobacteria;Enterobacteriales;Enterobacteriaceae;Shigella	IS2 insertion element repressor InsA [Escherichia coli K12]	insertion sequence 2 OrfA protein [Shigella flexneri 2a str. 2457T] gi|30042211|gb|AAP17936.1| IS2 orfA [Shigella flexneri 2a str. 2457T]
gi|1786558|gb|AAC73464.1|	190	153	72	gi|13449044|ref|NP_085260.1|	gi|13449044|ref|NP_085260.1|	0.980850676114783523767512217141749	99	301	301	1	4e-177	623	623	Shigella flexneri	Bacteria;Proteobacteria;Gammaproteobacteria;Enterobacteriales;Enterobacteriaceae;Shigella	IS2 insertion element transposase InsAB' [Escherichia coli K12]	IS2 orf2 [Shigella flexneri] gi|24111688|ref|NP_706198.1| insertion sequence 2 OrfB protein [Shigella flexneri 2a str. 301] gi|24112764|ref|NP_707274.1| insertion sequence 2 OrfB protein [Shigella flexneri 2a str. 301] gi|24112844|ref|NP_707354.1| insertion sequence 2 OrfB protein [Shigella flexneri 2a str. 301] gi|24113896|ref|NP_708406.1| insertion sequence 2 OrfB protein [Shigella flexneri 2a …
gi|1786560|gb|AAC73466.1|	18	5	1	gi|83570372|ref|ZP_00921817.1|	gi|83570372|ref|ZP_00921817.1|	0.980850676114783523767512217141749	93	398	386	0.969849246231155778894472361809045	0	733	358708	Shigella dysenteriae 1012	Bacteria;Proteobacteria;Gammaproteobacteria;Enterobacteriales;Enterobacteriaceae;Shigella	predicted glucosyltransferase [Escherichia coli K12]	COG1215: Glycosyltransferases, probably involved in cell wall biogenesis [Shigella dysenteriae 1012]
gi|1786563|gb|AAC73469.1|	500	478	6	gi|82542856|ref|YP_406803.1|	gi|82542856|ref|YP_406803.1|	0.980850676114783523767512217141749	99	255	255	1	6e-140	499	300268	Shigella boydii Sb227	Bacteria;Proteobacteria;Gammaproteobacteria;Enterobacteriales;Enterobacteriaceae;Shigella	taurine transporter subunit [Escherichia coli K12]	taurine ATP-binding component of a transport system [Shigella boydii Sb227] gi|81244267|gb|ABB64975.1| taurine ATP-binding component of a transport system [Shigella boydii Sb227]
gi|1786564|gb|AAC73470.1|	482	465	6	gi|24111695|ref|NP_706205.1|	gi|24111695|ref|NP_706205.1|	0.980850676114783523767512217141749	90	275	275	1	2e-135	484	198214	Shigella flexneri 2a str. 301	Bacteria;Proteobacteria;Gammaproteobacteria;Enterobacteriales;Enterobacteriaceae;Shigella	taurine transporter subunit [Escherichia coli K12]	taurine transport system permease protein [Shigella flexneri 2a str. 301] gi|30061820|ref|NP_835991.1| taurine transport system permease protein [Shigella flexneri 2a str. 2457T] gi|75189437|ref|ZP_00702704.1| COG0600: ABC-type nitrate/sulfonate/bicarbonate transport system, permease component [Escherichia coli E24377A] gi|75230097|ref|ZP_00716601.1| COG0600: ABC-type nitrate/sulfonate/bicarbonat…
gi|1786565|gb|AAC73471.1|	264	250	5	gi|74310938|ref|YP_309357.1|	gi|74310938|ref|YP_309357.1|	0.980850676114783523767512217141749	93	283	283	1	9e-151	535	300269	Shigella sonnei Ss046	Bacteria;Proteobacteria;Gammaproteobacteria;Enterobacteriales;Enterobacteriaceae;Shigella	taurine dioxygenase, 2-oxoglutarate-dependent [Escherichia coli K12]	taurine dioxygenase, 2-oxoglutarate-dependent [Shigella sonnei Ss046] gi|73854415|gb|AAZ87122.1| taurine dioxygenase, 2-oxoglutarate-dependent [Shigella sonnei Ss046]
gi|1786569|gb|AAC73474.1|	21	6	1	gi|16763753|ref|NP_459368.1|	gi|16763753|ref|NP_459368.1|	0.924894897038167149339529796771127	79	486	493	1.0144032921810699588477366255144	0	783	99287	Salmonella typhimurium LT2	Bacteria;Proteobacteria;Gammaproteobacteria;Enterobacteriales;Enterobacteriaceae;Salmonella	predicted protein [Escherichia coli K12]	flagellar protein [Salmonella typhimurium LT2] gi|49036538|sp|Q8ZRF8|YAIT_SALTY Hypothetical protein yaiT precursor gi|16418875|gb|AAL19327.1| flagellar protein; similar to 3rd module of ATP-binding components of transporters [Salmonella typhimurium LT2]
gi|1786570|gb|AAC73475.1|	471	438	8	gi|24114126|ref|NP_708636.1|	gi|24114126|ref|NP_708636.1|	0.980850676114783523767512217141749	99	288	288	1	1e-170	602	198214	Shigella flexneri 2a str. 301	Bacteria;Proteobacteria;Gammaproteobacteria;Enterobacteriales;Enterobacteriaceae;Shigella	IS3 element protein InsF [Escherichia coli K12]	IS3 ORF2 [Shigella flexneri 2a str. 301] gi|24053264|gb|AAN44343.1| IS3 ORF2 [Shigella flexneri 2a str. 301]
gi|1786571|gb|AAC73476.1|	53	41	1	gi|24112433|ref|NP_706943.1|	gi|24112433|ref|NP_706943.1|	0.980850676114783523767512217141749	99	102	102	1	4e-49	195	198214	Shigella flexneri 2a str. 301	Bacteria;Proteobacteria;Gammaproteobacteria;Enterobacteriales;Enterobacteriaceae;Shigella	IS3 element protein InsE [Escherichia coli K12]	IS3 ORF1 [Shigella flexneri 2a str. 301] gi|24112565|ref|NP_707075.1| IS3 ORF1 [Shigella flexneri 2a str. 301] gi|24051311|gb|AAN42650.1| IS3 ORF1 [Shigella flexneri 2a str. 301] gi|24051463|gb|AAN42782.1| IS3 ORF1 [Shigella flexneri 2a str. 301]
gi|1786572|gb|AAC73477.1|	53	23	5	gi|82542865|ref|YP_406812.1|	gi|82542865|ref|YP_406812.1|	0.980850676114783523767512217141749	93	467	467	1	0	893	300268	Shigella boydii Sb227	Bacteria;Proteobacteria;Gammaproteobacteria;Enterobacteriales;Enterobacteriaceae;Shigella	predicted protein [Escherichia coli K12]	putative flagellin structural protein [Shigella boydii Sb227] gi|81244276|gb|ABB64984.1| putative flagellin structural protein [Shigella boydii Sb227]
gi|1786573|gb|AAC73478.1|	16	10	1	gi|82542866|ref|YP_406813.1|	gi|82542866|ref|YP_406813.1|	0.980850676114783523767512217141749	98	222	222	1	1e-120	434	300268	Shigella boydii Sb227	Bacteria;Proteobacteria;Gammaproteobacteria;Enterobacteriales;Enterobacteriaceae;Shigella	predicted DNA-binding transcriptional regulator [Escherichia coli K12]	hypothetical protein SBO_0270 [Shigella boydii Sb227] gi|81244277|gb|ABB64985.1| conserved hypothetical protein [Shigella boydii Sb227]
gi|1786574|gb|AAC73479.1|	50	44	8	gi|24111682|ref|NP_706192.1|	gi|24111682|ref|NP_706192.1|	0.980850676114783523767512217141749	94	385	385	1	0	725	198214	Shigella flexneri 2a str. 301	Bacteria;Proteobacteria;Gammaproteobacteria;Enterobacteriales;Enterobacteriaceae;Shigella	beta-lactamase/D-alanine carboxypeptidase [Escherichia coli K12]	putative enzyme [Shigella flexneri 2a str. 301] gi|30061811|ref|NP_835982.1| putative enzyme [Shigella flexneri 2a str. 2457T] gi|110804397|ref|YP_687917.1| putative enzyme [Shigella flexneri 5 str. 8401] gi|24050459|gb|AAN41899.1| putative enzyme [Shigella flexneri 2a str. 301] gi|30040053|gb|AAP15787.1| putative enzyme [Shigella flexneri 2a str. 2457T] gi|110613945|gb|ABF02612.1| putative enzym…
gi|1786575|gb|AAC73480.1|	65	53	10	gi|30061810|ref|NP_835981.1|	gi|30061810|ref|NP_835981.1|	0.980850676114783523767512217141749	99	406	406	1	0	820	198215	Shigella flexneri 2a str. 2457T	Bacteria;Proteobacteria;Gammaproteobacteria;Enterobacteriales;Enterobacteriaceae;Shigella	predicted transporter [Escherichia coli K12]	possible envelope protein [Shigella flexneri 2a str. 2457T] gi|56479633|ref|NP_706191.2| possible envelope protein [Shigella flexneri 2a str. 301] gi|30040052|gb|AAP15786.1| possible envelope protein [Shigella flexneri 2a str. 2457T] gi|56383184|gb|AAN41898.2| possible envelope protein [Shigella flexneri 2a str. 301]
gi|1786576|gb|AAC73481.1|	48	40	6	gi|82775724|ref|YP_402071.1|	gi|82775724|ref|YP_402071.1|	0.980850676114783523767512217141749	95	364	364	1	0	691	300267	Shigella dysenteriae Sd197	Bacteria;Proteobacteria;Gammaproteobacteria;Enterobacteriales;Enterobacteriaceae;Shigella	predicted DNA-binding transcriptional regulator [Escherichia coli K12]	hypothetical protein SDY_0368 [Shigella dysenteriae Sd197] gi|81239872|gb|ABB60582.1| conserved hypothetical protein [Shigella dysenteriae Sd197]
gi|1786577|gb|AAC73482.1|	6	4	3	gi|82775723|ref|YP_402070.1|	gi|82775723|ref|YP_402070.1|	0.980850676114783523767512217141749	99	102	102	1	1e-53	210	300267	Shigella dysenteriae Sd197	Bacteria;Proteobacteria;Gammaproteobacteria;Enterobacteriales;Enterobacteriaceae;Shigella	predicted inner membrane protein [Escherichia coli K12]	hypothetical protein SDY_0367 [Shigella dysenteriae Sd197] gi|81239871|gb|ABB60581.1| conserved hypothetical protein [Shigella dysenteriae Sd197]
gi|1786579|gb|AAC73484.1|	316	313	8	gi|75176852|ref|ZP_00696968.1|	gi|75176852|ref|ZP_00696968.1|	0.980850676114783523767512217141749	99	364	364	1	0	715	344609	Shigella boydii BS512	Bacteria;Proteobacteria;Gammaproteobacteria;Enterobacteriales;Enterobacteriaceae;Shigella	D-alanine-D-alanine ligase A [Escherichia coli K12]	COG1181: D-alanine-D-alanine ligase and related ATP-grasp enzymes [Shigella boydii BS512]
gi|1786581|gb|AAC73485.1|	10	6	4	gi|24111676|ref|NP_706186.1|	gi|24111676|ref|NP_706186.1|	0.980850676114783523767512217141749	98	86	86	1	4e-40	166	198214	Shigella flexneri 2a str. 301	Bacteria;Proteobacteria;Gammaproteobacteria;Enterobacteriales;Enterobacteriaceae;Shigella	predicted protein [Escherichia coli K12]	hypothetical protein SF0231 [Shigella flexneri 2a str. 301] gi|30061805|ref|NP_835976.1| hypothetical protein S0253 [Shigella flexneri 2a str. 2457T] gi|110804403|ref|YP_687923.1| hypothetical protein SFV_0345 [Shigella flexneri 5 str. 8401] gi|24050452|gb|AAN41893.1| orf, conserved hypothetical protein [Shigella flexneri 2a str. 301] gi|30040047|gb|AAP15781.1| hypothetical protein S_0253 [Shigel…
gi|1786584|gb|AAC73488.1|	53	45	6	gi|82775715|ref|YP_402062.1|	gi|82775715|ref|YP_402062.1|	0.980850676114783523767512217141749	99	371	371	1	0	755	300267	Shigella dysenteriae Sd197	Bacteria;Proteobacteria;Gammaproteobacteria;Enterobacteriales;Enterobacteriaceae;Shigella	predicted diguanylate cyclase [Escherichia coli K12]	hypothetical protein SDY_0358 [Shigella dysenteriae Sd197] gi|81239863|gb|ABB60573.1| conserved hypothetical protein [Shigella dysenteriae Sd197]
gi|1786585|gb|AAC73489.1|	495	487	10	gi|110804409|ref|YP_687929.1|	gi|110804409|ref|YP_687929.1|	0.980850676114783523767512217141749	99	269	269	1	2e-146	521	373384	Shigella flexneri 5 str. 8401	Bacteria;Proteobacteria;Gammaproteobacteria;Enterobacteriales;Enterobacteriaceae;Shigella	pyrroline-5-carboxylate reductase, NAD(P)-binding [Escherichia coli K12]	pyrroline-5-carboxylate reductase [Shigella flexneri 5 str. 8401] gi|110613957|gb|ABF02624.1| pyrroline-5-carboxylate reductase [Shigella flexneri 5 str. 8401]
gi|1786587|gb|AAC73491.1|	352	347	2	gi|82775712|ref|YP_402059.1|	gi|82775712|ref|YP_402059.1|	0.980850676114783523767512217141749	99	174	174	1	1e-92	341	300267	Shigella dysenteriae Sd197	Bacteria;Proteobacteria;Gammaproteobacteria;Enterobacteriales;Enterobacteriaceae;Shigella	shikimate kinase II [Escherichia coli K12]	shikimate kinase II [Shigella dysenteriae Sd197] gi|108935820|sp|Q32JD7|AROL_SHIDS Shikimate kinase 2 (SK 2) gi|81239860|gb|ABB60570.1| shikimate kinase II [Shigella dysenteriae Sd197]
gi|1786588|gb|AAC73492.1|	6	4	3	gi|82775711|ref|YP_402058.1|	gi|82775711|ref|YP_402058.1|	0.980850676114783523767512217141749	98	63	63	1	8e-31	135	300267	Shigella dysenteriae Sd197	Bacteria;Proteobacteria;Gammaproteobacteria;Enterobacteriales;Enterobacteriaceae;Shigella	predicted protein [Escherichia coli K12]	hypothetical protein SDY_0354 [Shigella dysenteriae Sd197] gi|81239859|gb|ABB60569.1| conserved hypothetical protein [Shigella dysenteriae Sd197]
gi|1786589|gb|AAC73493.1|	15	8	3	gi|110804413|ref|YP_687933.1|	gi|110804413|ref|YP_687933.1|	0.980850676114783523767512217141749	99	225	225	1	7e-120	432	373384	Shigella flexneri 5 str. 8401	Bacteria;Proteobacteria;Gammaproteobacteria;Enterobacteriales;Enterobacteriaceae;Shigella	conserved protein [Escherichia coli K12]	protein of aro operon, regulated by aroR [Shigella flexneri 5 str. 8401] gi|110613961|gb|ABF02628.1| protein of aro operon, regulated by aroR [Shigella flexneri 5 str. 8401]
gi|1786590|gb|AAC73494.1|	85	82	2	gi|82775709|ref|YP_402056.1|	gi|82775709|ref|YP_402056.1|	0.980850676114783523767512217141749	98	94	94	1	2e-47	190	300267	Shigella dysenteriae Sd197	Bacteria;Proteobacteria;Gammaproteobacteria;Enterobacteriales;Enterobacteriaceae;Shigella	conserved protein [Escherichia coli K12]	hypothetical protein SDY_0352 [Shigella dysenteriae Sd197] gi|81239857|gb|ABB60567.1| conserved hypothetical protein [Shigella dysenteriae Sd197]
gi|1786591|gb|AAC73495.1|	9	5	3	gi|24111770|ref|NP_706280.1|	gi|24111770|ref|NP_706280.1|	0.980850676114783523767512217141749	91	93	93	1	6e-41	168	198214	Shigella flexneri 2a str. 301	Bacteria;Proteobacteria;Gammaproteobacteria;Enterobacteriales;Enterobacteriaceae;Shigella	predicted protein [Escherichia coli K12]	hypothetical protein SF0328 [Shigella flexneri 2a str. 301] gi|30061888|ref|NP_836059.1| hypothetical protein S0336 [Shigella flexneri 2a str. 2457T] gi|110804415|ref|YP_687935.1| hypothetical protein SFV_0357 [Shigella flexneri 5 str. 8401] gi|24050556|gb|AAN41987.1| orf, conserved hypothetical protein [Shigella flexneri 2a str. 301] gi|30040132|gb|AAP15865.1| hypothetical protein S_0336 [Shigel…
gi|1786592|gb|AAC73496.1|	150	142	6	gi|110804418|ref|YP_687937.1|	gi|110804418|ref|YP_687937.1|	0.980850676114783523767512217141749	94	303	303	1	5e-158	560	373384	Shigella flexneri 5 str. 8401	Bacteria;Proteobacteria;Gammaproteobacteria;Enterobacteriales;Enterobacteriaceae;Shigella	DNA-binding protein, non-specific [Escherichia coli K12]	hypothetical protein SFV_0360 [Shigella flexneri 5 str. 8401] gi|110613966|gb|ABF02633.1| conserved hypothetical protein [Shigella flexneri 5 str. 8401]
gi|1786595|gb|AAC73499.1|	393	370	7	gi|75176868|ref|ZP_00696984.1|	gi|75176868|ref|ZP_00696984.1|	0.980850676114783523767512217141749	88	394	394	1	0	676	344609	Shigella boydii BS512	Bacteria;Proteobacteria;Gammaproteobacteria;Enterobacteriales;Enterobacteriaceae;Shigella	predicted transporter [Escherichia coli K12]	COG2814: Arabinose efflux permease [Shigella boydii BS512]
gi|1786597|gb|AAC73500.1|	24	12	7	gi|24111775|ref|NP_706285.1|	gi|24111775|ref|NP_706285.1|	0.980850676114783523767512217141749	78	1048	1048	1	0	1561	198214	Shigella flexneri 2a str. 301	Bacteria;Proteobacteria;Gammaproteobacteria;Enterobacteriales;Enterobacteriaceae;Shigella	exonuclease, dsDNA, ATP-dependent [Escherichia coli K12]	ATP-dependent dsDNA exonuclease [Shigella flexneri 2a str. 301] gi|30061893|ref|NP_836064.1| ATP-dependent dsDNA exonuclease [Shigella flexneri 2a str. 2457T] gi|24050561|gb|AAN41992.1| ATP-dependent dsDNA exonuclease [Shigella flexneri 2a str. 301] gi|30040137|gb|AAP15870.1| ATP-dependent dsDNA exonuclease [Shigella flexneri 2a str. 2457T]
gi|1786598|gb|AAC73501.1|	111	101	6	gi|74310967|ref|YP_309386.1|	gi|74310967|ref|YP_309386.1|	0.980850676114783523767512217141749	95	400	400	1	0	765	300269	Shigella sonnei Ss046	Bacteria;Proteobacteria;Gammaproteobacteria;Enterobacteriales;Enterobacteriaceae;Shigella	exonuclease, dsDNA, ATP-dependent [Escherichia coli K12]	ATP-dependent dsDNA exonuclease [Shigella sonnei Ss046] gi|73854444|gb|AAZ87151.1| ATP-dependent dsDNA exonuclease [Shigella sonnei Ss046]
gi|1786599|gb|AAC73502.1|	494	484	14	gi|74310968|ref|YP_309387.1|	gi|74310968|ref|YP_309387.1|	0.980850676114783523767512217141749	99	229	229	1	4e-129	463	300269	Shigella sonnei Ss046	Bacteria;Proteobacteria;Gammaproteobacteria;Enterobacteriales;Enterobacteriaceae;Shigella	DNA-binding response regulator in two-component regulatory system with PhoR (or CreC) [Escherichia coli K12]	positive response regulator for pho regulon [Shigella sonnei Ss046] gi|73854445|gb|AAZ87152.1| positive response regulator for pho regulon [Shigella sonnei Ss046]
gi|1786600|gb|AAC73503.1|	188	171	7	gi|24111778|ref|NP_706288.1|	gi|24111778|ref|NP_706288.1|	0.980850676114783523767512217141749	97	431	431	1	0	848	198214	Shigella flexneri 2a str. 301	Bacteria;Proteobacteria;Gammaproteobacteria;Enterobacteriales;Enterobacteriaceae;Shigella	sensory histidine kinase in two-component regulatory system with PhoB [Escherichia coli K12]	positive and negative sensor protein for pho regulon [Shigella flexneri 2a str. 301] gi|30061896|ref|NP_836067.1| positive and negative sensor protein for pho regulon [Shigella flexneri 2a str. 2457T] gi|82542889|ref|YP_406836.1| positive and negative sensor protein for pho regulon [Shigella boydii Sb227] gi|110804423|ref|YP_687943.1| positive and negative sensor protein for pho regulon [Shigella…
gi|1786601|gb|AAC73504.1|	246	244	5	gi|83570331|ref|ZP_00921776.1|	gi|83570331|ref|ZP_00921776.1|	0.980850676114783523767512217141749	93	439	439	1	0	793	358708	Shigella dysenteriae 1012	Bacteria;Proteobacteria;Gammaproteobacteria;Enterobacteriales;Enterobacteriaceae;Shigella	predicted branched chain amino acid transporter (LIV-II) [Escherichia coli K12]	COG1114: Branched-chain amino acid permeases [Shigella dysenteriae 1012]
gi|1786602|gb|AAC73505.1|	412	371	8	gi|74310971|ref|YP_309390.1|	gi|74310971|ref|YP_309390.1|	0.980850676114783523767512217141749	86	457	457	1	0	776	300269	Shigella sonnei Ss046	Bacteria;Proteobacteria;Gammaproteobacteria;Enterobacteriales;Enterobacteriaceae;Shigella	predicted cryptic proline transporter [Escherichia coli K12]	proline permease transport protein [Shigella sonnei Ss046] gi|73854448|gb|AAZ87155.1| proline permease transport protein [Shigella sonnei Ss046]
gi|1786604|gb|AAC73506.1|	93	81	4	gi|83570329|ref|ZP_00921774.1|	gi|83570329|ref|ZP_00921774.1|	0.980850676114783523767512217141749	99	605	605	1	0	1265	358708	Shigella dysenteriae 1012	Bacteria;Proteobacteria;Gammaproteobacteria;Enterobacteriales;Enterobacteriaceae;Shigella	maltodextrin glucosidase [Escherichia coli K12]	COG0366: Glycosidases [Shigella dysenteriae 1012]
gi|1786605|gb|AAC73507.1|	70	61	4	gi|74310973|ref|YP_309392.1|	gi|74310973|ref|YP_309392.1|	0.980850676114783523767512217141749	91	193	193	1	5e-102	372	300269	Shigella sonnei Ss046	Bacteria;Proteobacteria;Gammaproteobacteria;Enterobacteriales;Enterobacteriaceae;Shigella	conserved protein [Escherichia coli K12]	putative glycoprotein [Shigella sonnei Ss046] gi|75189471|ref|ZP_00702738.1| COG3124: Uncharacterized protein conserved in bacteria [Escherichia coli E24377A] gi|75194623|ref|ZP_00704693.1| COG3124: Uncharacterized protein conserved in bacteria [Escherichia coli HS] gi|75209960|ref|ZP_00710149.1| COG3124: Uncharacterized protein conserved in bacteria [Escherichia coli B171] gi|75237215|ref|ZP_007…
gi|1786606|gb|AAC73508.1|	397	389	7	gi|75176878|ref|ZP_00696994.1|	gi|75176878|ref|ZP_00696994.1|	0.980850676114783523767512217141749	99	356	356	1	0	706	344609	Shigella boydii BS512	Bacteria;Proteobacteria;Gammaproteobacteria;Enterobacteriales;Enterobacteriaceae;Shigella	S-adenosylmethionine:tRNA ribosyltransferase-isomerase [Escherichia coli K12]	COG0809: S-adenosylmethionine:tRNA-ribosyltransferase-isomerase (queuine synthetase) [Shigella boydii BS512]
gi|1786607|gb|AAC73509.1|	419	411	7	gi|24111784|ref|NP_706294.1|	gi|24111784|ref|NP_706294.1|	0.980850676114783523767512217141749	99	375	375	1	0	782	198214	Shigella flexneri 2a str. 301	Bacteria;Proteobacteria;Gammaproteobacteria;Enterobacteriales;Enterobacteriaceae;Shigella	tRNA-guanine transglycosylase [Escherichia coli K12]	queuine tRNA-ribosyltransferase [Shigella flexneri 2a str. 301] gi|30061901|ref|NP_836072.1| queuine tRNA-ribosyltransferase [Shigella flexneri 2a str. 2457T] gi|110804428|ref|YP_687948.1| tRNA-guanine transglycosylase [Shigella flexneri 5 str. 8401] gi|2498994|sp|Q54177|TGT_SHIFL Queuine tRNA-ribosyltransferase (tRNA-guanine transglycosylase) (Guanine insertion enzyme) (Virulence-associated prot…
gi|1786608|gb|AAC73510.1|	287	281	4	gi|75176880|ref|ZP_00696996.1|	gi|75176880|ref|ZP_00696996.1|	0.980850676114783523767512217141749	99	110	110	1	6e-54	211	344609	Shigella boydii BS512	Bacteria;Proteobacteria;Gammaproteobacteria;Enterobacteriales;Enterobacteriaceae;Shigella	SecYEG protein translocase auxillary subunit [Escherichia coli K12]	COG1862: Preprotein translocase subunit YajC [Shigella boydii BS512]
gi|1786609|gb|AAC73511.1|	159	153	7	gi|75176881|ref|ZP_00696997.1|	gi|75176881|ref|ZP_00696997.1|	0.980850676114783523767512217141749	100	615	593	0.964227642276422764227642276422764	0	1126	344609	Shigella boydii BS512	Bacteria;Proteobacteria;Gammaproteobacteria;Enterobacteriales;Enterobacteriaceae;Shigella	SecYEG protein translocase auxillary subunit [Escherichia coli K12]	COG0342: Preprotein translocase subunit SecD [Shigella boydii BS512] gi|75189475|ref|ZP_00702742.1| COG0342: Preprotein translocase subunit SecD [Escherichia coli E24377A] gi|75194627|ref|ZP_00704697.1| COG0342: Preprotein translocase subunit SecD [Escherichia coli HS] gi|75209964|ref|ZP_00710153.1| COG0342: Preprotein translocase subunit SecD [Escherichia coli B171] gi|75230133|ref|ZP_00716637.1…
gi|1786610|gb|AAC73512.1|	396	392	5	gi|82775686|ref|YP_402033.1|	gi|82775686|ref|YP_402033.1|	0.980850676114783523767512217141749	97	323	323	1	5e-173	610	300267	Shigella dysenteriae Sd197	Bacteria;Proteobacteria;Gammaproteobacteria;Enterobacteriales;Enterobacteriaceae;Shigella	SecYEG protein translocase auxillary subunit [Escherichia coli K12]	protein secretion, membrane protein [Shigella dysenteriae Sd197] gi|81239834|gb|ABB60544.1| protein secretion, membrane protein [Shigella dysenteriae Sd197]
gi|1786611|gb|AAC73513.1|	52	48	4	gi|75176883|ref|ZP_00696999.1|	gi|75176883|ref|ZP_00696999.1|	0.980850676114783523767512217141749	99	115	115	1	4e-65	248	344609	Shigella boydii BS512	Bacteria;Proteobacteria;Gammaproteobacteria;Enterobacteriales;Enterobacteriaceae;Shigella	conserved protein [Escherichia coli K12]	COG1403: Restriction endonuclease [Shigella boydii BS512]
gi|1786612|gb|AAC73514.1|	39	31	3	gi|83570321|ref|ZP_00921766.1|	gi|83570321|ref|ZP_00921766.1|	0.980850676114783523767512217141749	95	294	294	1	9e-175	615	358708	Shigella dysenteriae 1012	Bacteria;Proteobacteria;Gammaproteobacteria;Enterobacteriales;Enterobacteriaceae;Shigella	nucleoside channel, receptor of phage T6 and colicin K [Escherichia coli K12]	COG3248: Nucleoside-binding outer membrane protein [Shigella dysenteriae 1012]
gi|1786615|gb|AAC73516.1|	372	367	10	gi|24111791|ref|NP_706301.1|	gi|24111791|ref|NP_706301.1|	0.980850676114783523767512217141749	99	149	149	1	3e-78	292	198214	Shigella flexneri 2a str. 301	Bacteria;Proteobacteria;Gammaproteobacteria;Enterobacteriales;Enterobacteriaceae;Shigella	conserved protein [Escherichia coli K12]	hypothetical protein SF0350 [Shigella flexneri 2a str. 301] gi|30061908|ref|NP_836079.1| hypothetical protein S0358 [Shigella flexneri 2a str. 2457T] gi|110804435|ref|YP_687955.1| hypothetical protein SFV_0378 [Shigella flexneri 5 str. 8401] gi|27735271|sp|O51824|NRDR_SHIFL Transcriptional repressor nrdR gi|24050579|gb|AAN42008.1| orf, conserved hypothetical protein [Shigella flexneri 2a str. 301…
gi|1786616|gb|AAC73517.1|	300	286	11	gi|75176888|ref|ZP_00697004.1|	gi|75176888|ref|ZP_00697004.1|	0.980850676114783523767512217141749	98	367	367	1	0	733	344609	Shigella boydii BS512	Bacteria;Proteobacteria;Gammaproteobacteria;Enterobacteriales;Enterobacteriaceae;Shigella	fused diaminohydroxyphosphoribosylaminopyrimidine deaminase and 5-amino-6-(5-phosphoribosylamino) uracil reductase [Escherichia coli K12]	COG1985: Pyrimidine reductase, riboflavin biosynthesis [Shigella boydii BS512]
gi|1786617|gb|AAC73518.1|	496	422	2	gi|110804437|ref|YP_687957.1|	gi|110804437|ref|YP_687957.1|	0.980850676114783523767512217141749	100	156	156	1	1e-80	300	373384	Shigella flexneri 5 str. 8401	Bacteria;Proteobacteria;Gammaproteobacteria;Enterobacteriales;Enterobacteriaceae;Shigella	riboflavin synthase beta chain [Escherichia coli K12]	riboflavin synthase, beta chain [Shigella flexneri 5 str. 8401] gi|110613985|gb|ABF02652.1| riboflavin synthase, beta chain [Shigella flexneri 5 str. 8401]
gi|1786618|gb|AAC73519.1|	302	300	2	gi|16763798|ref|NP_459413.1|	gi|16763798|ref|NP_459413.1|	0.924894897038167149339529796771127	97	139	139	1	1e-70	267	99287	Salmonella typhimurium LT2	Bacteria;Proteobacteria;Gammaproteobacteria;Enterobacteriales;Enterobacteriaceae;Salmonella	transcription antitermination protein [Escherichia coli K12]	transcription antitermination protein NusB [Salmonella typhimurium LT2] gi|56414427|ref|YP_151502.1| transcription antitermination protein NusB [Salmonella enterica subsp. enterica serovar Paratyphi A str. ATCC 9150] gi|62179029|ref|YP_215446.1| transcription antitermination protein NusB [Salmonella enterica subsp. enterica serovar Choleraesuis str. SC-B67] gi|22095957|sp|Q8ZRD3|NUSB_SALTY N util…
gi|1786619|gb|AAC73520.1|	256	252	6	gi|82542905|ref|YP_406852.1|	gi|82542905|ref|YP_406852.1|	0.980850676114783523767512217141749	96	325	325	1	1e-180	635	300268	Shigella boydii Sb227	Bacteria;Proteobacteria;Gammaproteobacteria;Enterobacteriales;Enterobacteriaceae;Shigella	thiamin-monophosphate kinase [Escherichia coli K12]	thiamin-monophosphate kinase [Shigella boydii Sb227] gi|81244316|gb|ABB65024.1| thiamin-monophosphate kinase [Shigella boydii Sb227]
gi|1786620|gb|AAC73521.1|	156	151	6	gi|82542906|ref|YP_406853.1|	gi|82542906|ref|YP_406853.1|	0.980850676114783523767512217141749	99	172	172	1	2e-101	370	300268	Shigella boydii Sb227	Bacteria;Proteobacteria;Gammaproteobacteria;Enterobacteriales;Enterobacteriaceae;Shigella	phosphatidylglycerophosphatase A [Escherichia coli K12]	phosphatidylglycerophosphatase [Shigella boydii Sb227] gi|81244317|gb|ABB65025.1| phosphatidylglycerophosphatase [Shigella boydii Sb227]
gi|1786622|gb|AAC73523.1|	434	422	10	gi|75176894|ref|ZP_00697010.1|	gi|75176894|ref|ZP_00697010.1|	0.980850676114783523767512217141749	97	620	620	1	0	1207	344609	Shigella boydii BS512	Bacteria;Proteobacteria;Gammaproteobacteria;Enterobacteriales;Enterobacteriaceae;Shigella	1-deoxyxylulose-5-phosphate synthase, thiamine-requiring, FAD-requiring [Escherichia coli K12]	COG1154: Deoxyxylulose-5-phosphate synthase [Shigella boydii BS512] gi|75209976|ref|ZP_00710165.1| COG1154: Deoxyxylulose-5-phosphate synthase [Escherichia coli B171] gi|75237198|ref|ZP_00721245.1| COG1154: Deoxyxylulose-5-phosphate synthase [Escherichia coli E110019] gi|75256792|ref|ZP_00728397.1| COG1154: Deoxyxylulose-5-phosphate synthase [Escherichia coli E22] gi|82542908|ref|YP_406855.1| 1-d…
gi|1786623|gb|AAC73524.1|	392	383	8	gi|83570311|ref|ZP_00921756.1|	gi|83570311|ref|ZP_00921756.1|	0.980850676114783523767512217141749	96	299	299	1	1e-157	558	358708	Shigella dysenteriae 1012	Bacteria;Proteobacteria;Gammaproteobacteria;Enterobacteriales;Enterobacteriaceae;Shigella	geranyltranstransferase [Escherichia coli K12]	COG0142: Geranylgeranyl pyrophosphate synthase [Shigella dysenteriae 1012]
gi|1786624|gb|AAC73525.1|	184	181	2	gi|74310991|ref|YP_309410.1|	gi|74310991|ref|YP_309410.1|	0.980850676114783523767512217141749	97	80	80	1	3e-36	153	300269	Shigella sonnei Ss046	Bacteria;Proteobacteria;Gammaproteobacteria;Enterobacteriales;Enterobacteriaceae;Shigella	exonuclease VII small subunit [Escherichia coli K12]	exonuclease VII small subunit [Shigella sonnei Ss046] gi|73854468|gb|AAZ87175.1| exonuclease VII small subunit [Shigella sonnei Ss046]
gi|1786625|gb|AAC73526.1|	205	193	11	gi|30061917|ref|NP_836088.1|	gi|30061917|ref|NP_836088.1|	0.980850676114783523767512217141749	96	482	482	1	0	927	198215	Shigella flexneri 2a str. 2457T	Bacteria;Proteobacteria;Gammaproteobacteria;Enterobacteriales;Enterobacteriaceae;Shigella	sulfurtransferase required for thiamine and 4-thiouridine biosynthesis [Escherichia coli K12]	thiamine biosynthesis protein ThiI [Shigella flexneri 2a str. 2457T] gi|110804445|ref|YP_687965.1| putative oxidoreductase [Shigella flexneri 5 str. 8401] gi|44888471|sp|Q83SG1|THII_SHIFL Thiamine biosynthesis protein thiI gi|30040161|gb|AAP15894.1| putative oxidoreductase [Shigella flexneri 2a str. 2457T] gi|110613993|gb|ABF02660.1| putative oxidoreductase [Shigella flexneri 5 str. 8401]
gi|1786627|gb|AAC73528.1|	145	135	6	gi|83570307|ref|ZP_00921752.1|	gi|83570307|ref|ZP_00921752.1|	0.980850676114783523767512217141749	99	303	303	1	3e-175	617	358708	Shigella dysenteriae 1012	Bacteria;Proteobacteria;Gammaproteobacteria;Enterobacteriales;Enterobacteriaceae;Shigella	2-dehydropantoate reductase, NADPH-specific [Escherichia coli K12]	COG1893: Ketopantoate reductase [Shigella dysenteriae 1012]
gi|1786631|gb|AAC73531.1|	363	355	7	gi|74311003|ref|YP_309422.1|	gi|74311003|ref|YP_309422.1|	0.980850676114783523767512217141749	93	296	296	1	2e-154	547	300269	Shigella sonnei Ss046	Bacteria;Proteobacteria;Gammaproteobacteria;Enterobacteriales;Enterobacteriaceae;Shigella	protoheme IX farnesyltransferase [Escherichia coli K12]	protoheme IX farnesyltransferase [Shigella sonnei Ss046] gi|73854480|gb|AAZ87187.1| protoheme IX farnesyltransferase [Shigella sonnei Ss046]
gi|1786632|gb|AAC73532.1|	131	126	2	gi|75176903|ref|ZP_00697019.1|	gi|75176903|ref|ZP_00697019.1|	0.980850676114783523767512217141749	99	109	109	1	9e-57	221	344609	Shigella boydii BS512	Bacteria;Proteobacteria;Gammaproteobacteria;Enterobacteriales;Enterobacteriaceae;Shigella	cytochrome o ubiquinol oxidase subunit IV [Escherichia coli K12]	COG3125: Heme/copper-type cytochrome/quinol oxidase, subunit 4 [Shigella boydii BS512]
gi|1786633|gb|AAC73533.1|	492	484	3	gi|75176904|ref|ZP_00697020.1|	gi|75176904|ref|ZP_00697020.1|	0.980850676114783523767512217141749	99	204	180	0.882352941176470588235294117647059	1e-99	364	344609	Shigella boydii BS512	Bacteria;Proteobacteria;Gammaproteobacteria;Enterobacteriales;Enterobacteriaceae;Shigella	cytochrome o ubiquinol oxidase subunit III [Escherichia coli K12]	COG1845: Heme/copper-type cytochrome/quinol oxidase, subunit 3 [Shigella boydii BS512] gi|82542918|ref|YP_406865.1| cytochrome o ubiquinol oxidase subunit III [Shigella boydii Sb227] gi|81244329|gb|ABB65037.1| cytochrome o ubiquinol oxidase subunit III [Shigella boydii Sb227]
gi|1786634|gb|AAC73534.1|	499	496	5	gi|82542919|ref|YP_406866.1|	gi|82542919|ref|YP_406866.1|	0.980850676114783523767512217141749	97	663	663	1	0	1330	300268	Shigella boydii Sb227	Bacteria;Proteobacteria;Gammaproteobacteria;Enterobacteriales;Enterobacteriaceae;Shigella	cytochrome o ubiquinol oxidase subunit I [Escherichia coli K12]	cytochrome o ubiquinol oxidase subunit I [Shigella boydii Sb227] gi|81244330|gb|ABB65038.1| cytochrome o ubiquinol oxidase subunit I [Shigella boydii Sb227]
gi|1786635|gb|AAC73535.1|	193	181	4	gi|74311007|ref|YP_309426.1|	gi|74311007|ref|YP_309426.1|	0.980850676114783523767512217141749	99	315	315	1	0	637	300269	Shigella sonnei Ss046	Bacteria;Proteobacteria;Gammaproteobacteria;Enterobacteriales;Enterobacteriaceae;Shigella	cytochrome o ubiquinol oxidase subunit II [Escherichia coli K12]	cytochrome o ubiquinol oxidase subunit II [Shigella sonnei Ss046] gi|82542920|ref|YP_406867.1| cytochrome o ubiquinol oxidase subunit II [Shigella boydii Sb227] gi|73854484|gb|AAZ87191.1| cytochrome o ubiquinol oxidase subunit II [Shigella sonnei Ss046] gi|81244331|gb|ABB65039.1| cytochrome o ubiquinol oxidase subunit II [Shigella boydii Sb227]
gi|1786636|gb|AAC73536.1|	123	116	9	gi|82775661|ref|YP_402008.1|	gi|82775661|ref|YP_402008.1|	0.980850676114783523767512217141749	87	491	491	1	0	840	300267	Shigella dysenteriae Sd197	Bacteria;Proteobacteria;Gammaproteobacteria;Enterobacteriales;Enterobacteriaceae;Shigella	muropeptide transporter [Escherichia coli K12]	regulates beta-lactamase synthesis [Shigella dysenteriae Sd197] gi|81239809|gb|ABB60519.1| regulates beta-lactamase synthesis [Shigella dysenteriae Sd197]
gi|1786640|gb|AAC73539.1|	398	390	5	gi|82775657|ref|YP_402004.1|	gi|82775657|ref|YP_402004.1|	0.980850676114783523767512217141749	92	432	432	1	0	769	300267	Shigella dysenteriae Sd197	Bacteria;Proteobacteria;Gammaproteobacteria;Enterobacteriales;Enterobacteriaceae;Shigella	peptidyl-prolyl cis/trans isomerase (trigger factor) [Escherichia coli K12]	trigger factor [Shigella dysenteriae Sd197] gi|81239805|gb|ABB60515.1| trigger factor [Shigella dysenteriae Sd197]
gi|1786641|gb|AAC73540.1|	500	496	12	gi|16759428|ref|NP_455045.1|	gi|16759428|ref|NP_455045.1|	0.924894897038167149339529796771127	99	207	207	1	3e-112	407	220341	Salmonella enterica subsp. enterica serovar Typhi str. CT18	Bacteria;Proteobacteria;Gammaproteobacteria;Enterobacteriales;Enterobacteriaceae;Salmonella	proteolytic subunit of ClpA-ClpP and ClpX-ClpP ATP-dependent serine proteases [Escherichia coli K12]	ATP-dependent Clp protease proteolytic subunit [Salmonella enterica subsp. enterica serovar Typhi str. CT18] gi|16763829|ref|NP_459444.1| ATP-dependent Clp protease proteolytic subunit [Salmonella typhimurium LT2] gi|29142800|ref|NP_806142.1| ATP-dependent Clp protease proteolytic subunit [Salmonella enterica subsp. enterica serovar Typhi Ty2] gi|60391923|sp|P0A1D7|CLPP_SALTY ATP-dependent Clp pr…
gi|1786642|gb|AAC73541.1|	438	435	13	gi|82542926|ref|YP_406873.1|	gi|82542926|ref|YP_406873.1|	0.980850676114783523767512217141749	99	424	424	1	0	828	300268	Shigella boydii Sb227	Bacteria;Proteobacteria;Gammaproteobacteria;Enterobacteriales;Enterobacteriaceae;Shigella	ATPase and specificity subunit of ClpX-ClpP ATP-dependent serine protease [Escherichia coli K12]	ATP-dependent specificity component of clpP serine protease [Shigella boydii Sb227] gi|81244337|gb|ABB65045.1| ATP-dependent specificity component of clpP serine protease [Shigella boydii Sb227]
gi|1786643|gb|AAC73542.1|	380	372	16	gi|75177623|ref|ZP_00697704.1|	gi|75177623|ref|ZP_00697704.1|	0.980850676114783523767512217141749	97	784	784	1	0	1494	344609	Shigella boydii BS512	Bacteria;Proteobacteria;Gammaproteobacteria;Enterobacteriales;Enterobacteriaceae;Shigella	DNA-binding ATP-dependent protease La [Escherichia coli K12]	COG0466: ATP-dependent Lon protease, bacterial type [Shigella boydii BS512] gi|82542927|ref|YP_406874.1| DNA-binding, ATP-dependent protease La [Shigella boydii Sb227] gi|81244338|gb|ABB65046.1| DNA-binding, ATP-dependent protease La [Shigella boydii Sb227]
gi|1786644|gb|AAC73543.1|	496	488	5	gi|16759431|ref|NP_455048.1|	gi|16759431|ref|NP_455048.1|	0.924894897038167149339529796771127	74	90	90	1	4e-28	126	220341	Salmonella enterica subsp. enterica serovar Typhi str. CT18	Bacteria;Proteobacteria;Gammaproteobacteria;Enterobacteriales;Enterobacteriaceae;Salmonella	HU, DNA-binding transcriptional regulator, beta subunit [Escherichia coli K12]	DNA-binding protein HU-beta [Salmonella enterica subsp. enterica serovar Typhi str. CT18] gi|16763832|ref|NP_459447.1| DNA-binding protein HU-beta [Salmonella typhimurium LT2] gi|29142797|ref|NP_806139.1| DNA-binding protein HU-beta [Salmonella enterica subsp. enterica serovar Typhi Ty2] gi|56414393|ref|YP_151468.1| DNA-binding protein HU-beta [Salmonella enterica subsp. enterica serovar Paratyph…
gi|1786645|gb|AAC73544.1|	107	99	4	gi|75177621|ref|ZP_00697702.1|	gi|75177621|ref|ZP_00697702.1|	0.980850676114783523767512217141749	97	623	623	1	0	1169	344609	Shigella boydii BS512	Bacteria;Proteobacteria;Gammaproteobacteria;Enterobacteriales;Enterobacteriaceae;Shigella	peptidyl-prolyl cis-trans isomerase (rotamase D) [Escherichia coli K12]	COG0760: Parvulin-like peptidyl-prolyl isomerase [Shigella boydii BS512]
gi|1786646|gb|AAC73545.1|	11	7	1	gi|16759433|ref|NP_455050.1|	gi|16759433|ref|NP_455050.1|	0.924894897038167149339529796771127	74	123	124	1.00813008130081300813008130081301	3e-42	173	220341	Salmonella enterica subsp. enterica serovar Typhi str. CT18	Bacteria;Proteobacteria;Gammaproteobacteria;Enterobacteriales;Enterobacteriaceae;Salmonella	conserved protein [Escherichia coli K12]	hypothetical protein STY0495 [Salmonella enterica subsp. enterica serovar Typhi str. CT18] gi|16763834|ref|NP_459449.1| putative DNA uptake protein [Salmonella typhimurium LT2] gi|29142795|ref|NP_806137.1| hypothetical protein t2407 [Salmonella enterica subsp. enterica serovar Typhi Ty2] gi|56414391|ref|YP_151466.1| hypothetical protein SPA2269 [Salmonella enterica subsp. enterica serovar Paratyp…
gi|1786647|gb|AAC73546.1|	21	17	2	gi|24111827|ref|NP_706337.1|	gi|24111827|ref|NP_706337.1|	0.980850676114783523767512217141749	89	132	132	1	2e-60	233	198214	Shigella flexneri 2a str. 301	Bacteria;Proteobacteria;Gammaproteobacteria;Enterobacteriales;Enterobacteriaceae;Shigella	conserved protein [Escherichia coli K12]	hypothetical protein SF0388 [Shigella flexneri 2a str. 301] gi|30061945|ref|NP_836116.1| hypothetical protein S0394 [Shigella flexneri 2a str. 2457T] gi|24050619|gb|AAN42044.1| orf, conserved hypothetical protein [Shigella flexneri 2a str. 301] gi|30040189|gb|AAP15922.1| hypothetical protein S_0394 [Shigella flexneri 2a str. 2457T]
gi|1786648|gb|AAC73547.1|	352	346	7	gi|24111828|ref|NP_706338.1|	gi|24111828|ref|NP_706338.1|	0.980850676114783523767512217141749	99	231	231	1	8e-132	472	198214	Shigella flexneri 2a str. 301	Bacteria;Proteobacteria;Gammaproteobacteria;Enterobacteriales;Enterobacteriaceae;Shigella	predicted aluminum resistance protein [Escherichia coli K12]	hypothetical protein SF0389 [Shigella flexneri 2a str. 301] gi|30061946|ref|NP_836117.1| hypothetical protein S0395 [Shigella flexneri 2a str. 2457T] gi|74311024|ref|YP_309443.1| hypothetical protein SSO_0432 [Shigella sonnei Ss046] gi|75177618|ref|ZP_00697699.1| COG0603: Predicted PP-loop superfamily ATPase [Shigella boydii BS512] gi|75189513|ref|ZP_00702780.1| COG0603: Predicted PP-loop superfa…
gi|1786650|gb|AAC73548.1|	58	40	2	gi|75177617|ref|ZP_00697698.1|	gi|75177617|ref|ZP_00697698.1|	0.980850676114783523767512217141749	96	566	553	0.977031802120141342756183745583039	0	1110	344609	Shigella boydii BS512	Bacteria;Proteobacteria;Gammaproteobacteria;Enterobacteriales;Enterobacteriaceae;Shigella	predicted transporter subunit: periplasmic-binding component of ABC superfamily [Escherichia coli K12]	COG4533: ABC-type uncharacterized transport system, periplasmic component [Shigella boydii BS512] gi|75209798|ref|ZP_00710000.1| COG4533: ABC-type uncharacterized transport system, periplasmic component [Escherichia coli B171] gi|75228538|ref|ZP_00715172.1| COG4533: ABC-type uncharacterized transport system, periplasmic component [Escherichia coli B7A] gi|75239058|ref|ZP_00723040.1| COG4533: ABC-…
gi|1786653|gb|AAC73551.1|	483	470	9	gi|82775740|ref|YP_402087.1|	gi|82775740|ref|YP_402087.1|	0.980850676114783523767512217141749	97	590	590	1	0	1127	300267	Shigella dysenteriae Sd197	Bacteria;Proteobacteria;Gammaproteobacteria;Enterobacteriales;Enterobacteriaceae;Shigella	fused predicted multidrug transporter subunits of ABC superfamily: ATP-binding components [Escherichia coli K12]	ATP-binding component of a transport system [Shigella dysenteriae Sd197] gi|81239888|gb|ABB60598.1| ATP-binding component of a transport system [Shigella dysenteriae Sd197]
gi|1786654|gb|AAC73552.1|	345	337	7	gi|83570151|ref|ZP_00921597.1|	gi|83570151|ref|ZP_00921597.1|	0.980850676114783523767512217141749	92	593	593	1	0	1036	358708	Shigella dysenteriae 1012	Bacteria;Proteobacteria;Gammaproteobacteria;Enterobacteriales;Enterobacteriaceae;Shigella	fused predicted multidrug transporter subunits of ABC superfamily: ATP-binding components [Escherichia coli K12]	COG1132: ABC-type multidrug transport system, ATPase and permease components [Shigella dysenteriae 1012]
gi|1786655|gb|AAC73553.1|	500	488	6	gi|110804478|ref|YP_687998.1|	gi|110804478|ref|YP_687998.1|	0.980850676114783523767512217141749	100	112	112	1	3e-55	216	373384	Shigella flexneri 5 str. 8401	Bacteria;Proteobacteria;Gammaproteobacteria;Enterobacteriales;Enterobacteriaceae;Shigella	nitrogen assimilation regulatory protein for GlnL, GlnE, and AmtB [Escherichia coli K12]	nitrogen regulatory protein P-II 2 [Shigella flexneri 5 str. 8401] gi|110614026|gb|ABF02693.1| nitrogen regulatory protein P-II 2 [Shigella flexneri 5 str. 8401]
gi|1786656|gb|AAC73554.1|	305	292	7	gi|24111835|ref|NP_706345.1|	gi|24111835|ref|NP_706345.1|	0.980850676114783523767512217141749	82	428	428	1	0	685	198214	Shigella flexneri 2a str. 301	Bacteria;Proteobacteria;Gammaproteobacteria;Enterobacteriales;Enterobacteriaceae;Shigella	ammonium transporter [Escherichia coli K12]	probable ammonium transporter [Shigella flexneri 2a str. 301] gi|30061952|ref|NP_836123.1| probable ammonium transporter [Shigella flexneri 2a str. 2457T] gi|110804479|ref|YP_687999.1| probable ammonium transporter [Shigella flexneri 5 str. 8401] gi|24050627|gb|AAN42052.1| probable ammonium transporter [Shigella flexneri 2a str. 301] gi|30040196|gb|AAP15929.1| probable ammonium transporter [Shige…
gi|1786657|gb|AAC73555.1|	247	239	29	gi|75177607|ref|ZP_00697688.1|	gi|75177607|ref|ZP_00697688.1|	0.980850676114783523767512217141749	96	286	286	1	1e-157	558	344609	Shigella boydii BS512	Bacteria;Proteobacteria;Gammaproteobacteria;Enterobacteriales;Enterobacteriaceae;Shigella	acyl-CoA thioesterase II [Escherichia coli K12]	COG1946: Acyl-CoA thioesterase [Shigella boydii BS512] gi|82542941|ref|YP_406888.1| acyl-CoA thioesterase II [Shigella boydii Sb227] gi|81244352|gb|ABB65060.1| acyl-CoA thioesterase II [Shigella boydii Sb227]
gi|1786658|gb|AAC73556.1|	28	21	2	gi|74311033|ref|YP_309452.1|	gi|74311033|ref|YP_309452.1|	0.980850676114783523767512217141749	74	190	190	1	2e-69	264	300269	Shigella sonnei Ss046	Bacteria;Proteobacteria;Gammaproteobacteria;Enterobacteriales;Enterobacteriaceae;Shigella	predicted outer membrane lipoprotein [Escherichia coli K12]	glycoprotein-polysaccharide metabolism [Shigella sonnei Ss046] gi|73854510|gb|AAZ87217.1| glycoprotein-polysaccharide metabolism [Shigella sonnei Ss046]
gi|1786659|gb|AAC73557.1|	241	233	1	gi|82775745|ref|YP_402092.1|	gi|82775745|ref|YP_402092.1|	0.980850676114783523767512217141749	99	129	129	1	2e-69	263	300267	Shigella dysenteriae Sd197	Bacteria;Proteobacteria;Gammaproteobacteria;Enterobacteriales;Enterobacteriaceae;Shigella	predicted methyltransferase [Escherichia coli K12]	hypothetical protein SDY_0391 [Shigella dysenteriae Sd197] gi|81239893|gb|ABB60603.1| conserved hypothetical protein [Shigella dysenteriae Sd197]
gi|1786661|gb|AAC73558.1|	68	63	5	gi|115372207|ref|ZP_01459517.1|	gi|103485513|ref|YP_615074.1|	0.609236674936966560840599811872595	67	117	117	1	5e-42	172	317655	Sphingopyxis alaskensis RB2256	Bacteria;Proteobacteria;Alphaproteobacteria;Sphingomonadales;Sphingomonadaceae;Sphingopyxis	conserved protein [Escherichia coli K12]	protein of unknown function DUF1428 [Sphingopyxis alaskensis RB2256] gi|98975590|gb|ABF51741.1| protein of unknown function DUF1428 [Sphingopyxis alaskensis RB2256]
gi|1786664|gb|AAC73561.1|	333	316	1	gi|75177596|ref|ZP_00697677.1|	gi|75177596|ref|ZP_00697677.1|	0.980850676114783523767512217141749	93	183	183	1	1e-94	347	344609	Shigella boydii BS512	Bacteria;Proteobacteria;Gammaproteobacteria;Enterobacteriales;Enterobacteriaceae;Shigella	maltose O-acetyltransferase [Escherichia coli K12]	COG0110: Acetyltransferase (isoleucine patch superfamily) [Shigella boydii BS512] gi|82542952|ref|YP_406899.1| putative transferase [Shigella boydii Sb227] gi|110804487|ref|YP_688007.1| putative transferase [Shigella flexneri 5 str. 8401] gi|81244363|gb|ABB65071.1| putative transferase [Shigella boydii Sb227] gi|110614035|gb|ABF02702.1| putative transferase [Shigella flexneri 5 str. 8401]
gi|1786665|gb|AAC73562.1|	37	20	1	gi|16759453|ref|NP_455070.1|	gi|16759453|ref|NP_455070.1|	0.924894897038167149339529796771127	98	72	72	1	3e-34	146	220341	Salmonella enterica subsp. enterica serovar Typhi str. CT18	Bacteria;Proteobacteria;Gammaproteobacteria;Enterobacteriales;Enterobacteriaceae;Salmonella	modulator of gene expression, with H-NS [Escherichia coli K12]	haemolysin expression modulating protein [Salmonella enterica subsp. enterica serovar Typhi str. CT18] gi|16763853|ref|NP_459468.1| hemolysin expression-modulating protein [Salmonella typhimurium LT2] gi|29142775|ref|NP_806117.1| haemolysin expression modulating protein [Salmonella enterica subsp. enterica serovar Typhi Ty2] gi|56414372|ref|YP_151447.1| haemolysin expression modulating protein [S…
gi|1786666|gb|AAC73563.1|	13	12	4	gi|83570210|ref|ZP_00921656.1|	gi|83570210|ref|ZP_00921656.1|	0.980850676114783523767512217141749	99	124	124	1	1e-68	260	358708	Shigella dysenteriae 1012	Bacteria;Proteobacteria;Gammaproteobacteria;Enterobacteriales;Enterobacteriaceae;Shigella	predicted protein [Escherichia coli K12]	hypothetical protein Sdys1_01001495 [Shigella dysenteriae 1012]
gi|1786667|gb|AAC73564.1|	390	341	14	gi|74311041|ref|YP_309460.1|	gi|74311041|ref|YP_309460.1|	0.980850676114783523767512217141749	94	1049	1049	1	0	1917	300269	Shigella sonnei Ss046	Bacteria;Proteobacteria;Gammaproteobacteria;Enterobacteriales;Enterobacteriaceae;Shigella	multidrug efflux system protein [Escherichia coli K12]	acridine efflux pump [Shigella sonnei Ss046] gi|73854518|gb|AAZ87225.1| acridine efflux pump [Shigella sonnei Ss046]
gi|1786668|gb|AAC73565.1|	280	256	10	gi|74311042|ref|YP_309461.1|	gi|74311042|ref|YP_309461.1|	0.980850676114783523767512217141749	89	397	397	1	0	679	300269	Shigella sonnei Ss046	Bacteria;Proteobacteria;Gammaproteobacteria;Enterobacteriales;Enterobacteriaceae;Shigella	multidrug efflux system [Escherichia coli K12]	acridine efflux pump [Shigella sonnei Ss046] gi|73854519|gb|AAZ87226.1| acridine efflux pump [Shigella sonnei Ss046]
gi|1786669|gb|AAC73566.1|	91	86	2	gi|16759457|ref|NP_455074.1|	gi|16759457|ref|NP_455074.1|	0.924894897038167149339529796771127	87	215	214	0.995348837209302325581395348837209	4e-103	376	220341	Salmonella enterica subsp. enterica serovar Typhi str. CT18	Bacteria;Proteobacteria;Gammaproteobacteria;Enterobacteriales;Enterobacteriaceae;Salmonella	DNA-binding transcriptional repressor [Escherichia coli K12]	potential acrAB operon repressor [Salmonella enterica subsp. enterica serovar Typhi str. CT18] gi|16763857|ref|NP_459472.1| acrAB operon repressor [Salmonella typhimurium LT2] gi|29142771|ref|NP_806113.1| potential acrAB operon repressor [Salmonella enterica subsp. enterica serovar Typhi Ty2] gi|56414368|ref|YP_151443.1| potential acrAB operon repressor [Salmonella enterica subsp. enterica serova…
gi|1786670|gb|AAC73567.1|	48	39	8	gi|24111848|ref|NP_706358.1|	gi|24111848|ref|NP_706358.1|	0.980850676114783523767512217141749	94	1120	1120	1	0	2050	198214	Shigella flexneri 2a str. 301	Bacteria;Proteobacteria;Gammaproteobacteria;Enterobacteriales;Enterobacteriaceae;Shigella	fused conserved protein [Escherichia coli K12]	putative alpha helix protein [Shigella flexneri 2a str. 301] gi|30061965|ref|NP_836136.1| putative alpha helix protein [Shigella flexneri 2a str. 2457T] gi|74311044|ref|YP_309463.1| putative alpha helix protein [Shigella sonnei Ss046] gi|110804492|ref|YP_688012.1| putative alpha helix protein [Shigella flexneri 5 str. 8401] gi|24050643|gb|AAN42065.1| putative alpha helix protein [Shigella flexner…
gi|1786672|gb|AAC73568.1|	16	13	2	gi|24111849|ref|NP_706359.1|	gi|24111849|ref|NP_706359.1|	0.980850676114783523767512217141749	98	53	53	1	8e-21	102	198214	Shigella flexneri 2a str. 301	Bacteria;Proteobacteria;Gammaproteobacteria;Enterobacteriales;Enterobacteriaceae;Shigella	predicted protein [Escherichia coli K12]	hypothetical protein SF0411 [Shigella flexneri 2a str. 301] gi|30061966|ref|NP_836137.1| hypothetical protein S0418 [Shigella flexneri 2a str. 2457T] gi|110804493|ref|YP_688013.1| hypothetical protein SFV_0439 [Shigella flexneri 5 str. 8401] gi|24050644|gb|AAN42066.1| orf, conserved hypothetical protein [Shigella flexneri 2a str. 301] gi|30040210|gb|AAP15943.1| hypothetical protein S_0418 [Shigel…
gi|1786673|gb|AAC73569.1|	30	23	7	gi|75177589|ref|ZP_00697670.1|	gi|75177589|ref|ZP_00697670.1|	0.980850676114783523767512217141749	99	175	175	1	2e-93	344	344609	Shigella boydii BS512	Bacteria;Proteobacteria;Gammaproteobacteria;Enterobacteriales;Enterobacteriaceae;Shigella	primosomal replication protein N'' [Escherichia coli K12]	COG3923: Primosomal replication protein N'' [Shigella boydii BS512] gi|75209777|ref|ZP_00709979.1| COG3923: Primosomal replication protein N'' [Escherichia coli B171] gi|75229372|ref|ZP_00715927.1| COG3923: Primosomal replication protein N'' [Escherichia coli B7A] gi|75239037|ref|ZP_00723019.1| COG3923: Primosomal replication protein N'' [Escherichia coli E110019] gi|75257888|ref|ZP_00729366.1| C…
gi|1786674|gb|AAC73570.1|	103	98	2	gi|16759461|ref|NP_455078.1|	gi|16759461|ref|NP_455078.1|	0.924894897038167149339529796771127	71	125	124	0.992	2e-46	186	220341	Salmonella enterica subsp. enterica serovar Typhi str. CT18	Bacteria;Proteobacteria;Gammaproteobacteria;Enterobacteriales;Enterobacteriaceae;Salmonella	conserved inner membrane protein [Escherichia coli K12]	hypothetical protein STY0526 [Salmonella enterica subsp. enterica serovar Typhi str. CT18] gi|16763862|ref|NP_459477.1| hypothetical protein STM0482 [Salmonella typhimurium LT2] gi|29142767|ref|NP_806109.1| hypothetical protein t2378 [Salmonella enterica subsp. enterica serovar Typhi Ty2] gi|56414363|ref|YP_151438.1| hypothetical protein SPA2240 [Salmonella enterica subsp. enterica serovar Paraty…
gi|1786675|gb|AAC73571.1|	494	487	4	gi|83570197|ref|ZP_00921643.1|	gi|83570197|ref|ZP_00921643.1|	0.980850676114783523767512217141749	99	183	183	1	6e-98	359	358708	Shigella dysenteriae 1012	Bacteria;Proteobacteria;Gammaproteobacteria;Enterobacteriales;Enterobacteriaceae;Shigella	adenine phosphoribosyltransferase [Escherichia coli K12]	COG0503: Adenine/guanine phosphoribosyltransferases and related PRPP-binding proteins [Shigella dysenteriae 1012]
gi|1786676|gb|AAC73572.1|	33	23	10	gi|75177585|ref|ZP_00697666.1|	gi|75177585|ref|ZP_00697666.1|	0.980850676114783523767512217141749	93	643	643	1	0	1158	344609	Shigella boydii BS512	Bacteria;Proteobacteria;Gammaproteobacteria;Enterobacteriales;Enterobacteriaceae;Shigella	DNA polymerase III/DNA elongation factor III, tau and gamma subunits [Escherichia coli K12]	COG2812: DNA polymerase III, gamma/tau subunits [Shigella boydii BS512]
gi|1786677|gb|AAC73573.1|	170	166	10	gi|56414360|ref|YP_151435.1|	gi|56414360|ref|YP_151435.1|	0.924894897038167149339529796771127	70	109	109	1	8e-34	144	295319	Salmonella enterica subsp. enterica serovar Paratyphi A str.	Bacteria;Proteobacteria;Gammaproteobacteria;Enterobacteriales;Enterobacteriaceae;Salmonella	conserved protein [Escherichia coli K12]	hypothetical protein SPA2237 [Salmonella enterica subsp. enterica serovar Paratyphi A str. ATCC 9150] gi|56128617|gb|AAV78123.1| conserved hypothetical protein [Salmonella enterica subsp. enterica serovar Paratyphi A str. ATCC 9150]
gi|1786678|gb|AAC73574.1|	379	371	4	gi|83570194|ref|ZP_00921640.1|	gi|83570194|ref|ZP_00921640.1|	0.980850676114783523767512217141749	93	201	201	1	6e-101	369	358708	Shigella dysenteriae 1012	Bacteria;Proteobacteria;Gammaproteobacteria;Enterobacteriales;Enterobacteriaceae;Shigella	gap repair protein [Escherichia coli K12]	COG0353: Recombinational DNA repair protein (RecF pathway) [Shigella dysenteriae 1012]
gi|1786679|gb|AAC73575.1|	282	274	9	gi|75177582|ref|ZP_00697663.1|	gi|75177582|ref|ZP_00697663.1|	0.980850676114783523767512217141749	99	624	624	1	0	1230	344609	Shigella boydii BS512	Bacteria;Proteobacteria;Gammaproteobacteria;Enterobacteriales;Enterobacteriaceae;Shigella	molecular chaperone HSP90 family [Escherichia coli K12]	COG0326: Molecular chaperone, HSP90 family [Shigella boydii BS512]
gi|1786680|gb|AAC73576.1|	484	453	4	gi|82775795|ref|YP_402142.1|	gi|82775795|ref|YP_402142.1|	0.980850676114783523767512217141749	99	214	214	1	8e-117	422	300267	Shigella dysenteriae Sd197	Bacteria;Proteobacteria;Gammaproteobacteria;Enterobacteriales;Enterobacteriaceae;Shigella	adenylate kinase [Escherichia coli K12]	Adk [Shigella dysenteriae Sd197] gi|81239943|gb|ABB60653.1| Adk [Shigella dysenteriae Sd197]
gi|1786681|gb|AAC73577.1|	300	289	8	gi|83570191|ref|ZP_00921637.1|	gi|83570191|ref|ZP_00921637.1|	0.980850676114783523767512217141749	95	320	320	1	3e-176	621	358708	Shigella dysenteriae 1012	Bacteria;Proteobacteria;Gammaproteobacteria;Enterobacteriales;Enterobacteriaceae;Shigella	ferrochelatase [Escherichia coli K12]	COG0276: Protoheme ferro-lyase (ferrochelatase) [Shigella dysenteriae 1012]
gi|1786682|gb|AAC73578.1|	222	202	6	gi|74311055|ref|YP_309474.1|	gi|74311055|ref|YP_309474.1|	0.980850676114783523767512217141749	94	319	319	1	7e-177	622	300269	Shigella sonnei Ss046	Bacteria;Proteobacteria;Gammaproteobacteria;Enterobacteriales;Enterobacteriaceae;Shigella	acetyl esterase [Escherichia coli K12]	putative lipase [Shigella sonnei Ss046] gi|108935951|sp|Q3Z4S3|AES_SHISS Acetyl esterase gi|73854532|gb|AAZ87239.1| putative lipase [Shigella sonnei Ss046]
gi|1786684|gb|AAC73579.1|	64	60	5	gi|82775793|ref|YP_402140.1|	gi|82775793|ref|YP_402140.1|	0.980850676114783523767512217141749	97	434	434	1	0	858	300267	Shigella dysenteriae Sd197	Bacteria;Proteobacteria;Gammaproteobacteria;Enterobacteriales;Enterobacteriaceae;Shigella	inosine/guanosine kinase [Escherichia coli K12]	inosine-guanosine kinase [Shigella dysenteriae Sd197] gi|81239941|gb|ABB60651.1| inosine-guanosine kinase [Shigella dysenteriae Sd197]
gi|1786685|gb|AAC73580.1|	323	307	11	gi|82542971|ref|YP_406918.1|	gi|82542971|ref|YP_406918.1|	0.980850676114783523767512217141749	88	558	558	1	0	924	300268	Shigella boydii Sb227	Bacteria;Proteobacteria;Gammaproteobacteria;Enterobacteriales;Enterobacteriaceae;Shigella	predicted transporter with NAD(P)-binding Rossmann-fold domain [Escherichia coli K12]	putative transport protein [Shigella boydii Sb227] gi|81244382|gb|ABB65090.1| putative transport protein [Shigella boydii Sb227]
gi|1786686|gb|AAC73581.1|	100	93	6	gi|24111862|ref|NP_706372.1|	gi|24111862|ref|NP_706372.1|	0.980850676114783523767512217141749	77	406	406	1	4e-171	604	198214	Shigella flexneri 2a str. 301	Bacteria;Proteobacteria;Gammaproteobacteria;Enterobacteriales;Enterobacteriaceae;Shigella	predicted fosmidomycin efflux system [Escherichia coli K12]	fosmidomycin resistance protein [Shigella flexneri 2a str. 301] gi|30061979|ref|NP_836150.1| fosmidomycin resistance protein [Shigella flexneri 2a str. 2457T] gi|24050658|gb|AAN42079.1| fosmidomycin resistance protein [Shigella flexneri 2a str. 301] gi|30040223|gb|AAP15956.1| fosmidomycin resistance protein [Shigella flexneri 2a str. 2457T]
gi|1786687|gb|AAC73582.1|	96	83	19	gi|24111863|ref|NP_706373.1|	gi|24111863|ref|NP_706373.1|	0.980850676114783523767512217141749	96	550	550	1	0	1076	198214	Shigella flexneri 2a str. 301	Bacteria;Proteobacteria;Gammaproteobacteria;Enterobacteriales;Enterobacteriaceae;Shigella	bifunctional UDP-sugar hydrolase/5'-nucleotidase [Escherichia coli K12]	UDP-sugar hydrolase (5-nucleotidase) [Shigella flexneri 2a str. 301] gi|30061980|ref|NP_836151.1| UDP-sugar hydrolase (5-nucleotidase) [Shigella flexneri 2a str. 2457T] gi|24050659|gb|AAN42080.1| UDP-sugar hydrolase (5-nucleotidase) [Shigella flexneri 2a str. 301] gi|30040224|gb|AAP15957.1| UDP-sugar hydrolase (5-nucleotidase) [Shigella flexneri 2a str. 2457T]
gi|1786688|gb|AAC73583.1|	219	215	3	gi|74311062|ref|YP_309481.1|	gi|74311062|ref|YP_309481.1|	0.980850676114783523767512217141749	91	159	159	1	2e-75	283	300269	Shigella sonnei Ss046	Bacteria;Proteobacteria;Gammaproteobacteria;Enterobacteriales;Enterobacteriaceae;Shigella	conserved protein [Escherichia coli K12]	hypothetical protein SSO_0470 [Shigella sonnei Ss046] gi|75177572|ref|ZP_00697653.1| COG2606: Uncharacterized conserved protein [Shigella boydii BS512] gi|82542975|ref|YP_406922.1| hypothetical protein SBO_0383 [Shigella boydii Sb227] gi|82775789|ref|YP_402136.1| hypothetical protein SDY_0437 [Shigella dysenteriae Sd197] gi|73854539|gb|AAZ87246.1| conserved hypothetical protein [Shigella sonnei S…
gi|1786689|gb|AAC73584.1|	41	33	5	gi|83570184|ref|ZP_00921630.1|	gi|83570184|ref|ZP_00921630.1|	0.980850676114783523767512217141749	99	264	264	1	6e-151	536	358708	Shigella dysenteriae 1012	Bacteria;Proteobacteria;Gammaproteobacteria;Enterobacteriales;Enterobacteriaceae;Shigella	conserved protein [Escherichia coli K12]	COG3735: Uncharacterized protein conserved in bacteria [Shigella dysenteriae 1012]
gi|1786691|gb|AAC73586.1|	443	426	12	gi|83570182|ref|ZP_00921628.1|	gi|83570182|ref|ZP_00921628.1|	0.980850676114783523767512217141749	94	834	834	1	0	1508	358708	Shigella dysenteriae 1012	Bacteria;Proteobacteria;Gammaproteobacteria;Enterobacteriales;Enterobacteriaceae;Shigella	copper transporter [Escherichia coli K12]	COG2217: Cation transport ATPase [Shigella dysenteriae 1012]
gi|1786693|gb|AAC73587.1|	284	269	4	gi|74311066|ref|YP_309485.1|	gi|74311066|ref|YP_309485.1|	0.980850676114783523767512217141749	91	310	310	1	1e-159	565	300269	Shigella sonnei Ss046	Bacteria;Proteobacteria;Gammaproteobacteria;Enterobacteriales;Enterobacteriaceae;Shigella	predicted glutaminase [Escherichia coli K12]	putative glutaminase [Shigella sonnei Ss046] gi|73854543|gb|AAZ87250.1| putative glutaminase [Shigella sonnei Ss046]
gi|1786694|gb|AAC73588.1|	47	41	5	gi|83570180|ref|ZP_00921626.1|	gi|83570180|ref|ZP_00921626.1|	0.980850676114783523767512217141749	84	430	430	1	0	686	358708	Shigella dysenteriae 1012	Bacteria;Proteobacteria;Gammaproteobacteria;Enterobacteriales;Enterobacteriaceae;Shigella	predicted transporter [Escherichia coli K12]	COG0531: Amino acid transporters [Shigella dysenteriae 1012]
gi|1786695|gb|AAC73589.1|	487	473	6	gi|82775768|ref|YP_402115.1|	gi|82775768|ref|YP_402115.1|	0.980850676114783523767512217141749	98	135	135	1	3e-72	272	300267	Shigella dysenteriae Sd197	Bacteria;Proteobacteria;Gammaproteobacteria;Enterobacteriales;Enterobacteriaceae;Shigella	DNA-binding transcriptional activator of copper-responsive regulon genes [Escherichia coli K12]	putative transcriptional regulator [Shigella dysenteriae Sd197] gi|81239916|gb|ABB60626.1| putative transcriptional regulator [Shigella dysenteriae Sd197]
gi|1786696|gb|AAC73590.1|	56	45	3	gi|75177565|ref|ZP_00697646.1|	gi|75177565|ref|ZP_00697646.1|	0.980850676114783523767512217141749	80	151	151	1	1e-63	243	344609	Shigella boydii BS512	Bacteria;Proteobacteria;Gammaproteobacteria;Enterobacteriales;Enterobacteriaceae;Shigella	conserved inner membrane protein [Escherichia coli K12]	COG1585: Membrane protein implicated in regulation of membrane protease activity [Shigella boydii BS512]
gi|1786697|gb|AAC73591.1|	481	469	6	gi|74311070|ref|YP_309489.1|	gi|74311070|ref|YP_309489.1|	0.980850676114783523767512217141749	95	305	305	1	1e-154	549	300269	Shigella sonnei Ss046	Bacteria;Proteobacteria;Gammaproteobacteria;Enterobacteriales;Enterobacteriaceae;Shigella	predicted protease, membrane anchored [Escherichia coli K12]	putative protease [Shigella sonnei Ss046] gi|73854547|gb|AAZ87254.1| putative protease [Shigella sonnei Ss046]
gi|1786698|gb|AAC73592.1|	497	488	2	gi|83570176|ref|ZP_00921622.1|	gi|83570176|ref|ZP_00921622.1|	0.980850676114783523767512217141749	99	225	225	1	4e-124	446	358708	Shigella dysenteriae 1012	Bacteria;Proteobacteria;Gammaproteobacteria;Enterobacteriales;Enterobacteriaceae;Shigella	predicted transporter subunit: ATP-binding component of ABC superfamily [Escherichia coli K12]	COG4619: ABC-type uncharacterized transport system, ATPase component [Shigella dysenteriae 1012] gi|83587055|ref|ZP_00925685.1| COG4619: ABC-type uncharacterized transport system, ATPase component [Escherichia coli 101-1] gi|91209571|ref|YP_539557.1| putative ATP-binding component of a transport system [Escherichia coli UTI89] gi|91071145|gb|ABE06026.1| putative ATP-binding component of a transpo…
gi|1786701|gb|AAC73595.1|	476	470	6	gi|75177560|ref|ZP_00697641.1|	gi|75177560|ref|ZP_00697641.1|	0.980850676114783523767512217141749	99	269	269	1	2e-150	534	344609	Shigella boydii BS512	Bacteria;Proteobacteria;Gammaproteobacteria;Enterobacteriales;Enterobacteriaceae;Shigella	predicted oxidoreductase with NAD(P)-binding Rossmann-fold domain [Escherichia coli K12]	COG1028: Dehydrogenases with different specificities (related to short-chain alcohol dehydrogenases) [Shigella boydii BS512] gi|75189561|ref|ZP_00702828.1| COG1028: Dehydrogenases with different specificities (related to short-chain alcohol dehydrogenases) [Escherichia coli E24377A] gi|75209751|ref|ZP_00709953.1| COG1028: Dehydrogenases with different specificities (related to short-chain alcohol…
gi|1786702|gb|AAC73596.1|	228	218	7	gi|74311076|ref|YP_309494.1|	gi|74311076|ref|YP_309494.1|	0.980850676114783523767512217141749	99	208	208	1	3e-117	423	300269	Shigella sonnei Ss046	Bacteria;Proteobacteria;Gammaproteobacteria;Enterobacteriales;Enterobacteriaceae;Shigella	multifunctional acyl-CoA thioesterase I and protease I and lysophospholipase L1 [Escherichia coli K12]	acyl-CoA thioesterase I [Shigella sonnei Ss046] gi|73854553|gb|AAZ87260.1| acyl-CoA thioesterase I [Shigella sonnei Ss046]
gi|1786703|gb|AAC73597.1|	500	484	3	gi|82775758|ref|YP_402104.1|	gi|82775758|ref|YP_402104.1|	0.980850676114783523767512217141749	99	228	228	1	9e-123	442	300267	Shigella dysenteriae Sd197	Bacteria;Proteobacteria;Gammaproteobacteria;Enterobacteriales;Enterobacteriaceae;Shigella	predicted transporter subunit: ATP-binding component of ABC superfamily [Escherichia coli K12]	putative ATP-binding component of a transport system [Shigella dysenteriae Sd197] gi|81239906|gb|ABB60616.1| putative ATP-binding component of a transport system [Shigella dysenteriae Sd197]
gi|1786704|gb|AAC73598.1|	37	26	4	gi|83570170|ref|ZP_00921616.1|	gi|83570170|ref|ZP_00921616.1|	0.980850676114783523767512217141749	81	804	804	1	0	1274	358708	Shigella dysenteriae 1012	Bacteria;Proteobacteria;Gammaproteobacteria;Enterobacteriales;Enterobacteriaceae;Shigella	predicted inner membrane protein [Escherichia coli K12]	COG3127: Predicted ABC-type transport system involved in lysophospholipase L1 biosynthesis, permease component [Shigella dysenteriae 1012]
gi|1786706|gb|AAC73599.1|	66	13	1	gi|83571294|ref|ZP_00922735.1|	gi|83571294|ref|ZP_00922735.1|	0.980850676114783523767512217141749	76	1426	1416	0.992987377279102384291725105189341	0	2233	358708	Shigella dysenteriae 1012	Bacteria;Proteobacteria;Gammaproteobacteria;Enterobacteriales;Enterobacteriaceae;Shigella	rhsD element protein [Escherichia coli K12]	COG3209: Rhs family protein [Shigella dysenteriae 1012]
gi|1786709|gb|AAC73602.1|	3	1	1	gi|82542993|ref|YP_406940.1|	gi|82542993|ref|YP_406940.1|	0.980850676114783523767512217141749	70	86	85	0.988372093023255813953488372093023	1e-25	117	300268	Shigella boydii Sb227	Bacteria;Proteobacteria;Gammaproteobacteria;Enterobacteriales;Enterobacteriaceae;Shigella	predicted protein [Escherichia coli K12]	hypothetical protein SBO_0403 [Shigella boydii Sb227] gi|81244404|gb|ABB65112.1| conserved hypothetical protein [Shigella boydii Sb227]
gi|1786712|gb|AAC73605.1|	145	135	5	gi|83570169|ref|ZP_00921615.1|	gi|83570169|ref|ZP_00921615.1|	0.980850676114783523767512217141749	98	364	364	1	0	733	358708	Shigella dysenteriae 1012	Bacteria;Proteobacteria;Gammaproteobacteria;Enterobacteriales;Enterobacteriaceae;Shigella	tRNA 2-selenouridine synthase, selenophosphate-dependent [Escherichia coli K12]	COG2603: Predicted ATPase [Shigella dysenteriae 1012]
gi|1786713|gb|AAC73606.1|	231	194	4	gi|82775752|ref|YP_402099.1|	gi|82775752|ref|YP_402099.1|	0.980850676114783523767512217141749	99	308	308	1	2e-173	611	300267	Shigella dysenteriae Sd197	Bacteria;Proteobacteria;Gammaproteobacteria;Enterobacteriales;Enterobacteriaceae;Shigella	DNA-binding transcriptional activator of the allD operon [Escherichia coli K12]	putative transcriptional regulator LYSR-type [Shigella dysenteriae Sd197] gi|81239900|gb|ABB60610.1| putative transcriptional regulator LYSR-type [Shigella dysenteriae Sd197]
gi|1786714|gb|AAC73607.1|	106	99	5	gi|56554717|pdb|1XSR|A	gi|56554717|pdb|1XSR|A	0.980850676114783523767512217141749	98	160	159	0.99375	4e-87	322	623	Shigella flexneri	Bacteria;Proteobacteria;Gammaproteobacteria;Enterobacteriales;Enterobacteriaceae;Shigella	ureidoglycolate hydrolase [Escherichia coli K12]	Chain A, X-Ray Structure Of Northeast Structural Genomics Consortium Target Sfr7 gi|56554718|pdb|1XSR|B Chain B, X-Ray Structure Of Northeast Structural Genomics Consortium Target Sfr7
gi|1786715|gb|AAC73608.1|	488	465	5	gi|82775750|ref|YP_402097.1|	gi|82775750|ref|YP_402097.1|	0.980850676114783523767512217141749	95	271	271	1	1e-141	505	300267	Shigella dysenteriae Sd197	Bacteria;Proteobacteria;Gammaproteobacteria;Enterobacteriales;Enterobacteriaceae;Shigella	DNA-binding transcriptional repressor [Escherichia coli K12]	putative regulator [Shigella dysenteriae Sd197] gi|81239898|gb|ABB60608.1| putative regulator [Shigella dysenteriae Sd197]
gi|1786717|gb|AAC73609.1|	460	431	10	gi|30061999|ref|NP_836170.1|	gi|30061999|ref|NP_836170.1|	0.980850676114783523767512217141749	97	593	593	1	0	1155	198215	Shigella flexneri 2a str. 2457T	Bacteria;Proteobacteria;Gammaproteobacteria;Enterobacteriales;Enterobacteriaceae;Shigella	glyoxylate carboligase [Escherichia coli K12]	glyoxylate carboligase [Shigella flexneri 2a str. 2457T] gi|30040243|gb|AAP15976.1| glyoxylate carboligase [Shigella flexneri 2a str. 2457T]
gi|1786718|gb|AAC73610.1|	245	217	2	gi|74311092|ref|YP_309511.1|	gi|74311092|ref|YP_309511.1|	0.980850676114783523767512217141749	99	258	257	0.996124031007751937984496124031008	3e-151	537	300269	Shigella sonnei Ss046	Bacteria;Proteobacteria;Gammaproteobacteria;Enterobacteriales;Enterobacteriaceae;Shigella	hydroxypyruvate isomerase [Escherichia coli K12]	glyoxylate-induced protein [Shigella sonnei Ss046] gi|73854569|gb|AAZ87276.1| glyoxylate-induced protein [Shigella sonnei Ss046]
gi|1786719|gb|AAC73611.1|	499	481	6	gi|83570163|ref|ZP_00921609.1|	gi|83570163|ref|ZP_00921609.1|	0.980850676114783523767512217141749	98	292	292	1	1e-158	562	358708	Shigella dysenteriae 1012	Bacteria;Proteobacteria;Gammaproteobacteria;Enterobacteriales;Enterobacteriaceae;Shigella	tartronate semialdehyde reductase, NADH-dependent [Escherichia coli K12]	COG2084: 3-hydroxyisobutyrate dehydrogenase and related beta-hydroxyacid dehydrogenases [Shigella dysenteriae 1012]
gi|1786722|gb|AAC73614.1|	182	172	2	gi|16759498|ref|NP_455115.1|	gi|16759498|ref|NP_455115.1|	0.924894897038167149339529796771127	93	453	453	1	0	875	220341	Salmonella enterica subsp. enterica serovar Typhi str. CT18	Bacteria;Proteobacteria;Gammaproteobacteria;Enterobacteriales;Enterobacteriaceae;Salmonella	allantoinase [Escherichia coli K12]	allantoinase [Salmonella enterica subsp. enterica serovar Typhi str. CT18] gi|16763903|ref|NP_459518.1| allantoinase [Salmonella typhimurium LT2] gi|29142730|ref|NP_806072.1| allantoinase [Salmonella enterica subsp. enterica serovar Typhi Ty2] gi|56414325|ref|YP_151400.1| allantoinase [Salmonella enterica subsp. enterica serovar Paratyphi A str. ATCC 9150] gi|25290206|pir||AE0567 probable allanto…
gi|1786724|gb|AAC73616.1|	245	222	1	gi|83570219|ref|ZP_00921665.1|	gi|83570219|ref|ZP_00921665.1|	0.980850676114783523767512217141749	91	381	381	1	0	675	358708	Shigella dysenteriae 1012	Bacteria;Proteobacteria;Gammaproteobacteria;Enterobacteriales;Enterobacteriaceae;Shigella	glycerate kinase II [Escherichia coli K12]	COG1929: Glycerate kinase [Shigella dysenteriae 1012]
gi|1786725|gb|AAC73617.1|	86	71	4	gi|83570220|ref|ZP_00921666.1|	gi|83570220|ref|ZP_00921666.1|	0.980850676114783523767512217141749	93	261	261	1	4e-141	503	358708	Shigella dysenteriae 1012	Bacteria;Proteobacteria;Gammaproteobacteria;Enterobacteriales;Enterobacteriaceae;Shigella	conserved protein [Escherichia coli K12]	COG3257: Uncharacterized protein, possibly involved in glyoxylate utilization [Shigella dysenteriae 1012]
gi|1786726|gb|AAC73618.1|	328	310	7	gi|110804528|ref|YP_688048.1|	gi|110804528|ref|YP_688048.1|	0.980850676114783523767512217141749	98	411	410	0.99756690997566909975669099756691	0	831	373384	Shigella flexneri 5 str. 8401	Bacteria;Proteobacteria;Gammaproteobacteria;Enterobacteriales;Enterobacteriaceae;Shigella	allantoate amidohydrolase [Escherichia coli K12]	putative hydantoin utilization protein [Shigella flexneri 5 str. 8401] gi|110614076|gb|ABF02743.1| putative hydantoin utilization protein [Shigella flexneri 5 str. 8401]
gi|1786727|gb|AAC73619.1|	262	224	5	gi|16763908|ref|NP_459523.1|	gi|16763908|ref|NP_459523.1|	0.924894897038167149339529796771127	86	349	349	1	6e-177	623	99287	Salmonella typhimurium LT2	Bacteria;Proteobacteria;Gammaproteobacteria;Enterobacteriales;Enterobacteriaceae;Salmonella	ureidoglycolate dehydrogenase [Escherichia coli K12]	ureidoglycolate dehydrogenase [Salmonella typhimurium LT2] gi|16419038|gb|AAL19482.1| ureidoglycolate dehydrogenase [Salmonella typhimurium LT2]
gi|1786729|gb|AAC73620.1|	24	10	2	gi|82775630|ref|YP_401977.1|	gi|82775630|ref|YP_401977.1|	0.980850676114783523767512217141749	90	555	556	1.0018018018018018018018018018018	0	968	300267	Shigella dysenteriae Sd197	Bacteria;Proteobacteria;Gammaproteobacteria;Enterobacteriales;Enterobacteriaceae;Shigella	predicted acyl-CoA synthetase with NAD(P)-binding Rossmann-fold domain [Escherichia coli K12]	multicopy suppressor of dominant negative ftsH mutants [Shigella dysenteriae Sd197] gi|81239778|gb|ABB60488.1| multicopy suppressor of dominant negative ftsH mutants [Shigella dysenteriae Sd197]
gi|1786730|gb|AAC73621.1|	45	22	8	gi|82775631|ref|YP_401978.1|	gi|82775631|ref|YP_401978.1|	0.980850676114783523767512217141749	95	333	333	1	0	636	300267	Shigella dysenteriae Sd197	Bacteria;Proteobacteria;Gammaproteobacteria;Enterobacteriales;Enterobacteriaceae;Shigella	predicted protein, C-ter fragment (pseudogene) [Escherichia coli K12]	hypothetical protein SDY_0269 [Shigella dysenteriae Sd197] gi|81239779|gb|ABB60489.1| conserved hypothetical protein [Shigella dysenteriae Sd197]
gi|1786731|gb|AAC73622.1|	19	9	4	gi|82543011|ref|YP_406958.1|	gi|82543011|ref|YP_406958.1|	0.980850676114783523767512217141749	93	271	256	0.944649446494464944649446494464945	7e-140	499	300268	Shigella boydii Sb227	Bacteria;Proteobacteria;Gammaproteobacteria;Enterobacteriales;Enterobacteriaceae;Shigella	conserved protein [Escherichia coli K12]	putative carboxylase [Shigella boydii Sb227] gi|81244422|gb|ABB65130.1| putative carboxylase [Shigella boydii Sb227]
gi|1786732|gb|AAC73623.1|	236	204	3	gi|74311088|ref|YP_309507.1|	gi|74311088|ref|YP_309507.1|	0.980850676114783523767512217141749	95	297	297	1	1e-157	559	300269	Shigella sonnei Ss046	Bacteria;Proteobacteria;Gammaproteobacteria;Enterobacteriales;Enterobacteriaceae;Shigella	predicted carbamate kinase [Escherichia coli K12]	putative carbamate kinase [Shigella sonnei Ss046] gi|75194734|ref|ZP_00704804.1| COG0549: Carbamate kinase [Escherichia coli HS] gi|75238988|ref|ZP_00722970.1| COG0549: Carbamate kinase [Escherichia coli E110019] gi|75514639|ref|ZP_00736894.1| COG0549: Carbamate kinase [Escherichia coli 53638] gi|83587028|ref|ZP_00925658.1| COG0549: Carbamate kinase [Escherichia coli 101-1] gi|73854565|gb|AAZ8727…
gi|1786733|gb|AAC73624.1|	364	350	6	gi|30062006|ref|NP_836177.1|	gi|30062006|ref|NP_836177.1|	0.980850676114783523767512217141749	95	355	354	0.997183098591549295774647887323944	0	692	198215	Shigella flexneri 2a str. 2457T	Bacteria;Proteobacteria;Gammaproteobacteria;Enterobacteriales;Enterobacteriaceae;Shigella	N5-carboxyaminoimidazole ribonucleotide synthase [Escherichia coli K12]	phosphoribosylaminoimidazole carboxylase [Shigella flexneri 2a str. 2457T] gi|56479675|ref|NP_706400.2| phosphoribosylaminoimidazole carboxylase [Shigella flexneri 2a str. 301] gi|110804531|ref|YP_688051.1| phosphoribosylaminoimidazole carboxylase [Shigella flexneri 5 str. 8401] gi|30040250|gb|AAP15983.1| phosphoribosylaminoimidazole carboxylase; AIR carboxylase, CO(2)-fixing subunit [Shigella fl…
gi|1786734|gb|AAC73625.1|	498	487	6	gi|75177540|ref|ZP_00697621.1|	gi|75177540|ref|ZP_00697621.1|	0.980850676114783523767512217141749	87	169	169	1	3e-78	293	344609	Shigella boydii BS512	Bacteria;Proteobacteria;Gammaproteobacteria;Enterobacteriales;Enterobacteriaceae;Shigella	N5-carboxyaminoimidazole ribonucleotide mutase [Escherichia coli K12]	COG0041: Phosphoribosylcarboxyaminoimidazole (NCAIR) mutase [Shigella boydii BS512]
gi|1786735|gb|AAC73626.1|	169	160	4	gi|83570234|ref|ZP_00921680.1|	gi|83570234|ref|ZP_00921680.1|	0.980850676114783523767512217141749	99	240	240	1	2e-135	484	358708	Shigella dysenteriae 1012	Bacteria;Proteobacteria;Gammaproteobacteria;Enterobacteriales;Enterobacteriaceae;Shigella	UDP-2,3-diacylglucosamine pyrophosphatase [Escherichia coli K12]	COG2908: Uncharacterized protein conserved in bacteria [Shigella dysenteriae 1012]
gi|1786736|gb|AAC73627.1|	485	473	5	gi|24111893|ref|NP_706403.1|	gi|24111893|ref|NP_706403.1|	0.980850676114783523767512217141749	99	164	164	1	6e-92	338	198214	Shigella flexneri 2a str. 301	Bacteria;Proteobacteria;Gammaproteobacteria;Enterobacteriales;Enterobacteriaceae;Shigella	peptidyl-prolyl cis-trans isomerase B (rotamase B) [Escherichia coli K12]	peptidyl-prolyl cis-trans isomerase B (rotamase B) [Shigella flexneri 2a str. 301] gi|30062009|ref|NP_836180.1| peptidyl-prolyl cis-trans isomerase B (rotamase B) [Shigella flexneri 2a str. 2457T] gi|110804534|ref|YP_688054.1| peptidyl-prolyl cis-trans isomerase B (rotamase B) [Shigella flexneri 5 str. 8401] gi|24050693|gb|AAN42110.1| peptidyl-prolyl cis-trans isomerase B (rotamase B) [Shigella f…
gi|1786737|gb|AAC73628.1|	427	417	9	gi|83570236|ref|ZP_00921682.1|	gi|83570236|ref|ZP_00921682.1|	0.980850676114783523767512217141749	92	461	461	1	0	872	358708	Shigella dysenteriae 1012	Bacteria;Proteobacteria;Gammaproteobacteria;Enterobacteriales;Enterobacteriaceae;Shigella	cysteinyl-tRNA synthetase [Escherichia coli K12]	COG0215: Cysteinyl-tRNA synthetase [Shigella dysenteriae 1012]
gi|1786738|gb|AAC73629.1|	30	24	7	gi|75177544|ref|ZP_00697625.1|	gi|75177544|ref|ZP_00697625.1|	0.980850676114783523767512217141749	89	173	153	0.884393063583815028901734104046243	1e-76	288	344609	Shigella boydii BS512	Bacteria;Proteobacteria;Gammaproteobacteria;Enterobacteriales;Enterobacteriaceae;Shigella	conserved inner membrane protein [Escherichia coli K12]	COG1988: Predicted membrane-bound metal-dependent hydrolases [Shigella boydii BS512] gi|75189590|ref|ZP_00702857.1| COG1988: Predicted membrane-bound metal-dependent hydrolases [Escherichia coli E24377A] gi|75209169|ref|ZP_00709420.1| COG1988: Predicted membrane-bound metal-dependent hydrolases [Escherichia coli B171] gi|75228698|ref|ZP_00715315.1| COG1988: Predicted membrane-bound metal-dependen…
gi|1786741|gb|AAC73631.1|	500	492	5	gi|83570239|ref|ZP_00921685.1|	gi|83570239|ref|ZP_00921685.1|	0.980850676114783523767512217141749	99	288	288	1	6e-161	569	358708	Shigella dysenteriae 1012	Bacteria;Proteobacteria;Gammaproteobacteria;Enterobacteriales;Enterobacteriaceae;Shigella	bifunctional 5,10-methylene-tetrahydrofolate dehydrogenase/ 5,10-methylene-tetrahydrofolate cyclohydrolase [Escherichia coli K12]	COG0190: 5,10-methylene-tetrahydrofolate dehydrogenase/Methenyl tetrahydrofolate cyclohydrolase [Shigella dysenteriae 1012]
gi|1786743|gb|AAC73633.1|	360	225	2	gi|24111899|ref|NP_706409.1|	gi|24111899|ref|NP_706409.1|	0.980850676114783523767512217141749	90	230	230	1	3e-114	414	198214	Shigella flexneri 2a str. 301	Bacteria;Proteobacteria;Gammaproteobacteria;Enterobacteriales;Enterobacteriaceae;Shigella	pilin chaperone, periplasmic [Escherichia coli K12]	putative chaperone [Shigella flexneri 2a str. 301] gi|30062015|ref|NP_836186.1| putative chaperone [Shigella flexneri 2a str. 2457T] gi|24050700|gb|AAN42116.1| putative chaperone [Shigella flexneri 2a str. 301] gi|30040259|gb|AAP15992.1| putative chaperone [Shigella flexneri 2a str. 2457T]
gi|1786744|gb|AAC73634.1|	175	94	1	gi|83570242|ref|ZP_00921688.1|	gi|83570242|ref|ZP_00921688.1|	0.980850676114783523767512217141749	96	867	805	0.928489042675893886966551326412918	0	1586	358708	Shigella dysenteriae 1012	Bacteria;Proteobacteria;Gammaproteobacteria;Enterobacteriales;Enterobacteriaceae;Shigella	predicted outer membrane export usher protein [Escherichia coli K12]	COG3188: P pilus assembly protein, porin PapC [Shigella dysenteriae 1012]
gi|1786745|gb|AAC73635.1|	29	22	1	gi|74311094|ref|YP_309513.1|	gi|74311094|ref|YP_309513.1|	0.980850676114783523767512217141749	98	325	325	1	0	651	300269	Shigella sonnei Ss046	Bacteria;Proteobacteria;Gammaproteobacteria;Enterobacteriales;Enterobacteriaceae;Shigella	predicted fimbrial-like adhesin protein [Escherichia coli K12]	involved in fimbrial asembly [Shigella sonnei Ss046] gi|73854571|gb|AAZ87278.1| involved in fimbrial asembly [Shigella sonnei Ss046]
gi|1786746|gb|AAC73636.1|	56	33	2	gi|74311095|ref|YP_309514.1|	gi|74311095|ref|YP_309514.1|	0.980850676114783523767512217141749	98	171	171	1	5e-93	342	300269	Shigella sonnei Ss046	Bacteria;Proteobacteria;Gammaproteobacteria;Enterobacteriales;Enterobacteriaceae;Shigella	predicted fimbrial-like adhesin protein [Escherichia coli K12]	putative fimbrial-like protein [Shigella sonnei Ss046] gi|73854572|gb|AAZ87279.1| putative fimbrial-like protein [Shigella sonnei Ss046]
gi|1786747|gb|AAC73637.1|	375	364	2	gi|110804545|ref|YP_688065.1|	gi|110804545|ref|YP_688065.1|	0.980850676114783523767512217141749	92	210	204	0.971428571428571428571428571428571	2e-100	367	373384	Shigella flexneri 5 str. 8401	Bacteria;Proteobacteria;Gammaproteobacteria;Enterobacteriales;Enterobacteriaceae;Shigella	predicted DNA-binding transcriptional regulator [Escherichia coli K12]	fimbrial Z protein [Shigella flexneri 5 str. 8401] gi|110614093|gb|ABF02760.1| fimbrial Z protein [Shigella flexneri 5 str. 8401]
gi|1786748|gb|AAC73638.1|	26	22	12	gi|24371538|ref|NP_720278.1|	gi|82542847|ref|YP_406794.1|	0.980850676114783523767512217141749	71	387	382	0.987080103359173126614987080103359	3e-165	584	300268	Shigella boydii Sb227	Bacteria;Proteobacteria;Gammaproteobacteria;Enterobacteriales;Enterobacteriaceae;Shigella	DLP12 prophage; predicted integrase [Escherichia coli K12]	putative phage integrase [Shigella boydii Sb227] gi|81244258|gb|ABB64966.1| putative phage integrase [Shigella boydii Sb227]
gi|1786750|gb|AAC73640.1|	20	9	7	gi|9633409|ref|NP_050512.1|	gi|82776669|ref|YP_403018.1|	0.980850676114783523767512217141749	94	87	87	1	2e-43	177	300267	Shigella dysenteriae Sd197	Bacteria;Proteobacteria;Gammaproteobacteria;Enterobacteriales;Enterobacteriaceae;Shigella	DLP12 prophage; predicted exonuclease [Escherichia coli K12]	exonuclease [Shigella dysenteriae Sd197] gi|6759956|gb|AAF28114.1|AF153317_9 exonuclease [Shigella dysenteriae] gi|81240817|gb|ABB61527.1| exonuclease [Shigella dysenteriae Sd197]
gi|1786752|gb|AAC73641.1|	53	41	1	gi|24112433|ref|NP_706943.1|	gi|24112433|ref|NP_706943.1|	0.980850676114783523767512217141749	99	102	102	1	4e-49	195	198214	Shigella flexneri 2a str. 301	Bacteria;Proteobacteria;Gammaproteobacteria;Enterobacteriales;Enterobacteriaceae;Shigella	DLP12 prophage; IS3 element protein InsE [Escherichia coli K12]	IS3 ORF1 [Shigella flexneri 2a str. 301] gi|24112565|ref|NP_707075.1| IS3 ORF1 [Shigella flexneri 2a str. 301] gi|24051311|gb|AAN42650.1| IS3 ORF1 [Shigella flexneri 2a str. 301] gi|24051463|gb|AAN42782.1| IS3 ORF1 [Shigella flexneri 2a str. 301]
gi|1786753|gb|AAC73642.1|	471	438	8	gi|110806709|ref|YP_690229.1|	gi|110806709|ref|YP_690229.1|	0.980850676114783523767512217141749	99	288	288	1	1e-170	602	373384	Shigella flexneri 5 str. 8401	Bacteria;Proteobacteria;Gammaproteobacteria;Enterobacteriales;Enterobacteriaceae;Shigella	DLP12 prophage; IS3 element protein InsF [Escherichia coli K12]	IS3 ORF2 [Shigella flexneri 5 str. 8401] gi|110616257|gb|ABF04924.1| IS3 ORF2 [Shigella flexneri 5 str. 8401]
gi|1786755|gb|AAC73644.1|	417	392	1	gi|24113312|ref|NP_707822.1|	gi|24113312|ref|NP_707822.1|	0.980850676114783523767512217141749	98	110	110	1	8e-58	224	198214	Shigella flexneri 2a str. 301	Bacteria;Proteobacteria;Gammaproteobacteria;Enterobacteriales;Enterobacteriaceae;Shigella	DLP12 prophage; multidrug resistance protein [Escherichia coli K12]	resistance protein [Shigella flexneri 2a str. 301] gi|30063377|ref|NP_837548.1| resistance protein [Shigella flexneri 2a str. 2457T] gi|74312476|ref|YP_310895.1| methylviologen resistance [Shigella sonnei Ss046] gi|24052322|gb|AAN43529.1| resistance protein [Shigella flexneri 2a str. 301] gi|30041629|gb|AAP17357.1| resistance protein [Shigella flexneri 2a str. 2457T] gi|73855953|gb|AAZ88660.1| me…
gi|1786756|gb|AAC73645.1|	22	18	1	gi|50121432|ref|YP_050599.1|	gi|50121432|ref|YP_050599.1|	0.921027508027377295814865887439554	36	508	516	1.0157480314960629921259842519685	4e-90	335	218491	Erwinia carotovora subsp. atroseptica SCRI1043	Bacteria;Proteobacteria;Gammaproteobacteria;Enterobacteriales;Enterobacteriaceae;Pectobacterium	DLP12 prophage; predicted recombinase [Escherichia coli K12]	putative integrase/recombinase [Erwinia carotovora subsp. atroseptica SCRI1043] gi|49611958|emb|CAG75407.1| putative integrase/recombinase [Erwinia carotovora subsp. atroseptica SCRI1043]
gi|1786757|gb|AAC73646.1|	173	159	2	gi|24113311|ref|NP_707821.1|	gi|24113311|ref|NP_707821.1|	0.980850676114783523767512217141749	96	183	183	1	3e-102	373	198214	Shigella flexneri 2a str. 301	Bacteria;Proteobacteria;Gammaproteobacteria;Enterobacteriales;Enterobacteriaceae;Shigella	DLP12 prophage; predicted kinase inhibitor [Escherichia coli K12]	hypothetical protein SF1979 [Shigella flexneri 2a str. 301] gi|26248202|ref|NP_754242.1| Protein ybcL precursor [Escherichia coli CFT073] gi|30063376|ref|NP_837547.1| hypothetical protein S4820 [Shigella flexneri 2a str. 2457T] gi|91211153|ref|YP_541139.1| hypothetical protein UTI89_C2135 [Escherichia coli UTI89] gi|110642041|ref|YP_669771.1| protein YbcL precursor [Escherichia coli 536] gi|26108…
gi|1786758|gb|AAC73647.1|	25	22	2	gi|110805906|ref|YP_689426.1|	gi|110805906|ref|YP_689426.1|	0.980850676114783523767512217141749	91	265	265	1	7e-139	496	373384	Shigella flexneri 5 str. 8401	Bacteria;Proteobacteria;Gammaproteobacteria;Enterobacteriales;Enterobacteriaceae;Shigella	DLP12 prophage; predicted DNA-binding transcriptional regulator [Escherichia coli K12]	putative ARAC-type regulatory protein [Shigella flexneri 5 str. 8401] gi|110615454|gb|ABF04121.1| putative ARAC-type regulatory protein [Shigella flexneri 5 str. 8401]
gi|1786759|gb|AAC73648.1|	8	3	1	gi|2495552|sp|Q37870|YBCN_BP82	gi|2495552|sp|Q37870|YBCN_BP82	0	96	151	151	1	4e-83	308	10705	Bacteriophage 82	no data	DLP12 prophage; predicted protein [Escherichia coli K12]	Hypothetical 17.5 kDa protein in rusA 5'region (ORF151) gi|1051113|emb|CAA63327.1| orf151 [Bacteriophage 82]
gi|1786760|gb|AAC73649.1|	3	1	1	gi|74312902|ref|YP_311321.1|	gi|74312902|ref|YP_311321.1|	0.980850676114783523767512217141749	96	56	56	1	3e-24	113	300269	Shigella sonnei Ss046	Bacteria;Proteobacteria;Gammaproteobacteria;Enterobacteriales;Enterobacteriaceae;Shigella	DLP12 prophage; conserved protein [Escherichia coli K12]	NinE [Shigella sonnei Ss046] gi|73856379|gb|AAZ89086.1| NinE [Shigella sonnei Ss046]
gi|1786761|gb|AAC73650.1|	31	18	1	gi|74312901|ref|YP_311320.1|	gi|74312901|ref|YP_311320.1|	0.980850676114783523767512217141749	95	96	96	1	4e-48	192	300269	Shigella sonnei Ss046	Bacteria;Proteobacteria;Gammaproteobacteria;Enterobacteriales;Enterobacteriaceae;Shigella	DLP12 prophage; predicted protein [Escherichia coli K12]	hypothetical protein SSO_2444 [Shigella sonnei Ss046] gi|73856378|gb|AAZ89085.1| conserved hypothetical protein [Shigella sonnei Ss046]
gi|1786762|gb|AAC73651.1|	57	25	2	gi|74312900|ref|YP_311319.1|	gi|74312900|ref|YP_311319.1|	0.980850676114783523767512217141749	98	120	120	1	7e-65	248	300269	Shigella sonnei Ss046	Bacteria;Proteobacteria;Gammaproteobacteria;Enterobacteriales;Enterobacteriaceae;Shigella	DLP12 prophage; endonuclease RUS [Escherichia coli K12]	endodeoxyribonuclease RUS [Shigella sonnei Ss046] gi|73856377|gb|AAZ89084.1| endodeoxyribonuclease RUS [Shigella sonnei Ss046]
gi|1786763|gb|AAC73652.1|	42	23	7	gi|30062227|ref|NP_836398.1|	gi|30062227|ref|NP_836398.1|	0.980850676114783523767512217141749	85	127	120	0.944881889763779527559055118110236	8e-58	224	198215	Shigella flexneri 2a str. 2457T	Bacteria;Proteobacteria;Gammaproteobacteria;Enterobacteriales;Enterobacteriaceae;Shigella	DLP12 prophage; predicted antitermination protein [Escherichia coli K12]	putative Q protein [Shigella flexneri 2a str. 2457T] gi|56479717|ref|NP_706616.2| putative Q protein [Shigella flexneri 2a str. 301] gi|30040472|gb|AAP16204.1| putative Q protein [Shigella flexneri 2a str. 2457T] gi|56383268|gb|AAN42323.2| putative Q protein [Shigella flexneri 2a str. 301]
gi|1786764|gb|AAC73653.1|	186	178	4	gi|49823175|gb|AAT68664.1|	gi|49823175|gb|AAT68664.1|	0.921173141923181097830439005364174	98	338	325	0.961538461538461538461538461538462	0	650	573	Klebsiella pneumoniae	Bacteria;Proteobacteria;Gammaproteobacteria;Enterobacteriales;Enterobacteriaceae;Klebsiella	DLP12 prophage; IS5 transposase and trans-activator [Escherichia coli K12]	transposase [Klebsiella pneumoniae] gi|99867059|gb|ABF67704.1| putative transposase [Escherichia coli]
gi|1786765|gb|AAC73654.1|	200	122	2	gi|130682|sp|P07238|PORI_BPPA2	gi|74312897|ref|YP_311316.1|	0.980850676114783523767512217141749	85	375	347	0.925333333333333333333333333333333	2e-171	605	300269	Shigella sonnei Ss046	Bacteria;Proteobacteria;Gammaproteobacteria;Enterobacteriales;Enterobacteriaceae;Shigella	DLP12 prophage; truncated outer membrane porin (pseudogene) [Escherichia coli K12]	outer membrane porin protein C precursor [Shigella sonnei Ss046] gi|73856374|gb|AAZ89081.1| outer membrane porin protein C precursor [Shigella sonnei Ss046]
gi|1786767|gb|AAC73655.1|	54	17	7	gi|74312895|ref|YP_311314.1|	gi|74312895|ref|YP_311314.1|	0.980850676114783523767512217141749	100	71	70	0.985915492957746478873239436619718	3e-33	143	300269	Shigella sonnei Ss046	Bacteria;Proteobacteria;Gammaproteobacteria;Enterobacteriales;Enterobacteriaceae;Shigella	DLP12 prophage; predicted phage lysis protein [Escherichia coli K12]	hypothetical protein SSO_2438 [Shigella sonnei Ss046] gi|73856372|gb|AAZ89079.1| conserved hypothetical protein [Shigella sonnei Ss046]
gi|1786768|gb|AAC73656.1|	164	132	7	gi|126601|sp|P10439|LYS_BPPA2	gi|74313216|ref|YP_311635.1|	0.980850676114783523767512217141749	90	165	165	1	6e-84	312	300269	Shigella sonnei Ss046	Bacteria;Proteobacteria;Gammaproteobacteria;Enterobacteriales;Enterobacteriaceae;Shigella	DLP12 prophage; predicted lysozyme [Escherichia coli K12]	lysozyme-like protein [Shigella sonnei Ss046] gi|73856693|gb|AAZ89400.1| lysozyme-like protein [Shigella sonnei Ss046]
gi|1786769|gb|AAC73657.1|	100	48	2	gi|9626310|ref|NP_040646.1|	gi|9626310|ref|NP_040646.1|	0	88	153	153	1	6e-70	264	10710	Enterobacteria phage lambda	no data	DLP12 prophage; predicted murein endopeptidase [Escherichia coli K12]	cell lysis protein [Enterobacteria phage lambda] gi|119368|sp|P00726|ENPP_LAMBD Endopeptidase (Lysis protein Rz) gi|17066646|gb|AAL35338.1|AF441251_1 endopeptidase [Paracoccidioides brasiliensis] gi|215165|gb|AAA96599.1| Rz (cell lysis;153) [bacteriophage lambda]
gi|1786770|gb|AAC73658.1|	19	7	2	gi|9632515|ref|NP_049509.1|	gi|9632515|ref|NP_049509.1|	0	88	97	97	1	5e-43	175	10730	Bacteriophage 933W	no data	DLP12 prophage; predicted lipoprotein [Escherichia coli K12]	Bor protein precursor [Bacteriophage 933W] gi|15800968|ref|NP_286984.1| putative Bor protein precursor of bacteriophage BP-933W [Escherichia coli O157:H7 EDL933] gi|15830471|ref|NP_309244.1| Bor precursor [Escherichia coli O157:H7 str. Sakai] gi|20065958|ref|NP_613041.1| Bor protein precursor [Stx2 converting bacteriophage I] gi|32170997|ref|NP_859242.1| Bor protein precursor [Stx1 converting bac…
gi|1786773|gb|AAC73661.1|	23	9	2	gi|74312888|ref|YP_311307.1|	gi|74312888|ref|YP_311307.1|	0.980850676114783523767512217141749	98	181	181	1	1e-95	351	300269	Shigella sonnei Ss046	Bacteria;Proteobacteria;Gammaproteobacteria;Enterobacteriales;Enterobacteriaceae;Shigella	DLP12 prophage; DNA packaging protein [Escherichia coli K12]	bacteriophage DNA packaging protein [Shigella sonnei Ss046] gi|83587900|ref|ZP_00926526.1| COG4220: Phage DNA packaging protein, Nu1 subunit of terminase [Escherichia coli 101-1] gi|73856365|gb|AAZ89072.1| bacteriophage DNA packaging protein [Shigella sonnei Ss046]
gi|1786776|gb|AAC73665.1|	42	13	3	gi|83571539|ref|ZP_00922979.1|	gi|83571539|ref|ZP_00922979.1|	0.980850676114783523767512217141749	36	249	234	0.939759036144578313253012048192771	7e-40	167	358708	Shigella dysenteriae 1012	Bacteria;Proteobacteria;Gammaproteobacteria;Enterobacteriales;Enterobacteriaceae;Shigella	DLP12 prophage; DNA-binding transcriptional activator [Escherichia coli K12]	COG2207: AraC-type DNA-binding domain-containing proteins [Shigella dysenteriae 1012]
gi|1786777|gb|AAC73666.1|	40	29	6	gi|82524630|ref|YP_406225.1|	gi|82524630|ref|YP_406225.1|	0.980850676114783523767512217141749	58	317	317	1	5e-108	394	300267	Shigella dysenteriae Sd197	Bacteria;Proteobacteria;Gammaproteobacteria;Enterobacteriales;Enterobacteriaceae;Shigella	DLP12 prophage; outer membrane protease VII (outer membrane protein 3b) [Escherichia coli K12]	IcsP [Shigella dysenteriae Sd197] gi|81244028|gb|ABB64737.1| IcsP [Shigella dysenteriae Sd197]
gi|1786778|gb|AAC73667.1|	26	11	2	gi|74311098|ref|YP_309517.1|	gi|74311098|ref|YP_309517.1|	0.980850676114783523767512217141749	93	253	253	1	4e-131	470	300269	Shigella sonnei Ss046	Bacteria;Proteobacteria;Gammaproteobacteria;Enterobacteriales;Enterobacteriaceae;Shigella	DNA-binding transcriptional activator of porin biosynthesis [Escherichia coli K12]	envelope protein [Shigella sonnei Ss046] gi|73854575|gb|AAZ87282.1| envelope protein [Shigella sonnei Ss046]
gi|1786779|gb|AAC73668.1|	15	6	4	gi|83570246|ref|ZP_00921692.1|	gi|83570246|ref|ZP_00921692.1|	0.980850676114783523767512217141749	94	296	296	1	7e-159	562	358708	Shigella dysenteriae 1012	Bacteria;Proteobacteria;Gammaproteobacteria;Enterobacteriales;Enterobacteriaceae;Shigella	predicted protein [Escherichia coli K12]	hypothetical protein Sdys1_01001533 [Shigella dysenteriae 1012]
gi|1786780|gb|AAC73669.1|	13	2	2	gi|83570247|ref|ZP_00921693.1|	gi|83570247|ref|ZP_00921693.1|	0.980850676114783523767512217141749	96	990	990	1	0	1925	358708	Shigella dysenteriae 1012	Bacteria;Proteobacteria;Gammaproteobacteria;Enterobacteriales;Enterobacteriaceae;Shigella	bacteriophage N4 receptor, outer membrane subunit [Escherichia coli K12]	COG0457: FOG: TPR repeat [Shigella dysenteriae 1012]
gi|1786781|gb|AAC73670.1|	25	16	2	gi|24111906|ref|NP_706416.1|	gi|24111906|ref|NP_706416.1|	0.980850676114783523767512217141749	96	745	745	1	0	1441	198214	Shigella flexneri 2a str. 301	Bacteria;Proteobacteria;Gammaproteobacteria;Enterobacteriales;Enterobacteriaceae;Shigella	bacteriophage N4 receptor, inner membrane subunit [Escherichia coli K12]	bacteriophage N4 receptor, outer membrane protein [Shigella flexneri 2a str. 301] gi|24050707|gb|AAN42123.1| bacteriophage N4 receptor, outer membrane protein [Shigella flexneri 2a str. 301]
gi|1786783|gb|AAC73671.1|	83	73	4	gi|74311106|ref|YP_309525.1|	gi|74311106|ref|YP_309525.1|	0.980850676114783523767512217141749	88	480	479	0.997916666666666666666666666666667	0	810	300269	Shigella sonnei Ss046	Bacteria;Proteobacteria;Gammaproteobacteria;Enterobacteriales;Enterobacteriaceae;Shigella	sensory histidine kinase in two-component regulatory system with CusR, senses copper ions [Escherichia coli K12]	putative 2-component sensor protein [Shigella sonnei Ss046] gi|73854583|gb|AAZ87290.1| putative 2-component sensor protein [Shigella sonnei Ss046]
gi|1786784|gb|AAC73672.1|	499	492	2	gi|110804550|ref|YP_688070.1|	gi|110804550|ref|YP_688070.1|	0.980850676114783523767512217141749	99	227	227	1	5e-123	443	373384	Shigella flexneri 5 str. 8401	Bacteria;Proteobacteria;Gammaproteobacteria;Enterobacteriales;Enterobacteriaceae;Shigella	DNA-binding response regulator in two-component regulatory system with CusS [Escherichia coli K12]	putative 2-component transcriptional regulator [Shigella flexneri 5 str. 8401] gi|110614098|gb|ABF02765.1| putative 2-component transcriptional regulator [Shigella flexneri 5 str. 8401]
gi|1786785|gb|AAC73673.1|	464	446	4	gi|74311108|ref|YP_309527.1|	gi|74311108|ref|YP_309527.1|	0.980850676114783523767512217141749	90	457	457	1	0	796	300269	Shigella sonnei Ss046	Bacteria;Proteobacteria;Gammaproteobacteria;Enterobacteriales;Enterobacteriaceae;Shigella	copper/silver efflux system, outer membrane component [Escherichia coli K12]	putative resistance protein [Shigella sonnei Ss046] gi|73854585|gb|AAZ87292.1| putative resistance protein [Shigella sonnei Ss046]
gi|1786786|gb|AAC73674.1|	26	19	4	gi|24111910|ref|NP_706420.1|	gi|24111910|ref|NP_706420.1|	0.980850676114783523767512217141749	99	110	110	1	2e-56	220	198214	Shigella flexneri 2a str. 301	Bacteria;Proteobacteria;Gammaproteobacteria;Enterobacteriales;Enterobacteriaceae;Shigella	periplasmic copper-binding protein [Escherichia coli K12]	hypothetical protein SF0474 [Shigella flexneri 2a str. 301] gi|26246551|ref|NP_752590.1| Hypothetical protein cusX precursor [Escherichia coli CFT073] gi|30062023|ref|NP_836194.1| hypothetical protein S0482 [Shigella flexneri 2a str. 2457T] gi|75240730|ref|ZP_00724637.1| COG5569: Uncharacterized conserved protein [Escherichia coli F11] gi|75514665|ref|ZP_00736920.1| COG5569: Uncharacterized conse…
gi|1786787|gb|AAC73675.1|	149	137	4	gi|74311110|ref|YP_309529.1|	gi|74311110|ref|YP_309529.1|	0.980850676114783523767512217141749	94	407	407	1	0	754	300269	Shigella sonnei Ss046	Bacteria;Proteobacteria;Gammaproteobacteria;Enterobacteriales;Enterobacteriaceae;Shigella	copper/silver efflux system, membrane fusion protein [Escherichia coli K12]	putative resistance protein [Shigella sonnei Ss046] gi|73854587|gb|AAZ87294.1| putative resistance protein [Shigella sonnei Ss046]
gi|1786788|gb|AAC73676.1|	263	254	4	gi|83570408|ref|ZP_00921853.1|	gi|83570408|ref|ZP_00921853.1|	0.980850676114783523767512217141749	96	1047	1047	1	0	1973	358708	Shigella dysenteriae 1012	Bacteria;Proteobacteria;Gammaproteobacteria;Enterobacteriales;Enterobacteriaceae;Shigella	copper/silver efflux system, membrane component [Escherichia coli K12]	COG3696: Putative silver efflux pump [Shigella dysenteriae 1012]
gi|1786789|gb|AAC73677.1|	483	444	8	gi|110804560|ref|YP_688080.1|	gi|110804560|ref|YP_688080.1|	0.980850676114783523767512217141749	90	458	458	1	0	814	373384	Shigella flexneri 5 str. 8401	Bacteria;Proteobacteria;Gammaproteobacteria;Enterobacteriales;Enterobacteriaceae;Shigella	phenylalanine transporter [Escherichia coli K12]	phenylalanine-specific transport system [Shigella flexneri 5 str. 8401] gi|110614108|gb|ABF02775.1| phenylalanine-specific transport system [Shigella flexneri 5 str. 8401]
gi|1786791|gb|AAC73678.1|	111	105	5	gi|82775839|ref|YP_402186.1|	gi|82775839|ref|YP_402186.1|	0.980850676114783523767512217141749	96	415	415	1	0	783	300267	Shigella dysenteriae Sd197	Bacteria;Proteobacteria;Gammaproteobacteria;Enterobacteriales;Enterobacteriaceae;Shigella	predicted mechanosensitive channel [Escherichia coli K12]	putative transport [Shigella dysenteriae Sd197] gi|81239987|gb|ABB60697.1| putative transport [Shigella dysenteriae Sd197]
gi|1786792|gb|AAC73679.1|	104	95	5	gi|83570411|ref|ZP_00921856.1|	gi|83570411|ref|ZP_00921856.1|	0.980850676114783523767512217141749	94	217	217	1	2e-112	408	358708	Shigella dysenteriae 1012	Bacteria;Proteobacteria;Gammaproteobacteria;Enterobacteriales;Enterobacteriaceae;Shigella	dihydropteridine reductase, NAD(P)H-dependent, oxygen-insensitive [Escherichia coli K12]	COG0778: Nitroreductase [Shigella dysenteriae 1012]
gi|1786793|gb|AAC73680.1|	62	58	3	gi|83570412|ref|ZP_00921857.1|	gi|83570412|ref|ZP_00921857.1|	0.980850676114783523767512217141749	99	122	122	1	9e-67	254	358708	Shigella dysenteriae 1012	Bacteria;Proteobacteria;Gammaproteobacteria;Enterobacteriales;Enterobacteriaceae;Shigella	conserved protein [Escherichia coli K12]	COG2315: Uncharacterized protein conserved in bacteria [Shigella dysenteriae 1012]
gi|1786794|gb|AAC73681.1|	11	7	5	gi|30062034|ref|NP_836205.1|	gi|30062034|ref|NP_836205.1|	0.980850676114783523767512217141749	74	82	82	1	5e-27	122	198215	Shigella flexneri 2a str. 2457T	Bacteria;Proteobacteria;Gammaproteobacteria;Enterobacteriales;Enterobacteriaceae;Shigella	predicted inner membrane protein [Escherichia coli K12]	hypothetical protein S0495 [Shigella flexneri 2a str. 2457T] gi|75177521|ref|ZP_00697602.1| hypothetical protein SboyB_01002480 [Shigella boydii BS512] gi|75189618|ref|ZP_00702885.1| hypothetical protein EcolE_01002905 [Escherichia coli E24377A] gi|75210793|ref|ZP_00710925.1| hypothetical protein EcolB_01002104 [Escherichia coli B171] gi|75227369|ref|ZP_00714147.1| hypothetical protein EcolB7_010…
gi|1786795|gb|AAC73682.1|	144	131	5	gi|74311116|ref|YP_309535.1|	gi|74311116|ref|YP_309535.1|	0.980850676114783523767512217141749	99	372	372	1	0	763	300269	Shigella sonnei Ss046	Bacteria;Proteobacteria;Gammaproteobacteria;Enterobacteriales;Enterobacteriaceae;Shigella	gamma-glutamyl:cysteine ligase [Escherichia coli K12]	hypothetical protein SSO_0532 [Shigella sonnei Ss046] gi|73854593|gb|AAZ87300.1| conserved hypothetical protein [Shigella sonnei Ss046]
gi|1786796|gb|AAC73683.1|	27	10	1	gi|38348062|ref|NP_941311.1|	gi|38348062|ref|NP_941311.1|	0.920914237219529894247197906831516	99	370	370	1	0	739	615	Serratia marcescens	Bacteria;Proteobacteria;Gammaproteobacteria;Enterobacteriales;Enterobacteriaceae;Serratia	IS186/IS421 transposase [Escherichia coli K12]	putative transposase for insertion sequence element is186a/b/c [Serratia marcescens] gi|38259539|emb|CAE51767.1| putative transposase for insertion sequence element is186a/b/c [Serratia marcescens]
gi|1786797|gb|AAC73684.1|	35	26	5	gi|74311117|ref|YP_309536.1|	gi|74311117|ref|YP_309536.1|	0.980850676114783523767512217141749	88	209	209	1	4e-105	383	300269	Shigella sonnei Ss046	Bacteria;Proteobacteria;Gammaproteobacteria;Enterobacteriales;Enterobacteriaceae;Shigella	phosphopantetheinyltransferase component of enterobactin synthase multienzyme complex [Escherichia coli K12]	enterochelin synthetase, component D [Shigella sonnei Ss046] gi|75189622|ref|ZP_00702889.1| COG2977: Phosphopantetheinyl transferase component of siderophore synthetase [Escherichia coli E24377A] gi|73854594|gb|AAZ87301.1| enterochelin synthetase, component D [Shigella sonnei Ss046]
gi|1786798|gb|AAC73685.1|	65	47	6	gi|82775861|ref|YP_402208.1|	gi|82775861|ref|YP_402208.1|	0.980850676114783523767512217141749	95	746	746	1	0	1463	300267	Shigella dysenteriae Sd197	Bacteria;Proteobacteria;Gammaproteobacteria;Enterobacteriales;Enterobacteriaceae;Shigella	iron-enterobactin outer membrane transporter [Escherichia coli K12]	outer membrane receptor for ferric enterobactin (enterochelin) and colicins B and D [Shigella dysenteriae Sd197] gi|81240009|gb|ABB60719.1| outer membrane receptor for ferric enterobactin (enterochelin) and colicins B and D [Shigella dysenteriae Sd197]
gi|1786799|gb|AAC73686.1|	61	45	7	gi|82543030|ref|YP_406977.1|	gi|82543030|ref|YP_406977.1|	0.980850676114783523767512217141749	98	374	374	1	0	781	300268	Shigella boydii Sb227	Bacteria;Proteobacteria;Gammaproteobacteria;Enterobacteriales;Enterobacteriaceae;Shigella	enterobactin/ferric enterobactin esterase [Escherichia coli K12]	enterochelin esterase [Shigella boydii Sb227] gi|81244441|gb|ABB65149.1| enterochelin esterase [Shigella boydii Sb227]
gi|1786801|gb|AAC73687.1|	140	125	5	gi|82543032|ref|YP_406979.1|	gi|82543032|ref|YP_406979.1|	0.980850676114783523767512217141749	93	1293	1293	1	0	2397	300268	Shigella boydii Sb227	Bacteria;Proteobacteria;Gammaproteobacteria;Enterobacteriales;Enterobacteriaceae;Shigella	enterobactin synthase multienzyme complex component, ATP-dependent [Escherichia coli K12]	ATP-dependent serine activating enzyme [Shigella boydii Sb227] gi|81244443|gb|ABB65151.1| ATP-dependent serine activating enzyme [Shigella boydii Sb227]
gi|1786802|gb|AAC73688.1|	64	32	2	gi|74311122|ref|YP_309541.1|	gi|74311122|ref|YP_309541.1|	0.980850676114783523767512217141749	94	377	377	1	0	700	300269	Shigella sonnei Ss046	Bacteria;Proteobacteria;Gammaproteobacteria;Enterobacteriales;Enterobacteriaceae;Shigella	regulator of length of O-antigen component of lipopolysaccharide chains [Escherichia coli K12]	ferric enterobactin transport [Shigella sonnei Ss046] gi|73854599|gb|AAZ87306.1| ferric enterobactin transport [Shigella sonnei Ss046]
gi|1786803|gb|AAC73689.1|	500	475	5	gi|24111934|ref|NP_706444.1|	gi|24111934|ref|NP_706444.1|	0.980850676114783523767512217141749	95	271	271	1	4e-146	520	198214	Shigella flexneri 2a str. 301	Bacteria;Proteobacteria;Gammaproteobacteria;Enterobacteriales;Enterobacteriaceae;Shigella	iron-enterobactin transporter subunit [Escherichia coli K12]	ATP-binding component of ferric enterobactin transport [Shigella flexneri 2a str. 301] gi|30062046|ref|NP_836217.1| ATP-binding component of ferric enterobactin transport [Shigella flexneri 2a str. 2457T] gi|24050741|gb|AAN42151.1| ATP-binding component of ferric enterobactin transport [Shigella flexneri 2a str. 301] gi|30040290|gb|AAP16023.1| ATP-binding component of ferric enterobactin transpor…
gi|1786804|gb|AAC73690.1|	443	406	8	gi|75177508|ref|ZP_00697589.1|	gi|75177508|ref|ZP_00697589.1|	0.980850676114783523767512217141749	80	330	330	1	1e-141	505	344609	Shigella boydii BS512	Bacteria;Proteobacteria;Gammaproteobacteria;Enterobacteriales;Enterobacteriaceae;Shigella	iron-enterobactin transporter subunit [Escherichia coli K12]	COG4779: ABC-type enterobactin transport system, permease component [Shigella boydii BS512] gi|75189629|ref|ZP_00702896.1| COG4779: ABC-type enterobactin transport system, permease component [Escherichia coli E24377A] gi|82543035|ref|YP_406982.1| ferric enterobactin transport protein [Shigella boydii Sb227] gi|81244446|gb|ABB65154.1| ferric enterobactin transport protein [Shigella boydii Sb227]
gi|1786805|gb|AAC73691.1|	294	271	4	gi|75177507|ref|ZP_00697588.1|	gi|75177507|ref|ZP_00697588.1|	0.980850676114783523767512217141749	75	334	334	1	1e-129	466	344609	Shigella boydii BS512	Bacteria;Proteobacteria;Gammaproteobacteria;Enterobacteriales;Enterobacteriaceae;Shigella	iron-enterobactin transporter subunit [Escherichia coli K12]	COG0609: ABC-type Fe3+-siderophore transport system, permease component [Shigella boydii BS512]
gi|1786806|gb|AAC73692.1|	29	22	10	gi|74311126|ref|YP_309545.1|	gi|74311126|ref|YP_309545.1|	0.980850676114783523767512217141749	76	416	416	1	4e-167	590	300269	Shigella sonnei Ss046	Bacteria;Proteobacteria;Gammaproteobacteria;Enterobacteriales;Enterobacteriaceae;Shigella	predicted transporter [Escherichia coli K12]	putative transport [Shigella sonnei Ss046] gi|75189631|ref|ZP_00702898.1| COG0477: Permeases of the major facilitator superfamily [Escherichia coli E24377A] gi|75210778|ref|ZP_00710910.1| COG0477: Permeases of the major facilitator superfamily [Escherichia coli B171] gi|75229523|ref|ZP_00716070.1| COG0477: Permeases of the major facilitator superfamily [Escherichia coli B7A] gi|75236574|ref|ZP_00…
gi|1786807|gb|AAC73693.1|	55	41	6	gi|82543038|ref|YP_406985.1|	gi|82543038|ref|YP_406985.1|	0.980850676114783523767512217141749	92	318	318	1	9e-161	569	300268	Shigella boydii Sb227	Bacteria;Proteobacteria;Gammaproteobacteria;Enterobacteriales;Enterobacteriaceae;Shigella	iron-enterobactin transporter subunit [Escherichia coli K12]	ferric enterobactin (enterochelin) binding protein; periplasmic component [Shigella boydii Sb227] gi|81244449|gb|ABB65157.1| ferric enterobactin (enterochelin) binding protein; periplasmic component [Shigella boydii Sb227]
gi|1786809|gb|AAC73694.1|	367	341	3	gi|75177504|ref|ZP_00697585.1|	gi|75177504|ref|ZP_00697585.1|	0.980850676114783523767512217141749	99	391	391	1	0	775	344609	Shigella boydii BS512	Bacteria;Proteobacteria;Gammaproteobacteria;Enterobacteriales;Enterobacteriaceae;Shigella	isochorismate synthase 1 [Escherichia coli K12]	COG1169: Isochorismate synthase [Shigella boydii BS512]
gi|1786810|gb|AAC73695.1|	392	361	6	gi|82775874|ref|YP_402221.1|	gi|82775874|ref|YP_402221.1|	0.980850676114783523767512217141749	99	536	536	1	0	1060	300267	Shigella dysenteriae Sd197	Bacteria;Proteobacteria;Gammaproteobacteria;Enterobacteriales;Enterobacteriaceae;Shigella	2,3-dihydroxybenzoate-AMP ligase component of enterobactin synthase multienzyme complex [Escherichia coli K12]	2,3-dihydroxybenzoate-AMP ligase [Shigella dysenteriae Sd197] gi|81240022|gb|ABB60732.1| 2,3-dihydroxybenzoate-AMP ligase [Shigella dysenteriae Sd197]
gi|1786811|gb|AAC73696.1|	80	72	9	gi|110804585|ref|YP_688105.1|	gi|110804585|ref|YP_688105.1|	0.980850676114783523767512217141749	99	285	285	1	4e-164	580	373384	Shigella flexneri 5 str. 8401	Bacteria;Proteobacteria;Gammaproteobacteria;Enterobacteriales;Enterobacteriaceae;Shigella	isochorismatase [Escherichia coli K12]	2,3-dihydro-2,3-dihydroxybenzoate synthetase, isochroismatase [Shigella flexneri 5 str. 8401] gi|110614133|gb|ABF02800.1| 2,3-dihydro-2,3-dihydroxybenzoate synthetase, isochroismatase [Shigella flexneri 5 str. 8401]
gi|1786812|gb|AAC73697.1|	238	229	9	gi|82775876|ref|YP_402223.1|	gi|82775876|ref|YP_402223.1|	0.980850676114783523767512217141749	89	248	248	1	6e-121	436	300267	Shigella dysenteriae Sd197	Bacteria;Proteobacteria;Gammaproteobacteria;Enterobacteriales;Enterobacteriaceae;Shigella	2,3-dihydro-2,3-dihydroxybenzoate dehydrogenase [Escherichia coli K12]	2,3-dihydro-2,3-dihydroxybenzoate dehydrogenase [Shigella dysenteriae Sd197] gi|81240024|gb|ABB60734.1| 2,3-dihydro-2,3-dihydroxybenzoate dehydrogenase [Shigella dysenteriae Sd197]
gi|1786813|gb|AAC73698.1|	143	134	6	gi|74311132|ref|YP_309551.1|	gi|74311132|ref|YP_309551.1|	0.980850676114783523767512217141749	89	137	137	1	1e-68	260	300269	Shigella sonnei Ss046	Bacteria;Proteobacteria;Gammaproteobacteria;Enterobacteriales;Enterobacteriaceae;Shigella	conserved protein [Escherichia coli K12]	hypothetical protein SSO_0548 [Shigella sonnei Ss046] gi|73854609|gb|AAZ87316.1| conserved hypothetical protein [Shigella sonnei Ss046]
gi|1786814|gb|AAC73699.1|	124	116	9	gi|82543044|ref|YP_406991.1|	gi|82543044|ref|YP_406991.1|	0.980850676114783523767512217141749	91	701	701	1	0	1261	300268	Shigella boydii Sb227	Bacteria;Proteobacteria;Gammaproteobacteria;Enterobacteriales;Enterobacteriaceae;Shigella	carbon starvation protein [Escherichia coli K12]	carbon starvation protein [Shigella boydii Sb227] gi|81244455|gb|ABB65163.1| carbon starvation protein [Shigella boydii Sb227]
gi|1786815|gb|AAC73700.1|	140	119	7	gi|24111945|ref|NP_706455.1|	gi|24111945|ref|NP_706455.1|	0.980850676114783523767512217141749	96	362	362	1	0	695	198214	Shigella flexneri 2a str. 301	Bacteria;Proteobacteria;Gammaproteobacteria;Enterobacteriales;Enterobacteriaceae;Shigella	predicted oxidoreductase [Escherichia coli K12]	putative oxidoreductase [Shigella flexneri 2a str. 301] gi|30062056|ref|NP_836227.1| putative oxidoreductase [Shigella flexneri 2a str. 2457T] gi|24050753|gb|AAN42162.1| putative oxidoreductase [Shigella flexneri 2a str. 301] gi|30040300|gb|AAP16033.1| putative oxidoreductase [Shigella flexneri 2a str. 2457T]
gi|1786816|gb|AAC73701.1|	439	423	3	gi|24111946|ref|NP_706456.1|	gi|24111946|ref|NP_706456.1|	0.980850676114783523767512217141749	99	386	386	1	0	776	198214	Shigella flexneri 2a str. 301	Bacteria;Proteobacteria;Gammaproteobacteria;Enterobacteriales;Enterobacteriaceae;Shigella	methionine aminotransferase, PLP-dependent [Escherichia coli K12]	putative aminotransferase [Shigella flexneri 2a str. 301] gi|30062057|ref|NP_836228.1| putative aminotransferase [Shigella flexneri 2a str. 2457T] gi|110804591|ref|YP_688111.1| putative aminotransferase [Shigella flexneri 5 str. 8401] gi|24050754|gb|AAN42163.1| putative aminotransferase [Shigella flexneri 2a str. 301] gi|30040301|gb|AAP16034.1| putative aminotransferase [Shigella flexneri 2a str.…
gi|1786817|gb|AAC73702.1|	49	31	1	gi|82543047|ref|YP_406994.1|	gi|82543047|ref|YP_406994.1|	0.980850676114783523767512217141749	98	209	193	0.923444976076555023923444976076555	1e-106	388	300268	Shigella boydii Sb227	Bacteria;Proteobacteria;Gammaproteobacteria;Enterobacteriales;Enterobacteriaceae;Shigella	conserved protein [Escherichia coli K12]	hypothetical protein SBO_0463 [Shigella boydii Sb227] gi|81244458|gb|ABB65166.1| conserved hypothetical protein [Shigella boydii Sb227]
gi|1786818|gb|AAC73703.1|	48	26	1	gi|83570431|ref|ZP_00921876.1|	gi|83570431|ref|ZP_00921876.1|	0.980850676114783523767512217141749	99	406	406	1	0	867	358708	Shigella dysenteriae 1012	Bacteria;Proteobacteria;Gammaproteobacteria;Enterobacteriales;Enterobacteriaceae;Shigella	conserved protein [Escherichia coli K12]	COG3969: Predicted phosphoadenosine phosphosulfate sulfotransferase [Shigella dysenteriae 1012]
gi|1786820|gb|AAC73704.1|	163	143	2	gi|110804599|ref|YP_688119.1|	gi|110804599|ref|YP_688119.1|	0.980850676114783523767512217141749	98	300	300	1	2e-164	581	373384	Shigella flexneri 5 str. 8401	Bacteria;Proteobacteria;Gammaproteobacteria;Enterobacteriales;Enterobacteriaceae;Shigella	predicted DNA-binding transcriptional regulator [Escherichia coli K12]	putative transcriptional regulator LYSR-type [Shigella flexneri 5 str. 8401] gi|110614147|gb|ABF02814.1| putative transcriptional regulator LYSR-type [Shigella flexneri 5 str. 8401]
gi|1786822|gb|AAC73706.1|	500	489	9	gi|16759567|ref|NP_455184.1|	gi|82775887|ref|YP_402234.1|	0.980850676114783523767512217141749	98	187	187	1	8e-104	378	300267	Shigella dysenteriae Sd197	Bacteria;Proteobacteria;Gammaproteobacteria;Enterobacteriales;Enterobacteriaceae;Shigella	alkyl hydroperoxide reductase, C22 subunit [Escherichia coli K12]	alkyl hydroperoxide reductase, C22 subunit [Shigella dysenteriae Sd197] gi|81240035|gb|ABB60745.1| alkyl hydroperoxide reductase, C22 subunit [Shigella dysenteriae Sd197]
gi|1786824|gb|AAC73708.1|	81	68	6	gi|74311142|ref|YP_309561.1|	gi|74311142|ref|YP_309561.1|	0.980850676114783523767512217141749	98	142	142	1	7e-74	277	300269	Shigella sonnei Ss046	Bacteria;Proteobacteria;Gammaproteobacteria;Enterobacteriales;Enterobacteriaceae;Shigella	universal stress protein UP12 [Escherichia coli K12]	hypothetical protein SSO_0559 [Shigella sonnei Ss046] gi|73854619|gb|AAZ87326.1| conserved hypothetical protein [Shigella sonnei Ss046]
gi|1786825|gb|AAC73709.1|	159	151	6	gi|82543056|ref|YP_407003.1|	gi|82543056|ref|YP_407003.1|	0.980850676114783523767512217141749	98	412	412	1	0	829	300268	Shigella boydii Sb227	Bacteria;Proteobacteria;Gammaproteobacteria;Enterobacteriales;Enterobacteriaceae;Shigella	predicted oxidoreductase, Zn-dependent and NAD(P)-binding [Escherichia coli K12]	putative oxidoreductase [Shigella boydii Sb227] gi|81244467|gb|ABB65175.1| putative oxidoreductase [Shigella boydii Sb227]
gi|1786827|gb|AAC73711.1|	128	124	3	gi|83570438|ref|ZP_00921883.1|	gi|83570438|ref|ZP_00921883.1|	0.980850676114783523767512217141749	99	136	136	1	3e-71	269	358708	Shigella dysenteriae 1012	Bacteria;Proteobacteria;Gammaproteobacteria;Enterobacteriales;Enterobacteriaceae;Shigella	regulator of nucleoside diphosphate kinase [Escherichia coli K12]	COG0782: Transcription elongation factor [Shigella dysenteriae 1012]
gi|1786828|gb|AAC73712.1|	24	9	5	gi|75177474|ref|ZP_00697555.1|	gi|75177474|ref|ZP_00697555.1|	0.980850676114783523767512217141749	98	268	268	1	2e-154	548	344609	Shigella boydii BS512	Bacteria;Proteobacteria;Gammaproteobacteria;Enterobacteriales;Enterobacteriaceae;Shigella	ribonuclease I [Escherichia coli K12]	COG3719: Ribonuclease I [Shigella boydii BS512]
gi|1786829|gb|AAC73713.1|	146	125	5	gi|82543060|ref|YP_407007.1|	gi|82543060|ref|YP_407007.1|	0.980850676114783523767512217141749	97	487	487	1	0	953	300268	Shigella boydii Sb227	Bacteria;Proteobacteria;Gammaproteobacteria;Enterobacteriales;Enterobacteriaceae;Shigella	citrate:succinate antiporter [Escherichia coli K12]	putative a membrane protein [Shigella boydii Sb227] gi|81244471|gb|ABB65179.1| putative a membrane protein [Shigella boydii Sb227]
gi|1786830|gb|AAC73714.1|	107	99	4	gi|74311148|ref|YP_309567.1|	gi|74311148|ref|YP_309567.1|	0.980850676114783523767512217141749	90	292	292	1	2e-149	531	300269	Shigella sonnei Ss046	Bacteria;Proteobacteria;Gammaproteobacteria;Enterobacteriales;Enterobacteriaceae;Shigella	triphosphoribosyl-dephospho-CoA transferase [Escherichia coli K12]	hypothetical protein SSO_0565 [Shigella sonnei Ss046] gi|73854625|gb|AAZ87332.1| conserved hypothetical protein [Shigella sonnei Ss046]
gi|1786831|gb|AAC73715.1|	61	55	2	gi|83570442|ref|ZP_00921887.1|	gi|83570442|ref|ZP_00921887.1|	0.980850676114783523767512217141749	99	183	183	1	1e-100	367	358708	Shigella dysenteriae 1012	Bacteria;Proteobacteria;Gammaproteobacteria;Enterobacteriales;Enterobacteriaceae;Shigella	apo-citrate lyase phosphoribosyl-dephospho-CoA transferase [Escherichia coli K12]	COG3697: Phosphoribosyl-dephospho-CoA transferase (holo-ACP synthetase) [Shigella dysenteriae 1012]
gi|1786832|gb|AAC73716.1|	86	75	5	gi|74311150|ref|YP_309569.1|	gi|74311150|ref|YP_309569.1|	0.980850676114783523767512217141749	99	510	510	1	0	997	300269	Shigella sonnei Ss046	Bacteria;Proteobacteria;Gammaproteobacteria;Enterobacteriales;Enterobacteriaceae;Shigella	citrate lyase, citrate-ACP transferase (alpha) subunit [Escherichia coli K12]	citrate lyase alpha chain [Shigella sonnei Ss046] gi|73854627|gb|AAZ87334.1| citrate lyase alpha chain [Shigella sonnei Ss046]
gi|1786834|gb|AAC73718.1|	50	48	4	gi|30062074|ref|NP_836245.1|	gi|30062074|ref|NP_836245.1|	0.980850676114783523767512217141749	87	98	98	1	9e-42	171	198215	Shigella flexneri 2a str. 2457T	Bacteria;Proteobacteria;Gammaproteobacteria;Enterobacteriales;Enterobacteriaceae;Shigella	citrate lyase, acyl carrier (gamma) subunit [Escherichia coli K12]	citrate lyase acyl carrier protein (gamma chain) [Shigella flexneri 2a str. 2457T] gi|56479684|ref|NP_706471.2| citrate lyase acyl carrier protein (gamma chain) [Shigella flexneri 2a str. 301] gi|59797856|sp|Q821B6|CITD_SHIFL Citrate lyase acyl carrier protein (Citrate lyase gamma chain) gi|30040318|gb|AAP16051.1| citrate lyase acyl carrier protein (gamma chain) [Shigella flexneri 2a str. 2457T] …
gi|1786837|gb|AAC73720.1|	140	122	2	gi|83570450|ref|ZP_00921895.1|	gi|83570450|ref|ZP_00921895.1|	0.980850676114783523767512217141749	99	552	552	1	0	1075	358708	Shigella dysenteriae 1012	Bacteria;Proteobacteria;Gammaproteobacteria;Enterobacteriales;Enterobacteriaceae;Shigella	sensory histidine kinase in two-component regulatory system with citB [Escherichia coli K12]	COG3290: Signal transduction histidine kinase regulating citrate/malate metabolism [Shigella dysenteriae 1012]
gi|1786838|gb|AAC73721.1|	172	167	4	gi|82543067|ref|YP_407014.1|	gi|82543067|ref|YP_407014.1|	0.980850676114783523767512217141749	99	226	226	1	4e-125	450	300268	Shigella boydii Sb227	Bacteria;Proteobacteria;Gammaproteobacteria;Enterobacteriales;Enterobacteriaceae;Shigella	DNA-binding response regulator in two-component regulatory system with citA [Escherichia coli K12]	CitB [Shigella boydii Sb227] gi|81244478|gb|ABB65186.1| CitB [Shigella boydii Sb227]
gi|1786839|gb|AAC73722.1|	65	53	9	gi|110804729|ref|YP_688249.1|	gi|110804729|ref|YP_688249.1|	0.980850676114783523767512217141749	79	461	461	1	0	683	373384	Shigella flexneri 5 str. 8401	Bacteria;Proteobacteria;Gammaproteobacteria;Enterobacteriales;Enterobacteriaceae;Shigella	anaerobic C4-dicarboxylate transport [Escherichia coli K12]	transport of dicarboxylates [Shigella flexneri 5 str. 8401] gi|110614277|gb|ABF02944.1| transport of dicarboxylates [Shigella flexneri 5 str. 8401]
gi|1786840|gb|AAC73723.1|	39	30	4	gi|83570454|ref|ZP_00921899.1|	gi|83570454|ref|ZP_00921899.1|	0.980850676114783523767512217141749	98	186	186	1	3e-112	406	358708	Shigella dysenteriae 1012	Bacteria;Proteobacteria;Gammaproteobacteria;Enterobacteriales;Enterobacteriaceae;Shigella	palmitoyl transferase for Lipid A [Escherichia coli K12]	hypothetical protein Sdys1_01001421 [Shigella dysenteriae 1012]
gi|1786841|gb|AAC73724.1|	500	482	13	gi|110804727|ref|YP_688247.1|	gi|110804727|ref|YP_688247.1|	0.980850676114783523767512217141749	100	69	69	1	5e-33	142	373384	Shigella flexneri 5 str. 8401	Bacteria;Proteobacteria;Gammaproteobacteria;Enterobacteriales;Enterobacteriaceae;Shigella	DNA-binding transcriptional repressor [Escherichia coli K12]	cold shock protein [Shigella flexneri 5 str. 8401] gi|110614275|gb|ABF02942.1| cold shock protein [Shigella flexneri 5 str. 8401]
gi|1786842|gb|AAC73725.1|	233	225	3	gi|82543071|ref|YP_407018.1|	gi|82543071|ref|YP_407018.1|	0.980850676114783523767512217141749	91	127	127	1	1e-60	234	300268	Shigella boydii Sb227	Bacteria;Proteobacteria;Gammaproteobacteria;Enterobacteriales;Enterobacteriaceae;Shigella	predicted inner membrane protein associated with chromosome condensation [Escherichia coli K12]	hypothetical protein SBO_0489 [Shigella boydii Sb227] gi|81244482|gb|ABB65190.1| conserved hypothetical protein [Shigella boydii Sb227]
gi|1786843|gb|AAC73726.1|	17	7	4	gi|83570457|ref|ZP_00921902.1|	gi|83570457|ref|ZP_00921902.1|	0.980850676114783523767512217141749	75	75	58	0.773333333333333333333333333333333	2e-15	84	358708	Shigella dysenteriae 1012	Bacteria;Proteobacteria;Gammaproteobacteria;Enterobacteriales;Enterobacteriaceae;Shigella	predicted protein [Escherichia coli K12]	COG0388: Predicted amidohydrolase [Shigella dysenteriae 1012]
gi|1786844|gb|AAC73727.1|	420	405	6	gi|74311161|ref|YP_309580.1|	gi|74311161|ref|YP_309580.1|	0.980850676114783523767512217141749	95	187	187	1	1e-97	358	300269	Shigella sonnei Ss046	Bacteria;Proteobacteria;Gammaproteobacteria;Enterobacteriales;Enterobacteriaceae;Shigella	predicted C-N hydrolase superfamily, NAD(P)-binding amidase/nitrilase [Escherichia coli K12]	putative amidase [Shigella sonnei Ss046] gi|89107495|ref|AP_001275.1| predicted C-N hydrolase superfamily, NAD(P)-binding amidase/nitrilase [Escherichia coli W3110] gi|7467058|pir||H64796 ybeM protein - Escherichia coli (strain K-12) gi|1778543|gb|AAB40826.1| MTCY20G9.06c homolog [Escherichia coli] gi|1786844|gb|AAC73727.1| predicted C-N hydrolase superfamily, NAD(P)-binding amidase/nitrilase [Es…
gi|1786845|gb|AAC73728.1|	4	1	1	gi|16759591|ref|NP_455208.1|	gi|16759591|ref|NP_455208.1|	0.924894897038167149339529796771127	53	67	67	1	6e-10	65	220341	Salmonella enterica subsp. enterica serovar Typhi str. CT18	Bacteria;Proteobacteria;Gammaproteobacteria;Enterobacteriales;Enterobacteriaceae;Salmonella	TatABCE protein translocation system subunit [Escherichia coli K12]	twin argininte translocase protein A [Salmonella enterica subsp. enterica serovar Typhi str. CT18] gi|16764009|ref|NP_459624.1| twin argininte translocase protein A [Salmonella typhimurium LT2] gi|29142636|ref|NP_805978.1| twin argininte translocase protein A [Salmonella enterica subsp. enterica serovar Typhi Ty2] gi|56414233|ref|YP_151308.1| twin argininte translocase protein A [Salmonella enter…
gi|1786846|gb|AAC73729.1|	487	478	15	gi|83570459|ref|ZP_00921904.1|	gi|83570459|ref|ZP_00921904.1|	0.980850676114783523767512217141749	99	321	321	1	0	653	358708	Shigella dysenteriae 1012	Bacteria;Proteobacteria;Gammaproteobacteria;Enterobacteriales;Enterobacteriaceae;Shigella	lipoate synthase [Escherichia coli K12]	COG0320: Lipoate synthase [Shigella dysenteriae 1012]
gi|1786850|gb|AAC73732.1|	74	72	5	gi|16759595|ref|NP_455212.1|	gi|16759595|ref|NP_455212.1|	0.924894897038167149339529796771127	97	87	87	1	3e-42	173	220341	Salmonella enterica subsp. enterica serovar Typhi str. CT18	Bacteria;Proteobacteria;Gammaproteobacteria;Enterobacteriales;Enterobacteriaceae;Salmonella	conserved protein [Escherichia coli K12]	hypothetical protein STY0687 [Salmonella enterica subsp. enterica serovar Typhi str. CT18] gi|16764013|ref|NP_459628.1| hypothetical protein STM0636 [Salmonella typhimurium LT2] gi|29142632|ref|NP_805974.1| hypothetical protein t2231 [Salmonella enterica subsp. enterica serovar Typhi Ty2] gi|56414229|ref|YP_151304.1| hypothetical protein SPA2098 [Salmonella enterica subsp. enterica serovar Paraty…
gi|1786851|gb|AAC73733.1|	395	363	6	gi|24112068|ref|NP_706578.1|	gi|24112068|ref|NP_706578.1|	0.980850676114783523767512217141749	99	403	403	1	0	803	198214	Shigella flexneri 2a str. 301	Bacteria;Proteobacteria;Gammaproteobacteria;Enterobacteriales;Enterobacteriaceae;Shigella	D-alanyl-D-alanine carboxypeptidase (penicillin-binding protein 5) [Escherichia coli K12]	D-alanyl-D-alanine carboxypeptidase, fraction A; penicillin-binding protein 5 [Shigella flexneri 2a str. 301] gi|30062179|ref|NP_836350.1| D-alanyl-D-alanine carboxypeptidase, fraction A; penicillin-binding protein 5 [Shigella flexneri 2a str. 2457T] gi|82543078|ref|YP_407025.1| D-alanyl-D-alanine carboxypeptidase, fraction A [Shigella boydii Sb227] gi|24050895|gb|AAN42285.1| D-alanyl-D-alanine c…
gi|1786852|gb|AAC73734.1|	30	24	5	gi|74311169|ref|YP_309588.1|	gi|74311169|ref|YP_309588.1|	0.980850676114783523767512217141749	89	362	362	1	3e-178	627	300269	Shigella sonnei Ss046	Bacteria;Proteobacteria;Gammaproteobacteria;Enterobacteriales;Enterobacteriaceae;Shigella	minor lipoprotein [Escherichia coli K12]	minor lipoprotein [Shigella sonnei Ss046] gi|75189671|ref|ZP_00702938.1| COG0797: Lipoproteins [Escherichia coli E24377A] gi|75194816|ref|ZP_00704886.1| COG0797: Lipoproteins [Escherichia coli HS] gi|75207885|ref|ZP_00708348.1| COG0797: Lipoproteins [Escherichia coli B171] gi|75236614|ref|ZP_00720702.1| COG0797: Lipoproteins [Escherichia coli E110019] gi|75258631|ref|ZP_00730038.1| COG0797: Lipop…
gi|1786853|gb|AAC73735.1|	252	245	3	gi|82775903|ref|YP_402250.1|	gi|82775903|ref|YP_402250.1|	0.980850676114783523767512217141749	80	370	370	1	2e-161	572	300267	Shigella dysenteriae Sd197	Bacteria;Proteobacteria;Gammaproteobacteria;Enterobacteriales;Enterobacteriaceae;Shigella	cell wall shape-determining protein [Escherichia coli K12]	rod shape-determining membrane protein [Shigella dysenteriae Sd197] gi|81240051|gb|ABB60761.1| rod shape-determining membrane protein [Shigella dysenteriae Sd197]
gi|1786854|gb|AAC73736.1|	294	286	9	gi|110804716|ref|YP_688236.1|	gi|110804716|ref|YP_688236.1|	0.980850676114783523767512217141749	99	633	633	1	0	1283	373384	Shigella flexneri 5 str. 8401	Bacteria;Proteobacteria;Gammaproteobacteria;Enterobacteriales;Enterobacteriaceae;Shigella	transpeptidase involved in peptidoglycan synthesis (penicillin-binding protein 2) [Escherichia coli K12]	penicillin-binding protein 2 [Shigella flexneri 5 str. 8401] gi|110614264|gb|ABF02931.1| penicillin-binding protein 2 [Shigella flexneri 5 str. 8401]
gi|1786855|gb|AAC73737.1|	290	285	9	gi|30062175|ref|NP_836346.1|	gi|30062175|ref|NP_836346.1|	0.980850676114783523767512217141749	99	155	155	1	1e-85	316	198215	Shigella flexneri 2a str. 2457T	Bacteria;Proteobacteria;Gammaproteobacteria;Enterobacteriales;Enterobacteriaceae;Shigella	conserved protein [Escherichia coli K12]	hypothetical protein S0667 [Shigella flexneri 2a str. 2457T] gi|30040420|gb|AAP16152.1| hypothetical protein S_0667 [Shigella flexneri 2a str. 2457T]
gi|1786857|gb|AAC73739.1|	291	273	1	gi|83569089|ref|ZP_00920549.1|	gi|83569089|ref|ZP_00920549.1|	0.980850676114783523767512217141749	96	203	203	1	3e-112	406	358708	Shigella dysenteriae 1012	Bacteria;Proteobacteria;Gammaproteobacteria;Enterobacteriales;Enterobacteriaceae;Shigella	predicted alpha-ribazole-5'-P phosphatase [Escherichia coli K12]	COG0406: Fructose-2,6-bisphosphatase [Shigella dysenteriae 1012]
gi|1786858|gb|AAC73740.1|	280	276	3	gi|83569090|ref|ZP_00920550.1|	gi|83569090|ref|ZP_00920550.1|	0.980850676114783523767512217141749	99	213	213	1	2e-123	444	358708	Shigella dysenteriae 1012	Bacteria;Proteobacteria;Gammaproteobacteria;Enterobacteriales;Enterobacteriaceae;Shigella	nicotinic acid mononucleotide adenylyltransferase, NAD(P)-dependent [Escherichia coli K12]	COG1057: Nicotinic acid mononucleotide adenylyltransferase [Shigella dysenteriae 1012]
gi|1786859|gb|AAC73741.1|	153	143	8	gi|74311176|ref|YP_309595.1|	gi|74311176|ref|YP_309595.1|	0.980850676114783523767512217141749	90	343	343	1	7e-173	609	300269	Shigella sonnei Ss046	Bacteria;Proteobacteria;Gammaproteobacteria;Enterobacteriales;Enterobacteriaceae;Shigella	DNA polymerase III, delta subunit [Escherichia coli K12]	DNA polymerase III delta subunit [Shigella sonnei Ss046] gi|73854653|gb|AAZ87360.1| DNA polymerase III delta subunit [Shigella sonnei Ss046]
gi|1786860|gb|AAC73742.1|	61	56	3	gi|83569092|ref|ZP_00920552.1|	gi|83569092|ref|ZP_00920552.1|	0.980850676114783523767512217141749	82	193	193	1	4e-83	310	358708	Shigella dysenteriae 1012	Bacteria;Proteobacteria;Gammaproteobacteria;Enterobacteriales;Enterobacteriaceae;Shigella	minor lipoprotein [Escherichia coli K12]	COG2980: Rare lipoprotein B [Shigella dysenteriae 1012]
gi|1786861|gb|AAC73743.1|	374	358	11	gi|82775910|ref|YP_402257.1|	gi|82775910|ref|YP_402257.1|	0.980850676114783523767512217141749	99	860	860	1	0	1766	300267	Shigella dysenteriae Sd197	Bacteria;Proteobacteria;Gammaproteobacteria;Enterobacteriales;Enterobacteriaceae;Shigella	leucyl-tRNA synthetase [Escherichia coli K12]	leucine tRNA synthetase [Shigella dysenteriae Sd197] gi|81240058|gb|ABB60768.1| leucine tRNA synthetase [Shigella dysenteriae Sd197]
gi|1786863|gb|AAC73744.1|	39	35	5	gi|75175891|ref|ZP_00696078.1|	gi|75175891|ref|ZP_00696078.1|	0.980850676114783523767512217141749	99	160	160	1	2e-88	326	344609	Shigella boydii BS512	Bacteria;Proteobacteria;Gammaproteobacteria;Enterobacteriales;Enterobacteriaceae;Shigella	conserved protein [Escherichia coli K12]	COG0711: F0F1-type ATP synthase, subunit b [Shigella boydii BS512]
gi|1786865|gb|AAC73746.1|	28	15	5	gi|82543090|ref|YP_407037.1|	gi|82543090|ref|YP_407037.1|	0.980850676114783523767512217141749	97	235	235	1	9e-139	495	300268	Shigella boydii Sb227	Bacteria;Proteobacteria;Gammaproteobacteria;Enterobacteriales;Enterobacteriaceae;Shigella	predicted protein [Escherichia coli K12]	hypothetical protein SBO_0509 [Shigella boydii Sb227] gi|81244501|gb|ABB65209.1| conserved hypothetical protein [Shigella boydii Sb227]
gi|1786866|gb|AAC73747.1|	25	13	3	gi|82543091|ref|YP_407038.1|	gi|82543091|ref|YP_407038.1|	0.980850676114783523767512217141749	92	475	475	1	0	883	300268	Shigella boydii Sb227	Bacteria;Proteobacteria;Gammaproteobacteria;Enterobacteriales;Enterobacteriaceae;Shigella	predicted chaperone [Escherichia coli K12]	putative enzyme of polynucleotide modification [Shigella boydii Sb227] gi|81244502|gb|ABB65210.1| putative enzyme of polynucleotide modification [Shigella boydii Sb227]
gi|1786867|gb|AAC73748.1|	334	307	3	gi|110804704|ref|YP_688224.1|	gi|110804704|ref|YP_688224.1|	0.980850676114783523767512217141749	97	184	184	1	1e-102	374	373384	Shigella flexneri 5 str. 8401	Bacteria;Proteobacteria;Gammaproteobacteria;Enterobacteriales;Enterobacteriaceae;Shigella	conserved outer membrane protein [Escherichia coli K12]	hypothetical protein SFV_0679 [Shigella flexneri 5 str. 8401] gi|110614252|gb|ABF02919.1| conserved hypothetical protein [Shigella flexneri 5 str. 8401]
gi|1786868|gb|AAC73749.1|	28	15	2	gi|24112052|ref|NP_706562.1|	gi|24112052|ref|NP_706562.1|	0.980850676114783523767512217141749	96	235	235	1	3e-134	480	198214	Shigella flexneri 2a str. 301	Bacteria;Proteobacteria;Gammaproteobacteria;Enterobacteriales;Enterobacteriaceae;Shigella	predicted tRNA ligase [Escherichia coli K12]	putative tRNA ligase [Shigella flexneri 2a str. 301] gi|30062163|ref|NP_836334.1| putative tRNA ligase [Shigella flexneri 2a str. 2457T] gi|110804703|ref|YP_688223.1| putative tRNA ligase [Shigella flexneri 5 str. 8401] gi|24050876|gb|AAN42269.1| putative tRNA ligase [Shigella flexneri 2a str. 301] gi|30040408|gb|AAP16140.1| putative tRNA ligase [Shigella flexneri 2a str. 2457T] gi|110614251|gb|A…
gi|1786869|gb|AAC73750.1|	25	13	4	gi|74311185|ref|YP_309604.1|	gi|74311185|ref|YP_309604.1|	0.980850676114783523767512217141749	91	483	483	1	0	901	300269	Shigella sonnei Ss046	Bacteria;Proteobacteria;Gammaproteobacteria;Enterobacteriales;Enterobacteriaceae;Shigella	Hsc56 co-chaperone of HscC [Escherichia coli K12]	hypothetical protein SSO_0603 [Shigella sonnei Ss046] gi|73854662|gb|AAZ87369.1| conserved hypothetical protein [Shigella sonnei Ss046]
gi|1786870|gb|AAC73751.1|	309	286	5	gi|83569107|ref|ZP_00920567.1|	gi|83569107|ref|ZP_00920567.1|	0.980850676114783523767512217141749	99	556	556	1	0	1087	358708	Shigella dysenteriae 1012	Bacteria;Proteobacteria;Gammaproteobacteria;Enterobacteriales;Enterobacteriaceae;Shigella	Hsp70 family chaperone Hsc62, binds to RpoD and inhibits transcription [Escherichia coli K12]	COG0443: Molecular chaperone [Shigella dysenteriae 1012]
gi|1786871|gb|AAC73752.1|	334	306	8	gi|75175882|ref|ZP_00696069.1|	gi|75175882|ref|ZP_00696069.1|	0.980850676114783523767512217141749	99	311	311	1	3e-177	624	344609	Shigella boydii BS512	Bacteria;Proteobacteria;Gammaproteobacteria;Enterobacteriales;Enterobacteriaceae;Shigella	ribonucleoside hydrolase 1 [Escherichia coli K12]	COG1957: Inosine-uridine nucleoside N-ribohydrolase [Shigella boydii BS512]
gi|1786872|gb|AAC73753.1|	500	485	5	gi|82543095|ref|YP_407042.1|	gi|82543095|ref|YP_407042.1|	0.980850676114783523767512217141749	95	241	241	1	4e-124	446	300268	Shigella boydii Sb227	Bacteria;Proteobacteria;Gammaproteobacteria;Enterobacteriales;Enterobacteriaceae;Shigella	glutamate and aspartate transporter subunit [Escherichia coli K12]	ATP-binding protein of glutamate-aspartate transport system [Shigella boydii Sb227] gi|81244506|gb|ABB65214.1| ATP-binding protein of glutamate-aspartate transport system [Shigella boydii Sb227]
gi|1786873|gb|AAC73754.1|	499	479	7	gi|82543096|ref|YP_407043.1|	gi|82543096|ref|YP_407043.1|	0.980850676114783523767512217141749	99	224	224	1	2e-119	431	300268	Shigella boydii Sb227	Bacteria;Proteobacteria;Gammaproteobacteria;Enterobacteriales;Enterobacteriaceae;Shigella	glutamate and aspartate transporter subunit [Escherichia coli K12]	glutamate-aspartate transport system permease [Shigella boydii Sb227] gi|81244507|gb|ABB65215.1| glutamate-aspartate transport system permease [Shigella boydii Sb227]
gi|1786874|gb|AAC73755.1|	291	285	8	gi|74311190|ref|YP_309609.1|	gi|74311190|ref|YP_309609.1|	0.980850676114783523767512217141749	99	246	246	1	5e-138	493	300269	Shigella sonnei Ss046	Bacteria;Proteobacteria;Gammaproteobacteria;Enterobacteriales;Enterobacteriaceae;Shigella	glutamate and aspartate transporter subunit [Escherichia coli K12]	glutamate/aspartate transport system permease [Shigella sonnei Ss046] gi|75209033|ref|ZP_00709293.1| COG0765: ABC-type amino acid transport system, permease component [Escherichia coli B171] gi|75236635|ref|ZP_00720723.1| COG0765: ABC-type amino acid transport system, permease component [Escherichia coli E110019] gi|75258610|ref|ZP_00730017.1| COG0765: ABC-type amino acid transport system, permea…
gi|1786876|gb|AAC73756.1|	381	352	6	gi|74311191|ref|YP_309610.1|	gi|74311191|ref|YP_309610.1|	0.980850676114783523767512217141749	89	302	302	1	3e-151	537	300269	Shigella sonnei Ss046	Bacteria;Proteobacteria;Gammaproteobacteria;Enterobacteriales;Enterobacteriaceae;Shigella	glutamate and aspartate transporter subunit [Escherichia coli K12]	putative periplasmic binding transport protein [Shigella sonnei Ss046] gi|73854668|gb|AAZ87375.1| putative periplasmic binding transport protein [Shigella sonnei Ss046]
gi|1786877|gb|AAC73757.1|	186	178	4	gi|49823175|gb|AAT68664.1|	gi|49823175|gb|AAT68664.1|	0.921173141923181097830439005364174	98	338	325	0.961538461538461538461538461538462	0	650	573	Klebsiella pneumoniae	Bacteria;Proteobacteria;Gammaproteobacteria;Enterobacteriales;Enterobacteriaceae;Klebsiella	IS5 transposase and trans-activator [Escherichia coli K12]	transposase [Klebsiella pneumoniae] gi|99867059|gb|ABF67704.1| putative transposase [Escherichia coli]
gi|1786878|gb|AAC73758.1|	181	169	9	gi|110804695|ref|YP_688215.1|	gi|110804695|ref|YP_688215.1|	0.980850676114783523767512217141749	91	512	512	1	0	939	373384	Shigella flexneri 5 str. 8401	Bacteria;Proteobacteria;Gammaproteobacteria;Enterobacteriales;Enterobacteriaceae;Shigella	apolipoprotein N-acyltransferase [Escherichia coli K12]	apolipoprotein N-acyltransferase [Shigella flexneri 5 str. 8401] gi|110614243|gb|ABF02910.1| apolipoprotein N-acyltransferase [Shigella flexneri 5 str. 8401]
gi|1786879|gb|AAC73759.1|	389	384	4	gi|83569118|ref|ZP_00920578.1|	gi|83569118|ref|ZP_00920578.1|	0.980850676114783523767512217141749	95	292	292	1	8e-153	542	358708	Shigella dysenteriae 1012	Bacteria;Proteobacteria;Gammaproteobacteria;Enterobacteriales;Enterobacteriaceae;Shigella	predicteed ion transport [Escherichia coli K12]	COG4535: Putative Mg2+ and Co2+ transporter CorC [Shigella dysenteriae 1012]
gi|1786880|gb|AAC73760.1|	258	253	3	gi|75175874|ref|ZP_00696061.1|	gi|75175874|ref|ZP_00696061.1|	0.980850676114783523767512217141749	88	155	155	1	2e-73	276	344609	Shigella boydii BS512	Bacteria;Proteobacteria;Gammaproteobacteria;Enterobacteriales;Enterobacteriaceae;Shigella	conserved protein [Escherichia coli K12]	COG0319: Predicted metal-dependent hydrolase [Shigella boydii BS512]
gi|1786881|gb|AAC73761.1|	384	375	2	gi|75175873|ref|ZP_00696060.1|	gi|75175873|ref|ZP_00696060.1|	0.980850676114783523767512217141749	99	359	336	0.935933147632311977715877437325905	0	661	344609	Shigella boydii BS512	Bacteria;Proteobacteria;Gammaproteobacteria;Enterobacteriales;Enterobacteriaceae;Shigella	predicted protein with nucleoside triphosphate hydrolase domain [Escherichia coli K12]	COG1702: Phosphate starvation-inducible protein PhoH, predicted ATPase [Shigella boydii BS512]
gi|1786882|gb|AAC73762.1|	489	483	6	gi|24112041|ref|NP_706551.1|	gi|24112041|ref|NP_706551.1|	0.980850676114783523767512217141749	99	474	474	1	0	950	198214	Shigella flexneri 2a str. 301	Bacteria;Proteobacteria;Gammaproteobacteria;Enterobacteriales;Enterobacteriaceae;Shigella	isopentenyl-adenosine A37 tRNA methylthiolase [Escherichia coli K12]	hypothetical protein SF0621 [Shigella flexneri 2a str. 301] gi|30062152|ref|NP_836323.1| hypothetical protein S0643 [Shigella flexneri 2a str. 2457T] gi|110804691|ref|YP_688211.1| hypothetical protein SFV_0666 [Shigella flexneri 5 str. 8401] gi|24050864|gb|AAN42258.1| orf, conserved hypothetical protein [Shigella flexneri 2a str. 301] gi|30040397|gb|AAP16129.1| hypothetical protein S_0643 [Shigel…
gi|1786883|gb|AAC73763.1|	386	350	6	gi|75175871|ref|ZP_00696058.1|	gi|75175871|ref|ZP_00696058.1|	0.980850676114783523767512217141749	92	391	391	1	0	734	344609	Shigella boydii BS512	Bacteria;Proteobacteria;Gammaproteobacteria;Enterobacteriales;Enterobacteriaceae;Shigella	2-octaprenyl-3-methyl-6-methoxy-1,4-benzoquinol oxygenase [Escherichia coli K12]	COG0654: 2-polyprenyl-6-methoxyphenol hydroxylase and related FAD-dependent oxidoreductases [Shigella boydii BS512] gi|82543106|ref|YP_407053.1| hypothetical protein SBO_0526 [Shigella boydii Sb227] gi|81244517|gb|ABB65225.1| conserved hypothetical protein [Shigella boydii Sb227]
gi|1786889|gb|AAC73768.1|	146	135	16	gi|110804689|ref|YP_688209.1|	gi|110804689|ref|YP_688209.1|	0.980850676114783523767512217141749	96	554	554	1	0	1094	373384	Shigella flexneri 5 str. 8401	Bacteria;Proteobacteria;Gammaproteobacteria;Enterobacteriales;Enterobacteriaceae;Shigella	asparagine synthetase B [Escherichia coli K12]	asparagine synthetase B [Shigella flexneri 5 str. 8401] gi|110614237|gb|ABF02904.1| asparagine synthetase B [Shigella flexneri 5 str. 8401]
gi|1786890|gb|AAC73769.1|	207	201	3	gi|82543110|ref|YP_407057.1|	gi|82543110|ref|YP_407057.1|	0.980850676114783523767512217141749	99	250	250	1	6e-142	506	300268	Shigella boydii Sb227	Bacteria;Proteobacteria;Gammaproteobacteria;Enterobacteriales;Enterobacteriaceae;Shigella	UMP phosphatase [Escherichia coli K12]	N-acetylglucosamine metabolism [Shigella boydii Sb227] gi|81244521|gb|ABB65229.1| N-acetylglucosamine metabolism [Shigella boydii Sb227]
gi|1786891|gb|AAC73770.1|	325	313	4	gi|83569126|ref|ZP_00920586.1|	gi|83569126|ref|ZP_00920586.1|	0.980850676114783523767512217141749	99	406	406	1	0	795	358708	Shigella dysenteriae 1012	Bacteria;Proteobacteria;Gammaproteobacteria;Enterobacteriales;Enterobacteriaceae;Shigella	DNA-binding transcriptional dual regulator, repressor of N-acetylglucosamine [Escherichia coli K12]	COG1940: Transcriptional regulator/sugar kinase [Shigella dysenteriae 1012]
gi|1786892|gb|AAC73771.1|	335	315	8	gi|75175180|ref|ZP_00695501.1|	gi|75175180|ref|ZP_00695501.1|	0.980850676114783523767512217141749	99	382	382	1	0	760	344609	Shigella boydii BS512	Bacteria;Proteobacteria;Gammaproteobacteria;Enterobacteriales;Enterobacteriaceae;Shigella	N-acetylglucosamine-6-phosphate deacetylase [Escherichia coli K12]	COG1820: N-acetylglucosamine-6-phosphate deacetylase [Shigella boydii BS512] gi|75214653|ref|ZP_00713170.1| COG1820: N-acetylglucosamine-6-phosphate deacetylase [Escherichia coli E110019] gi|82543112|ref|YP_407059.1| N-acetylglucosamine-6-phosphate deacetylase [Shigella boydii Sb227] gi|81244523|gb|ABB65231.1| N-acetylglucosamine-6-phosphate deacetylase [Shigella boydii Sb227]
gi|1786893|gb|AAC73772.1|	328	322	5	gi|24112036|ref|NP_706546.1|	gi|24112036|ref|NP_706546.1|	0.980850676114783523767512217141749	95	266	266	1	3e-144	513	198214	Shigella flexneri 2a str. 301	Bacteria;Proteobacteria;Gammaproteobacteria;Enterobacteriales;Enterobacteriaceae;Shigella	glucosamine-6-phosphate deaminase [Escherichia coli K12]	glucosamine-6-phosphate deaminase [Shigella flexneri 2a str. 301] gi|110804685|ref|YP_688205.1| glucosamine-6-phosphate deaminase [Shigella flexneri 5 str. 8401] gi|31076790|sp|P59688|NAGB_SHIFL Glucosamine-6-phosphate deaminase (Glucosamine-6-phosphate isomerase) (GNPDA) (GlcN6P deaminase) gi|24050857|gb|AAN42253.1| glucosamine-6-phosphate deaminase [Shigella flexneri 2a str. 301] gi|110614233|g…
gi|1786894|gb|AAC73773.1|	78	69	10	gi|30062146|ref|NP_836317.1|	gi|30062146|ref|NP_836317.1|	0.980850676114783523767512217141749	88	648	648	1	0	1112	198215	Shigella flexneri 2a str. 2457T	Bacteria;Proteobacteria;Gammaproteobacteria;Enterobacteriales;Enterobacteriaceae;Shigella	fused N-acetyl glucosamine specific PTS enzyme: IIC, IIB , and IIA components [Escherichia coli K12]	N-acetylglucosamine-specific enzyme IIABC [Shigella flexneri 2a str. 2457T] gi|110804684|ref|YP_688204.1| PTS system, N-acetylglucosamine-specific enzyme IIABC [Shigella flexneri 5 str. 8401] gi|30040391|gb|AAP16123.1| N-acetylglucosamine-specific enzyme IIABC [Shigella flexneri 2a str. 2457T] gi|110614232|gb|ABF02899.1| PTS system, N-acetylglucosamine-specific enzyme IIABC [Shigella flexneri 5 s…
gi|1786895|gb|AAC73774.1|	332	317	8	gi|75175177|ref|ZP_00695498.1|	gi|75175177|ref|ZP_00695498.1|	0.980850676114783523767512217141749	99	554	554	1	0	1138	344609	Shigella boydii BS512	Bacteria;Proteobacteria;Gammaproteobacteria;Enterobacteriales;Enterobacteriaceae;Shigella	glutamyl-tRNA synthetase [Escherichia coli K12]	COG0008: Glutamyl- and glutaminyl-tRNA synthetases [Shigella boydii BS512]
gi|1786897|gb|AAC73775.1|	29	18	5	gi|75175176|ref|ZP_00695497.1|	gi|75175176|ref|ZP_00695497.1|	0.980850676114783523767512217141749	99	468	468	1	0	978	344609	Shigella boydii BS512	Bacteria;Proteobacteria;Gammaproteobacteria;Enterobacteriales;Enterobacteriaceae;Shigella	predicted outer membrane porin [Escherichia coli K12]	hypothetical protein SboyB_01004672 [Shigella boydii BS512]
gi|1786898|gb|AAC73776.1|	16	11	4	gi|75175175|ref|ZP_00695496.1|	gi|75175175|ref|ZP_00695496.1|	0.980850676114783523767512217141749	99	108	108	1	7e-55	215	344609	Shigella boydii BS512	Bacteria;Proteobacteria;Gammaproteobacteria;Enterobacteriales;Enterobacteriaceae;Shigella	predicted lipoprotein [Escherichia coli K12]	hypothetical protein SboyB_01004671 [Shigella boydii BS512] gi|75189710|ref|ZP_00702977.1| hypothetical protein EcolE_01002999 [Escherichia coli E24377A] gi|75214658|ref|ZP_00713175.1| hypothetical protein EcolE1_01004677 [Escherichia coli E110019] gi|82543116|ref|YP_407063.1| hypothetical protein SBO_0544 [Shigella boydii Sb227] gi|81244527|gb|ABB65235.1| conserved hypothetical protein [Shigella…
gi|1786899|gb|AAC73777.1|	490	485	7	gi|24112031|ref|NP_706541.1|	gi|24112031|ref|NP_706541.1|	0.980850676114783523767512217141749	98	148	148	1	4e-82	305	198214	Shigella flexneri 2a str. 301	Bacteria;Proteobacteria;Gammaproteobacteria;Enterobacteriales;Enterobacteriaceae;Shigella	DNA-binding transcriptional dual regulator of siderophore biosynthesis and transport [Escherichia coli K12]	ferric uptake regulator [Shigella flexneri 2a str. 301] gi|33301127|sp|Q83S79|FUR_SHIFL Ferric uptake regulation protein (Ferric uptake regulator) gi|24050852|gb|AAN42248.1| negative regulator [Shigella flexneri 2a str. 301]
gi|1786900|gb|AAC73778.1|	239	228	10	gi|16764064|ref|NP_459679.1|	gi|56479700|ref|NP_706540.2|	0.980850676114783523767512217141749	96	176	176	1	4e-96	352	198214	Shigella flexneri 2a str. 301	Bacteria;Proteobacteria;Gammaproteobacteria;Enterobacteriales;Enterobacteriaceae;Shigella	flavodoxin 1 [Escherichia coli K12]	flavodoxin [Shigella flexneri 2a str. 301] gi|82543118|ref|YP_407065.1| flavodoxin 1 [Shigella boydii Sb227] gi|33301155|sp|Q83S80|FLAV_SHIFL Flavodoxin-1 gi|56383251|gb|AAN42247.2| flavodoxin 1 [Shigella flexneri 2a str. 301] gi|81244529|gb|ABB65237.1| flavodoxin 1 [Shigella boydii Sb227]
gi|1786902|gb|AAC73780.1|	165	159	6	gi|74311214|ref|YP_309633.1|	gi|74311214|ref|YP_309633.1|	0.980850676114783523767512217141749	99	254	254	1	1e-144	515	300269	Shigella sonnei Ss046	Bacteria;Proteobacteria;Gammaproteobacteria;Enterobacteriales;Enterobacteriaceae;Shigella	conserved protein [Escherichia coli K12]	hypothetical protein SSO_0640 [Shigella sonnei Ss046] gi|73854691|gb|AAZ87398.1| conserved hypothetical protein [Shigella sonnei Ss046]
gi|1786903|gb|AAC73781.1|	63	50	4	gi|75177438|ref|ZP_00697519.1|	gi|75177438|ref|ZP_00697519.1|	0.980850676114783523767512217141749	100	181	181	1	2e-97	357	344609	Shigella boydii BS512	Bacteria;Proteobacteria;Gammaproteobacteria;Enterobacteriales;Enterobacteriaceae;Shigella	regulatory protein for replication initiation [Escherichia coli K12]	COG3057: Negative regulator of replication initiationR [Shigella boydii BS512]
gi|1786904|gb|AAC73782.1|	163	155	10	gi|82775963|ref|YP_402310.1|	gi|82775963|ref|YP_402310.1|	0.980850676114783523767512217141749	93	546	546	1	0	1028	300267	Shigella dysenteriae Sd197	Bacteria;Proteobacteria;Gammaproteobacteria;Enterobacteriales;Enterobacteriaceae;Shigella	phosphoglucomutase [Escherichia coli K12]	phosphoglucomutase [Shigella dysenteriae Sd197] gi|81240111|gb|ABB60821.1| phosphoglucomutase [Shigella dysenteriae Sd197]
gi|1786905|gb|AAC73783.1|	2	1	1	gi|82543123|ref|YP_407070.1|	gi|82543123|ref|YP_407070.1|	0.980850676114783523767512217141749	89	164	164	1	3e-82	306	300268	Shigella boydii Sb227	Bacteria;Proteobacteria;Gammaproteobacteria;Enterobacteriales;Enterobacteriaceae;Shigella	predicted protein [Escherichia coli K12]	putative pectinase [Shigella boydii Sb227] gi|81244534|gb|ABB65242.1| putative pectinase [Shigella boydii Sb227]
gi|1786908|gb|AAC73786.1|	184	161	4	gi|24112025|ref|NP_706535.1|	gi|24112025|ref|NP_706535.1|	0.980850676114783523767512217141749	99	439	439	1	0	861	198214	Shigella flexneri 2a str. 301	Bacteria;Proteobacteria;Gammaproteobacteria;Enterobacteriales;Enterobacteriaceae;Shigella	putrescine/proton symporter: putrescine/ornithine antiporter [Escherichia coli K12]	putrescine transport protein [Shigella flexneri 2a str. 301] gi|30062136|ref|NP_836307.1| putrescine transport protein [Shigella flexneri 2a str. 2457T] gi|24050844|gb|AAN42242.1| putrescine transport protein [Shigella flexneri 2a str. 301] gi|30040381|gb|AAP16113.1| putrescine transport protein [Shigella flexneri 2a str. 2457T]
gi|1786909|gb|AAC73787.1|	155	122	5	gi|82543125|ref|YP_407072.1|	gi|82543125|ref|YP_407072.1|	0.980850676114783523767512217141749	99	732	732	1	0	1489	300268	Shigella boydii Sb227	Bacteria;Proteobacteria;Gammaproteobacteria;Enterobacteriales;Enterobacteriaceae;Shigella	ornithine decarboxylase isozyme, inducible [Escherichia coli K12]	ornithine decarboxylase isozyme, inducible [Shigella boydii Sb227] gi|81244536|gb|ABB65244.1| ornithine decarboxylase isozyme, inducible [Shigella boydii Sb227]
gi|1786911|gb|AAC73788.1|	495	479	8	gi|74311219|ref|YP_309638.1|	gi|74311219|ref|YP_309638.1|	0.980850676114783523767512217141749	92	225	225	1	3e-110	400	300269	Shigella sonnei Ss046	Bacteria;Proteobacteria;Gammaproteobacteria;Enterobacteriales;Enterobacteriaceae;Shigella	DNA-binding response regulator in two-component regulatory system with KdpD [Escherichia coli K12]	regulator of kdp operon [Shigella sonnei Ss046] gi|73854696|gb|AAZ87403.1| regulator of kdp operon [Shigella sonnei Ss046]
gi|1786912|gb|AAC73789.1|	96	85	7	gi|74311220|ref|YP_309639.1|	gi|74311220|ref|YP_309639.1|	0.980850676114783523767512217141749	91	894	894	1	0	1592	300269	Shigella sonnei Ss046	Bacteria;Proteobacteria;Gammaproteobacteria;Enterobacteriales;Enterobacteriaceae;Shigella	fused sensory histidine kinase in two-component regulatory system with KdpE: signal sensing protein [Escherichia coli K12]	sensor for high-affinity potassium transport system [Shigella sonnei Ss046] gi|73854697|gb|AAZ87404.1| sensor for high-affinity potassium transport system [Shigella sonnei Ss046]
gi|1786913|gb|AAC73790.1|	188	179	3	gi|74311221|ref|YP_309640.1|	gi|74311221|ref|YP_309640.1|	0.980850676114783523767512217141749	92	190	190	1	6e-97	356	300269	Shigella sonnei Ss046	Bacteria;Proteobacteria;Gammaproteobacteria;Enterobacteriales;Enterobacteriaceae;Shigella	potassium translocating ATPase, subunit C [Escherichia coli K12]	high-affinity potassium transport system [Shigella sonnei Ss046] gi|73854698|gb|AAZ87405.1| high-affinity potassium transport system [Shigella sonnei Ss046]
gi|1786914|gb|AAC73791.1|	197	186	6	gi|74311222|ref|YP_309641.1|	gi|74311222|ref|YP_309641.1|	0.980850676114783523767512217141749	89	682	682	1	0	1171	300269	Shigella sonnei Ss046	Bacteria;Proteobacteria;Gammaproteobacteria;Enterobacteriales;Enterobacteriaceae;Shigella	potassium translocating ATPase, subunit B [Escherichia coli K12]	ATPase of high-affinity potassium transport system, B chain [Shigella sonnei Ss046] gi|73854699|gb|AAZ87406.1| ATPase of high-affinity potassium transport system, B chain [Shigella sonnei Ss046]
gi|1786915|gb|AAC73792.1|	199	188	4	gi|74311223|ref|YP_309642.1|	gi|74311223|ref|YP_309642.1|	0.980850676114783523767512217141749	92	557	557	1	0	1002	300269	Shigella sonnei Ss046	Bacteria;Proteobacteria;Gammaproteobacteria;Enterobacteriales;Enterobacteriaceae;Shigella	potassium translocating ATPase, subunit A [Escherichia coli K12]	ATPase of high-affinity potassium transport system, A chain [Shigella sonnei Ss046] gi|82543130|ref|YP_407077.1| ATPase of high-affinity potassium transport system, A chain [Shigella boydii Sb227] gi|73854700|gb|AAZ87407.1| ATPase of high-affinity potassium transport system, A chain [Shigella sonnei Ss046] gi|81244541|gb|ABB65249.1| ATPase of high-affinity potassium transport system, A chain [Shi…
gi|1786916|gb|AAC73793.1|	17	14	1	gi|75177449|ref|ZP_00697530.1|	gi|75177449|ref|ZP_00697530.1|	0.980850676114783523767512217141749	98	68	68	1	2e-34	147	344609	Shigella boydii BS512	Bacteria;Proteobacteria;Gammaproteobacteria;Enterobacteriales;Enterobacteriaceae;Shigella	predicted protein [Escherichia coli K12]	hypothetical protein SboyB_01002405 [Shigella boydii BS512] gi|82543132|ref|YP_407079.1| hypothetical protein SBO_0562 [Shigella boydii Sb227] gi|81244543|gb|ABB65251.1| conserved hypothetical protein [Shigella boydii Sb227]
gi|1786917|gb|AAC73794.1|	66	13	6	gi|82543133|ref|YP_407080.1|	gi|82543133|ref|YP_407080.1|	0.980850676114783523767512217141749	94	1397	1250	0.894774516821760916249105225483178	0	2441	300268	Shigella boydii Sb227	Bacteria;Proteobacteria;Gammaproteobacteria;Enterobacteriales;Enterobacteriaceae;Shigella	rhsC element core protein RshC [Escherichia coli K12]	rhsC protein in rhs element [Shigella boydii Sb227] gi|81244544|gb|ABB65252.1| rhsC protein in rhs element [Shigella boydii Sb227]
gi|1786919|gb|AAC73796.1|	2	1	1	gi|13359429|dbj|BAB33410.1|	gi|13359429|dbj|BAB33410.1|	0.0362016352738232233579649382533548	100	108	108	1	1e-54	213	3888	Pisum sativum	Eukaryota;Viridiplantae;Streptophyta;rosids;Fabales;Fabaceae;Papilionoideae;Vicieae;Pisum	predicted inner membrane protein [Escherichia coli K12]	putative senescence-associated protein [Pisum sativum]
gi|1786921|gb|AAC73797.1|	95	19	2	gi|83571349|ref|ZP_00922789.1|	gi|83571349|ref|ZP_00922789.1|	0.980850676114783523767512217141749	94	477	437	0.916142557651991614255765199161426	0	878	358708	Shigella dysenteriae 1012	Bacteria;Proteobacteria;Gammaproteobacteria;Enterobacteriales;Enterobacteriaceae;Shigella	conserved protein, rhs-like [Escherichia coli K12]	COG3209: Rhs family protein [Shigella dysenteriae 1012]
gi|1786924|gb|AAC73800.1|	136	117	2	gi|74310860|ref|YP_309279.1|	gi|74310860|ref|YP_309279.1|	0.980850676114783523767512217141749	95	253	253	1	3e-137	490	300269	Shigella sonnei Ss046	Bacteria;Proteobacteria;Gammaproteobacteria;Enterobacteriales;Enterobacteriaceae;Shigella	conserved protein [Escherichia coli K12]	putative receptor [Shigella sonnei Ss046] gi|73854337|gb|AAZ87044.1| putative receptor [Shigella sonnei Ss046]
gi|1786925|gb|AAC73801.1|	93	85	3	gi|24112015|ref|NP_706525.1|	gi|24112015|ref|NP_706525.1|	0.980850676114783523767512217141749	98	169	169	1	3e-96	353	198214	Shigella flexneri 2a str. 301	Bacteria;Proteobacteria;Gammaproteobacteria;Enterobacteriales;Enterobacteriaceae;Shigella	conserved protein [Escherichia coli K12]	hypothetical protein SF0590 [Shigella flexneri 2a str. 301] gi|30062128|ref|NP_836299.1| hypothetical protein S0603 [Shigella flexneri 2a str. 2457T] gi|110804663|ref|YP_688183.1| hypothetical protein SFV_0628 [Shigella flexneri 5 str. 8401] gi|24050833|gb|AAN42232.1| orf, conserved hypothetical protein [Shigella flexneri 2a str. 301] gi|30040373|gb|AAP16105.1| hypothetical protein S_0603 [Shigel…
gi|1786926|gb|AAC73802.1|	223	211	6	gi|74311231|ref|YP_309650.1|	gi|74311231|ref|YP_309650.1|	0.980850676114783523767512217141749	98	472	472	1	0	963	300269	Shigella sonnei Ss046	Bacteria;Proteobacteria;Gammaproteobacteria;Enterobacteriales;Enterobacteriaceae;Shigella	deoxyribodipyrimidine photolyase, FAD-binding [Escherichia coli K12]	deoxyribodipyrimidine photolyase (photoreactivation) [Shigella sonnei Ss046] gi|73854708|gb|AAZ87415.1| deoxyribodipyrimidine photolyase (photoreactivation) [Shigella sonnei Ss046]
gi|1786927|gb|AAC73803.1|	177	149	8	gi|24112013|ref|NP_706523.1|	gi|24112013|ref|NP_706523.1|	0.980850676114783523767512217141749	97	493	493	1	0	948	198214	Shigella flexneri 2a str. 301	Bacteria;Proteobacteria;Gammaproteobacteria;Enterobacteriales;Enterobacteriaceae;Shigella	predicted transporter [Escherichia coli K12]	putative transport protein [Shigella flexneri 2a str. 301] gi|30062126|ref|NP_836297.1| putative transport protein [Shigella flexneri 2a str. 2457T] gi|24050831|gb|AAN42230.1| putative transport protein [Shigella flexneri 2a str. 301] gi|30040371|gb|AAP16103.1| putative transport protein [Shigella flexneri 2a str. 2457T]
gi|1786928|gb|AAC73804.1|	161	156	4	gi|24112012|ref|NP_706522.1|	gi|24112012|ref|NP_706522.1|	0.980850676114783523767512217141749	94	247	247	1	5e-134	480	198214	Shigella flexneri 2a str. 301	Bacteria;Proteobacteria;Gammaproteobacteria;Enterobacteriales;Enterobacteriaceae;Shigella	conserved metal-binding protein [Escherichia coli K12]	hypothetical protein SF0587 [Shigella flexneri 2a str. 301] gi|30062125|ref|NP_836296.1| hypothetical protein S0600 [Shigella flexneri 2a str. 2457T] gi|110804660|ref|YP_688180.1| hypothetical protein SFV_0625 [Shigella flexneri 5 str. 8401] gi|24050829|gb|AAN42229.1| orf, conserved hypothetical protein [Shigella flexneri 2a str. 301] gi|30040370|gb|AAP16102.1| hypothetical protein S_0600 [Shigel…
gi|1786929|gb|AAC73805.1|	240	231	5	gi|75175910|ref|ZP_00696097.1|	gi|75175910|ref|ZP_00696097.1|	0.980850676114783523767512217141749	99	218	218	1	2e-123	444	344609	Shigella boydii BS512	Bacteria;Proteobacteria;Gammaproteobacteria;Enterobacteriales;Enterobacteriaceae;Shigella	predicted enzyme subunit [Escherichia coli K12]	COG2049: Allophanate hydrolase subunit 1 [Shigella boydii BS512]
gi|1786930|gb|AAC73806.1|	243	232	3	gi|75175911|ref|ZP_00696098.1|	gi|75175911|ref|ZP_00696098.1|	0.980850676114783523767512217141749	99	310	310	1	4e-180	633	344609	Shigella boydii BS512	Bacteria;Proteobacteria;Gammaproteobacteria;Enterobacteriales;Enterobacteriaceae;Shigella	predicted enzyme subunit [Escherichia coli K12]	COG1984: Allophanate hydrolase subunit 2 [Shigella boydii BS512] gi|82543141|ref|YP_407088.1| putative carboxylase [Shigella boydii Sb227] gi|81244552|gb|ABB65260.1| putative carboxylase [Shigella boydii Sb227]
gi|1786931|gb|AAC73807.1|	289	278	6	gi|24112010|ref|NP_706520.1|	gi|24112010|ref|NP_706520.1|	0.980850676114783523767512217141749	93	244	244	1	1e-124	448	198214	Shigella flexneri 2a str. 301	Bacteria;Proteobacteria;Gammaproteobacteria;Enterobacteriales;Enterobacteriaceae;Shigella	predicted lactam utilization protein [Escherichia coli K12]	hypothetical protein SF0584 [Shigella flexneri 2a str. 301] gi|33516997|sp|Q83S86|YBGL_SHIFL UPF0271 protein ybgL gi|24050827|gb|AAN42227.1| putative lactam utilization protein [Shigella flexneri 2a str. 301]
gi|1786932|gb|AAC73808.1|	43	33	7	gi|74311239|ref|YP_309658.1|	gi|74311239|ref|YP_309658.1|	0.980850676114783523767512217141749	93	263	263	1	1e-141	505	300269	Shigella sonnei Ss046	Bacteria;Proteobacteria;Gammaproteobacteria;Enterobacteriales;Enterobacteriaceae;Shigella	endonuclease VIII/ 5-formyluracil/5-hydroxymethyluracil DNA glycosylase [Escherichia coli K12]	endonuclease VIII/DNA N-glycosylase with an AP lyase activity [Shigella sonnei Ss046] gi|73854716|gb|AAZ87423.1| endonuclease VIII/DNA N-glycosylase with an AP lyase activity [Shigella sonnei Ss046]
gi|1786936|gb|AAC73811.1|	325	183	2	gi|30062120|ref|NP_836291.1|	gi|30062120|ref|NP_836291.1|	0.980850676114783523767512217141749	90	242	242	1	1e-124	448	198215	Shigella flexneri 2a str. 2457T	Bacteria;Proteobacteria;Gammaproteobacteria;Enterobacteriales;Enterobacteriaceae;Shigella	predicted assembly protein [Escherichia coli K12]	putative chaperone [Shigella flexneri 2a str. 2457T] gi|56479694|ref|NP_706517.2| putative chaperone [Shigella flexneri 2a str. 301] gi|74311242|ref|YP_309661.1| putative chaperone [Shigella sonnei Ss046] gi|110804655|ref|YP_688175.1| putative chaperone [Shigella flexneri 5 str. 8401] gi|30040365|gb|AAP16097.1| putative chaperone [Shigella flexneri 2a str. 2457T] gi|56383245|gb|AAN42224.2| putati…
gi|1786938|gb|AAC73813.1|	93	21	3	gi|82775985|ref|YP_402332.1|	gi|82775985|ref|YP_402332.1|	0.980850676114783523767512217141749	79	188	188	1	2e-81	304	300267	Shigella dysenteriae Sd197	Bacteria;Proteobacteria;Gammaproteobacteria;Enterobacteriales;Enterobacteriaceae;Shigella	predicted fimbrial-like adhesin protein [Escherichia coli K12]	putative fimbrial-like protein [Shigella dysenteriae Sd197] gi|81240133|gb|ABB60843.1| putative fimbrial-like protein [Shigella dysenteriae Sd197]
gi|1786939|gb|AAC73814.1|	472	464	7	gi|24112004|ref|NP_706514.1|	gi|24112004|ref|NP_706514.1|	0.980850676114783523767512217141749	99	427	427	1	0	864	198214	Shigella flexneri 2a str. 301	Bacteria;Proteobacteria;Gammaproteobacteria;Enterobacteriales;Enterobacteriaceae;Shigella	citrate synthase [Escherichia coli K12]	citrate synthase [Shigella flexneri 2a str. 301] gi|30062117|ref|NP_836288.1| citrate synthase [Shigella flexneri 2a str. 2457T] gi|24050820|gb|AAN42221.1| citrate synthase [Shigella flexneri 2a str. 301] gi|30040362|gb|AAP16094.1| citrate synthase [Shigella flexneri 2a str. 2457T]
gi|1786940|gb|AAC73815.1|	152	145	4	gi|110804651|ref|YP_688171.1|	gi|110804651|ref|YP_688171.1|	0.980850676114783523767512217141749	99	129	129	1	2e-65	250	373384	Shigella flexneri 5 str. 8401	Bacteria;Proteobacteria;Gammaproteobacteria;Enterobacteriales;Enterobacteriaceae;Shigella	succinate dehydrogenase, membrane subunit, binds cytochrome b556 [Escherichia coli K12]	succinate dehydrogenase, cytochrome b556 [Shigella flexneri 5 str. 8401] gi|110614199|gb|ABF02866.1| succinate dehydrogenase, cytochrome b556 [Shigella flexneri 5 str. 8401]
gi|1786941|gb|AAC73816.1|	92	90	3	gi|75175921|ref|ZP_00696108.1|	gi|75175921|ref|ZP_00696108.1|	0.980850676114783523767512217141749	98	115	94	0.817391304347826086956521739130435	2e-46	186	344609	Shigella boydii BS512	Bacteria;Proteobacteria;Gammaproteobacteria;Enterobacteriales;Enterobacteriaceae;Shigella	succinate dehydrogenase, membrane subunit, binds cytochrome b556 [Escherichia coli K12]	COG2142: Succinate dehydrogenase, hydrophobic anchor subunit [Shigella boydii BS512]
gi|1786942|gb|AAC73817.1|	377	371	15	gi|30062114|ref|NP_836285.1|	gi|30062114|ref|NP_836285.1|	0.980850676114783523767512217141749	96	588	588	1	0	1146	198215	Shigella flexneri 2a str. 2457T	Bacteria;Proteobacteria;Gammaproteobacteria;Enterobacteriales;Enterobacteriaceae;Shigella	succinate dehydrogenase, flavoprotein subunit [Escherichia coli K12]	succinate dehydrogenase catalytic subunit [Shigella flexneri 2a str. 2457T] gi|56479692|ref|NP_706511.2| succinate dehydrogenase catalytic subunit [Shigella flexneri 2a str. 301] gi|110804649|ref|YP_688169.1| succinate dehydrogenase, flavoprotein subunit [Shigella flexneri 5 str. 8401] gi|30040359|gb|AAP16091.1| succinate dehydrogenase, flavoprotein subunit [Shigella flexneri 2a str. 2457T] gi|56…
gi|1786943|gb|AAC73818.1|	419	412	12	gi|82775992|ref|YP_402339.1|	gi|82775992|ref|YP_402339.1|	0.980850676114783523767512217141749	99	238	238	1	2e-138	494	300267	Shigella dysenteriae Sd197	Bacteria;Proteobacteria;Gammaproteobacteria;Enterobacteriales;Enterobacteriaceae;Shigella	succinate dehydrogenase, FeS subunit [Escherichia coli K12]	succinate dehydrogenase, iron sulfur protein [Shigella dysenteriae Sd197] gi|81240140|gb|ABB60850.1| succinate dehydrogenase, iron sulfur protein [Shigella dysenteriae Sd197]
gi|1786945|gb|AAC73820.1|	408	401	10	gi|82543153|ref|YP_407100.1|	gi|82543153|ref|YP_407100.1|	0.980850676114783523767512217141749	99	933	933	1	0	1896	300268	Shigella boydii Sb227	Bacteria;Proteobacteria;Gammaproteobacteria;Enterobacteriales;Enterobacteriaceae;Shigella	2-oxoglutarate decarboxylase, thiamin-requiring [Escherichia coli K12]	2-oxoglutarate dehydrogenase, decarboxylase component [Shigella boydii Sb227] gi|81244564|gb|ABB65272.1| 2-oxoglutarate dehydrogenase, decarboxylase component [Shigella boydii Sb227]
gi|1786946|gb|AAC73821.1|	306	295	8	gi|82775995|ref|YP_402342.1|	gi|82775995|ref|YP_402342.1|	0.980850676114783523767512217141749	94	405	405	1	0	736	300267	Shigella dysenteriae Sd197	Bacteria;Proteobacteria;Gammaproteobacteria;Enterobacteriales;Enterobacteriaceae;Shigella	dihydrolipoyltranssuccinase [Escherichia coli K12]	2-oxoglutarate dehydrogenase, dihydrolipoyltranssuccinase E2 component [Shigella dysenteriae Sd197] gi|81240143|gb|ABB60853.1| 2-oxoglutarate dehydrogenase, dihydrolipoyltranssuccinase E2 component [Shigella dysenteriae Sd197]
gi|1786948|gb|AAC73822.1|	500	490	12	gi|82775996|ref|YP_402343.1|	gi|82775996|ref|YP_402343.1|	0.980850676114783523767512217141749	92	388	388	1	0	701	300267	Shigella dysenteriae Sd197	Bacteria;Proteobacteria;Gammaproteobacteria;Enterobacteriales;Enterobacteriaceae;Shigella	succinyl-CoA synthetase, beta subunit [Escherichia coli K12]	succinyl-CoA synthetase, beta subunit [Shigella dysenteriae Sd197] gi|81240144|gb|ABB60854.1| succinyl-CoA synthetase, beta subunit [Shigella dysenteriae Sd197]
gi|1786949|gb|AAC73823.1|	493	488	13	gi|82775997|ref|YP_402344.1|	gi|82775997|ref|YP_402344.1|	0.980850676114783523767512217141749	83	289	289	1	6e-131	470	300267	Shigella dysenteriae Sd197	Bacteria;Proteobacteria;Gammaproteobacteria;Enterobacteriales;Enterobacteriaceae;Shigella	succinyl-CoA synthetase, NAD(P)-binding, alpha subunit [Escherichia coli K12]	succinyl-CoA synthetase, alpha subunit [Shigella dysenteriae Sd197] gi|81240145|gb|ABB60855.1| succinyl-CoA synthetase, alpha subunit [Shigella dysenteriae Sd197]
gi|1786950|gb|AAC73824.1|	369	351	4	gi|74311254|ref|YP_309673.1|	gi|74311254|ref|YP_309673.1|	0.980850676114783523767512217141749	99	240	240	1	2e-132	474	300269	Shigella sonnei Ss046	Bacteria;Proteobacteria;Gammaproteobacteria;Enterobacteriales;Enterobacteriaceae;Shigella	DNA-binding transcriptional dual regulator, fatty-acyl-binding [Escherichia coli K12]	transcriptional regulator of succinylCoA synthetase operon [Shigella sonnei Ss046] gi|73854731|gb|AAZ87438.1| transcriptional regulator of succinylCoA synthetase operon [Shigella sonnei Ss046]
gi|1786951|gb|AAC73825.1|	134	118	4	gi|74311255|ref|YP_309674.1|	gi|74311255|ref|YP_309674.1|	0.980850676114783523767512217141749	89	658	658	1	0	1145	300269	Shigella sonnei Ss046	Bacteria;Proteobacteria;Gammaproteobacteria;Enterobacteriales;Enterobacteriaceae;Shigella	fused 2-O-a-mannosyl-D-glycerate specific PTS enzymes: IIA component/IIB component/IIC component [Escherichia coli K12]	protein modification enzyme, induction of ompC [Shigella sonnei Ss046] gi|73854732|gb|AAZ87439.1| protein modification enzyme, induction of ompC [Shigella sonnei Ss046]
gi|1786952|gb|AAC73826.1|	25	19	2	gi|110804642|ref|YP_688162.1|	gi|110804642|ref|YP_688162.1|	0.980850676114783523767512217141749	92	877	877	1	0	1654	373384	Shigella flexneri 5 str. 8401	Bacteria;Proteobacteria;Gammaproteobacteria;Enterobacteriales;Enterobacteriaceae;Shigella	alpha-mannosidase [Escherichia coli K12]	putative sugar hydrolase [Shigella flexneri 5 str. 8401] gi|110614190|gb|ABF02857.1| putative sugar hydrolase [Shigella flexneri 5 str. 8401]
gi|1786954|gb|AAC73828.1|	143	135	7	gi|24111990|ref|NP_706500.1|	gi|24111990|ref|NP_706500.1|	0.980850676114783523767512217141749	95	379	379	1	0	738	198214	Shigella flexneri 2a str. 301	Bacteria;Proteobacteria;Gammaproteobacteria;Enterobacteriales;Enterobacteriaceae;Shigella	cytochrome d terminal oxidase, subunit II [Escherichia coli K12]	cytochrome d terminal oxidase polypeptide subunit II [Shigella flexneri 2a str. 301] gi|30062103|ref|NP_836274.1| cytochrome d terminal oxidase polypeptide subunit II [Shigella flexneri 2a str. 2457T] gi|82543161|ref|YP_407108.1| cytochrome d terminal oxidase polypeptide subunit II [Shigella boydii Sb227] gi|110804640|ref|YP_688160.1| cytochrome d terminal oxidase polypeptide subunit II [Shigella…
gi|1786956|gb|AAC73829.1|	24	23	2	gi|75175934|ref|ZP_00696121.1|	gi|75175934|ref|ZP_00696121.1|	0.980850676114783523767512217141749	98	97	93	0.958762886597938144329896907216495	5e-48	192	344609	Shigella boydii BS512	Bacteria;Proteobacteria;Gammaproteobacteria;Enterobacteriales;Enterobacteriaceae;Shigella	conserved inner membrane protein [Escherichia coli K12]	COG3790: Predicted membrane protein [Shigella boydii BS512]
gi|1786957|gb|AAC73830.1|	265	259	5	gi|110804638|ref|YP_688158.1|	gi|110804638|ref|YP_688158.1|	0.980850676114783523767512217141749	99	134	134	1	3e-70	265	373384	Shigella flexneri 5 str. 8401	Bacteria;Proteobacteria;Gammaproteobacteria;Enterobacteriales;Enterobacteriaceae;Shigella	predicted acyl-CoA thioesterase [Escherichia coli K12]	hypothetical protein SFV_0600 [Shigella flexneri 5 str. 8401] gi|110614186|gb|ABF02853.1| conserved hypothetical protein [Shigella flexneri 5 str. 8401]
gi|1786958|gb|AAC73831.1|	422	412	7	gi|82776015|ref|YP_402362.1|	gi|82776015|ref|YP_402362.1|	0.980850676114783523767512217141749	99	230	230	1	4e-124	446	300267	Shigella dysenteriae Sd197	Bacteria;Proteobacteria;Gammaproteobacteria;Enterobacteriales;Enterobacteriaceae;Shigella	membrane spanning protein in TolA-TolQ-TolR complex [Escherichia coli K12]	inner membrane protein [Shigella dysenteriae Sd197] gi|81240163|gb|ABB60873.1| inner membrane protein [Shigella dysenteriae Sd197]
gi|1786959|gb|AAC73832.1|	103	99	1	gi|75175937|ref|ZP_00696124.1|	gi|75175937|ref|ZP_00696124.1|	0.980850676114783523767512217141749	90	142	142	1	3e-63	242	344609	Shigella boydii BS512	Bacteria;Proteobacteria;Gammaproteobacteria;Enterobacteriales;Enterobacteriaceae;Shigella	membrane spanning protein in TolA-TolQ-TolR complex [Escherichia coli K12]	COG0848: Biopolymer transport protein [Shigella boydii BS512]
gi|1786961|gb|AAC73834.1|	224	216	8	gi|75175939|ref|ZP_00696126.1|	gi|75175939|ref|ZP_00696126.1|	0.980850676114783523767512217141749	99	430	430	1	0	864	344609	Shigella boydii BS512	Bacteria;Proteobacteria;Gammaproteobacteria;Enterobacteriales;Enterobacteriaceae;Shigella	periplasmic protein [Escherichia coli K12]	COG0823: Periplasmic component of the Tol biopolymer transport system [Shigella boydii BS512]
gi|1786962|gb|AAC73835.1|	221	216	2	gi|82776019|ref|YP_402366.1|	gi|82776019|ref|YP_402366.1|	0.980850676114783523767512217141749	93	173	173	1	1e-85	318	300267	Shigella dysenteriae Sd197	Bacteria;Proteobacteria;Gammaproteobacteria;Enterobacteriales;Enterobacteriaceae;Shigella	peptidoglycan-associated outer membrane lipoprotein [Escherichia coli K12]	peptidoglycan-associated lipoprotein [Shigella dysenteriae Sd197] gi|81240167|gb|ABB60877.1| peptidoglycan-associated lipoprotein [Shigella dysenteriae Sd197]
gi|1786963|gb|AAC73836.1|	52	48	9	gi|74311266|ref|YP_309685.1|	gi|74311266|ref|YP_309685.1|	0.980850676114783523767512217141749	79	263	263	1	6e-111	403	300269	Shigella sonnei Ss046	Bacteria;Proteobacteria;Gammaproteobacteria;Enterobacteriales;Enterobacteriaceae;Shigella	predicted protein [Escherichia coli K12]	hypothetical protein SSO_0694 [Shigella sonnei Ss046] gi|75189763|ref|ZP_00703030.1| COG1729: Uncharacterized protein conserved in bacteria [Escherichia coli E24377A] gi|75194902|ref|ZP_00704972.1| COG1729: Uncharacterized protein conserved in bacteria [Escherichia coli HS] gi|75207819|ref|ZP_00708311.1| COG1729: Uncharacterized protein conserved in bacteria [Escherichia coli B171] gi|83584447|re…
gi|1786964|gb|AAC73837.1|	316	302	9	gi|75175254|ref|ZP_00695564.1|	gi|75175254|ref|ZP_00695564.1|	0.980850676114783523767512217141749	99	347	347	1	0	700	344609	Shigella boydii BS512	Bacteria;Proteobacteria;Gammaproteobacteria;Enterobacteriales;Enterobacteriaceae;Shigella	quinolinate synthase, subunit A [Escherichia coli K12]	COG0379: Quinolinate synthase [Shigella boydii BS512]
gi|1786965|gb|AAC73838.1|	41	36	6	gi|75175253|ref|ZP_00695563.1|	gi|75175253|ref|ZP_00695563.1|	0.980850676114783523767512217141749	99	239	239	1	5e-132	473	344609	Shigella boydii BS512	Bacteria;Proteobacteria;Gammaproteobacteria;Enterobacteriales;Enterobacteriaceae;Shigella	predicted nicotinamide mononucleotide transporter [Escherichia coli K12]	COG3201: Nicotinamide mononucleotide transporter [Shigella boydii BS512] gi|82543171|ref|YP_407118.1| PnuC [Shigella boydii Sb227] gi|81244582|gb|ABB65290.1| PnuC [Shigella boydii Sb227]
gi|1786966|gb|AAC73839.1|	243	235	6	gi|74311270|ref|YP_309689.1|	gi|74311270|ref|YP_309689.1|	0.980850676114783523767512217141749	84	313	313	1	1e-151	538	300269	Shigella sonnei Ss046	Bacteria;Proteobacteria;Gammaproteobacteria;Enterobacteriales;Enterobacteriaceae;Shigella	zinc efflux system [Escherichia coli K12]	putative transport system permease protein [Shigella sonnei Ss046] gi|73854747|gb|AAZ87454.1| putative transport system permease protein [Shigella sonnei Ss046]
gi|1786968|gb|AAC73840.1|	11	6	4	gi|75175251|ref|ZP_00695561.1|	gi|75175251|ref|ZP_00695561.1|	0.980850676114783523767512217141749	65	126	126	1	7e-41	168	344609	Shigella boydii BS512	Bacteria;Proteobacteria;Gammaproteobacteria;Enterobacteriales;Enterobacteriaceae;Shigella	conserved protein [Escherichia coli K12]	hypothetical protein SboyB_01004622 [Shigella boydii BS512] gi|82543173|ref|YP_407120.1| putative homeobox protein [Shigella boydii Sb227] gi|81244584|gb|ABB65292.1| putative homeobox protein [Shigella boydii Sb227]
gi|1786969|gb|AAC73841.1|	487	458	7	gi|74311272|ref|YP_309691.1|	gi|74311272|ref|YP_309691.1|	0.980850676114783523767512217141749	99	350	350	1	0	701	300269	Shigella sonnei Ss046	Bacteria;Proteobacteria;Gammaproteobacteria;Enterobacteriales;Enterobacteriaceae;Shigella	3-deoxy-D-arabino-heptulosonate-7-phosphate synthase, phenylalanine repressible [Escherichia coli K12]	3-deoxy-D-arabinoheptulosonate-7-phosphate synthase [Shigella sonnei Ss046] gi|73854749|gb|AAZ87456.1| 3-deoxy-D-arabinoheptulosonate-7-phosphate synthase [Shigella sonnei Ss046]
gi|1786970|gb|AAC73842.1|	361	356	9	gi|83568957|ref|ZP_00920422.1|	gi|83568957|ref|ZP_00920422.1|	0.980850676114783523767512217141749	99	250	232	0.928	3e-133	477	358708	Shigella dysenteriae 1012	Bacteria;Proteobacteria;Gammaproteobacteria;Enterobacteriales;Enterobacteriaceae;Shigella	phosphoglyceromutase 1 [Escherichia coli K12]	COG0588: Phosphoglycerate mutase 1 [Shigella dysenteriae 1012]
gi|1786971|gb|AAC73843.1|	316	312	3	gi|83568958|ref|ZP_00920423.1|	gi|83568958|ref|ZP_00920423.1|	0.980850676114783523767512217141749	99	346	346	1	0	709	358708	Shigella dysenteriae 1012	Bacteria;Proteobacteria;Gammaproteobacteria;Enterobacteriales;Enterobacteriaceae;Shigella	galactose-1-epimerase (mutarotase) [Escherichia coli K12]	COG2017: Galactose mutarotase and related enzymes [Shigella dysenteriae 1012]
gi|1786972|gb|AAC73844.1|	262	251	24	gi|86516642|gb|ABC98013.1|	gi|86516642|gb|ABC98013.1|	0.980850676114783523767512217141749	92	382	382	1	0	694	621	Shigella boydii	Bacteria;Proteobacteria;Gammaproteobacteria;Enterobacteriales;Enterobacteriaceae;Shigella	galactokinase [Escherichia coli K12]	GalK [Shigella boydii]
gi|1786973|gb|AAC73845.1|	164	151	9	gi|83568960|ref|ZP_00920425.1|	gi|83568960|ref|ZP_00920425.1|	0.980850676114783523767512217141749	99	348	348	1	0	731	358708	Shigella dysenteriae 1012	Bacteria;Proteobacteria;Gammaproteobacteria;Enterobacteriales;Enterobacteriaceae;Shigella	galactose-1-phosphate uridylyltransferase [Escherichia coli K12]	COG1085: Galactose-1-phosphate uridylyltransferase [Shigella dysenteriae 1012]
gi|1786974|gb|AAC73846.1|	467	445	12	gi|75175245|ref|ZP_00695555.1|	gi|75175245|ref|ZP_00695555.1|	0.980850676114783523767512217141749	99	338	338	1	0	697	344609	Shigella boydii BS512	Bacteria;Proteobacteria;Gammaproteobacteria;Enterobacteriales;Enterobacteriaceae;Shigella	UDP-galactose-4-epimerase [Escherichia coli K12]	COG1087: UDP-glucose 4-epimerase [Shigella boydii BS512]
gi|1786975|gb|AAC73847.1|	74	61	6	gi|75175244|ref|ZP_00695554.1|	gi|75175244|ref|ZP_00695554.1|	0.980850676114783523767512217141749	97	490	490	1	0	950	344609	Shigella boydii BS512	Bacteria;Proteobacteria;Gammaproteobacteria;Enterobacteriales;Enterobacteriaceae;Shigella	fused molybdate transporter subunits of ABC superfamily: ATP-binding components [Escherichia coli K12]	COG1119: ABC-type molybdenum transport system, ATPase component/photorepair protein PhrA [Shigella boydii BS512]
gi|1786976|gb|AAC73848.1|	119	114	6	gi|74311279|ref|YP_309698.1|	gi|74311279|ref|YP_309698.1|	0.980850676114783523767512217141749	93	262	262	1	5e-129	463	300269	Shigella sonnei Ss046	Bacteria;Proteobacteria;Gammaproteobacteria;Enterobacteriales;Enterobacteriaceae;Shigella	DNA-binding transcriptional dual regulator [Escherichia coli K12]	molybdate uptake regulatory protein [Shigella sonnei Ss046] gi|73854756|gb|AAZ87463.1| molybdate uptake regulatory protein [Shigella sonnei Ss046]
gi|1786977|gb|AAC73849.1|	5	3	1	gi|110804619|ref|YP_688139.1|	gi|110804619|ref|YP_688139.1|	0.980850676114783523767512217141749	71	49	49	1	5e-11	69	373384	Shigella flexneri 5 str. 8401	Bacteria;Proteobacteria;Gammaproteobacteria;Enterobacteriales;Enterobacteriaceae;Shigella	predicted protein [Escherichia coli K12]	hypothetical protein SFV_0578 [Shigella flexneri 5 str. 8401] gi|110614167|gb|ABF02834.1| conserved hypothetical protein [Shigella flexneri 5 str. 8401]
gi|1786979|gb|AAC73850.1|	251	243	5	gi|83568964|ref|ZP_00920429.1|	gi|83568964|ref|ZP_00920429.1|	0.980850676114783523767512217141749	97	257	257	1	2e-137	491	358708	Shigella dysenteriae 1012	Bacteria;Proteobacteria;Gammaproteobacteria;Enterobacteriales;Enterobacteriaceae;Shigella	molybdate transporter subunit [Escherichia coli K12]	COG0725: ABC-type molybdate transport system, periplasmic component [Shigella dysenteriae 1012]
gi|1786980|gb|AAC73851.1|	386	368	2	gi|24111967|ref|NP_706477.1|	gi|24111967|ref|NP_706477.1|	0.980850676114783523767512217141749	76	229	229	1	4e-91	337	198214	Shigella flexneri 2a str. 301	Bacteria;Proteobacteria;Gammaproteobacteria;Enterobacteriales;Enterobacteriaceae;Shigella	molybdate transporter subunit [Escherichia coli K12]	molybdate transport permease protein [Shigella flexneri 2a str. 301] gi|30062080|ref|NP_836251.1| molybdate transport permease protein [Shigella flexneri 2a str. 2457T] gi|110804617|ref|YP_688137.1| molybdate transport permease protein [Shigella flexneri 5 str. 8401] gi|24050778|gb|AAN42184.1| molybdate transport permease protein [Shigella flexneri 2a str. 301] gi|30040324|gb|AAP16057.1| molybdat…
gi|1786981|gb|AAC73852.1|	194	186	4	gi|83568966|ref|ZP_00920431.1|	gi|83568966|ref|ZP_00920431.1|	0.980850676114783523767512217141749	94	352	352	1	0	655	358708	Shigella dysenteriae 1012	Bacteria;Proteobacteria;Gammaproteobacteria;Enterobacteriales;Enterobacteriaceae;Shigella	molybdate transporter subunit [Escherichia coli K12]	COG4148: ABC-type molybdate transport system, ATPase component [Shigella dysenteriae 1012]
gi|1786982|gb|AAC73853.1|	70	61	4	gi|82543186|ref|YP_407133.1|	gi|82543186|ref|YP_407133.1|	0.980850676114783523767512217141749	93	272	272	1	6e-146	519	300268	Shigella boydii Sb227	Bacteria;Proteobacteria;Gammaproteobacteria;Enterobacteriales;Enterobacteriaceae;Shigella	predicted hydrolase [Escherichia coli K12]	putative phosphatase [Shigella boydii Sb227] gi|81244597|gb|ABB65305.1| putative phosphatase [Shigella boydii Sb227]
gi|1786983|gb|AAC73854.1|	68	60	8	gi|30062415|ref|NP_836586.1|	gi|30062415|ref|NP_836586.1|	0.980850676114783523767512217141749	93	331	331	1	0	639	198215	Shigella flexneri 2a str. 2457T	Bacteria;Proteobacteria;Gammaproteobacteria;Enterobacteriales;Enterobacteriaceae;Shigella	6-phosphogluconolactonase [Escherichia coli K12]	putative isomerase [Shigella flexneri 2a str. 2457T] gi|56479762|ref|NP_706812.2| putative isomerase [Shigella flexneri 2a str. 301] gi|110804769|ref|YP_688289.1| putative isomerase [Shigella flexneri 5 str. 8401] gi|60389402|sp|Q83LP7|6PGL_SHIFL 6-phosphogluconolactonase (6-P-gluconolactonase) gi|30040661|gb|AAP16392.1| putative isomerase [Shigella flexneri 2a str. 2457T] gi|56383313|gb|AAN42519…
gi|1786984|gb|AAC73855.1|	450	419	1	gi|75177992|ref|ZP_00698054.1|	gi|75177992|ref|ZP_00698054.1|	0.980850676114783523767512217141749	100	338	231	0.68343195266272189349112426035503	5e-131	470	344609	Shigella boydii BS512	Bacteria;Proteobacteria;Gammaproteobacteria;Enterobacteriales;Enterobacteriaceae;Shigella	predicted DNA-binding transcriptional regulator [Escherichia coli K12]	COG0583: Transcriptional regulator [Shigella boydii BS512] gi|75194920|ref|ZP_00704990.1| COG0583: Transcriptional regulator [Escherichia coli HS] gi|75228366|ref|ZP_00715014.1| COG0583: Transcriptional regulator [Escherichia coli B7A] gi|75237103|ref|ZP_00721157.1| COG0583: Transcriptional regulator [Escherichia coli F11] gi|75511369|ref|ZP_00734054.1| COG0583: Transcriptional regulator [Escheri…
gi|1786985|gb|AAC73856.1|	148	140	3	gi|75177993|ref|ZP_00698055.1|	gi|75177993|ref|ZP_00698055.1|	0.980850676114783523767512217141749	99	350	342	0.977142857142857142857142857142857	0	671	344609	Shigella boydii BS512	Bacteria;Proteobacteria;Gammaproteobacteria;Enterobacteriales;Enterobacteriaceae;Shigella	conserved protein [Escherichia coli K12]	COG2828: Uncharacterized protein conserved in bacteria [Shigella boydii BS512]
gi|1786986|gb|AAC73857.1|	159	134	2	gi|110804771|ref|YP_688291.1|	gi|110804771|ref|YP_688291.1|	0.980850676114783523767512217141749	97	477	477	1	0	908	373384	Shigella flexneri 5 str. 8401	Bacteria;Proteobacteria;Gammaproteobacteria;Enterobacteriales;Enterobacteriaceae;Shigella	predicted transporter [Escherichia coli K12]	putative membrane pump protein [Shigella flexneri 5 str. 8401] gi|110614319|gb|ABF02986.1| putative membrane pump protein [Shigella flexneri 5 str. 8401]
gi|1786989|gb|AAC73859.1|	18	12	4	gi|74311310|ref|YP_309729.1|	gi|74311310|ref|YP_309729.1|	0.980850676114783523767512217141749	99	427	427	1	0	864	300269	Shigella sonnei Ss046	Bacteria;Proteobacteria;Gammaproteobacteria;Enterobacteriales;Enterobacteriaceae;Shigella	predicted pectinesterase [Escherichia coli K12]	putative pectinesterase [Shigella sonnei Ss046] gi|73854787|gb|AAZ87494.1| putative pectinesterase [Shigella sonnei Ss046]
gi|1786990|gb|AAC73860.1|	189	174	6	gi|75178000|ref|ZP_00698062.1|	gi|75178000|ref|ZP_00698062.1|	0.980850676114783523767512217141749	98	158	158	1	5e-91	335	344609	Shigella boydii BS512	Bacteria;Proteobacteria;Gammaproteobacteria;Enterobacteriales;Enterobacteriaceae;Shigella	predicted kinase inhibitor [Escherichia coli K12]	COG1881: Phospholipid-binding protein [Shigella boydii BS512] gi|82543220|ref|YP_407167.1| hypothetical protein SBO_0660 [Shigella boydii Sb227] gi|81244631|gb|ABB65339.1| conserved hypothetical protein [Shigella boydii Sb227]
gi|1786991|gb|AAC73861.1|	363	335	8	gi|24112142|ref|NP_706652.1|	gi|24112142|ref|NP_706652.1|	0.980850676114783523767512217141749	95	429	429	1	0	839	198214	Shigella flexneri 2a str. 301	Bacteria;Proteobacteria;Gammaproteobacteria;Enterobacteriales;Enterobacteriaceae;Shigella	7,8-diaminopelargonic acid synthase, PLP-dependent [Escherichia coli K12]	adenosylmethionine--8-amino-7-oxononanoate transaminase [Shigella flexneri 2a str. 301] gi|110804776|ref|YP_688295.1| 7,8-diaminopelargonic acid synthetase [Shigella flexneri 5 str. 8401] gi|24050977|gb|AAN42359.1| 7,8-diaminopelargonic acid synthetase [Shigella flexneri 2a str. 301] gi|110614324|gb|ABF02991.1| 7,8-diaminopelargonic acid synthetase [Shigella flexneri 5 str. 8401]
gi|1786992|gb|AAC73862.1|	401	389	7	gi|82776155|ref|YP_402502.1|	gi|82776155|ref|YP_402502.1|	0.980850676114783523767512217141749	99	346	346	1	0	695	300267	Shigella dysenteriae Sd197	Bacteria;Proteobacteria;Gammaproteobacteria;Enterobacteriales;Enterobacteriaceae;Shigella	biotin synthase [Escherichia coli K12]	biotin synthesis [Shigella dysenteriae Sd197] gi|81240303|gb|ABB61013.1| biotin synthesis [Shigella dysenteriae Sd197]
gi|1786993|gb|AAC73863.1|	400	378	4	gi|82776154|ref|YP_402501.1|	gi|82776154|ref|YP_402501.1|	0.980850676114783523767512217141749	83	384	384	1	2e-179	631	300267	Shigella dysenteriae Sd197	Bacteria;Proteobacteria;Gammaproteobacteria;Enterobacteriales;Enterobacteriaceae;Shigella	8-amino-7-oxononanoate synthase [Escherichia coli K12]	8-amino-7-oxononanoate synthase [Shigella dysenteriae Sd197] gi|81240302|gb|ABB61012.1| 8-amino-7-oxononanoate synthase [Shigella dysenteriae Sd197]
gi|1786994|gb|AAC73864.1|	122	111	3	gi|74311321|ref|YP_309740.1|	gi|74311321|ref|YP_309740.1|	0.980850676114783523767512217141749	94	251	251	1	6e-137	489	300269	Shigella sonnei Ss046	Bacteria;Proteobacteria;Gammaproteobacteria;Enterobacteriales;Enterobacteriaceae;Shigella	predicted methltransferase, enzyme of biotin synthesis [Escherichia coli K12]	biotin biosynthesis protein [Shigella sonnei Ss046] gi|75178004|ref|ZP_00698066.1| COG0500: SAM-dependent methyltransferases [Shigella boydii BS512] gi|82543224|ref|YP_407171.1| BioC [Shigella boydii Sb227] gi|73854798|gb|AAZ87505.1| biotin biosynthesis protein [Shigella sonnei Ss046] gi|81244635|gb|ABB65343.1| BioC [Shigella boydii Sb227]
gi|1786995|gb|AAC73865.1|	311	288	5	gi|74311322|ref|YP_309741.1|	gi|74311322|ref|YP_309741.1|	0.980850676114783523767512217141749	93	225	225	1	7e-118	426	300269	Shigella sonnei Ss046	Bacteria;Proteobacteria;Gammaproteobacteria;Enterobacteriales;Enterobacteriaceae;Shigella	dethiobiotin synthetase [Escherichia coli K12]	dethiobiotin synthetase [Shigella sonnei Ss046] gi|75189819|ref|ZP_00703086.1| COG0132: Dethiobiotin synthetase [Escherichia coli E24377A] gi|75228356|ref|ZP_00715004.1| COG0132: Dethiobiotin synthetase [Escherichia coli B7A] gi|75235856|ref|ZP_00720011.1| COG0132: Dethiobiotin synthetase [Escherichia coli E110019] gi|75255329|ref|ZP_00727158.1| COG0132: Dethiobiotin synthetase [Escherichia coli …
gi|1786996|gb|AAC73866.1|	436	431	5	gi|82776151|ref|YP_402498.1|	gi|82776151|ref|YP_402498.1|	0.980850676114783523767512217141749	95	673	673	1	0	1258	300267	Shigella dysenteriae Sd197	Bacteria;Proteobacteria;Gammaproteobacteria;Enterobacteriales;Enterobacteriaceae;Shigella	excinulease of nucleotide excision repair, DNA damage recognition component [Escherichia coli K12]	excision nuclease subunit B [Shigella dysenteriae Sd197] gi|90111051|sp|Q32I48|UVRB_SHIDS UvrABC system protein B (Protein uvrB) (Excinuclease ABC subunit B) gi|81240299|gb|ABB61009.1| excision nuclease subunit B [Shigella dysenteriae Sd197]
gi|1786997|gb|AAC73867.1|	194	187	5	gi|30062265|ref|NP_836436.1|	gi|30062265|ref|NP_836436.1|	0.980850676114783523767512217141749	91	302	302	1	2e-150	534	198215	Shigella flexneri 2a str. 2457T	Bacteria;Proteobacteria;Gammaproteobacteria;Enterobacteriales;Enterobacteriaceae;Shigella	predicted transferase with NAD(P)-binding Rossmann-fold domain [Escherichia coli K12]	putative structural protein [Shigella flexneri 2a str. 2457T] gi|56479726|ref|NP_706658.2| putative structural protein [Shigella flexneri 2a str. 301] gi|110804781|ref|YP_688301.1| putative structural protein [Shigella flexneri 5 str. 8401] gi|30040510|gb|AAP16242.1| putative structural protein [Shigella flexneri 2a str. 2457T] gi|56383277|gb|AAN42365.2| putative structural protein [Shigella flex…
gi|1786999|gb|AAC73868.1|	464	452	7	gi|68056442|ref|ZP_00540562.1|	gi|74311325|ref|YP_309744.1|	0.980850676114783523767512217141749	99	329	329	1	0	663	300269	Shigella sonnei Ss046	Bacteria;Proteobacteria;Gammaproteobacteria;Enterobacteriales;Enterobacteriaceae;Shigella	molybdopterin biosynthesis protein A [Escherichia coli K12]	molybdopterin biosynthesis, protein A [Shigella sonnei Ss046] gi|73854802|gb|AAZ87509.1| molybdopterin biosynthesis, protein A [Shigella sonnei Ss046]
gi|1787000|gb|AAC73869.1|	438	421	4	gi|82776148|ref|YP_402495.1|	gi|82776148|ref|YP_402495.1|	0.980850676114783523767512217141749	99	170	170	1	2e-92	340	300267	Shigella dysenteriae Sd197	Bacteria;Proteobacteria;Gammaproteobacteria;Enterobacteriales;Enterobacteriaceae;Shigella	molybdopterin biosynthesis protein B [Escherichia coli K12]	molybdopterin biosynthesis, protein B [Shigella dysenteriae Sd197] gi|81240296|gb|ABB61006.1| molybdopterin biosynthesis, protein B [Shigella dysenteriae Sd197]
gi|1787001|gb|AAC73870.1|	442	431	5	gi|74311327|ref|YP_309746.1|	gi|74311327|ref|YP_309746.1|	0.980850676114783523767512217141749	99	161	161	1	5e-85	315	300269	Shigella sonnei Ss046	Bacteria;Proteobacteria;Gammaproteobacteria;Enterobacteriales;Enterobacteriaceae;Shigella	molybdopterin biosynthesis, protein C [Escherichia coli K12]	molybdopterin biosynthesis, protein C [Shigella sonnei Ss046] gi|73854804|gb|AAZ87511.1| molybdopterin biosynthesis, protein C [Shigella sonnei Ss046]
gi|1787002|gb|AAC73871.1|	143	133	2	gi|30062269|ref|NP_836440.1|	gi|30062269|ref|NP_836440.1|	0.980850676114783523767512217141749	97	81	81	1	1e-38	161	198215	Shigella flexneri 2a str. 2457T	Bacteria;Proteobacteria;Gammaproteobacteria;Enterobacteriales;Enterobacteriaceae;Shigella	molybdopterin synthase, small subunit [Escherichia coli K12]	molybdopterin biosynthesis protein D [Shigella flexneri 2a str. 2457T] gi|56479728|ref|NP_706662.2| molybdopterin biosynthesis protein D [Shigella flexneri 2a str. 301] gi|74311328|ref|YP_309747.1| molybdopterin biosynthesis [Shigella sonnei Ss046] gi|110804785|ref|YP_688305.1| molybdopterin biosynthesis [Shigella flexneri 5 str. 8401] gi|30040514|gb|AAP16246.1| molybdopterin biosynthesis protein…
gi|1787003|gb|AAC73872.1|	320	308	9	gi|75178424|ref|ZP_00698478.1|	gi|75178424|ref|ZP_00698478.1|	0.980850676114783523767512217141749	98	150	150	1	2e-83	309	344609	Shigella boydii BS512	Bacteria;Proteobacteria;Gammaproteobacteria;Enterobacteriales;Enterobacteriaceae;Shigella	molybdopterin synthase, large subunit [Escherichia coli K12]	COG0314: Molybdopterin converting factor, large subunit [Shigella boydii BS512]
gi|1787004|gb|AAC73873.1|	210	203	4	gi|30062271|ref|NP_836442.1|	gi|30062271|ref|NP_836442.1|	0.980850676114783523767512217141749	93	234	234	1	2e-115	418	198215	Shigella flexneri 2a str. 2457T	Bacteria;Proteobacteria;Gammaproteobacteria;Enterobacteriales;Enterobacteriaceae;Shigella	predicted inner membrane protein [Escherichia coli K12]	hypothetical protein S0777 [Shigella flexneri 2a str. 2457T] gi|56479729|ref|NP_706664.2| hypothetical protein SF0736 [Shigella flexneri 2a str. 301] gi|30040516|gb|AAP16248.1| hypothetical protein S_0777 [Shigella flexneri 2a str. 2457T] gi|56383280|gb|AAN42371.2| orf, conserved hypothetical protein [Shigella flexneri 2a str. 301]
gi|1787005|gb|AAC73874.1|	11	6	2	gi|30062272|ref|NP_836443.1|	gi|30062272|ref|NP_836443.1|	0.980850676114783523767512217141749	80	237	237	1	1e-102	375	198215	Shigella flexneri 2a str. 2457T	Bacteria;Proteobacteria;Gammaproteobacteria;Enterobacteriales;Enterobacteriaceae;Shigella	conserved inner membrane protein [Escherichia coli K12]	hypothetical protein S0778 [Shigella flexneri 2a str. 2457T] gi|56479730|ref|NP_706665.2| hypothetical protein SF0737 [Shigella flexneri 2a str. 301] gi|110804788|ref|YP_688308.1| hypothetical protein SFV_0770 [Shigella flexneri 5 str. 8401] gi|30040517|gb|AAP16249.1| hypothetical protein S_0778 [Shigella flexneri 2a str. 2457T] gi|56383281|gb|AAN42372.2| orf, conserved hypothetical protein [Shig…
gi|1787006|gb|AAC73875.1|	76	66	7	gi|75178422|ref|ZP_00698476.1|	gi|75178422|ref|ZP_00698476.1|	0.980850676114783523767512217141749	82	318	318	1	3e-144	514	344609	Shigella boydii BS512	Bacteria;Proteobacteria;Gammaproteobacteria;Enterobacteriales;Enterobacteriaceae;Shigella	conserved inner membrane protein [Escherichia coli K12]	COG0392: Predicted integral membrane protein [Shigella boydii BS512]
gi|1787007|gb|AAC73876.1|	178	172	7	gi|62515079|ref|ZP_00386556.1|	gi|74311332|ref|YP_309751.1|	0.980850676114783523767512217141749	92	413	413	1	0	771	300269	Shigella sonnei Ss046	Bacteria;Proteobacteria;Gammaproteobacteria;Enterobacteriales;Enterobacteriaceae;Shigella	cardiolipin synthase 2 [Escherichia coli K12]	putative synthetase [Shigella sonnei Ss046] gi|73854809|gb|AAZ87516.1| putative synthetase [Shigella sonnei Ss046]
gi|1787008|gb|AAC73877.1|	91	87	3	gi|82776137|ref|YP_402484.1|	gi|82776137|ref|YP_402484.1|	0.980850676114783523767512217141749	99	253	253	1	2e-147	524	300267	Shigella dysenteriae Sd197	Bacteria;Proteobacteria;Gammaproteobacteria;Enterobacteriales;Enterobacteriaceae;Shigella	predicted DNase [Escherichia coli K12]	hypothetical protein SDY_0813 [Shigella dysenteriae Sd197] gi|81240285|gb|ABB60995.1| conserved hypothetical protein [Shigella dysenteriae Sd197]
gi|1787009|gb|AAC73878.1|	4	2	1	gi|82776136|ref|YP_402483.1|	gi|82776136|ref|YP_402483.1|	0.980850676114783523767512217141749	82	136	136	1	7e-59	228	300267	Shigella dysenteriae Sd197	Bacteria;Proteobacteria;Gammaproteobacteria;Enterobacteriales;Enterobacteriaceae;Shigella	predicted inner membrane protein [Escherichia coli K12]	hypothetical protein SDY_0812 [Shigella dysenteriae Sd197] gi|81240284|gb|ABB60994.1| conserved hypothetical protein [Shigella dysenteriae Sd197]
gi|1787010|gb|AAC73879.1|	328	300	6	gi|82543237|ref|YP_407184.1|	gi|82543237|ref|YP_407184.1|	0.980850676114783523767512217141749	96	368	368	1	0	697	300268	Shigella boydii Sb227	Bacteria;Proteobacteria;Gammaproteobacteria;Enterobacteriales;Enterobacteriaceae;Shigella	predicted transporter subunit: membrane component of ABC superfamily [Escherichia coli K12]	hypothetical protein SBO_0680 [Shigella boydii Sb227] gi|81244648|gb|ABB65356.1| conserved hypothetical protein [Shigella boydii Sb227]
gi|1787011|gb|AAC73880.1|	287	260	6	gi|82543238|ref|YP_407185.1|	gi|82543238|ref|YP_407185.1|	0.980850676114783523767512217141749	93	377	377	1	0	679	300268	Shigella boydii Sb227	Bacteria;Proteobacteria;Gammaproteobacteria;Enterobacteriales;Enterobacteriaceae;Shigella	predicted transporter subunit: membrane component of ABC superfamily [Escherichia coli K12]	hypothetical protein SBO_0681 [Shigella boydii Sb227] gi|81244649|gb|ABB65357.1| conserved hypothetical protein [Shigella boydii Sb227]
gi|1787013|gb|AAC73882.1|	147	130	6	gi|68056428|ref|ZP_00540548.1|	gi|24112163|ref|NP_706673.1|	0.980850676114783523767512217141749	82	332	332	1	4e-151	537	198214	Shigella flexneri 2a str. 301	Bacteria;Proteobacteria;Gammaproteobacteria;Enterobacteriales;Enterobacteriaceae;Shigella	predicted membrane fusion protein (MFP) component of efflux pump, membrane anchor [Escherichia coli K12]	hypothetical protein SF0745 [Shigella flexneri 2a str. 301] gi|32699843|sp|Q83S36|YBHG_SHIFL UPF0194 membrane protein ybhG precursor gi|24051001|gb|AAN42380.1| putative membrane protein [Shigella flexneri 2a str. 301]
gi|1787016|gb|AAC73884.1|	497	486	10	gi|82776130|ref|YP_402477.1|	gi|82776130|ref|YP_402477.1|	0.980850676114783523767512217141749	88	454	440	0.969162995594713656387665198237885	0	748	300267	Shigella dysenteriae Sd197	Bacteria;Proteobacteria;Gammaproteobacteria;Enterobacteriales;Enterobacteriaceae;Shigella	RNA helicase [Escherichia coli K12]	putative ATP-dependent RNA helicase [Shigella dysenteriae Sd197] gi|81240278|gb|ABB60988.1| putative ATP-dependent RNA helicase [Shigella dysenteriae Sd197]
gi|1787017|gb|AAC73885.1|	47	41	4	gi|82543243|ref|YP_407190.1|	gi|82543243|ref|YP_407190.1|	0.980850676114783523767512217141749	98	160	160	1	8e-88	324	300268	Shigella boydii Sb227	Bacteria;Proteobacteria;Gammaproteobacteria;Enterobacteriales;Enterobacteriaceae;Shigella	conserved protein [Escherichia coli K12]	hypothetical protein SBO_0686 [Shigella boydii Sb227] gi|81244654|gb|ABB65362.1| conserved hypothetical protein [Shigella boydii Sb227]
gi|1787018|gb|AAC73886.1|	72	62	9	gi|82543244|ref|YP_407191.1|	gi|82543244|ref|YP_407191.1|	0.980850676114783523767512217141749	97	716	703	0.981843575418994413407821229050279	0	1366	300268	Shigella boydii Sb227	Bacteria;Proteobacteria;Gammaproteobacteria;Enterobacteriales;Enterobacteriaceae;Shigella	ATP-dependent DNA helicase [Escherichia coli K12]	probably ATP-dependent helicase [Shigella boydii Sb227] gi|81244655|gb|ABB65363.1| probably ATP-dependent helicase [Shigella boydii Sb227]
gi|1787019|gb|AAC73887.1|	68	62	6	gi|82543245|ref|YP_407192.1|	gi|82543245|ref|YP_407192.1|	0.980850676114783523767512217141749	99	320	320	1	0	644	300268	Shigella boydii Sb227	Bacteria;Proteobacteria;Gammaproteobacteria;Enterobacteriales;Enterobacteriaceae;Shigella	predicted transferase/phosphorylase [Escherichia coli K12]	putative enzyme [Shigella boydii Sb227] gi|81244656|gb|ABB65364.1| putative enzyme [Shigella boydii Sb227]
gi|1787020|gb|AAC73888.1|	221	193	3	gi|24112169|ref|NP_706679.1|	gi|24112169|ref|NP_706679.1|	0.980850676114783523767512217141749	98	361	361	1	0	736	198214	Shigella flexneri 2a str. 301	Bacteria;Proteobacteria;Gammaproteobacteria;Enterobacteriales;Enterobacteriaceae;Shigella	predicted dehydrogenase [Escherichia coli K12]	putative dehydrogenase [Shigella flexneri 2a str. 301] gi|30062286|ref|NP_836457.1| putative dehydrogenase [Shigella flexneri 2a str. 2457T] gi|110804801|ref|YP_688321.1| putative dehydrogenase [Shigella flexneri 5 str. 8401] gi|24051008|gb|AAN42386.1| putative dehydrogenase [Shigella flexneri 2a str. 301] gi|30040531|gb|AAP16263.1| putative dehydrogenase [Shigella flexneri 2a str. 2457T] gi|1106…
gi|1787021|gb|AAC73889.1|	40	33	3	gi|82543247|ref|YP_407194.1|	gi|82543247|ref|YP_407194.1|	0.980850676114783523767512217141749	84	86	86	1	1e-31	138	300268	Shigella boydii Sb227	Bacteria;Proteobacteria;Gammaproteobacteria;Enterobacteriales;Enterobacteriaceae;Shigella	predicted protein [Escherichia coli K12]	hypothetical protein SBO_0690 [Shigella boydii Sb227] gi|81244658|gb|ABB65366.1| conserved hypothetical protein [Shigella boydii Sb227]
gi|1787022|gb|AAC73890.1|	54	45	2	gi|110804803|ref|YP_688323.1|	gi|110804803|ref|YP_688323.1|	0.980850676114783523767512217141749	97	88	88	1	3e-44	179	373384	Shigella flexneri 5 str. 8401	Bacteria;Proteobacteria;Gammaproteobacteria;Enterobacteriales;Enterobacteriaceae;Shigella	conserved protein [Escherichia coli K12]	hypothetical protein SFV_0786 [Shigella flexneri 5 str. 8401] gi|110614351|gb|ABF03018.1| conserved hypothetical protein [Shigella flexneri 5 str. 8401]
gi|1787024|gb|AAC73892.1|	58	46	2	gi|75178405|ref|ZP_00698459.1|	gi|75178405|ref|ZP_00698459.1|	0.980850676114783523767512217141749	93	760	660	0.868421052631578947368421052631579	0	1260	344609	Shigella boydii BS512	Bacteria;Proteobacteria;Gammaproteobacteria;Enterobacteriales;Enterobacteriaceae;Shigella	predicted iron outer membrane transporter [Escherichia coli K12]	COG4774: Outer membrane receptor for monomeric catechols [Shigella boydii BS512]
gi|1787029|gb|AAC73896.1|	500	492	7	gi|24112177|ref|NP_706687.1|	gi|24112177|ref|NP_706687.1|	0.980850676114783523767512217141749	93	240	240	1	8e-122	439	198214	Shigella flexneri 2a str. 301	Bacteria;Proteobacteria;Gammaproteobacteria;Enterobacteriales;Enterobacteriaceae;Shigella	glutamine transporter subunit [Escherichia coli K12]	glutamine ABC transporter ATP-binding component [Shigella flexneri 2a str. 301] gi|30062293|ref|NP_836464.1| glutamine ABC transporter ATP-binding component [Shigella flexneri 2a str. 2457T] gi|110804809|ref|YP_688329.1| ATP-binding component of glutamine high-affinity transport system [Shigella flexneri 5 str. 8401] gi|24051017|gb|AAN42394.1| ATP-binding component of glutamine high-affinity tran…
gi|1787030|gb|AAC73897.1|	453	450	4	gi|75178397|ref|ZP_00698451.1|	gi|75178397|ref|ZP_00698451.1|	0.980850676114783523767512217141749	87	219	219	1	3e-100	367	344609	Shigella boydii BS512	Bacteria;Proteobacteria;Gammaproteobacteria;Enterobacteriales;Enterobacteriaceae;Shigella	glutamine transporter subunit [Escherichia coli K12]	COG0765: ABC-type amino acid transport system, permease component [Shigella boydii BS512]
gi|1787031|gb|AAC73898.1|	499	475	6	gi|24112179|ref|NP_706689.1|	gi|24112179|ref|NP_706689.1|	0.980850676114783523767512217141749	99	248	248	1	8e-137	489	198214	Shigella flexneri 2a str. 301	Bacteria;Proteobacteria;Gammaproteobacteria;Enterobacteriales;Enterobacteriaceae;Shigella	glutamine transporter subunit [Escherichia coli K12]	glutamine ABC transporter periplasmic-binding protein [Shigella flexneri 2a str. 301] gi|30062295|ref|NP_836466.1| glutamine ABC transporter periplasmic-binding protein [Shigella flexneri 2a str. 2457T] gi|110804811|ref|YP_688331.1| periplasmic glutamine-binding protein [Shigella flexneri 5 str. 8401] gi|24051019|gb|AAN42396.1| periplasmic glutamine-binding protein; permease [Shigella flexneri 2a…
gi|1787032|gb|AAC73899.1|	106	97	6	gi|110804812|ref|YP_688332.1|	gi|110804812|ref|YP_688332.1|	0.980850676114783523767512217141749	100	167	167	1	9e-89	328	373384	Shigella flexneri 5 str. 8401	Bacteria;Proteobacteria;Gammaproteobacteria;Enterobacteriales;Enterobacteriaceae;Shigella	Fe-binding and storage protein [Escherichia coli K12]	global regulator, starvation conditions [Shigella flexneri 5 str. 8401] gi|110614360|gb|ABF03027.1| global regulator, starvation conditions [Shigella flexneri 5 str. 8401]
gi|1787033|gb|AAC73900.1|	97	92	5	gi|30062297|ref|NP_836468.1|	gi|30062297|ref|NP_836468.1|	0.980850676114783523767512217141749	91	295	295	1	1e-145	518	198215	Shigella flexneri 2a str. 2457T	Bacteria;Proteobacteria;Gammaproteobacteria;Enterobacteriales;Enterobacteriaceae;Shigella	threonine and homoserine efflux system [Escherichia coli K12]	putative transmembrane protein subunit [Shigella flexneri 2a str. 2457T] gi|56479733|ref|NP_706691.2| putative transmembrane protein subunit [Shigella flexneri 2a str. 301] gi|82543259|ref|YP_407206.1| putative transmembrane subunit [Shigella boydii Sb227] gi|110804813|ref|YP_688333.1| putative transmembrane subunit [Shigella flexneri 5 str. 8401] gi|30040542|gb|AAP16274.1| putative transmembrane…
gi|1787034|gb|AAC73901.1|	56	48	1	gi|16759751|ref|NP_455368.1|	gi|16759751|ref|NP_455368.1|	0.924894897038167149339529796771127	83	171	171	1	2e-80	300	220341	Salmonella enterica subsp. enterica serovar Typhi str. CT18	Bacteria;Proteobacteria;Gammaproteobacteria;Enterobacteriales;Enterobacteriaceae;Salmonella	outer membrane protein [Escherichia coli K12]	outer membrane protein X [Salmonella enterica subsp. enterica serovar Typhi str. CT18] gi|16764195|ref|NP_459810.1| outer membrane protein X [Salmonella typhimurium LT2] gi|29142476|ref|NP_805818.1| outer membrane protein X [Salmonella enterica subsp. enterica serovar Typhi Ty2] gi|56414068|ref|YP_151143.1| outer membrane protein X [Salmonella enterica subsp. enterica serovar Paratyphi A str. ATC…
gi|1787035|gb|AAC73902.1|	30	22	2	gi|82776106|ref|YP_402453.1|	gi|82776106|ref|YP_402453.1|	0.980850676114783523767512217141749	97	527	527	1	0	1037	300267	Shigella dysenteriae Sd197	Bacteria;Proteobacteria;Gammaproteobacteria;Enterobacteriales;Enterobacteriaceae;Shigella	predicted hydrolase, inner membrane [Escherichia coli K12]	putative enzyme [Shigella dysenteriae Sd197] gi|81240254|gb|ABB60964.1| putative enzyme [Shigella dysenteriae Sd197]
gi|1787038|gb|AAC73904.1|	59	56	3	gi|24112184|ref|NP_706694.1|	gi|24112184|ref|NP_706694.1|	0.980850676114783523767512217141749	99	155	155	1	6e-81	301	198214	Shigella flexneri 2a str. 301	Bacteria;Proteobacteria;Gammaproteobacteria;Enterobacteriales;Enterobacteriaceae;Shigella	DNA-binding transcriptional regulator of mntH [Escherichia coli K12]	putative toxin [Shigella flexneri 2a str. 301] gi|30062300|ref|NP_836471.1| putative toxin [Shigella flexneri 2a str. 2457T] gi|82543262|ref|YP_407209.1| putative toxin [Shigella boydii Sb227] gi|110804816|ref|YP_688336.1| putative toxin [Shigella flexneri 5 str. 8401] gi|24051024|gb|AAN42401.1| putative toxin [Shigella flexneri 2a str. 301] gi|30040545|gb|AAP16277.1| putative toxin [Shigella fle…
gi|1787039|gb|AAC73905.1|	53	49	3	gi|74311360|ref|YP_309779.1|	gi|74311360|ref|YP_309779.1|	0.980850676114783523767512217141749	88	372	372	1	0	656	300269	Shigella sonnei Ss046	Bacteria;Proteobacteria;Gammaproteobacteria;Enterobacteriales;Enterobacteriaceae;Shigella	predicted transporter [Escherichia coli K12]	hypothetical protein SSO_0797 [Shigella sonnei Ss046] gi|75189858|ref|ZP_00703125.1| COG0471: Di- and tricarboxylate transporters [Escherichia coli E24377A] gi|75194968|ref|ZP_00705038.1| COG0471: Di- and tricarboxylate transporters [Escherichia coli HS] gi|75210588|ref|ZP_00710736.1| COG0471: Di- and tricarboxylate transporters [Escherichia coli B171] gi|75230661|ref|ZP_00717132.1| COG0471: Di- …
gi|1787040|gb|AAC73906.1|	157	128	3	gi|24112186|ref|NP_706696.1|	gi|24112186|ref|NP_706696.1|	0.980850676114783523767512217141749	99	306	306	1	2e-175	618	198214	Shigella flexneri 2a str. 301	Bacteria;Proteobacteria;Gammaproteobacteria;Enterobacteriales;Enterobacteriaceae;Shigella	conserved protein [Escherichia coli K12]	hypothetical protein SF0769 [Shigella flexneri 2a str. 301] gi|30062302|ref|NP_836473.1| hypothetical protein S0812 [Shigella flexneri 2a str. 2457T] gi|110804818|ref|YP_688338.1| hypothetical protein SFV_0802 [Shigella flexneri 5 str. 8401] gi|24051026|gb|AAN42403.1| orf, conserved hypothetical protein [Shigella flexneri 2a str. 301] gi|30040547|gb|AAP16279.1| hypothetical protein S_0812 [Shigel…
gi|1787041|gb|AAC73907.1|	490	487	10	gi|82543265|ref|YP_407212.1|	gi|82543265|ref|YP_407212.1|	0.980850676114783523767512217141749	99	530	530	1	0	1051	300268	Shigella boydii Sb227	Bacteria;Proteobacteria;Gammaproteobacteria;Enterobacteriales;Enterobacteriaceae;Shigella	fused predicted transporter subunits of ABC superfamily: ATP-binding components [Escherichia coli K12]	putative ATP-binding component of a transport system [Shigella boydii Sb227] gi|81244676|gb|ABB65384.1| putative ATP-binding component of a transport system [Shigella boydii Sb227]
gi|1787042|gb|AAC73908.1|	50	42	5	gi|82543266|ref|YP_407213.1|	gi|82543266|ref|YP_407213.1|	0.980850676114783523767512217141749	99	421	421	1	0	871	300268	Shigella boydii Sb227	Bacteria;Proteobacteria;Gammaproteobacteria;Enterobacteriales;Enterobacteriaceae;Shigella	predicted protein [Escherichia coli K12]	hypothetical protein SBO_0711 [Shigella boydii Sb227] gi|81244677|gb|ABB65385.1| conserved hypothetical protein [Shigella boydii Sb227]
gi|1787043|gb|AAC73909.1|	194	169	4	gi|24112189|ref|NP_706699.1|	gi|24112189|ref|NP_706699.1|	0.980850676114783523767512217141749	99	271	271	1	2e-152	541	198214	Shigella flexneri 2a str. 301	Bacteria;Proteobacteria;Gammaproteobacteria;Enterobacteriales;Enterobacteriaceae;Shigella	predicted hydrolase [Escherichia coli K12]	hypothetical protein SF0772 [Shigella flexneri 2a str. 301] gi|30062305|ref|NP_836476.1| hypothetical protein S0815 [Shigella flexneri 2a str. 2457T] gi|110804821|ref|YP_688341.1| hypothetical protein SFV_0805 [Shigella flexneri 5 str. 8401] gi|24051031|gb|AAN42406.1| orf, conserved hypothetical protein [Shigella flexneri 2a str. 301] gi|30040550|gb|AAP16282.1| hypothetical protein S_0815 [Shigel…
gi|1787044|gb|AAC73910.1|	85	69	10	gi|74311368|ref|YP_309787.1|	gi|74311368|ref|YP_309787.1|	0.980850676114783523767512217141749	95	810	810	1	0	1562	300269	Shigella sonnei Ss046	Bacteria;Proteobacteria;Gammaproteobacteria;Enterobacteriales;Enterobacteriaceae;Shigella	predicted pyruvate formate lyase [Escherichia coli K12]	putative formate acetyltransferase [Shigella sonnei Ss046] gi|73854845|gb|AAZ87552.1| putative formate acetyltransferase [Shigella sonnei Ss046]
gi|1787045|gb|AAC73911.1|	151	131	6	gi|74311369|ref|YP_309788.1|	gi|74311369|ref|YP_309788.1|	0.980850676114783523767512217141749	95	308	308	1	5e-172	606	300269	Shigella sonnei Ss046	Bacteria;Proteobacteria;Gammaproteobacteria;Enterobacteriales;Enterobacteriaceae;Shigella	predicted pyruvate formate lyase activating enzyme [Escherichia coli K12]	putative pyruvate formate-lyase 2 activating enzyme [Shigella sonnei Ss046] gi|73854846|gb|AAZ87553.1| putative pyruvate formate-lyase 2 activating enzyme [Shigella sonnei Ss046]
gi|1787048|gb|AAC73913.1|	500	477	11	gi|24112193|ref|NP_706703.1|	gi|24112193|ref|NP_706703.1|	0.980850676114783523767512217141749	92	249	249	1	3e-127	457	198214	Shigella flexneri 2a str. 301	Bacteria;Proteobacteria;Gammaproteobacteria;Enterobacteriales;Enterobacteriaceae;Shigella	molybdopterin synthase sulfurylase [Escherichia coli K12]	molybdopterin biosynthesis protein MoeB [Shigella flexneri 2a str. 301] gi|30062309|ref|NP_836480.1| molybdopterin biosynthesis protein MoeB [Shigella flexneri 2a str. 2457T] gi|24051035|gb|AAN42410.1| molybdopterin biosynthesis MoeB protein [Shigella flexneri 2a str. 301] gi|30040554|gb|AAP16286.1| molybdopterin biosynthesis MoeB protein [Shigella flexneri 2a str. 2457T]
gi|1787049|gb|AAC73914.1|	498	479	4	gi|74311372|ref|YP_309791.1|	gi|74311372|ref|YP_309791.1|	0.980850676114783523767512217141749	94	411	411	1	0	768	300269	Shigella sonnei Ss046	Bacteria;Proteobacteria;Gammaproteobacteria;Enterobacteriales;Enterobacteriaceae;Shigella	molybdopterin biosynthesis protein [Escherichia coli K12]	molybdopterin biosynthesis [Shigella sonnei Ss046] gi|75178381|ref|ZP_00698435.1| COG0303: Molybdopterin biosynthesis enzyme [Shigella boydii BS512] gi|82543272|ref|YP_407219.1| molybdopterin biosynthesis [Shigella boydii Sb227] gi|73854849|gb|AAZ87556.1| molybdopterin biosynthesis [Shigella sonnei Ss046] gi|81244683|gb|ABB65391.1| molybdopterin biosynthesis [Shigella boydii Sb227]
gi|1787050|gb|AAC73915.1|	147	136	6	gi|74311373|ref|YP_309792.1|	gi|74311373|ref|YP_309792.1|	0.980850676114783523767512217141749	96	321	321	1	3e-171	604	300269	Shigella sonnei Ss046	Bacteria;Proteobacteria;Gammaproteobacteria;Enterobacteriales;Enterobacteriaceae;Shigella	L-asparaginase [Escherichia coli K12]	putative asparaginase [Shigella sonnei Ss046] gi|73854850|gb|AAZ87557.1| putative asparaginase [Shigella sonnei Ss046]
gi|1787051|gb|AAC73916.1|	83	70	6	gi|74311374|ref|YP_309793.1|	gi|74311374|ref|YP_309793.1|	0.980850676114783523767512217141749	99	612	612	1	0	1185	300269	Shigella sonnei Ss046	Bacteria;Proteobacteria;Gammaproteobacteria;Enterobacteriales;Enterobacteriaceae;Shigella	fused predicted peptide transport subunits of ABC superfamily: ATP-binding components [Escherichia coli K12]	putative ATP-binding component of a transport system [Shigella sonnei Ss046] gi|73854851|gb|AAZ87558.1| putative ATP-binding component of a transport system [Shigella sonnei Ss046]
gi|1787052|gb|AAC73917.1|	373	348	10	gi|74311375|ref|YP_309794.1|	gi|74311375|ref|YP_309794.1|	0.980850676114783523767512217141749	99	512	512	1	0	1028	300269	Shigella sonnei Ss046	Bacteria;Proteobacteria;Gammaproteobacteria;Enterobacteriales;Enterobacteriaceae;Shigella	predicted peptide transporter subunit: periplasmic-binding component of ABC superfamily [Escherichia coli K12]	putative transport protein [Shigella sonnei Ss046] gi|73854852|gb|AAZ87559.1| putative transport protein [Shigella sonnei Ss046]
gi|1787053|gb|AAC73918.1|	383	375	7	gi|110804830|ref|YP_688350.1|	gi|110804830|ref|YP_688350.1|	0.980850676114783523767512217141749	87	306	306	1	3e-147	524	373384	Shigella flexneri 5 str. 8401	Bacteria;Proteobacteria;Gammaproteobacteria;Enterobacteriales;Enterobacteriaceae;Shigella	predicted peptide transporter subunit: membrane component of ABC superfamily [Escherichia coli K12]	putative transport system permease protein [Shigella flexneri 5 str. 8401] gi|110614378|gb|ABF03045.1| putative transport system permease protein [Shigella flexneri 5 str. 8401]
gi|1787054|gb|AAC73919.1|	500	483	3	gi|24112199|ref|NP_706709.1|	gi|24112199|ref|NP_706709.1|	0.980850676114783523767512217141749	92	303	303	1	8e-156	552	198214	Shigella flexneri 2a str. 301	Bacteria;Proteobacteria;Gammaproteobacteria;Enterobacteriales;Enterobacteriaceae;Shigella	predicted peptide transporter subunit: membrane component of ABC superfamily [Escherichia coli K12]	putative transport system permease protein [Shigella flexneri 2a str. 301] gi|30062315|ref|NP_836486.1| putative transport system permease protein [Shigella flexneri 2a str. 2457T] gi|24051042|gb|AAN42416.1| putative transport system permease protein [Shigella flexneri 2a str. 301] gi|30040560|gb|AAP16292.1| putative transport system permease protein [Shigella flexneri 2a str. 2457T]
gi|1787055|gb|AAC73920.1|	16	4	1	gi|110804831|ref|YP_688351.1|	gi|110804831|ref|YP_688351.1|	0.980850676114783523767512217141749	96	782	782	1	0	1487	373384	Shigella flexneri 5 str. 8401	Bacteria;Proteobacteria;Gammaproteobacteria;Enterobacteriales;Enterobacteriaceae;Shigella	conserved inner membrane protein [Escherichia coli K12]	hypothetical protein SFV_0816 [Shigella flexneri 5 str. 8401] gi|110614379|gb|ABF03046.1| conserved hypothetical protein [Shigella flexneri 5 str. 8401]
gi|1787056|gb|AAC73921.1|	14	3	2	gi|82543281|ref|YP_407228.1|	gi|82543281|ref|YP_407228.1|	0.980850676114783523767512217141749	99	442	442	1	0	863	300268	Shigella boydii Sb227	Bacteria;Proteobacteria;Gammaproteobacteria;Enterobacteriales;Enterobacteriaceae;Shigella	predicted diguanylate cyclase [Escherichia coli K12]	hypothetical protein SBO_0726 [Shigella boydii Sb227] gi|81244692|gb|ABB65400.1| conserved hypothetical protein [Shigella boydii Sb227]
gi|1787057|gb|AAC73922.1|	369	364	7	gi|75178370|ref|ZP_00698424.1|	gi|75178370|ref|ZP_00698424.1|	0.980850676114783523767512217141749	97	441	441	1	0	867	344609	Shigella boydii BS512	Bacteria;Proteobacteria;Gammaproteobacteria;Enterobacteriales;Enterobacteriaceae;Shigella	predicted SAM-dependent methyltransferase [Escherichia coli K12]	COG0621: 2-methylthioadenine synthetase [Shigella boydii BS512]
gi|1787059|gb|AAC73923.1|	4	1	1	gi|16759770|ref|NP_455387.1|	gi|16759770|ref|NP_455387.1|	0.924894897038167149339529796771127	70	127	124	0.976377952755905511811023622047244	2e-44	179	220341	Salmonella enterica subsp. enterica serovar Typhi str. CT18	Bacteria;Proteobacteria;Gammaproteobacteria;Enterobacteriales;Enterobacteriaceae;Salmonella	conserved protein [Escherichia coli K12]	hypothetical protein STY0893 [Salmonella enterica subsp. enterica serovar Typhi str. CT18] gi|16764215|ref|NP_459830.1| putative cytoplasmic protein [Salmonella typhimurium LT2] gi|29142457|ref|NP_805799.1| hypothetical protein t2036 [Salmonella enterica subsp. enterica serovar Typhi Ty2] gi|56414050|ref|YP_151125.1| hypothetical protein SPA1902 [Salmonella enterica subsp. enterica serovar Paraty…
gi|1787060|gb|AAC73924.1|	201	188	2	gi|74311381|ref|YP_309800.1|	gi|74311381|ref|YP_309800.1|	0.980850676114783523767512217141749	99	371	371	1	0	770	300269	Shigella sonnei Ss046	Bacteria;Proteobacteria;Gammaproteobacteria;Enterobacteriales;Enterobacteriaceae;Shigella	predicted dehydrogenase [Escherichia coli K12]	putative dehydrogenase [Shigella sonnei Ss046] gi|73854858|gb|AAZ87565.1| putative dehydrogenase [Shigella sonnei Ss046]
gi|1787062|gb|AAC73926.1|	374	342	4	gi|75178366|ref|ZP_00698420.1|	gi|75178366|ref|ZP_00698420.1|	0.980850676114783523767512217141749	90	400	400	1	0	716	344609	Shigella boydii BS512	Bacteria;Proteobacteria;Gammaproteobacteria;Enterobacteriales;Enterobacteriaceae;Shigella	D-alanyl-D-alanine carboxypeptidase (penicillin-binding protein 6a) [Escherichia coli K12]	COG1686: D-alanyl-D-alanine carboxypeptidase [Shigella boydii BS512]
gi|1787063|gb|AAC73927.1|	400	358	4	gi|24112209|ref|NP_706719.1|	gi|24112209|ref|NP_706719.1|	0.980850676114783523767512217141749	94	252	252	1	9e-136	485	198214	Shigella flexneri 2a str. 301	Bacteria;Proteobacteria;Gammaproteobacteria;Enterobacteriales;Enterobacteriaceae;Shigella	DNA-binding transcriptional repressor [Escherichia coli K12]	Deoxyribose operon repressor [Shigella flexneri 2a str. 301] gi|30062322|ref|NP_836493.1| Deoxyribose operon repressor [Shigella flexneri 2a str. 2457T] gi|110804838|ref|YP_688358.1| transcriptional repressor for deo operon, tsx, nupG [Shigella flexneri 5 str. 8401] gi|24051053|gb|AAN42426.1| Deoxyribose operon repressor [Shigella flexneri 2a str. 301] gi|30040567|gb|AAP16299.1| Deoxyribose opero…
gi|1787064|gb|AAC73928.1|	59	54	2	gi|30062323|ref|NP_836494.1|	gi|30062323|ref|NP_836494.1|	0.980850676114783523767512217141749	91	198	198	1	8e-102	372	198215	Shigella flexneri 2a str. 2457T	Bacteria;Proteobacteria;Gammaproteobacteria;Enterobacteriales;Enterobacteriaceae;Shigella	undecaprenyl pyrophosphate phosphatase [Escherichia coli K12]	hypothetical protein S0837 [Shigella flexneri 2a str. 2457T] gi|56479738|ref|NP_706720.2| hypothetical protein SF0794 [Shigella flexneri 2a str. 301] gi|74311386|ref|YP_309805.1| hypothetical protein SSO_0826 [Shigella sonnei Ss046] gi|30040568|gb|AAP16300.1| hypothetical protein S_0837 [Shigella flexneri 2a str. 2457T] gi|56383289|gb|AAN42427.2| orf, conserved hypothetical protein [Shigella flex…
gi|1787065|gb|AAC73929.1|	406	356	7	gi|24112211|ref|NP_706721.1|	gi|24112211|ref|NP_706721.1|	0.980850676114783523767512217141749	95	410	410	1	0	750	198214	Shigella flexneri 2a str. 301	Bacteria;Proteobacteria;Gammaproteobacteria;Enterobacteriales;Enterobacteriaceae;Shigella	multidrug efflux system protein [Escherichia coli K12]	chloramphenicol resistance pump Cmr [Shigella flexneri 2a str. 301] gi|30062324|ref|NP_836495.1| chloramphenicol resistance pump Cmr [Shigella flexneri 2a str. 2457T] gi|24051055|gb|AAN42428.1| chloramphenicol resistance pump Cmr [Shigella flexneri 2a str. 301] gi|30040569|gb|AAP16301.1| chloramphenicol resistance pump Cmr [Shigella flexneri 2a str. 2457T]
gi|1787066|gb|AAC73930.1|	6	1	1	gi|74311387|ref|YP_309806.1|	gi|74311387|ref|YP_309806.1|	0.980850676114783523767512217141749	57	94	94	1	3e-20	99	300269	Shigella sonnei Ss046	Bacteria;Proteobacteria;Gammaproteobacteria;Enterobacteriales;Enterobacteriaceae;Shigella	predicted protein [Escherichia coli K12]	hypothetical protein SSO_0828 [Shigella sonnei Ss046] gi|82543293|ref|YP_407240.1| hypothetical protein SBO_0739 [Shigella boydii Sb227] gi|73854864|gb|AAZ87571.1| conserved hypothetical protein [Shigella sonnei Ss046] gi|81244704|gb|ABB65412.1| conserved hypothetical protein [Shigella boydii Sb227]
gi|1787068|gb|AAC73932.1|	95	86	5	gi|74311389|ref|YP_309808.1|	gi|74311389|ref|YP_309808.1|	0.980850676114783523767512217141749	85	402	402	1	0	663	300269	Shigella sonnei Ss046	Bacteria;Proteobacteria;Gammaproteobacteria;Enterobacteriales;Enterobacteriaceae;Shigella	predicted transporter [Escherichia coli K12]	putative DEOR-type transcriptional regulator [Shigella sonnei Ss046] gi|73854866|gb|AAZ87573.1| putative DEOR-type transcriptional regulator [Shigella sonnei Ss046]
gi|1787069|gb|AAC73933.1|	28	21	2	gi|82776076|ref|YP_402423.1|	gi|82776076|ref|YP_402423.1|	0.980850676114783523767512217141749	98	178	178	1	8e-95	348	300267	Shigella dysenteriae Sd197	Bacteria;Proteobacteria;Gammaproteobacteria;Enterobacteriales;Enterobacteriaceae;Shigella	predicted DNA-binding transcriptional regulator [Escherichia coli K12]	putative DEOR-type transcriptional regulator [Shigella dysenteriae Sd197] gi|81240224|gb|ABB60934.1| putative DEOR-type transcriptional regulator [Shigella dysenteriae Sd197]
gi|1787071|gb|AAC73934.1|	64	60	14	gi|74311391|ref|YP_309810.1|	gi|74311391|ref|YP_309810.1|	0.980850676114783523767512217141749	93	561	561	1	0	1023	300269	Shigella sonnei Ss046	Bacteria;Proteobacteria;Gammaproteobacteria;Enterobacteriales;Enterobacteriaceae;Shigella	predicted transporter [Escherichia coli K12]	putative transport protein [Shigella sonnei Ss046] gi|90101802|sp|Q3Z3T7|YBJL_SHISS Putative transport protein ybjL gi|73854868|gb|AAZ87575.1| putative transport protein [Shigella sonnei Ss046]
gi|1787072|gb|AAC73935.1|	7	4	3	gi|16764233|ref|NP_459848.1|	gi|16764233|ref|NP_459848.1|	0.924894897038167149339529796771127	73	125	125	1	3e-50	199	99287	Salmonella typhimurium LT2	Bacteria;Proteobacteria;Gammaproteobacteria;Enterobacteriales;Enterobacteriaceae;Salmonella	predicted inner membrane protein [Escherichia coli K12]	putative inner membrane protein [Salmonella typhimurium LT2] gi|56414039|ref|YP_151114.1| hypothetical protein SPA1891 [Salmonella enterica subsp. enterica serovar Paratyphi A str. ATCC 9150] gi|16419379|gb|AAL19807.1| putative inner membrane protein [Salmonella typhimurium LT2] gi|56128296|gb|AAV77802.1| putative membrane protein [Salmonella enterica subsp. enterica serovar Paratyphi A str. ATCC…
gi|1787073|gb|AAC73936.1|	63	55	1	gi|75178347|ref|ZP_00698401.1|	gi|75178347|ref|ZP_00698401.1|	0.980850676114783523767512217141749	98	85	85	1	3e-43	176	344609	Shigella boydii BS512	Bacteria;Proteobacteria;Gammaproteobacteria;Enterobacteriales;Enterobacteriaceae;Shigella	glutaredoxin 1, redox coenzyme for ribonucleotide reductase (RNR1a) [Escherichia coli K12]	COG0695: Glutaredoxin and related proteins [Shigella boydii BS512]
gi|1787074|gb|AAC73937.1|	17	11	2	gi|82776071|ref|YP_402418.1|	gi|82776071|ref|YP_402418.1|	0.980850676114783523767512217141749	83	95	95	1	2e-36	153	300267	Shigella dysenteriae Sd197	Bacteria;Proteobacteria;Gammaproteobacteria;Enterobacteriales;Enterobacteriaceae;Shigella	predicted inner membrane protein [Escherichia coli K12]	hypothetical protein SDY_0745 [Shigella dysenteriae Sd197] gi|81240219|gb|ABB60929.1| conserved hypothetical protein [Shigella dysenteriae Sd197]
gi|1787075|gb|AAC73938.1|	144	133	5	gi|74311395|ref|YP_309814.1|	gi|74311395|ref|YP_309814.1|	0.980850676114783523767512217141749	88	240	240	1	9e-119	429	300269	Shigella sonnei Ss046	Bacteria;Proteobacteria;Gammaproteobacteria;Enterobacteriales;Enterobacteriaceae;Shigella	nitroreductase A, NADPH-dependent, FMN-dependent [Escherichia coli K12]	modulator of drug activity A [Shigella sonnei Ss046] gi|75178345|ref|ZP_00698399.1| COG0778: Nitroreductase [Shigella boydii BS512] gi|75236092|ref|ZP_00720216.1| COG0778: Nitroreductase [Escherichia coli E110019] gi|82543339|ref|YP_407286.1| modulator of drug activity A [Shigella boydii Sb227] gi|73854872|gb|AAZ87579.1| modulator of drug activity A [Shigella sonnei Ss046] gi|81244750|gb|ABB65458…
gi|1787076|gb|AAC73939.1|	236	226	5	gi|75178344|ref|ZP_00698398.1|	gi|75178344|ref|ZP_00698398.1|	0.980850676114783523767512217141749	99	300	300	1	2e-165	584	344609	Shigella boydii BS512	Bacteria;Proteobacteria;Gammaproteobacteria;Enterobacteriales;Enterobacteriaceae;Shigella	ribosomal protein S6 modification protein [Escherichia coli K12]	COG0189: Glutathione synthase/Ribosomal protein S6 modification enzyme (glutaminyl transferase) [Shigella boydii BS512]
gi|1787077|gb|AAC73940.1|	19	15	2	gi|110804851|ref|YP_688371.1|	gi|110804851|ref|YP_688371.1|	0.980850676114783523767512217141749	100	158	158	1	6e-86	318	373384	Shigella flexneri 5 str. 8401	Bacteria;Proteobacteria;Gammaproteobacteria;Enterobacteriales;Enterobacteriaceae;Shigella	predicted oxidoreductase [Escherichia coli K12]	putative sensory transduction regulator [Shigella flexneri 5 str. 8401] gi|110614399|gb|ABF03066.1| putative sensory transduction regulator [Shigella flexneri 5 str. 8401]
gi|1787078|gb|AAC73941.1|	300	284	7	gi|30062336|ref|NP_836507.1|	gi|30062336|ref|NP_836507.1|	0.980850676114783523767512217141749	99	370	370	1	0	748	198215	Shigella flexneri 2a str. 2457T	Bacteria;Proteobacteria;Gammaproteobacteria;Enterobacteriales;Enterobacteriaceae;Shigella	putrescine transporter subunit: periplasmic-binding component of ABC superfamily [Escherichia coli K12]	periplasmic putrescine-binding protein; permease protein [Shigella flexneri 2a str. 2457T] gi|56479743|ref|NP_706734.2| periplasmic putrescine-binding protein; permease protein [Shigella flexneri 2a str. 301] gi|30040581|gb|AAP16313.1| periplasmic putrescine-binding protein; permease protein [Shigella flexneri 2a str. 2457T] gi|56383294|gb|AAN42441.2| periplasmic putrescine-binding protein; perme…
gi|1787080|gb|AAC73943.1|	427	406	9	gi|75178340|ref|ZP_00698394.1|	gi|75178340|ref|ZP_00698394.1|	0.980850676114783523767512217141749	89	317	317	1	1e-160	569	344609	Shigella boydii BS512	Bacteria;Proteobacteria;Gammaproteobacteria;Enterobacteriales;Enterobacteriaceae;Shigella	putrescine transporter subunit: membrane component of ABC superfamily [Escherichia coli K12]	COG1176: ABC-type spermidine/putrescine transport system, permease component I [Shigella boydii BS512] gi|82543344|ref|YP_407291.1| putrescine transport protein [Shigella boydii Sb227] gi|81244755|gb|ABB65463.1| putrescine transport protein [Shigella boydii Sb227]
gi|1787081|gb|AAC73944.1|	477	461	6	gi|75178339|ref|ZP_00698393.1|	gi|75178339|ref|ZP_00698393.1|	0.980850676114783523767512217141749	86	281	281	1	8e-133	476	344609	Shigella boydii BS512	Bacteria;Proteobacteria;Gammaproteobacteria;Enterobacteriales;Enterobacteriaceae;Shigella	putrescine transporter subunit: membrane component of ABC superfamily [Escherichia coli K12]	COG1177: ABC-type spermidine/putrescine transport system, permease component II [Shigella boydii BS512] gi|75189897|ref|ZP_00703164.1| COG1177: ABC-type spermidine/putrescine transport system, permease component II [Escherichia coli E24377A] gi|75210547|ref|ZP_00710695.1| COG1177: ABC-type spermidine/putrescine transport system, permease component II [Escherichia coli B171] gi|75230707|ref|ZP_007…
gi|1787082|gb|AAC73945.1|	11	9	3	gi|62179444|ref|YP_215861.1|	gi|62179444|ref|YP_215861.1|	0.924894897038167149339529796771127	71	162	158	0.975308641975308641975308641975309	2e-61	237	321314	Salmonella enterica subsp. enterica serovar Choleraesuis str.	Bacteria;Proteobacteria;Gammaproteobacteria;Enterobacteriales;Enterobacteriaceae;Salmonella	predicted inner membrane protein [Escherichia coli K12]	putative inner membrane protein [Salmonella enterica subsp. enterica serovar Choleraesuis str. SC-B67] gi|62127077|gb|AAX64780.1| putative inner membrane protein [Salmonella enterica subsp. enterica serovar Choleraesuis str. SC-B67]
gi|1787083|gb|AAC73946.1|	200	190	7	gi|74311403|ref|YP_309822.1|	gi|74311403|ref|YP_309822.1|	0.980850676114783523767512217141749	98	375	375	1	0	756	300269	Shigella sonnei Ss046	Bacteria;Proteobacteria;Gammaproteobacteria;Enterobacteriales;Enterobacteriaceae;Shigella	23S rRNA m(5)U747 methyltransferase [Escherichia coli K12]	putative enzyme [Shigella sonnei Ss046] gi|73854880|gb|AAZ87587.1| putative enzyme [Shigella sonnei Ss046]
gi|1787085|gb|AAC73947.1|	496	462	5	gi|30062342|ref|NP_836513.1|	gi|30062342|ref|NP_836513.1|	0.980850676114783523767512217141749	92	243	243	1	8e-126	452	198215	Shigella flexneri 2a str. 2457T	Bacteria;Proteobacteria;Gammaproteobacteria;Enterobacteriales;Enterobacteriaceae;Shigella	arginine transporter subunit [Escherichia coli K12]	arginine 3rd transport system periplasmic binding protein [Shigella flexneri 2a str. 2457T] gi|56479746|ref|NP_706740.2| arginine 3rd transport system periplasmic binding protein [Shigella flexneri 2a str. 301] gi|30040587|gb|AAP16319.1| arginine 3rd transport system periplasmic binding protein [Shigella flexneri 2a str. 2457T] gi|56383297|gb|AAN42447.2| arginine 3rd transport system periplasmic …
gi|1787086|gb|AAC73948.1|	305	294	6	gi|74311405|ref|YP_309824.1|	gi|74311405|ref|YP_309824.1|	0.980850676114783523767512217141749	89	222	222	1	5e-108	393	300269	Shigella sonnei Ss046	Bacteria;Proteobacteria;Gammaproteobacteria;Enterobacteriales;Enterobacteriaceae;Shigella	arginine transporter subunit [Escherichia coli K12]	arginine 3rd transport system permease protein [Shigella sonnei Ss046] gi|73854882|gb|AAZ87589.1| arginine 3rd transport system permease protein [Shigella sonnei Ss046]
gi|1787087|gb|AAC73949.1|	286	269	3	gi|82777622|ref|YP_403971.1|	gi|82777622|ref|YP_403971.1|	0.980850676114783523767512217141749	94	238	238	1	4e-123	443	300267	Shigella dysenteriae Sd197	Bacteria;Proteobacteria;Gammaproteobacteria;Enterobacteriales;Enterobacteriaceae;Shigella	arginine transporter subunit [Escherichia coli K12]	arginine 3rd transport system permease protein [Shigella dysenteriae Sd197] gi|81241770|gb|ABB62480.1| arginine 3rd transport system permease protein [Shigella dysenteriae Sd197]
gi|1787088|gb|AAC73950.1|	496	462	6	gi|82777621|ref|YP_403970.1|	gi|82777621|ref|YP_403970.1|	0.980850676114783523767512217141749	99	243	243	1	8e-136	485	300267	Shigella dysenteriae Sd197	Bacteria;Proteobacteria;Gammaproteobacteria;Enterobacteriales;Enterobacteriaceae;Shigella	arginine transporter subunit [Escherichia coli K12]	arginine 3rd transport system periplasmic binding protein [Shigella dysenteriae Sd197] gi|81241769|gb|ABB62479.1| arginine 3rd transport system periplasmic binding protein [Shigella dysenteriae Sd197]
gi|1787089|gb|AAC73951.1|	500	485	11	gi|16759801|ref|NP_455418.1|	gi|16759801|ref|NP_455418.1|	0.924894897038167149339529796771127	88	242	242	1	2e-119	431	220341	Salmonella enterica subsp. enterica serovar Typhi str. CT18	Bacteria;Proteobacteria;Gammaproteobacteria;Enterobacteriales;Enterobacteriaceae;Salmonella	arginine transporter subunit [Escherichia coli K12]	arginine transport ATP-binding protein ArtP [Salmonella enterica subsp. enterica serovar Typhi str. CT18] gi|16764252|ref|NP_459867.1| arginine transport system [Salmonella typhimurium LT2] gi|29142426|ref|NP_805768.1| arginine transport ATP-binding protein ArtP [Salmonella enterica subsp. enterica serovar Typhi Ty2] gi|62179453|ref|YP_215870.1| ABC superfamily (atp&memb), arginine transport syst…
gi|1787090|gb|AAC73952.1|	16	10	3	gi|75178331|ref|ZP_00698385.1|	gi|75178331|ref|ZP_00698385.1|	0.980850676114783523767512217141749	97	171	171	1	1e-92	341	344609	Shigella boydii BS512	Bacteria;Proteobacteria;Gammaproteobacteria;Enterobacteriales;Enterobacteriaceae;Shigella	predicted lipoprotein [Escherichia coli K12]	COG0174: Glutamine synthetase [Shigella boydii BS512]
gi|1787091|gb|AAC73953.1|	172	168	3	gi|24112237|ref|NP_706747.1|	gi|24112237|ref|NP_706747.1|	0.980850676114783523767512217141749	99	107	107	1	1e-52	207	198214	Shigella flexneri 2a str. 301	Bacteria;Proteobacteria;Gammaproteobacteria;Enterobacteriales;Enterobacteriaceae;Shigella	conserved protein [Escherichia coli K12]	hypothetical protein SF0821 [Shigella flexneri 2a str. 301] gi|30062350|ref|NP_836521.1| hypothetical protein S0862 [Shigella flexneri 2a str. 2457T] gi|81723608|sp|Q83LS2|YBJQ_SHIFL UPF0145 protein ybjQ gi|24051085|gb|AAN42454.1| orf, conserved hypothetical protein [Shigella flexneri 2a str. 301] gi|30040595|gb|AAP16327.1| hypothetical protein S_0862 [Shigella flexneri 2a str. 2457T]
gi|1787092|gb|AAC73954.1|	153	143	6	gi|75178329|ref|ZP_00698383.1|	gi|75178329|ref|ZP_00698383.1|	0.980850676114783523767512217141749	96	276	276	1	2e-154	548	344609	Shigella boydii BS512	Bacteria;Proteobacteria;Gammaproteobacteria;Enterobacteriales;Enterobacteriaceae;Shigella	predicted amidase and lipoprotein [Escherichia coli K12]	COG3023: Negative regulator of beta-lactamase expression [Shigella boydii BS512] gi|75195056|ref|ZP_00705126.1| COG3023: Negative regulator of beta-lactamase expression [Escherichia coli HS]
gi|1787095|gb|AAC73957.1|	268	257	9	gi|82543357|ref|YP_407304.1|	gi|82543357|ref|YP_407304.1|	0.980850676114783523767512217141749	99	333	333	1	0	657	300268	Shigella boydii Sb227	Bacteria;Proteobacteria;Gammaproteobacteria;Enterobacteriales;Enterobacteriaceae;Shigella	L-allo-threonine aldolase, PLP-dependent [Escherichia coli K12]	putative arylsulfatase [Shigella boydii Sb227] gi|81244768|gb|ABB65476.1| putative arylsulfatase [Shigella boydii Sb227]
gi|1787096|gb|AAC73958.1|	354	328	8	gi|74311416|ref|YP_309835.1|	gi|74311416|ref|YP_309835.1|	0.980850676114783523767512217141749	97	572	572	1	0	1115	300269	Shigella sonnei Ss046	Bacteria;Proteobacteria;Gammaproteobacteria;Enterobacteriales;Enterobacteriaceae;Shigella	pyruvate dehydrogenase (pyruvate oxidase), thiamin-dependent, FAD-binding [Escherichia coli K12]	pyruvate oxidase [Shigella sonnei Ss046] gi|75178325|ref|ZP_00698379.1| COG0028: Thiamine pyrophosphate-requiring enzymes [acetolactate synthase, pyruvate dehydrogenase (cytochrome), glyoxylate carboligase, phosphonopyruvate decarboxylase] [Shigella boydii BS512] gi|75195060|ref|ZP_00705130.1| COG0028: Thiamine pyrophosphate-requiring enzymes [acetolactate synthase, pyruvate dehydrogenase (cytoch…
gi|1787098|gb|AAC73959.1|	101	94	9	gi|82543359|ref|YP_407306.1|	gi|82543359|ref|YP_407306.1|	0.980850676114783523767512217141749	94	322	322	1	8e-176	619	300268	Shigella boydii Sb227	Bacteria;Proteobacteria;Gammaproteobacteria;Enterobacteriales;Enterobacteriaceae;Shigella	HCP oxidoreductase, NADH-dependent [Escherichia coli K12]	putative enzyme [Shigella boydii Sb227] gi|81244770|gb|ABB65478.1| putative enzyme [Shigella boydii Sb227]
gi|1787101|gb|AAC73962.1|	126	118	2	gi|75178321|ref|ZP_00698375.1|	gi|75178321|ref|ZP_00698375.1|	0.980850676114783523767512217141749	78	231	231	1	8e-98	359	344609	Shigella boydii BS512	Bacteria;Proteobacteria;Gammaproteobacteria;Enterobacteriales;Enterobacteriaceae;Shigella	aquaporin [Escherichia coli K12]	COG0580: Glycerol uptake facilitator and related permeases (Major Intrinsic Protein Family) [Shigella boydii BS512] gi|82543362|ref|YP_407309.1| aquaporin Z [Shigella boydii Sb227] gi|81244773|gb|ABB65481.1| aquaporin Z [Shigella boydii Sb227]
gi|1787102|gb|AAC73963.1|	43	38	9	gi|24112251|ref|NP_706761.1|	gi|24112251|ref|NP_706761.1|	0.980850676114783523767512217141749	97	552	552	1	0	1079	198214	Shigella flexneri 2a str. 301	Bacteria;Proteobacteria;Gammaproteobacteria;Enterobacteriales;Enterobacteriaceae;Shigella	conserved protein with nucleoside triphosphate hydrolase domain [Escherichia coli K12]	hypothetical protein SF0835 [Shigella flexneri 2a str. 301] gi|30062364|ref|NP_836535.1| hypothetical protein S0876 [Shigella flexneri 2a str. 2457T] gi|75189916|ref|ZP_00703183.1| COG3593: Predicted ATP-dependent endonuclease of the OLD family [Escherichia coli E24377A] gi|75210434|ref|ZP_00710590.1| COG3593: Predicted ATP-dependent endonuclease of the OLD family [Escherichia coli B171] gi|75214…
gi|1787103|gb|AAC73964.1|	54	46	5	gi|74311422|ref|YP_309841.1|	gi|74311422|ref|YP_309841.1|	0.980850676114783523767512217141749	96	330	330	1	0	641	300269	Shigella sonnei Ss046	Bacteria;Proteobacteria;Gammaproteobacteria;Enterobacteriales;Enterobacteriaceae;Shigella	conserved protein [Escherichia coli K12]	putative enzyme [Shigella sonnei Ss046] gi|73854899|gb|AAZ87606.1| putative enzyme [Shigella sonnei Ss046]
gi|1787105|gb|AAC73966.1|	138	127	5	gi|75178316|ref|ZP_00698370.1|	gi|75178316|ref|ZP_00698370.1|	0.980850676114783523767512217141749	93	648	648	1	0	1171	344609	Shigella boydii BS512	Bacteria;Proteobacteria;Gammaproteobacteria;Enterobacteriales;Enterobacteriaceae;Shigella	fused macrolide transporter subunits of ABC superfamily: ATP-binding component/membrane component [Escherichia coli K12]	COG0577: ABC-type antimicrobial peptide transport system, permease component [Shigella boydii BS512]
gi|1787107|gb|AAC73967.1|	500	484	10	gi|16759816|ref|NP_455433.1|	gi|16759816|ref|NP_455433.1|	0.924894897038167149339529796771127	96	74	60	0.810810810810810810810810810810811	2e-29	130	220341	Salmonella enterica subsp. enterica serovar Typhi str. CT18	Bacteria;Proteobacteria;Gammaproteobacteria;Enterobacteriales;Enterobacteriaceae;Salmonella	cold shock protein homolog [Escherichia coli K12]	cold shock-like protein CspD [Salmonella enterica subsp. enterica serovar Typhi str. CT18] gi|16764305|ref|NP_459920.1| stress response protein [Salmonella typhimurium LT2] gi|29142411|ref|NP_805753.1| cold shock-like protein CspD [Salmonella enterica subsp. enterica serovar Typhi Ty2] gi|56414004|ref|YP_151079.1| cold shock-like protein CspD [Salmonella enterica subsp. enterica serovar Paratyphi…
gi|1787108|gb|AAC73968.1|	237	232	1	gi|16759817|ref|NP_455434.1|	gi|16759817|ref|NP_455434.1|	0.924894897038167149339529796771127	97	106	106	1	3e-54	213	220341	Salmonella enterica subsp. enterica serovar Typhi str. CT18	Bacteria;Proteobacteria;Gammaproteobacteria;Enterobacteriales;Enterobacteriaceae;Salmonella	regulatory protein for ClpA substrate specificity [Escherichia coli K12]	ATP-dependent Clp protease adaptor protein ClpS [Salmonella enterica subsp. enterica serovar Typhi str. CT18] gi|16764306|ref|NP_459921.1| ATP-dependent Clp protease adaptor protein ClpS [Salmonella typhimurium LT2] gi|29142410|ref|NP_805752.1| ATP-dependent Clp protease adaptor protein ClpS [Salmonella enterica subsp. enterica serovar Typhi Ty2] gi|56414003|ref|YP_151078.1| ATP-dependent Clp pro…
gi|1787109|gb|AAC73969.1|	292	284	18	gi|82543369|ref|YP_407316.1|	gi|82543369|ref|YP_407316.1|	0.980850676114783523767512217141749	99	758	758	1	0	1473	300268	Shigella boydii Sb227	Bacteria;Proteobacteria;Gammaproteobacteria;Enterobacteriales;Enterobacteriaceae;Shigella	ATPase and specificity subunit of ClpA-ClpP ATP-dependent serine protease, chaperone activity [Escherichia coli K12]	ATP-binding component of serine protease [Shigella boydii Sb227] gi|81244780|gb|ABB65488.1| ATP-binding component of serine protease [Shigella boydii Sb227]
gi|1787110|gb|AAC73970.1|	481	475	43	gi|56413995|ref|YP_151070.1|	gi|56413995|ref|YP_151070.1|	0.924894897038167149339529796771127	98	72	72	1	1e-33	144	295319	Salmonella enterica subsp. enterica serovar Paratyphi A str.	Bacteria;Proteobacteria;Gammaproteobacteria;Enterobacteriales;Enterobacteriaceae;Salmonella	translation initiation factor IF-1 [Escherichia coli K12]	translation initiation factor IF-1 [Salmonella enterica subsp. enterica serovar Paratyphi A str. ATCC 9150] gi|59797988|sp|Q5PGJ4|IF1_SALPA Translation initiation factor IF-1 gi|56128252|gb|AAV77758.1| initiation factor IF-1 [Salmonella enterica subsp. enterica serovar Paratyphi A str. ATCC 9150]
gi|1787111|gb|AAC73971.1|	274	264	3	gi|82777593|ref|YP_403942.1|	gi|82777593|ref|YP_403942.1|	0.980850676114783523767512217141749	99	234	234	1	3e-138	493	300267	Shigella dysenteriae Sd197	Bacteria;Proteobacteria;Gammaproteobacteria;Enterobacteriales;Enterobacteriaceae;Shigella	leucyl/phenylalanyl-tRNA-protein transferase [Escherichia coli K12]	leucyl, phenylalanyl-tRNA-protein transferase [Shigella dysenteriae Sd197] gi|81241741|gb|ABB62451.1| leucyl, phenylalanyl-tRNA-protein transferase [Shigella dysenteriae Sd197]
gi|1787112|gb|AAC73972.1|	219	204	7	gi|74311444|ref|YP_309863.1|	gi|74311444|ref|YP_309863.1|	0.980850676114783523767512217141749	95	573	573	1	0	1047	300269	Shigella sonnei Ss046	Bacteria;Proteobacteria;Gammaproteobacteria;Enterobacteriales;Enterobacteriaceae;Shigella	fused cysteine transporter subunits of ABC superfamily: membrane component/ATP-binding component [Escherichia coli K12]	ATP-binding component of cytochrome-related transport [Shigella sonnei Ss046] gi|73854921|gb|AAZ87628.1| ATP-binding component of cytochrome-related transport [Shigella sonnei Ss046]
gi|1787113|gb|AAC73973.1|	263	248	7	gi|24112262|ref|NP_706772.1|	gi|24112262|ref|NP_706772.1|	0.980850676114783523767512217141749	92	588	588	1	0	1067	198214	Shigella flexneri 2a str. 301	Bacteria;Proteobacteria;Gammaproteobacteria;Enterobacteriales;Enterobacteriaceae;Shigella	fused cysteine transporter subunits of ABC superfamily: membrane component/ATP-binding component [Escherichia coli K12]	ATP-binding component of cytochrome-related transport [Shigella flexneri 2a str. 301] gi|30062374|ref|NP_836545.1| ATP-binding component of cytochrome-related transport [Shigella flexneri 2a str. 2457T] gi|110804888|ref|YP_688408.1| ATP-binding component of cytochrome-related transport [Shigella flexneri 5 str. 8401] gi|24051113|gb|AAN42479.1| ATP-binding component of cytochrome-related transport…
gi|1787114|gb|AAC73974.1|	482	471	3	gi|30062375|ref|NP_836546.1|	gi|30062375|ref|NP_836546.1|	0.980850676114783523767512217141749	95	321	321	1	2e-175	617	198215	Shigella flexneri 2a str. 2457T	Bacteria;Proteobacteria;Gammaproteobacteria;Enterobacteriales;Enterobacteriaceae;Shigella	thioredoxin reductase, FAD/NAD(P)-binding [Escherichia coli K12]	thioredoxin reductase [Shigella flexneri 2a str. 2457T] gi|56479756|ref|NP_706773.2| thioredoxin reductase [Shigella flexneri 2a str. 301] gi|110804889|ref|YP_688409.1| thioredoxin reductase [Shigella flexneri 5 str. 8401] gi|30040621|gb|AAP16352.1| thioredoxin reductase [Shigella flexneri 2a str. 2457T] gi|56383307|gb|AAN42480.2| thioredoxin reductase [Shigella flexneri 2a str. 301] gi|110614437…
gi|1787116|gb|AAC73975.1|	499	489	20	gi|585429|sp|P37425|LRP_SERMA	gi|74311447|ref|YP_309866.1|	0.980850676114783523767512217141749	99	164	164	1	6e-87	322	300269	Shigella sonnei Ss046	Bacteria;Proteobacteria;Gammaproteobacteria;Enterobacteriales;Enterobacteriaceae;Shigella	DNA-binding transcriptional dual regulator, leucine-binding [Escherichia coli K12]	regulator for leucine (or lrp) regulon and high-affinity branched-chain amino acid transport system [Shigella sonnei Ss046] gi|73854924|gb|AAZ87631.1| regulator for leucine (or lrp) regulon and high-affinity branched-chain amino acid transport system [Shigella sonnei Ss046]
gi|1787117|gb|AAC73976.1|	10	1	1	gi|75178306|ref|ZP_00698360.1|	gi|75178306|ref|ZP_00698360.1|	0.980850676114783523767512217141749	72	1329	1329	1	0	1811	344609	Shigella boydii BS512	Bacteria;Proteobacteria;Gammaproteobacteria;Enterobacteriales;Enterobacteriaceae;Shigella	DNA-binding membrane protein required for chromosome resolution and partitioning [Escherichia coli K12]	COG1674: DNA segregation ATPase FtsK/SpoIIIE and related proteins [Shigella boydii BS512]
gi|1787118|gb|AAC73977.1|	95	91	7	gi|110804892|ref|YP_688412.1|	gi|110804892|ref|YP_688412.1|	0.980850676114783523767512217141749	90	204	203	0.995098039215686274509803921568627	3e-103	377	373384	Shigella flexneri 5 str. 8401	Bacteria;Proteobacteria;Gammaproteobacteria;Enterobacteriales;Enterobacteriaceae;Shigella	chaperone for lipoproteins [Escherichia coli K12]	outer-membrane lipoprotein carrier protein precursor [Shigella flexneri 5 str. 8401] gi|47117712|sp|P61316|LOLA_ECOLI Outer-membrane lipoprotein carrier protein precursor (P20) gi|47117713|sp|P61317|LOLA_ECOL6 Outer-membrane lipoprotein carrier protein precursor (P20) gi|47117714|sp|P61318|LOLA_ECO57 Outer-membrane lipoprotein carrier protein precursor (P20) gi|47117715|sp|P61319|LOLA_SHIFL Outer…
gi|1787119|gb|AAC73978.1|	364	357	7	gi|74311450|ref|YP_309869.1|	gi|74311450|ref|YP_309869.1|	0.980850676114783523767512217141749	99	447	447	1	0	886	300269	Shigella sonnei Ss046	Bacteria;Proteobacteria;Gammaproteobacteria;Enterobacteriales;Enterobacteriaceae;Shigella	recombination protein [Escherichia coli K12]	putative polynucleotide enzyme [Shigella sonnei Ss046] gi|75189932|ref|ZP_00703199.1| COG2256: ATPase related to the helicase subunit of the Holliday junction resolvase [Escherichia coli E24377A] gi|73854927|gb|AAZ87634.1| putative polynucleotide enzyme [Shigella sonnei Ss046]
gi|1787120|gb|AAC73979.1|	464	457	3	gi|82777585|ref|YP_403934.1|	gi|82777585|ref|YP_403934.1|	0.980850676114783523767512217141749	95	430	430	1	0	817	300267	Shigella dysenteriae Sd197	Bacteria;Proteobacteria;Gammaproteobacteria;Enterobacteriales;Enterobacteriaceae;Shigella	seryl-tRNA synthetase, also charges selenocysteinyl-tRNA with serine [Escherichia coli K12]	serine tRNA synthetase; also charges selenocystein tRNA with serine [Shigella dysenteriae Sd197] gi|81241733|gb|ABB62443.1| serine tRNA synthetase; also charges selenocystein tRNA with serine [Shigella dysenteriae Sd197]
gi|1787122|gb|AAC73981.1|	257	235	9	gi|24112270|ref|NP_706780.1|	gi|24112270|ref|NP_706780.1|	0.980850676114783523767512217141749	99	205	205	1	9e-126	451	198214	Shigella flexneri 2a str. 301	Bacteria;Proteobacteria;Gammaproteobacteria;Enterobacteriales;Enterobacteriaceae;Shigella	dimethyl sulfoxide reductase, anaerobic, subunit B [Escherichia coli K12]	anaerobic dimethyl sulfoxide reductase subunit B [Shigella flexneri 2a str. 301] gi|33301071|sp|Q83RZ7|DMSB_SHIFL Anaerobic dimethyl sulfoxide reductase chain B (DMSO reductase iron-sulfur subunit) gi|24051122|gb|AAN42487.1| anaerobic dimethyl sulfoxide reductase subunit B [Shigella flexneri 2a str. 301]
gi|1787123|gb|AAC73982.1|	52	39	4	gi|74311454|ref|YP_309873.1|	gi|74311454|ref|YP_309873.1|	0.980850676114783523767512217141749	89	287	287	1	4e-143	510	300269	Shigella sonnei Ss046	Bacteria;Proteobacteria;Gammaproteobacteria;Enterobacteriales;Enterobacteriaceae;Shigella	dimethyl sulfoxide reductase, anaerobic, subunit C [Escherichia coli K12]	anaerobic dimethyl sulfoxide reductase subunit C [Shigella sonnei Ss046] gi|73854931|gb|AAZ87638.1| anaerobic dimethyl sulfoxide reductase subunit C [Shigella sonnei Ss046]
[truncated: 3,462 more rows]
