# Supplementary material for: DarkHorse: a method for genome-wide prediction of horizontal gene transfer
Source: Genome Biol. 2007 Feb 2;8(2):R16. doi: 10.1186/gb-2007-8-2-r16 (PMC1852411; doi:10.1186/gb-2007-8-2-r16)
Supplement: Additional data file 2 — The filter threshold setting was zero and self definition was set as 'Thermoplasma'. [file gb-2007-8-2-r16-S2.txt]

query_id	num_blasthits	nonself_hits	cand_set_num	tophit_id	besthit_id	LPI	pct_id	seq_length	align_len	align_coverage	evalue	bitscore	tax_id	species	lineage	query_annotation	besthit_annotation
gi|16081188|ref|NP_393480.1|	6	4	1	gi|48430212|gb|AAT43077.1|	gi|48430212|gb|AAT43077.1|	0.786495755	36	356	352	0.988764045	4.00E-65	251	263820	Picrophilus torridus DSM 9790	Archaea;Euryarchaeota;Thermoplasmata;Thermoplasmatales;Picrophilaceae;Picrophilus	V-type ATP synthase subunit C [Thermoplasma acidophilum DSM 1728]	A1AO H+ ATPase subunit C [Picrophilus torridus DSM 9790] >gi|48477564|ref|YP_023270.1| V-type ATP synthase subunit C [Picrophilus torridus DSM 9790]
gi|16081189|ref|NP_393481.1|	5	3	1	gi|68141138|gb|EAM94429.1|	gi|68141138|gb|EAM94429.1|	0.761947926	43	104	102	0.980769231	2.00E-16	86	333146	Ferroplasma acidarmanus Fer1	Archaea;Euryarchaeota;Thermoplasmata;Thermoplasmatales;Ferroplasmaceae;Ferroplasma	V-type ATP synthase subunit F [Thermoplasma acidophilum DSM 1728]	H+-transporting ATP synthase, subunit F [Ferroplasma acidarmanus Fer1] >gi|69268396|ref|ZP_00609179.1| H+-transporting ATP synthase, subunit F [Ferroplasma acidarmanus Fer1]
gi|16081190|ref|NP_393482.1|	3	1	1	gi|29420861|dbj|BAC66652.1|	gi|29420861|dbj|BAC66652.1|	0.018298049	38	764	525	0.687172775	2.00E-84	317	34358	Saccharomyces exiguus	Eukaryota;Fungi;Ascomycota;Saccharomycotina;Saccharomycetes;Saccharomycetales;Saccharomycetaceae;Saccharomyces	V-type ATP synthase subunit A [Thermoplasma acidophilum DSM 1728]	vacuolar membrane ATPase subunit a precursor 1 [Saccharomyces exiguus]
gi|16081191|ref|NP_393483.1|	267	264	1	gi|48430209|gb|AAT43074.1|	gi|48430209|gb|AAT43074.1|	0.786495755	70	476	457	0.960084034	0	653	263820	Picrophilus torridus DSM 9790	Archaea;Euryarchaeota;Thermoplasmata;Thermoplasmatales;Picrophilaceae;Picrophilus	V-type ATP synthase subunit B [Thermoplasma acidophilum DSM 1728]	A1AO H+ ATPase subunit B [Picrophilus torridus DSM 9790] >gi|73920416|sp|Q6L1S8|VATB_PICTO V-type ATP synthase beta chain (V-type ATPase subunit B) >gi|48477561|ref|YP_023267.1| V-type ATP synthase subunit B [Picrophilus torridus DSM 9790]
gi|16081192|ref|NP_393484.1|	61	58	1	gi|48430208|gb|AAT43073.1|	gi|48430208|gb|AAT43073.1|	0.786495755	49	213	171	0.802816901	2.00E-41	171	263820	Picrophilus torridus DSM 9790	Archaea;Euryarchaeota;Thermoplasmata;Thermoplasmatales;Picrophilaceae;Picrophilus	V-type ATP synthase subunit D [Thermoplasma acidophilum DSM 1728]	A1AO H+ ATPase subunit D [Picrophilus torridus DSM 9790] >gi|48477560|ref|YP_023266.1| V-type ATP synthase subunit D [Picrophilus torridus DSM 9790]
gi|16081193|ref|NP_393486.1|	9	7	1	gi|48430206|gb|AAT43071.1|	gi|48430206|gb|AAT43071.1|	0.786495755	47	637	635	0.996860283	4.00E-161	571	263820	Picrophilus torridus DSM 9790	Archaea;Euryarchaeota;Thermoplasmata;Thermoplasmatales;Picrophilaceae;Picrophilus	ATP synthase subunit I [Thermoplasma acidophilum DSM 1728]	A1AO H+ ATPase subunit I [Picrophilus torridus DSM 9790] >gi|48477558|ref|YP_023264.1| ATP synthase subunit I [Picrophilus torridus DSM 9790]
gi|16081194|ref|NP_393487.1|	139	137	1	gi|68140699|gb|EAM93996.1|	gi|68140699|gb|EAM93996.1|	0.761947926	54	203	191	0.9408867	1.00E-52	208	333146	Ferroplasma acidarmanus Fer1	Archaea;Euryarchaeota;Thermoplasmata;Thermoplasmatales;Ferroplasmaceae;Ferroplasma	hypothetical protein Ta0009 [Thermoplasma acidophilum DSM 1728]	SNO glutamine amidotransferase [Ferroplasma acidarmanus Fer1] >gi|69268853|ref|ZP_00609485.1| SNO glutamine amidotransferase [Ferroplasma acidarmanus Fer1]
gi|16081195|ref|NP_393489.1|	240	238	1	gi|48430261|gb|AAT43126.1|	gi|48430261|gb|AAT43126.1|	0.786495755	59	312	310	0.993589744	1.00E-105	386	263820	Picrophilus torridus DSM 9790	Archaea;Euryarchaeota;Thermoplasmata;Thermoplasmatales;Picrophilaceae;Picrophilus	UDP-glucose 4-epimerase related protein [Thermoplasma acidophilum DSM 1728]	UDP-glucose 4-epimerase [Picrophilus torridus DSM 9790] >gi|48477613|ref|YP_023319.1| UDP-glucose 4-epimerase [Picrophilus torridus DSM 9790]
gi|16081197|ref|NP_393491.1|	417	415	1	gi|48430200|gb|AAT43065.1|	gi|48430200|gb|AAT43065.1|	0.786495755	74	205	204	0.995121951	2.00E-88	327	263820	Picrophilus torridus DSM 9790	Archaea;Euryarchaeota;Thermoplasmata;Thermoplasmatales;Picrophilaceae;Picrophilus	probable Fe-superoxide dismutase (sod) [Thermoplasma acidophilum DSM 1728]	superoxide dismutase [Fe] [Picrophilus torridus DSM 9790] >gi|48477552|ref|YP_023258.1| superoxide dismutase [Fe] [Picrophilus torridus DSM 9790]
gi|16081198|ref|NP_393493.1|	35	34	1	gi|68140130|gb|EAM93438.1|	gi|68140130|gb|EAM93438.1|	0.761947926	42	259	228	0.88030888	3.00E-51	204	333146	Ferroplasma acidarmanus Fer1	Archaea;Euryarchaeota;Thermoplasmata;Thermoplasmatales;Ferroplasmaceae;Ferroplasma	hypothetical membrane protein [Thermoplasma acidophilum DSM 1728]	Protein of unknown function DUF6 [Ferroplasma acidarmanus Fer1] >gi|69269712|ref|ZP_00610053.1| Protein of unknown function DUF6 [Ferroplasma acidarmanus Fer1]
gi|16081199|ref|NP_393494.1|	32	30	1	gi|48429756|gb|AAT42621.1|	gi|48429756|gb|AAT42621.1|	0.786495755	48	188	186	0.989361702	2.00E-49	198	263820	Picrophilus torridus DSM 9790	Archaea;Euryarchaeota;Thermoplasmata;Thermoplasmatales;Picrophilaceae;Picrophilus	hypothetical protein Ta0016 [Thermoplasma acidophilum DSM 1728]	methyltransferase [Picrophilus torridus DSM 9790] >gi|48477108|ref|YP_022814.1| methyltransferase [Picrophilus torridus DSM 9790]
gi|16081200|ref|NP_393495.1|	11	8	1	gi|48431047|gb|AAT43912.1|	gi|48431047|gb|AAT43912.1|	0.786495755	47	297	278	0.936026936	4.00E-71	271	263820	Picrophilus torridus DSM 9790	Archaea;Euryarchaeota;Thermoplasmata;Thermoplasmatales;Picrophilaceae;Picrophilus	hypothetical membrane protein [Thermoplasma acidophilum DSM 1728]	sodium-dependent phosphate transporter [Picrophilus torridus DSM 9790] >gi|48478399|ref|YP_024105.1| sodium-dependent phosphate transporter [Picrophilus torridus DSM 9790]
gi|16081201|ref|NP_393496.1|	5	2	1	gi|68140127|gb|EAM93435.1|	gi|68140127|gb|EAM93435.1|	0.761947926	35	188	166	0.882978723	3.00E-24	114	333146	Ferroplasma acidarmanus Fer1	Archaea;Euryarchaeota;Thermoplasmata;Thermoplasmatales;Ferroplasmaceae;Ferroplasma	hypothetical protein Ta0018 [Thermoplasma acidophilum DSM 1728]	conserved hypothetical protein [Ferroplasma acidarmanus Fer1] >gi|69269709|ref|ZP_00610050.1| conserved hypothetical protein [Ferroplasma acidarmanus Fer1]
gi|16081202|ref|NP_393497.1|	212	208	1	gi|68140274|gb|EAM93579.1|	gi|68140274|gb|EAM93579.1|	0.761947926	53	213	206	0.96713615	1.00E-58	228	333146	Ferroplasma acidarmanus Fer1	Archaea;Euryarchaeota;Thermoplasmata;Thermoplasmatales;Ferroplasmaceae;Ferroplasma	hypothetical membrane protein [Thermoplasma acidophilum DSM 1728]	Multiple antibiotic resistance (MarC)-related proteins [Ferroplasma acidarmanus Fer1] >gi|69269549|ref|ZP_00609950.1| Multiple antibiotic resistance (MarC)-related proteins [Ferroplasma acidarmanus Fer1]
gi|16081203|ref|NP_393498.1|	28	26	1	gi|48430343|gb|AAT43208.1|	gi|48430343|gb|AAT43208.1|	0.786495755	32	172	161	0.936046512	7.00E-18	92	263820	Picrophilus torridus DSM 9790	Archaea;Euryarchaeota;Thermoplasmata;Thermoplasmatales;Picrophilaceae;Picrophilus	hypothetical protein Ta0020 [Thermoplasma acidophilum DSM 1728]	2'-5' RNA ligase [Picrophilus torridus DSM 9790] >gi|48477695|ref|YP_023401.1| 2'-5' RNA ligase [Picrophilus torridus DSM 9790]
gi|16081204|ref|NP_393501.1|	25	23	1	gi|68140480|gb|EAM93781.1|	gi|68140480|gb|EAM93781.1|	0.761947926	45	256	256	1	9.00E-59	229	333146	Ferroplasma acidarmanus Fer1	Archaea;Euryarchaeota;Thermoplasmata;Thermoplasmatales;Ferroplasmaceae;Ferroplasma	hypothetical protein Ta0022 [Thermoplasma acidophilum DSM 1728]	Protein of unknown function DUF516 [Ferroplasma acidarmanus Fer1] >gi|69269245|ref|ZP_00609753.1| Protein of unknown function DUF516 [Ferroplasma acidarmanus Fer1]
gi|16081205|ref|NP_393503.1|	5	3	1	gi|48430282|gb|AAT43147.1|	gi|48430282|gb|AAT43147.1|	0.786495755	46	477	470	0.985324948	6.00E-132	474	263820	Picrophilus torridus DSM 9790	Archaea;Euryarchaeota;Thermoplasmata;Thermoplasmatales;Picrophilaceae;Picrophilus	hypothetical protein Ta0024 [Thermoplasma acidophilum DSM 1728]	hypothetical protein PTO0562 [Picrophilus torridus DSM 9790] >gi|48477634|ref|YP_023340.1| hypothetical protein PTO0562 [Picrophilus torridus DSM 9790]
gi|16081206|ref|NP_393504.1|	55	53	1	gi|48430283|gb|AAT43148.1|	gi|48430283|gb|AAT43148.1|	0.786495755	67	338	335	0.99112426	4.00E-129	464	263820	Picrophilus torridus DSM 9790	Archaea;Euryarchaeota;Thermoplasmata;Thermoplasmatales;Picrophilaceae;Picrophilus	hypothetical protein Ta0025 [Thermoplasma acidophilum DSM 1728]	hypothetical protein PTO0563 [Picrophilus torridus DSM 9790] >gi|48477635|ref|YP_023341.1| hypothetical protein PTO0563 [Picrophilus torridus DSM 9790]
gi|16081207|ref|NP_393505.1|	56	54	1	gi|48430284|gb|AAT43149.1|	gi|48430284|gb|AAT43149.1|	0.786495755	49	316	307	0.971518987	8.00E-77	290	263820	Picrophilus torridus DSM 9790	Archaea;Euryarchaeota;Thermoplasmata;Thermoplasmatales;Picrophilaceae;Picrophilus	threonine synthase [Thermoplasma acidophilum DSM 1728]	pyridoxal-phosphate dependent enzyme [Picrophilus torridus DSM 9790] >gi|48477636|ref|YP_023342.1| threonine synthase [Picrophilus torridus DSM 9790]
gi|16081208|ref|NP_393506.1|	284	281	1	gi|48430448|gb|AAT43313.1|	gi|48430448|gb|AAT43313.1|	0.786495755	49	284	271	0.954225352	7.00E-66	253	263820	Picrophilus torridus DSM 9790	Archaea;Euryarchaeota;Thermoplasmata;Thermoplasmatales;Picrophilaceae;Picrophilus	alcohol dehydrogenase related protein [Thermoplasma acidophilum DSM 1728]	2,5-diketo-D-gluconic acid reductase [Picrophilus torridus DSM 9790] >gi|48477800|ref|YP_023506.1| 2,5-diketo-D-gluconic acid reductase [Picrophilus torridus DSM 9790]
gi|16081209|ref|NP_393507.1|	27	24	1	gi|76795907|ref|ZP_00778277.1|	gi|76795907|ref|ZP_00778277.1|	0.040544254	40	118	106	0.898305085	8.00E-16	84	340099	Thermoanaerobacter ethanolicus ATCC 33223	Bacteria;Firmicutes;Clostridia;Thermoanaerobacteriales;Thermoanaerobacteriaceae;Thermoanaerobacter	hypothetical protein Ta0028 [Thermoplasma acidophilum DSM 1728]	Transposase, IS605 OrfB [Thermoanaerobacter ethanolicus ATCC 33223] >gi|76588675|gb|EAO65077.1| Transposase, IS605 OrfB [Thermoanaerobacter ethanolicus ATCC 33223]
gi|16081210|ref|NP_393508.1|	74	71	1	gi|20515704|gb|AAM23977.1|	gi|20515704|gb|AAM23977.1|	0.040544254	49	282	265	0.939716312	7.00E-66	253	273068	Thermoanaerobacter tengcongensis MB4	Bacteria;Firmicutes;Clostridia;Thermoanaerobacteriales;Thermoanaerobacteriaceae;Thermoanaerobacter	hypothetical protein Ta0029 [Thermoplasma acidophilum DSM 1728]	predicted transposase [Thermoanaerobacter tengcongensis MB4] >gi|20807202|ref|NP_622373.1| predicted transposase [Thermoanaerobacter tengcongensis MB4]
gi|16081211|ref|NP_393509.1|	218	211	1	gi|18160065|gb|AAL63445.1|	gi|18160065|gb|AAL63445.1|	0.409538282	55	391	390	0.997442455	3.00E-122	441	178306	Pyrobaculum aerophilum str. IM2	Archaea;Crenarchaeota;Thermoprotei;Thermoproteales;Thermoproteaceae;Pyrobaculum	acetyl-CoA acetyltransferase [Thermoplasma acidophilum DSM 1728]	acetyl-CoA C-acyltransferase [Pyrobaculum aerophilum str. IM2] >gi|18312596|ref|NP_559263.1| acetyl-CoA acetyltransferase [Pyrobaculum aerophilum str. IM2]
gi|16081212|ref|NP_393510.1|	20	17	1	gi|68568567|gb|AAY81496.1|	gi|68568567|gb|AAY81496.1|	0.42796386	46	157	145	0.923566879	4.00E-29	129	330779	Sulfolobus acidocaldarius DSM 639	Archaea;Crenarchaeota;Thermoprotei;Sulfolobales;Sulfolobaceae;Sulfolobus	hypothetical protein Ta0031 [Thermoplasma acidophilum DSM 1728]	conserved Archaeal protein [Sulfolobus acidocaldarius DSM 639] >gi|70607919|ref|YP_256789.1| hypothetical protein Saci_2210 [Sulfolobus acidocaldarius DSM 639]
gi|16081214|ref|NP_393512.1|	11	8	1	gi|48430339|gb|AAT43204.1|	gi|48430339|gb|AAT43204.1|	0.786495755	41	199	194	0.974874372	2.00E-43	178	263820	Picrophilus torridus DSM 9790	Archaea;Euryarchaeota;Thermoplasmata;Thermoplasmatales;Picrophilaceae;Picrophilus	hypothetical protein Ta0033 [Thermoplasma acidophilum DSM 1728]	hypothetical protein PTO0619 [Picrophilus torridus DSM 9790] >gi|48477691|ref|YP_023397.1| hypothetical protein PTO0619 [Picrophilus torridus DSM 9790]
gi|16081215|ref|NP_393513.1|	25	22	1	gi|48430098|gb|AAT42963.1|	gi|48430098|gb|AAT42963.1|	0.786495755	73	94	94	1	7.00E-34	144	263820	Picrophilus torridus DSM 9790	Archaea;Euryarchaeota;Thermoplasmata;Thermoplasmatales;Picrophilaceae;Picrophilus	hypothetical protein Ta0034 [Thermoplasma acidophilum DSM 1728]	hypothetical protein PTO0378 [Picrophilus torridus DSM 9790] >gi|48477450|ref|YP_023156.1| hypothetical protein PTO0378 [Picrophilus torridus DSM 9790]
gi|16081216|ref|NP_393514.1|	3	1	1	gi|68139751|gb|EAM93076.1|	gi|68139751|gb|EAM93076.1|	0.761947926	45	171	166	0.970760234	8.00E-33	142	333146	Ferroplasma acidarmanus Fer1	Archaea;Euryarchaeota;Thermoplasmata;Thermoplasmatales;Ferroplasmaceae;Ferroplasma	hypothetical protein Ta0035 [Thermoplasma acidophilum DSM 1728]	conserved hypothetical protein [Ferroplasma acidarmanus Fer1] >gi|69270442|ref|ZP_00610453.1| conserved hypothetical protein [Ferroplasma acidarmanus Fer1]
gi|16081217|ref|NP_393516.1|	150	148	1	gi|48430340|gb|AAT43205.1|	gi|48430340|gb|AAT43205.1|	0.786495755	57	259	259	1	6.00E-85	316	263820	Picrophilus torridus DSM 9790	Archaea;Euryarchaeota;Thermoplasmata;Thermoplasmatales;Picrophilaceae;Picrophilus	hypothetical protein Ta0037 [Thermoplasma acidophilum DSM 1728]	ATP (GTP)-binding protein [Picrophilus torridus DSM 9790] >gi|48477692|ref|YP_023398.1| ATP (GTP)-binding protein [Picrophilus torridus DSM 9790]
gi|16081218|ref|NP_393517.1|	362	354	1	gi|68140728|gb|EAM94025.1|	gi|68140728|gb|EAM94025.1|	0.761947926	48	201	194	0.965174129	3.00E-47	190	333146	Ferroplasma acidarmanus Fer1	Archaea;Euryarchaeota;Thermoplasmata;Thermoplasmatales;Ferroplasmaceae;Ferroplasma	72K mitochondrial outer membrane protein related protein [Thermoplasma acidophilum DSM 1728]	TPR repeat [Ferroplasma acidarmanus Fer1] >gi|69268882|ref|ZP_00609514.1| TPR repeat [Ferroplasma acidarmanus Fer1]
gi|16081219|ref|NP_393518.1|	9	8	1	gi|68139739|gb|EAM93065.1|	gi|68139739|gb|EAM93065.1|	0.761947926	47	154	151	0.980519481	3.00E-35	149	333146	Ferroplasma acidarmanus Fer1	Archaea;Euryarchaeota;Thermoplasmata;Thermoplasmatales;Ferroplasmaceae;Ferroplasma	hypothetical protein Ta0039 [Thermoplasma acidophilum DSM 1728]	Molybdopterin-guanine dinucleotide biosynthesis protein [Ferroplasma acidarmanus Fer1] >gi|69270468|ref|ZP_00610464.1| Molybdopterin-guanine dinucleotide biosynthesis protein [Ferroplasma acidarmanus Fer1]
gi|16081220|ref|NP_393519.1|	154	152	1	gi|48430252|gb|AAT43117.1|	gi|48430252|gb|AAT43117.1|	0.786495755	52	791	775	0.97977244	0	847	263820	Picrophilus torridus DSM 9790	Archaea;Euryarchaeota;Thermoplasmata;Thermoplasmatales;Picrophilaceae;Picrophilus	valyl-tRNA synthetase [Thermoplasma acidophilum DSM 1728]	valyl-tRNA synthetase [Picrophilus torridus DSM 9790] >gi|48477604|ref|YP_023310.1| valyl-tRNA synthetase [Picrophilus torridus DSM 9790]
gi|16081221|ref|NP_393520.1|	18	16	1	gi|68141111|gb|EAM94402.1|	gi|68141111|gb|EAM94402.1|	0.761947926	47	194	146	0.75257732	5.00E-31	136	333146	Ferroplasma acidarmanus Fer1	Archaea;Euryarchaeota;Thermoplasmata;Thermoplasmatales;Ferroplasmaceae;Ferroplasma	hypothetical protein Ta0041 [Thermoplasma acidophilum DSM 1728]	conserved hypothetical protein [Ferroplasma acidarmanus Fer1] >gi|69268369|ref|ZP_00609152.1| conserved hypothetical protein [Ferroplasma acidarmanus Fer1]
gi|16081222|ref|NP_393521.1|	18	14	1	gi|68141068|gb|EAM94359.1|	gi|68141068|gb|EAM94359.1|	0.761947926	35	205	179	0.873170732	2.00E-23	111	333146	Ferroplasma acidarmanus Fer1	Archaea;Euryarchaeota;Thermoplasmata;Thermoplasmatales;Ferroplasmaceae;Ferroplasma	hypothetical protein Ta0042 [Thermoplasma acidophilum DSM 1728]	Protein of unknown function DUF99 [Ferroplasma acidarmanus Fer1] >gi|69268326|ref|ZP_00609109.1| Protein of unknown function DUF99 [Ferroplasma acidarmanus Fer1]
gi|16081223|ref|NP_393525.1|	4	2	1	gi|18893435|gb|AAL81453.1|	gi|18893435|gb|AAL81453.1|	0.550659068	32	306	278	0.908496732	2.00E-26	122	186497	Pyrococcus furiosus DSM 3638	Archaea;Euryarchaeota;Thermococci;Thermococcales;Thermococcaceae;Pyrococcus	anaerobic sulfite reduction protein A related protein [Thermoplasma acidophilum DSM 1728]	H-II hydrogenase subunit beta [Pyrococcus furiosus DSM 3638] >gi|7406954|gb|AAF61851.1| sulfhydrogenase II subunit b [Pyrococcus furiosus] >gi|18977701|ref|NP_579058.1| H-II hydrogenase subunit beta [Pyrococcus furiosus DSM 3638]
gi|16081224|ref|NP_393526.1|	38	36	1	gi|82745366|ref|ZP_00907878.1|	gi|82745366|ref|ZP_00907878.1|	0.04007848	36	244	238	0.975409836	9.00E-40	166	290402	Clostridium beijerincki NCIMB 8052	Bacteria;Firmicutes;Clostridia;Clostridiales;Clostridiaceae;Clostridium	anaerobic sulfite reduction protein B related protein [Thermoplasma acidophilum DSM 1728]	anaerobic sulfite reductase subunit B [Clostridium beijerincki NCIMB 8052] >gi|82726597|gb|EAP61334.1| anaerobic sulfite reductase subunit B [Clostridium beijerincki NCIMB 8052]
gi|16081225|ref|NP_393527.1|	38	29	1	gi|68140503|gb|EAM93804.1|	gi|68140503|gb|EAM93804.1|	0.761947926	49	476	466	0.978991597	4.00E-130	468	333146	Ferroplasma acidarmanus Fer1	Archaea;Euryarchaeota;Thermoplasmata;Thermoplasmatales;Ferroplasmaceae;Ferroplasma	phosphate permease related protein [Thermoplasma acidophilum DSM 1728]	General substrate transporter [Ferroplasma acidarmanus Fer1] >gi|69269268|ref|ZP_00609776.1| General substrate transporter [Ferroplasma acidarmanus Fer1]
gi|16081227|ref|NP_393529.1|	69	67	1	gi|48429923|gb|AAT42788.1|	gi|48429923|gb|AAT42788.1|	0.786495755	54	150	150	1	5.00E-40	164	263820	Picrophilus torridus DSM 9790	Archaea;Euryarchaeota;Thermoplasmata;Thermoplasmatales;Picrophilaceae;Picrophilus	30S ribosomal protein S19e [Thermoplasma acidophilum DSM 1728]	small subunit ribosomal protein S19E [Picrophilus torridus DSM 9790] >gi|48477275|ref|YP_022981.1| 30S ribosomal protein S19e [Picrophilus torridus DSM 9790]
gi|16081230|ref|NP_393532.1|	31	29	1	gi|68140240|gb|EAM93545.1|	gi|68140240|gb|EAM93545.1|	0.761947926	70	51	51	1	2.00E-15	83	333146	Ferroplasma acidarmanus Fer1	Archaea;Euryarchaeota;Thermoplasmata;Thermoplasmatales;Ferroplasmaceae;Ferroplasma	50S ribosomal protein L39e [Thermoplasma acidophilum DSM 1728]	Ribosomal protein L39e [Ferroplasma acidarmanus Fer1] >gi|69269515|ref|ZP_00609916.1| Ribosomal protein L39e [Ferroplasma acidarmanus Fer1]
gi|16081231|ref|NP_393533.1|	7	4	1	gi|68140241|gb|EAM93546.1|	gi|68140241|gb|EAM93546.1|	0.761947926	46	92	84	0.913043478	3.00E-15	82	333146	Ferroplasma acidarmanus Fer1	Archaea;Euryarchaeota;Thermoplasmata;Thermoplasmatales;Ferroplasmaceae;Ferroplasma	50S ribosomal protein L31 [Thermoplasma acidophilum DSM 1728]	50S ribosomal protein L31e [Ferroplasma acidarmanus Fer1] >gi|69269516|ref|ZP_00609917.1| 50S ribosomal protein L31e [Ferroplasma acidarmanus Fer1]
gi|16081232|ref|NP_393535.1|	160	158	1	gi|48429928|gb|AAT42793.1|	gi|48429928|gb|AAT42793.1|	0.786495755	55	171	165	0.964912281	5.00E-49	196	263820	Picrophilus torridus DSM 9790	Archaea;Euryarchaeota;Thermoplasmata;Thermoplasmatales;Picrophilaceae;Picrophilus	orotate phosphoribosyltransferase [Thermoplasma acidophilum DSM 1728]	orotate phosphoribosyltransferase [Picrophilus torridus DSM 9790] >gi|48477280|ref|YP_022986.1| orotate phosphoribosyltransferase [Picrophilus torridus DSM 9790]
gi|16081233|ref|NP_393537.1|	85	80	1	gi|48430463|gb|AAT43328.1|	gi|48430463|gb|AAT43328.1|	0.786495755	55	154	144	0.935064935	5.00E-43	174	263820	Picrophilus torridus DSM 9790	Archaea;Euryarchaeota;Thermoplasmata;Thermoplasmatales;Picrophilaceae;Picrophilus	N-terminal acetyltransferase complex ard1 subunit related protein [Thermoplasma acidophilum DSM 1728]	ribosomal protein s18 alanine acetyltransferase [Picrophilus torridus DSM 9790] >gi|48477815|ref|YP_023521.1| ribosomal protein s18 alanine acetyltransferase [Picrophilus torridus DSM 9790]
gi|16081234|ref|NP_393538.1|	55	53	2	gi|73921003|sp|Q6L123|METK_PICTO	gi|73921003|sp|Q6L123|METK_PICTO	0.786495755	75	400	398	0.995	2.00E-173	611	82076	Picrophilus torridus	Archaea;Euryarchaeota;Thermoplasmata;Thermoplasmatales;Picrophilaceae;Picrophilus	S-adenosylmethionine synthetase [Thermoplasma acidophilum DSM 1728]	S-adenosylmethionine synthetase (Methionine adenosyltransferase) (AdoMet synthetase)
gi|16081235|ref|NP_393539.1|	282	280	1	gi|68140418|gb|EAM93721.1|	gi|68140418|gb|EAM93721.1|	0.761947926	49	491	502	1.022403259	1.00E-127	460	333146	Ferroplasma acidarmanus Fer1	Archaea;Euryarchaeota;Thermoplasmata;Thermoplasmatales;Ferroplasmaceae;Ferroplasma	phosphoribosylaminoimidazolecarboxamide formyltransferase [Thermoplasma acidophilum DSM 1728]	IMP cyclohydrolase [Ferroplasma acidarmanus Fer1] >gi|69269354|ref|ZP_00609830.1| IMP cyclohydrolase [Ferroplasma acidarmanus Fer1]
gi|16081236|ref|NP_393540.1|	496	490	1	gi|20515532|gb|AAM23820.1|	gi|20515532|gb|AAM23820.1|	0.040544254	44	251	252	1.003984064	6.00E-47	190	273068	Thermoanaerobacter tengcongensis MB4	Bacteria;Firmicutes;Clostridia;Thermoanaerobacteriales;Thermoanaerobacteriaceae;Thermoanaerobacter	probable 3-HYDROXYBUTYRYL-COA DEHYDRATASE [Thermoplasma acidophilum DSM 1728]	Enoyl-CoA hydratase/carnithine racemase [Thermoanaerobacter tengcongensis MB4] >gi|20807045|ref|NP_622216.1| enoyl-CoA hydratase [Thermoanaerobacter tengcongensis MB4]
gi|16081237|ref|NP_393541.1|	11	8	1	gi|48430466|gb|AAT43331.1|	gi|48430466|gb|AAT43331.1|	0.786495755	44	279	238	0.853046595	1.00E-59	233	263820	Picrophilus torridus DSM 9790	Archaea;Euryarchaeota;Thermoplasmata;Thermoplasmatales;Picrophilaceae;Picrophilus	hypothetical protein Ta0062 [Thermoplasma acidophilum DSM 1728]	conserved hypothetical membrane protein [Picrophilus torridus DSM 9790] >gi|48477818|ref|YP_023524.1| hypothetical protein PTO0746 [Picrophilus torridus DSM 9790]
gi|16081238|ref|NP_393542.1|	92	90	1	gi|68140392|gb|EAM93695.1|	gi|68140392|gb|EAM93695.1|	0.761947926	54	770	749	0.972727273	0	853	333146	Ferroplasma acidarmanus Fer1	Archaea;Euryarchaeota;Thermoplasmata;Thermoplasmatales;Ferroplasmaceae;Ferroplasma	DNA topoisomerase I [Thermoplasma acidophilum DSM 1728]	DNA topoisomerase I:TOPRIM [Ferroplasma acidarmanus Fer1] >gi|69269328|ref|ZP_00609804.1| DNA topoisomerase I:TOPRIM [Ferroplasma acidarmanus Fer1]
gi|16081239|ref|NP_393545.1|	500	498	1	gi|48429921|gb|AAT42786.1|	gi|48429921|gb|AAT42786.1|	0.786495755	53	260	254	0.976923077	1.00E-74	282	263820	Picrophilus torridus DSM 9790	Archaea;Euryarchaeota;Thermoplasmata;Thermoplasmatales;Picrophilaceae;Picrophilus	gliding motility protein (gldA) related protein [Thermoplasma acidophilum DSM 1728]	ABC transporter ATP-binding protein [Picrophilus torridus DSM 9790] >gi|48477273|ref|YP_022979.1| ABC transporter ATP-binding protein [Picrophilus torridus DSM 9790]
gi|16081240|ref|NP_393546.1|	10	8	1	gi|68140235|gb|EAM93540.1|	gi|68140235|gb|EAM93540.1|	0.761947926	40	326	317	0.972392638	3.00E-63	245	333146	Ferroplasma acidarmanus Fer1	Archaea;Euryarchaeota;Thermoplasmata;Thermoplasmatales;Ferroplasmaceae;Ferroplasma	hypothetical protein Ta0067 [Thermoplasma acidophilum DSM 1728]	Protein of unknown function DUF125 [Ferroplasma acidarmanus Fer1] >gi|69269510|ref|ZP_00609911.1| Protein of unknown function DUF125 [Ferroplasma acidarmanus Fer1]
gi|16081241|ref|NP_393547.1|	254	252	1	gi|48430511|gb|AAT43376.1|	gi|48430511|gb|AAT43376.1|	0.786495755	65	449	446	0.993318486	9.00E-172	606	263820	Picrophilus torridus DSM 9790	Archaea;Euryarchaeota;Thermoplasmata;Thermoplasmatales;Picrophilaceae;Picrophilus	4-aminobutyrate aminotransferase [Thermoplasma acidophilum DSM 1728]	4-aminobutyrate aminotransferase [Picrophilus torridus DSM 9790] >gi|48477863|ref|YP_023569.1| 4-aminobutyrate aminotransferase [Picrophilus torridus DSM 9790]
gi|16081242|ref|NP_393548.1|	5	2	1	gi|48430512|gb|AAT43377.1|	gi|48430512|gb|AAT43377.1|	0.786495755	50	200	173	0.865	2.00E-42	174	263820	Picrophilus torridus DSM 9790	Archaea;Euryarchaeota;Thermoplasmata;Thermoplasmatales;Picrophilaceae;Picrophilus	hypothetical protein Ta0069 [Thermoplasma acidophilum DSM 1728]	hypothetical hjc gene [Picrophilus torridus DSM 9790] >gi|48477864|ref|YP_023570.1| hypothetical hjc gene [Picrophilus torridus DSM 9790]
gi|16081245|ref|NP_393551.1|	385	377	1	gi|19918384|gb|AAM07615.1|	gi|19918384|gb|AAM07615.1|	0.544739256	36	377	330	0.875331565	2.00E-64	249	188937	Methanosarcina acetivorans C2A	Archaea;Euryarchaeota;Methanomicrobia;Methanosarcinales;Methanosarcinaceae;Methanosarcina	cell division protein FtsZ [Thermoplasma acidophilum DSM 1728]	cell division protein FtsZ [Methanosarcina acetivorans str. C2A] >gi|20093060|ref|NP_619135.1| cell division protein FtsZ [Methanosarcina acetivorans C2A]
gi|16081246|ref|NP_393552.1|	49	44	1	gi|48429930|gb|AAT42795.1|	gi|48429930|gb|AAT42795.1|	0.786495755	51	215	196	0.911627907	7.00E-48	193	263820	Picrophilus torridus DSM 9790	Archaea;Euryarchaeota;Thermoplasmata;Thermoplasmatales;Picrophilaceae;Picrophilus	orotidine 5'-phosphate decarboxylase [Thermoplasma acidophilum DSM 1728]	orotidine 5'-phosphate decarboxylase [Picrophilus torridus DSM 9790] >gi|48477282|ref|YP_022988.1| orotidine 5'-phosphate decarboxylase [Picrophilus torridus DSM 9790]
gi|16081247|ref|NP_393553.1|	471	469	1	gi|48429931|gb|AAT42796.1|	gi|48429931|gb|AAT42796.1|	0.786495755	40	230	230	1	1.00E-52	208	263820	Picrophilus torridus DSM 9790	Archaea;Euryarchaeota;Thermoplasmata;Thermoplasmatales;Picrophilaceae;Picrophilus	protease (pspA) related protein [Thermoplasma acidophilum DSM 1728]	putative signal peptide peptidase SppA [Picrophilus torridus DSM 9790] >gi|48477283|ref|YP_022989.1| putative signal peptide peptidase SppA [Picrophilus torridus DSM 9790]
gi|16081248|ref|NP_393554.1|	213	210	1	gi|48430532|gb|AAT43397.1|	gi|48430532|gb|AAT43397.1|	0.786495755	54	468	469	1.002136752	1.00E-135	486	263820	Picrophilus torridus DSM 9790	Archaea;Euryarchaeota;Thermoplasmata;Thermoplasmatales;Picrophilaceae;Picrophilus	cobyric acid synthase [Thermoplasma acidophilum DSM 1728]	cobyric acid synthase [Picrophilus torridus DSM 9790] >gi|48477884|ref|YP_023590.1| cobyric acid synthase [Picrophilus torridus DSM 9790] >gi|61212598|sp|Q6L0V5|COBQ_PICTO Probable cobyric acid synthase
gi|16081249|ref|NP_393555.1|	157	154	1	gi|68140300|gb|EAM93605.1|	gi|68140300|gb|EAM93605.1|	0.761947926	39	304	293	0.963815789	4.00E-61	238	333146	Ferroplasma acidarmanus Fer1	Archaea;Euryarchaeota;Thermoplasmata;Thermoplasmatales;Ferroplasmaceae;Ferroplasma	cobalamin biosynthesis protein [Thermoplasma acidophilum DSM 1728]	Cobalamin biosynthesis protein CbiB [Ferroplasma acidarmanus Fer1] >gi|69269575|ref|ZP_00609976.1| Cobalamin biosynthesis protein CbiB [Ferroplasma acidarmanus Fer1]
gi|16081250|ref|NP_393556.1|	14	12	1	gi|48430504|gb|AAT43369.1|	gi|48430504|gb|AAT43369.1|	0.786495755	31	433	382	0.88221709	2.00E-53	213	263820	Picrophilus torridus DSM 9790	Archaea;Euryarchaeota;Thermoplasmata;Thermoplasmatales;Picrophilaceae;Picrophilus	ethanolamine permease related protein [Thermoplasma acidophilum DSM 1728]	transporter [Picrophilus torridus DSM 9790] >gi|48477856|ref|YP_023562.1| transporter [Picrophilus torridus DSM 9790]
gi|16081251|ref|NP_393557.1|	38	35	1	gi|48429932|gb|AAT42797.1|	gi|48429932|gb|AAT42797.1|	0.786495755	41	341	307	0.900293255	2.00E-59	232	263820	Picrophilus torridus DSM 9790	Archaea;Euryarchaeota;Thermoplasmata;Thermoplasmatales;Picrophilaceae;Picrophilus	hypothetical protein Ta0078 [Thermoplasma acidophilum DSM 1728]	nicotinate-nucleotide--dimethylbenzimidazole phosphoribosyltransferase [Picrophilus torridus DSM 9790] >gi|48477284|ref|YP_022990.1| hypothetical protein PTO0212 [Picrophilus torridus DSM 9790]
gi|16081252|ref|NP_393558.1|	357	355	1	gi|68140504|gb|EAM93805.1|	gi|68140504|gb|EAM93805.1|	0.761947926	51	347	309	0.890489914	8.00E-79	297	333146	Ferroplasma acidarmanus Fer1	Archaea;Euryarchaeota;Thermoplasmata;Thermoplasmatales;Ferroplasmaceae;Ferroplasma	dihydropteroate synthase related protein [Thermoplasma acidophilum DSM 1728]	Dihydropteroate synthase [Ferroplasma acidarmanus Fer1] >gi|69269269|ref|ZP_00609777.1| Dihydropteroate synthase [Ferroplasma acidarmanus Fer1]
gi|16081253|ref|NP_393559.1|	463	460	1	gi|48430822|gb|AAT43687.1|	gi|48430822|gb|AAT43687.1|	0.786495755	54	384	383	0.997395833	7.00E-117	423	263820	Picrophilus torridus DSM 9790	Archaea;Euryarchaeota;Thermoplasmata;Thermoplasmatales;Picrophilaceae;Picrophilus	cystathionine beta-lyase [Thermoplasma acidophilum DSM 1728]	cystathionine gamma-synthase [Picrophilus torridus DSM 9790] >gi|48478174|ref|YP_023880.1| cystathionine beta-lyase [Picrophilus torridus DSM 9790]
gi|16081254|ref|NP_393560.1|	9	7	1	gi|48430821|gb|AAT43686.1|	gi|48430821|gb|AAT43686.1|	0.786495755	38	193	170	0.880829016	3.00E-21	104	263820	Picrophilus torridus DSM 9790	Archaea;Euryarchaeota;Thermoplasmata;Thermoplasmatales;Picrophilaceae;Picrophilus	thymidylate kinase [Thermoplasma acidophilum DSM 1728]	putative thymidylate kinase [Picrophilus torridus DSM 9790] >gi|73920826|sp|Q6L016|KTHY_PICTO Probable thymidylate kinase (dTMP kinase) >gi|48478173|ref|YP_023879.1| thymidylate kinase [Picrophilus torridus DSM 9790]
gi|16081255|ref|NP_393561.1|	473	471	1	gi|48430099|gb|AAT42964.1|	gi|48430099|gb|AAT42964.1|	0.786495755	48	203	199	0.980295567	2.00E-47	191	263820	Picrophilus torridus DSM 9790	Archaea;Euryarchaeota;Thermoplasmata;Thermoplasmatales;Picrophilaceae;Picrophilus	probable phosphoribosylglycinamide formyltransferase [Thermoplasma acidophilum DSM 1728]	phosphoribosylglycinamide formyltransferase [Picrophilus torridus DSM 9790] >gi|48477451|ref|YP_023157.1| phosphoribosylglycinamide formyltransferase [Picrophilus torridus DSM 9790]
gi|16081258|ref|NP_393565.1|	26	24	1	gi|68139915|gb|EAM93230.1|	gi|68139915|gb|EAM93230.1|	0.761947926	48	207	202	0.975845411	5.00E-48	193	333146	Ferroplasma acidarmanus Fer1	Archaea;Euryarchaeota;Thermoplasmata;Thermoplasmatales;Ferroplasmaceae;Ferroplasma	hypothetical protein Ta0086 [Thermoplasma acidophilum DSM 1728]	Beta-lactamase-like [Ferroplasma acidarmanus Fer1] >gi|69270049|ref|ZP_00610253.1| Beta-lactamase-like [Ferroplasma acidarmanus Fer1]
gi|16081259|ref|NP_393566.1|	6	4	1	gi|48430193|gb|AAT43058.1|	gi|48430193|gb|AAT43058.1|	0.786495755	39	274	263	0.959854015	2.00E-57	225	263820	Picrophilus torridus DSM 9790	Archaea;Euryarchaeota;Thermoplasmata;Thermoplasmatales;Picrophilaceae;Picrophilus	hypothetical protein Ta0087 [Thermoplasma acidophilum DSM 1728]	hypothetical protein PTO0473 [Picrophilus torridus DSM 9790] >gi|48477545|ref|YP_023251.1| hypothetical protein PTO0473 [Picrophilus torridus DSM 9790]
gi|16081260|ref|NP_393568.1|	475	473	1	gi|48430188|gb|AAT43053.1|	gi|48430188|gb|AAT43053.1|	0.786495755	67	338	332	0.982248521	9.00E-136	486	263820	Picrophilus torridus DSM 9790	Archaea;Euryarchaeota;Thermoplasmata;Thermoplasmatales;Picrophilaceae;Picrophilus	phosphoribosylaminoimidazole synthetase [Thermoplasma acidophilum DSM 1728]	phosphoribosylformylglycinamidine cyclo-ligase [Picrophilus torridus DSM 9790] >gi|48477540|ref|YP_023246.1| phosphoribosylaminoimidazole synthetase [Picrophilus torridus DSM 9790]
gi|16081261|ref|NP_393569.1|	139	137	1	gi|48430573|gb|AAT43438.1|	gi|48430573|gb|AAT43438.1|	0.786495755	85	142	142	1	1.00E-66	253	263820	Picrophilus torridus DSM 9790	Archaea;Euryarchaeota;Thermoplasmata;Thermoplasmatales;Picrophilaceae;Picrophilus	30S ribosomal protein S12 [Thermoplasma acidophilum DSM 1728]	30S ribosomal protein S12P [Picrophilus torridus DSM 9790] >gi|48477925|ref|YP_023631.1| 30S ribosomal protein S12 [Picrophilus torridus DSM 9790] >gi|52783359|sp|Q6L0R4|RS12_PICTO 30S ribosomal protein S12P
gi|16081262|ref|NP_393570.1|	214	211	1	gi|48430574|gb|AAT43439.1|	gi|48430574|gb|AAT43439.1|	0.786495755	70	184	184	1	4.00E-72	273	263820	Picrophilus torridus DSM 9790	Archaea;Euryarchaeota;Thermoplasmata;Thermoplasmatales;Picrophilaceae;Picrophilus	30S ribosomal protein S7 [Thermoplasma acidophilum DSM 1728]	30S ribosomal protein S7P [Picrophilus torridus DSM 9790] >gi|48477926|ref|YP_023632.1| 30S ribosomal protein S7 [Picrophilus torridus DSM 9790]
gi|16081263|ref|NP_393571.1|	152	150	1	gi|48430095|gb|AAT42960.1|	gi|48430095|gb|AAT42960.1|	0.786495755	77	90	90	1	5.00E-32	138	263820	Picrophilus torridus DSM 9790	Archaea;Euryarchaeota;Thermoplasmata;Thermoplasmatales;Picrophilaceae;Picrophilus	DNA-binding protein HTa [Thermoplasma acidophilum DSM 1728]	DNA-binding protein [Picrophilus torridus DSM 9790] >gi|48477447|ref|YP_023153.1| DNA-binding protein [Picrophilus torridus DSM 9790]
gi|16081264|ref|NP_393572.1|	5	2	1	gi|48430928|gb|AAT43793.1|	gi|48430928|gb|AAT43793.1|	0.786495755	43	167	158	0.946107784	1.00E-33	144	263820	Picrophilus torridus DSM 9790	Archaea;Euryarchaeota;Thermoplasmata;Thermoplasmatales;Picrophilaceae;Picrophilus	hypothetical protein Ta0094 [Thermoplasma acidophilum DSM 1728]	hypothetical protein PTO1208 [Picrophilus torridus DSM 9790] >gi|48478280|ref|YP_023986.1| hypothetical protein PTO1208 [Picrophilus torridus DSM 9790]
gi|16081265|ref|NP_393573.1|	5	3	1	gi|48430335|gb|AAT43200.1|	gi|48430335|gb|AAT43200.1|	0.786495755	34	96	95	0.989583333	2.00E-10	67	263820	Picrophilus torridus DSM 9790	Archaea;Euryarchaeota;Thermoplasmata;Thermoplasmatales;Picrophilaceae;Picrophilus	hypothetical protein Ta0095 [Thermoplasma acidophilum DSM 1728]	hypothetical protein PTO0615 [Picrophilus torridus DSM 9790] >gi|48477687|ref|YP_023393.1| hypothetical protein PTO0615 [Picrophilus torridus DSM 9790]
gi|16081266|ref|NP_393574.1|	14	12	1	gi|48430336|gb|AAT43201.1|	gi|48430336|gb|AAT43201.1|	0.786495755	63	341	332	0.973607038	3.00E-122	441	263820	Picrophilus torridus DSM 9790	Archaea;Euryarchaeota;Thermoplasmata;Thermoplasmatales;Picrophilaceae;Picrophilus	hypothetical protein Ta0096 [Thermoplasma acidophilum DSM 1728]	endonuclease IV [Picrophilus torridus DSM 9790] >gi|48477688|ref|YP_023394.1| endonuclease IV [Picrophilus torridus DSM 9790]
gi|16081267|ref|NP_393576.1|	5	3	1	gi|68140273|gb|EAM93578.1|	gi|68140273|gb|EAM93578.1|	0.761947926	68	493	487	0.987829615	0	677	333146	Ferroplasma acidarmanus Fer1	Archaea;Euryarchaeota;Thermoplasmata;Thermoplasmatales;Ferroplasmaceae;Ferroplasma	hypothetical protein Ta0098 [Thermoplasma acidophilum DSM 1728]	ATPase [Ferroplasma acidarmanus Fer1] >gi|69269548|ref|ZP_00609949.1| ATPase [Ferroplasma acidarmanus Fer1]
gi|16081268|ref|NP_393577.1|	47	44	1	gi|48430232|gb|AAT43097.1|	gi|48430232|gb|AAT43097.1|	0.786495755	48	426	426	1	1.00E-108	396	263820	Picrophilus torridus DSM 9790	Archaea;Euryarchaeota;Thermoplasmata;Thermoplasmatales;Picrophilaceae;Picrophilus	histidyl-tRNA synthetase [Thermoplasma acidophilum DSM 1728]	histidyl-tRNA synthetase [Picrophilus torridus DSM 9790] >gi|73919755|sp|Q6L1Q5|SYH_PICTO Histidyl-tRNA synthetase (Histidine--tRNA ligase) (HisRS) >gi|48477584|ref|YP_023290.1| histidyl-tRNA synthetase [Picrophilus torridus DSM 9790]
gi|16081270|ref|NP_393580.1|	147	145	1	gi|48430216|gb|AAT43081.1|	gi|48430216|gb|AAT43081.1|	0.786495755	64	348	346	0.994252874	5.00E-128	460	263820	Picrophilus torridus DSM 9790	Archaea;Euryarchaeota;Thermoplasmata;Thermoplasmatales;Picrophilaceae;Picrophilus	isopentenyl pyrophosphate isomerase [Thermoplasma acidophilum DSM 1728]	hypothetical isopentenyl-diphosphate delta-isomerase [Picrophilus torridus DSM 9790] >gi|73920023|sp|Q6L1S1|IDI2_PICTO Isopentenyl-diphosphate delta-isomerase (IPP isomerase) (Isopentenyl pyrophosphate isomerase) >gi|48477568|ref|YP_023274.1| isopentenyl pyrophosphate isomerase [Picrophilus torridus DSM 9790]
gi|16081271|ref|NP_393581.1|	22	20	1	gi|48430217|gb|AAT43082.1|	gi|48430217|gb|AAT43082.1|	0.786495755	50	245	245	1	3.00E-60	234	263820	Picrophilus torridus DSM 9790	Archaea;Euryarchaeota;Thermoplasmata;Thermoplasmatales;Picrophilaceae;Picrophilus	gamma-glutamyl kinase related protein [Thermoplasma acidophilum DSM 1728]	archaeal kinase [Picrophilus torridus DSM 9790] >gi|48477569|ref|YP_023275.1| archaeal kinase [Picrophilus torridus DSM 9790]
gi|16081272|ref|NP_393583.1|	40	37	1	gi|68140817|gb|EAM94112.1|	gi|68140817|gb|EAM94112.1|	0.761947926	43	261	253	0.969348659	8.00E-53	210	333146	Ferroplasma acidarmanus Fer1	Archaea;Euryarchaeota;Thermoplasmata;Thermoplasmatales;Ferroplasmaceae;Ferroplasma	hypothetical protein Ta0105 [Thermoplasma acidophilum DSM 1728]	Beta-lactamase-like [Ferroplasma acidarmanus Fer1] >gi|69268718|ref|ZP_00609388.1| Beta-lactamase-like [Ferroplasma acidarmanus Fer1]
gi|16081273|ref|NP_393584.1|	15	12	1	gi|48430825|gb|AAT43690.1|	gi|48430825|gb|AAT43690.1|	0.786495755	61	194	188	0.969072165	8.00E-63	242	263820	Picrophilus torridus DSM 9790	Archaea;Euryarchaeota;Thermoplasmata;Thermoplasmatales;Picrophilaceae;Picrophilus	hypothetical protein Ta0106 [Thermoplasma acidophilum DSM 1728]	transcriptional regulatory protein [Picrophilus torridus DSM 9790] >gi|48478177|ref|YP_023883.1| transcriptional regulatory protein [Picrophilus torridus DSM 9790]
gi|16081274|ref|NP_393585.1|	19	16	1	gi|48430824|gb|AAT43689.1|	gi|48430824|gb|AAT43689.1|	0.786495755	52	176	178	1.011363636	2.00E-46	187	263820	Picrophilus torridus DSM 9790	Archaea;Euryarchaeota;Thermoplasmata;Thermoplasmatales;Picrophilaceae;Picrophilus	hypothetical protein Ta0107 [Thermoplasma acidophilum DSM 1728]	CDP-diglyceride synthetase [Picrophilus torridus DSM 9790] >gi|48478176|ref|YP_023882.1| hypothetical protein PTO1104 [Picrophilus torridus DSM 9790]
gi|16081275|ref|NP_393586.1|	63	61	2	gi|68141076|gb|EAM94367.1|	gi|48430823|gb|AAT43688.1|	0.786495755	53	117	113	0.965811966	4.00E-31	135	263820	Picrophilus torridus DSM 9790	Archaea;Euryarchaeota;Thermoplasmata;Thermoplasmatales;Picrophilaceae;Picrophilus	peptidyl-tRNA hydrolase [Thermoplasma acidophilum DSM 1728]	hypothetical protein PTO1103 [Picrophilus torridus DSM 9790] >gi|48478175|ref|YP_023881.1| peptidyl-tRNA hydrolase [Picrophilus torridus DSM 9790]
gi|16081277|ref|NP_393588.1|	15	13	1	gi|48430286|gb|AAT43151.1|	gi|48430286|gb|AAT43151.1|	0.786495755	48	320	321	1.003125	2.00E-80	302	263820	Picrophilus torridus DSM 9790	Archaea;Euryarchaeota;Thermoplasmata;Thermoplasmatales;Picrophilaceae;Picrophilus	hypothetical protein Ta0110 [Thermoplasma acidophilum DSM 1728]	phosphate uptake regulator [Picrophilus torridus DSM 9790] >gi|48477638|ref|YP_023344.1| phosphate uptake regulator [Picrophilus torridus DSM 9790]
gi|16081278|ref|NP_393590.1|	227	225	1	gi|56179649|gb|AAV82371.1|	gi|56179649|gb|AAV82371.1|	0.036894518	54	869	877	1.009205984	0	928	283942	Idiomarina loihiensis L2TR	Bacteria;Proteobacteria;Gammaproteobacteria;Alteromonadales;Idiomarinaceae;Idiomarina	aconitate hydratase [Thermoplasma acidophilum DSM 1728]	Aconitase A [Idiomarina loihiensis L2TR] >gi|56460639|ref|YP_155920.1| aconitate hydratase [Idiomarina loihiensis L2TR]
gi|16081279|ref|NP_393591.1|	495	493	1	gi|48429958|gb|AAT42823.1|	gi|48429958|gb|AAT42823.1|	0.786495755	53	406	397	0.977832512	1.00E-121	439	263820	Picrophilus torridus DSM 9790	Archaea;Euryarchaeota;Thermoplasmata;Thermoplasmatales;Picrophilaceae;Picrophilus	threonine dehydratase [Thermoplasma acidophilum DSM 1728]	threonine dehydratase [Picrophilus torridus DSM 9790] >gi|48477310|ref|YP_023016.1| threonine dehydratase [Picrophilus torridus DSM 9790]
gi|16081280|ref|NP_393592.1|	27	25	1	gi|48429955|gb|AAT42820.1|	gi|48429955|gb|AAT42820.1|	0.786495755	44	182	178	0.978021978	2.00E-38	161	263820	Picrophilus torridus DSM 9790	Archaea;Euryarchaeota;Thermoplasmata;Thermoplasmatales;Picrophilaceae;Picrophilus	N-methyl-transferase related protein [Thermoplasma acidophilum DSM 1728]	methyltransferase [Picrophilus torridus DSM 9790] >gi|48477307|ref|YP_023013.1| methyltransferase [Picrophilus torridus DSM 9790]
gi|16081281|ref|NP_393593.1|	4	1	1	gi|48430315|gb|AAT43180.1|	gi|48430315|gb|AAT43180.1|	0.786495755	68	146	137	0.938356164	1.00E-48	193	263820	Picrophilus torridus DSM 9790	Archaea;Euryarchaeota;Thermoplasmata;Thermoplasmatales;Picrophilaceae;Picrophilus	hypothetical protein Ta0115 [Thermoplasma acidophilum DSM 1728]	hypothetical protein PTO0595 [Picrophilus torridus DSM 9790] >gi|48477667|ref|YP_023373.1| hypothetical protein PTO0595 [Picrophilus torridus DSM 9790]
gi|16081282|ref|NP_393594.1|	4	2	1	gi|68140257|gb|EAM93562.1|	gi|68140257|gb|EAM93562.1|	0.761947926	29	228	197	0.864035088	2.00E-20	102	333146	Ferroplasma acidarmanus Fer1	Archaea;Euryarchaeota;Thermoplasmata;Thermoplasmatales;Ferroplasmaceae;Ferroplasma	3-dehydroquinate dehydratase [Thermoplasma acidophilum DSM 1728]	3-dehydroquinate dehydratase [Ferroplasma acidarmanus Fer1] >gi|69269532|ref|ZP_00609933.1| 3-dehydroquinate dehydratase [Ferroplasma acidarmanus Fer1]
gi|16081283|ref|NP_393595.1|	237	234	1	gi|71545355|ref|ZP_00666292.1|	gi|71545355|ref|ZP_00666292.1|	0.037073559	59	405	401	0.990123457	4.00E-134	481	335543	Syntrophobacter fumaroxidans MPOB	Bacteria;Proteobacteria;Deltaproteobacteria;Syntrophobacterales;Syntrophobacteraceae;Syntrophobacter	probable isocitrate dehydrogenase [Thermoplasma acidophilum DSM 1728]	Isocitrate dehydrogenase NADP-dependent, prok type [Syntrophobacter fumaroxidans MPOB] >gi|71488717|gb|EAO21139.1| Isocitrate dehydrogenase NADP-dependent, prok type [Syntrophobacter fumaroxidans MPOB]
gi|16081285|ref|NP_393599.1|	492	486	1	gi|15622596|dbj|BAB66587.1|	gi|15622596|dbj|BAB66587.1|	0.42796386	36	242	225	0.929752066	2.00E-37	158	273063	Sulfolobus tokodaii str. 7	Archaea;Crenarchaeota;Thermoprotei;Sulfolobales;Sulfolobaceae;Sulfolobus	3-HYDROXYBUTYRYL-COA DEHYDRATASE related protein [Thermoplasma acidophilum DSM 1728]	269aa long hypothetical 3-hydroxybutyryl-CoA dehydratase [Sulfolobus tokodaii str. 7] >gi|15921809|ref|NP_377478.1| hypothetical 3-hydroxybutyryl-CoA dehydratase [Sulfolobus tokodaii str. 7]
gi|16081286|ref|NP_393600.1|	49	46	1	gi|48429731|gb|AAT42596.1|	gi|48429731|gb|AAT42596.1|	0.786495755	38	336	321	0.955357143	2.00E-56	222	263820	Picrophilus torridus DSM 9790	Archaea;Euryarchaeota;Thermoplasmata;Thermoplasmatales;Picrophilaceae;Picrophilus	xylulose kinase related protein [Thermoplasma acidophilum DSM 1728]	N-acetylglucosamine kinase [Picrophilus torridus DSM 9790] >gi|48477083|ref|YP_022789.1| N-acetylglucosamine kinase [Picrophilus torridus DSM 9790]
gi|16081287|ref|NP_393601.1|	168	165	1	gi|82500893|ref|ZP_00886283.1|	gi|82500893|ref|ZP_00886283.1|	0.039845422	49	614	590	0.960912052	7.00E-167	590	351627	Caldicellulosiruptor saccharolyticus DSM 8903	Bacteria;Firmicutes;Clostridia;Clostridiales;Syntrophomonadaceae;Caldicellulosiruptor	phosphoenolpyruvate carboxykinase (GTP) [Thermoplasma acidophilum DSM 1728]	phosphoenolpyruvate carboxykinase [Caldicellulosiruptor saccharolyticus DSM 8903] >gi|82401106|gb|EAP41937.1| phosphoenolpyruvate carboxykinase [Caldicellulosiruptor saccharolyticus DSM 8903]
gi|16081288|ref|NP_393603.1|	39	37	1	gi|48430089|gb|AAT42954.1|	gi|48430089|gb|AAT42954.1|	0.786495755	68	220	217	0.986363636	3.00E-82	307	263820	Picrophilus torridus DSM 9790	Archaea;Euryarchaeota;Thermoplasmata;Thermoplasmatales;Picrophilaceae;Picrophilus	alkyl hydroperoxide reductase subunit f related protein [Thermoplasma acidophilum DSM 1728]	glutaredoxin related protein [Picrophilus torridus DSM 9790] >gi|48477441|ref|YP_023147.1| glutaredoxin related protein [Picrophilus torridus DSM 9790]
gi|16081289|ref|NP_393604.1|	12	11	1	gi|68567583|gb|AAY80512.1|	gi|68567583|gb|AAY80512.1|	0.42796386	40	491	410	0.83503055	1.00E-72	277	330779	Sulfolobus acidocaldarius DSM 639	Archaea;Crenarchaeota;Thermoprotei;Sulfolobales;Sulfolobaceae;Sulfolobus	trehalose/maltose binding protein (malE) related protein [Thermoplasma acidophilum DSM 1728]	sugar-binding periplasmic protein [Sulfolobus acidocaldarius DSM 639] >gi|70606935|ref|YP_255805.1| sugar-binding periplasmic protein [Sulfolobus acidocaldarius DSM 639]
gi|16081290|ref|NP_393605.1|	421	420	1	gi|68567582|gb|AAY80511.1|	gi|68567582|gb|AAY80511.1|	0.42796386	41	304	280	0.921052632	5.00E-65	250	330779	Sulfolobus acidocaldarius DSM 639	Archaea;Crenarchaeota;Thermoprotei;Sulfolobales;Sulfolobaceae;Sulfolobus	inner membrane protein of trehalose/maltose (malF) related protein [Thermoplasma acidophilum DSM 1728]	conserved Archaeal transport protein [Sulfolobus acidocaldarius DSM 639] >gi|70606934|ref|YP_255804.1| conserved Archaeal transport protein [Sulfolobus acidocaldarius DSM 639]
gi|16081291|ref|NP_393606.1|	438	435	1	gi|68567581|gb|AAY80510.1|	gi|68567581|gb|AAY80510.1|	0.42796386	48	294	251	0.853741497	1.00E-67	259	330779	Sulfolobus acidocaldarius DSM 639	Archaea;Crenarchaeota;Thermoprotei;Sulfolobales;Sulfolobaceae;Sulfolobus	inner membrane protein of trehalose/maltose (MalG) related protein [Thermoplasma acidophilum DSM 1728]	sugar transport system permease protein [Sulfolobus acidocaldarius DSM 639] >gi|70606933|ref|YP_255803.1| sugar transport system permease protein [Sulfolobus acidocaldarius DSM 639]
gi|16081293|ref|NP_393608.1|	497	492	1	gi|12018065|gb|AAG45393.1|	gi|12018065|gb|AAG45393.1|	0.550201486	50	371	386	1.040431267	8.00E-93	343	2265	Thermococcus litoralis	Archaea;Euryarchaeota;Thermococci;Thermococcales;Thermococcaceae;Thermococcus	probable trehalose/maltose transport ATP-hydrolyzing subunit MalK [Thermoplasma acidophilum DSM 1728]	trehalose/maltose transport ATP-hydrolyzing protein [Thermococcus litoralis] >gi|4581012|gb|AAD24578.1| trehalose/maltose transport ATP-hydrolyzing subunit MalK [Thermococcus litoralis]
gi|16081294|ref|NP_393609.1|	155	152	1	gi|15621773|dbj|BAB65767.1|	gi|15621773|dbj|BAB65767.1|	0.42796386	50	116	103	0.887931034	1.00E-23	110	273063	Sulfolobus tokodaii str. 7	Archaea;Crenarchaeota;Thermoprotei;Sulfolobales;Sulfolobaceae;Sulfolobus	hypothetical protein Ta0131 [Thermoplasma acidophilum DSM 1728]	106aa long conserved hypothetical protein [Sulfolobus tokodaii str. 7] >gi|15920989|ref|NP_376658.1| hypothetical protein ST0758 [Sulfolobus tokodaii str. 7]
gi|16081295|ref|NP_393610.1|	126	124	1	gi|51857775|dbj|BAD41933.1|	gi|51857775|dbj|BAD41933.1|	0.044008625	52	180	167	0.927777778	3.00E-44	180	292459	Symbiobacterium thermophilum IAM 14863	Bacteria;Actinobacteria;Symbiobacterium	hypothetical protein Ta0132 [Thermoplasma acidophilum DSM 1728]	conserved hypothetical protein [Symbiobacterium thermophilum IAM 14863] >gi|51894086|ref|YP_076777.1| hypothetical protein STH2950 [Symbiobacterium thermophilum IAM 14863]
gi|16081296|ref|NP_393612.1|	12	8	1	gi|48431243|gb|AAT44108.1|	gi|48431243|gb|AAT44108.1|	0.786495755	43	348	330	0.948275862	7.00E-83	310	263820	Picrophilus torridus DSM 9790	Archaea;Euryarchaeota;Thermoplasmata;Thermoplasmatales;Picrophilaceae;Picrophilus	hypothetical protein Ta0134 [Thermoplasma acidophilum DSM 1728]	transcriptional regulator [Picrophilus torridus DSM 9790] >gi|48478595|ref|YP_024301.1| transcriptional regulator [Picrophilus torridus DSM 9790]
gi|16081297|ref|NP_393613.1|	9	7	1	gi|3256432|dbj|BAA29115.1|	gi|3256432|dbj|BAA29115.1|	0.550659068	40	128	110	0.859375	3.00E-17	89	70601	Pyrococcus horikoshii OT3	Archaea;Euryarchaeota;Thermococci;Thermococcales;Thermococcaceae;Pyrococcus	hypothetical protein Ta0135 [Thermoplasma acidophilum DSM 1728]	122aa long hypothetical protein [Pyrococcus horikoshii OT3] >gi|14590002|ref|NP_142066.1| hypothetical protein PH0047 [Pyrococcus horikoshii OT3]
gi|16081298|ref|NP_393614.1|	89	87	1	gi|48430658|gb|AAT43523.1|	gi|48430658|gb|AAT43523.1|	0.786495755	63	207	199	0.961352657	9.00E-74	278	263820	Picrophilus torridus DSM 9790	Archaea;Euryarchaeota;Thermoplasmata;Thermoplasmatales;Picrophilaceae;Picrophilus	nitrate reductase related protein [Thermoplasma acidophilum DSM 1728]	sulfite dehydrogenase [Picrophilus torridus DSM 9790] >gi|48478010|ref|YP_023716.1| sulfite dehydrogenase [Picrophilus torridus DSM 9790]
gi|16081300|ref|NP_393616.1|	84	81	1	gi|68054004|ref|ZP_00538169.1|	gi|68054004|ref|ZP_00538169.1|	0.039126239	36	616	429	0.696428571	2.00E-70	270	262543	Exiguobacterium sp. 255-15	Bacteria;Firmicutes;Bacilli;Bacillales;Bacillaceae;Exiguobacterium	neopullulanase related protein [Thermoplasma acidophilum DSM 1728]	Glycoside hydrolase, family 13, N-terminal Ig-like region:Alpha amylase, catalytic region [Exiguobacterium sp. 255-15] >gi|68009782|gb|EAM88992.1| Glycoside hydrolase, family 13, N-terminal Ig-like region:Alpha amylase, catalytic region [Exiguobacterium sp. 255-15]
gi|16081301|ref|NP_393617.1|	440	438	1	gi|18893880|gb|AAL81839.1|	gi|18893880|gb|AAL81839.1|	0.550659068	46	279	244	0.874551971	3.00E-56	221	186497	Pyrococcus furiosus DSM 3638	Archaea;Euryarchaeota;Thermococci;Thermococcales;Thermococcaceae;Pyrococcus	pyrroline-5-carboxylate reductase [Thermoplasma acidophilum DSM 1728]	pyrroline-5-carboxylate reductase; (P5CR) [Pyrococcus furiosus DSM 3638] >gi|18978087|ref|NP_579444.1| pyrroline-5-carboxylate reductase [Pyrococcus furiosus DSM 3638]
gi|16081302|ref|NP_393618.1|	12	9	2	gi|15621732|dbj|BAB65726.1|	gi|15621732|dbj|BAB65726.1|	0.42796386	60	111	110	0.990990991	8.00E-32	138	273063	Sulfolobus tokodaii str. 7	Archaea;Crenarchaeota;Thermoprotei;Sulfolobales;Sulfolobaceae;Sulfolobus	hypothetical protein Ta0140 [Thermoplasma acidophilum DSM 1728]	114aa long conserved hypothetical protein [Sulfolobus tokodaii str. 7] >gi|15920948|ref|NP_376617.1| hypothetical protein ST0718 [Sulfolobus tokodaii str. 7] >gi|11527555|dbj|BAB18678.1| sulredoxin [Sulfolobus tokodaii]
gi|16081303|ref|NP_393619.1|	427	423	1	gi|13814772|gb|AAK41760.1|	gi|13814772|gb|AAK41760.1|	0.42796386	30	446	364	0.816143498	2.00E-45	186	273057	Sulfolobus solfataricus P2	Archaea;Crenarchaeota;Thermoprotei;Sulfolobales;Sulfolobaceae;Sulfolobus	proline/betaine transport protein related [Thermoplasma acidophilum DSM 1728]	Transport protein [Sulfolobus solfataricus P2] >gi|15898365|ref|NP_342970.1| Transport protein [Sulfolobus solfataricus P2]
gi|16081304|ref|NP_393620.1|	28	22	1	gi|48429974|gb|AAT42839.1|	gi|48429974|gb|AAT42839.1|	0.786495755	52	563	572	1.01598579	2.00E-163	579	263820	Picrophilus torridus DSM 9790	Archaea;Euryarchaeota;Thermoplasmata;Thermoplasmatales;Picrophilaceae;Picrophilus	amino acid transporter related protein [Thermoplasma acidophilum DSM 1728]	amino acid permease [Picrophilus torridus DSM 9790] >gi|48477326|ref|YP_023032.1| amino acid permease [Picrophilus torridus DSM 9790]
gi|16081305|ref|NP_393621.1|	500	494	1	gi|48430753|gb|AAT43618.1|	gi|48430753|gb|AAT43618.1|	0.786495755	56	317	321	1.012618297	1.00E-96	356	263820	Picrophilus torridus DSM 9790	Archaea;Euryarchaeota;Thermoplasmata;Thermoplasmatales;Picrophilaceae;Picrophilus	probable ATP-binding protein [Thermoplasma acidophilum DSM 1728]	sugar ABC transporter 1, ATP binding protein [Picrophilus torridus DSM 9790] >gi|48478105|ref|YP_023811.1| sugar ABC transporter 1, ATP binding protein [Picrophilus torridus DSM 9790]
gi|16081306|ref|NP_393622.1|	3	2	1	gi|13814184|gb|AAK41270.1|	gi|13814184|gb|AAK41270.1|	0.42796386	48	469	420	0.895522388	2.00E-111	405	273057	Sulfolobus solfataricus P2	Archaea;Crenarchaeota;Thermoprotei;Sulfolobales;Sulfolobaceae;Sulfolobus	hypothetical protein Ta0144 [Thermoplasma acidophilum DSM 1728]	ABC Transporter [Sulfolobus solfataricus P2] >gi|15897875|ref|NP_342480.1| ABC Transporter [Sulfolobus solfataricus P2]
gi|16081307|ref|NP_393623.1|	306	304	1	gi|13814185|gb|AAK41271.1|	gi|13814185|gb|AAK41271.1|	0.42796386	51	280	236	0.842857143	2.00E-59	231	273057	Sulfolobus solfataricus P2	Archaea;Crenarchaeota;Thermoprotei;Sulfolobales;Sulfolobaceae;Sulfolobus	trehalose/maltose transporter, inner membrane protein MalF related protein [Thermoplasma acidophilum DSM 1728]	Maltose transport inner membrane protein [Sulfolobus solfataricus P2] >gi|15897876|ref|NP_342481.1| Maltose transport inner membrane protein [Sulfolobus solfataricus P2]
gi|16081308|ref|NP_393624.1|	404	403	1	gi|13814186|gb|AAK41272.1|	gi|13814186|gb|AAK41272.1|	0.42796386	44	247	245	0.991902834	8.00E-55	216	273057	Sulfolobus solfataricus P2	Archaea;Crenarchaeota;Thermoprotei;Sulfolobales;Sulfolobaceae;Sulfolobus	trehalose/maltose transporter, inner membrane protein (MalG) related protein [Thermoplasma acidophilum DSM 1728]	Sugar ABC transporter [Sulfolobus solfataricus P2] >gi|15897877|ref|NP_342482.1| Sugar ABC transporter [Sulfolobus solfataricus P2]
gi|16081309|ref|NP_393625.1|	60	59	1	gi|23127225|ref|ZP_00109099.1|	gi|23127225|ref|ZP_00109099.1|	0.035086425	31	388	372	0.958762887	6.00E-44	181	63737	Nostoc punctiforme PCC 73102	Bacteria;Cyanobacteria;Nostocales;Nostocaceae;Nostoc	hypothetical protein Ta0147 [Thermoplasma acidophilum DSM 1728]	COG3408: Glycogen debranching enzyme [Nostoc punctiforme PCC 73102]
gi|16081310|ref|NP_393626.1|	193	183	1	gi|2632498|emb|CAB12006.1|	gi|2632498|emb|CAB12006.1|	0.039380451	34	526	510	0.969581749	4.00E-83	312	224308	Bacillus subtilis subsp. subtilis str. 168	Bacteria;Firmicutes;Bacilli;Bacillales;Bacillaceae;Bacillus	cationic amino acid transporter 3 (HCAT3) related protein [Thermoplasma acidophilum DSM 1728]	ybeC [Bacillus subtilis subsp. subtilis str. 168] >gi|16077281|ref|NP_388094.1| hypothetical protein BSU02120 [Bacillus subtilis subsp. subtilis str. 168] >gi|3599634|dbj|BAA33109.1| ybeC [Bacillus subtilis]
gi|16081311|ref|NP_393627.1|	41	34	1	gi|68140315|gb|EAM93619.1|	gi|68140315|gb|EAM93619.1|	0.761947926	28	403	372	0.923076923	6.00E-44	181	333146	Ferroplasma acidarmanus Fer1	Archaea;Euryarchaeota;Thermoplasmata;Thermoplasmatales;Ferroplasmaceae;Ferroplasma	hypothetical protein Ta0149 [Thermoplasma acidophilum DSM 1728]	hypothetical protein FaciDRAFT_0383 [Ferroplasma acidarmanus Fer1] >gi|69269416|ref|ZP_00609852.1| hypothetical protein FaciDRAFT_0383 [Ferroplasma acidarmanus Fer1]
gi|16081312|ref|NP_393628.1|	3	1	1	gi|68141206|gb|EAM94495.1|	gi|68141206|gb|EAM94495.1|	0.761947926	33	168	162	0.964285714	7.00E-18	92	333146	Ferroplasma acidarmanus Fer1	Archaea;Euryarchaeota;Thermoplasmata;Thermoplasmatales;Ferroplasmaceae;Ferroplasma	hypothetical protein Ta0150 [Thermoplasma acidophilum DSM 1728]	unknown product [Ferroplasma acidarmanus Fer1] >gi|69268120|ref|ZP_00608954.1| unknown product [Ferroplasma acidarmanus Fer1]
gi|16081313|ref|NP_393630.1|	500	495	1	gi|10281261|gb|AAG15507.1|	gi|10281261|gb|AAG15507.1|	0.030941893	50	174	174	1	2.00E-45	184	6183	Schistosoma mansoni	Eukaryota;Metazoa;Platyhelminthes;Trematoda;Digenea;Strigeidida;Schistosomatoidea;Schistosomatidae;Schistosoma	probable peroxiredoxin [Thermoplasma acidophilum DSM 1728]	thioredoxin peroxidase 1 [Schistosoma mansoni] >gi|4325211|gb|AAD17299.1| thioredoxin peroxidase [Schistosoma mansoni]
gi|16081314|ref|NP_393631.1|	96	94	1	gi|68140160|gb|EAM93468.1|	gi|68140160|gb|EAM93468.1|	0.761947926	65	225	218	0.968888889	2.00E-81	304	333146	Ferroplasma acidarmanus Fer1	Archaea;Euryarchaeota;Thermoplasmata;Thermoplasmatales;Ferroplasmaceae;Ferroplasma	hypothetical protein Ta0153 [Thermoplasma acidophilum DSM 1728]	Glycosyl transferase, family 2 [Ferroplasma acidarmanus Fer1] >gi|69269742|ref|ZP_00610083.1| Glycosyl transferase, family 2 [Ferroplasma acidarmanus Fer1]
gi|16081316|ref|NP_393634.1|	4	2	1	gi|48431064|gb|AAT43929.1|	gi|48431064|gb|AAT43929.1|	0.786495755	41	427	363	0.850117096	2.00E-76	289	263820	Picrophilus torridus DSM 9790	Archaea;Euryarchaeota;Thermoplasmata;Thermoplasmatales;Picrophilaceae;Picrophilus	hypothetical protein Ta0156 [Thermoplasma acidophilum DSM 1728]	permease [Picrophilus torridus DSM 9790] >gi|48478416|ref|YP_024122.1| permease [Picrophilus torridus DSM 9790]
gi|16081317|ref|NP_393635.1|	12	10	1	gi|68140974|gb|EAM94267.1|	gi|68140974|gb|EAM94267.1|	0.761947926	25	896	904	1.008928571	3.00E-97	360	333146	Ferroplasma acidarmanus Fer1	Archaea;Euryarchaeota;Thermoplasmata;Thermoplasmatales;Ferroplasmaceae;Ferroplasma	chromosome segregation protein [Thermoplasma acidophilum DSM 1728]	SMC protein, N-terminal:Rad50 zinc hook motif [Ferroplasma acidarmanus Fer1] >gi|69268552|ref|ZP_00609284.1| SMC protein, N-terminal:Rad50 zinc hook motif [Ferroplasma acidarmanus Fer1]
gi|16081318|ref|NP_393636.1|	14	11	1	gi|68140973|gb|EAM94266.1|	gi|68140973|gb|EAM94266.1|	0.761947926	43	376	356	0.946808511	6.00E-88	327	333146	Ferroplasma acidarmanus Fer1	Archaea;Euryarchaeota;Thermoplasmata;Thermoplasmatales;Ferroplasmaceae;Ferroplasma	hypothetical protein Ta0158 [Thermoplasma acidophilum DSM 1728]	Metallophosphoesterase [Ferroplasma acidarmanus Fer1] >gi|69268551|ref|ZP_00609283.1| Metallophosphoesterase [Ferroplasma acidarmanus Fer1]
gi|16081319|ref|NP_393637.1|	6	3	1	gi|68140972|gb|EAM94265.1|	gi|68140972|gb|EAM94265.1|	0.761947926	54	514	514	1	9.00E-158	560	333146	Ferroplasma acidarmanus Fer1	Archaea;Euryarchaeota;Thermoplasmata;Thermoplasmatales;Ferroplasmaceae;Ferroplasma	hypothetical protein Ta0159 [Thermoplasma acidophilum DSM 1728]	Protein of unknown function DUF87 [Ferroplasma acidarmanus Fer1] >gi|69268550|ref|ZP_00609282.1| Protein of unknown function DUF87 [Ferroplasma acidarmanus Fer1]
gi|16081320|ref|NP_393638.1|	4	2	1	gi|48429962|gb|AAT42827.1|	gi|48429962|gb|AAT42827.1|	0.786495755	35	334	339	1.01497006	5.00E-51	204	263820	Picrophilus torridus DSM 9790	Archaea;Euryarchaeota;Thermoplasmata;Thermoplasmatales;Picrophilaceae;Picrophilus	serotonin receptor related protein [Thermoplasma acidophilum DSM 1728]	hypothetical protein PTO0242 [Picrophilus torridus DSM 9790] >gi|48477314|ref|YP_023020.1| hypothetical protein PTO0242 [Picrophilus torridus DSM 9790]
gi|16081321|ref|NP_393639.1|	500	498	1	gi|13814157|gb|AAK41247.1|	gi|13814157|gb|AAK41247.1|	0.42796386	50	290	282	0.972413793	2.00E-71	272	273057	Sulfolobus solfataricus P2	Archaea;Crenarchaeota;Thermoprotei;Sulfolobales;Sulfolobaceae;Sulfolobus	hypothetical protein Ta0161 [Thermoplasma acidophilum DSM 1728]	3-hydroxyisobutyrate dehydrogenase [Sulfolobus solfataricus P2] >gi|15897852|ref|NP_342457.1| 3-hydroxyisobutyrate dehydrogenase [Sulfolobus solfataricus P2]
gi|16081323|ref|NP_393643.1|	4	2	1	gi|68140419|gb|EAM93722.1|	gi|68140419|gb|EAM93722.1|	0.761947926	32	86	73	0.848837209	5.00E-08	59	333146	Ferroplasma acidarmanus Fer1	Archaea;Euryarchaeota;Thermoplasmata;Thermoplasmatales;Ferroplasmaceae;Ferroplasma	hypothetical protein Ta0165 [Thermoplasma acidophilum DSM 1728]	Conserved hypothetical protein [Ferroplasma acidarmanus Fer1] >gi|69269355|ref|ZP_00609831.1| Conserved hypothetical protein [Ferroplasma acidarmanus Fer1]
gi|16081325|ref|NP_393645.1|	5	2	1	gi|48429881|gb|AAT42746.1|	gi|48429881|gb|AAT42746.1|	0.786495755	39	998	681	0.682364729	9.00E-128	461	263820	Picrophilus torridus DSM 9790	Archaea;Euryarchaeota;Thermoplasmata;Thermoplasmatales;Picrophilaceae;Picrophilus	thermopsin precursor related protein [Thermoplasma acidophilum DSM 1728]	thermopsin precursor [Picrophilus torridus DSM 9790] >gi|48477233|ref|YP_022939.1| thermopsin precursor [Picrophilus torridus DSM 9790]
gi|16081327|ref|NP_393647.1|	490	487	1	gi|13815892|gb|AAK42713.1|	gi|13815892|gb|AAK42713.1|	0.42796386	56	385	378	0.981818182	2.00E-117	425	273057	Sulfolobus solfataricus P2	Archaea;Crenarchaeota;Thermoprotei;Sulfolobales;Sulfolobaceae;Sulfolobus	citrate synthase [Thermoplasma acidophilum DSM 1728]	Citrate synthase [Sulfolobus solfataricus P2] >gi|14286113|sp|P80148|CISY_SULSO Citrate synthase >gi|15899318|ref|NP_343923.1| citrate synthase [Sulfolobus solfataricus P2] >gi|27574270|pdb|1O7X|D Chain D, Citrate Synthase From Sulfolobus Solfataricus >gi|27574269|pdb|1O7X|C Chain C, Citrate Synthase From Sulfolobus Solfataricus >gi|27574268|pdb|1O7X|B Chain B, Citrate Synthase From Sulfolobus So…
gi|16081328|ref|NP_393649.1|	61	58	1	gi|48431038|gb|AAT43903.1|	gi|48431038|gb|AAT43903.1|	0.786495755	39	322	318	0.98757764	2.00E-56	222	263820	Picrophilus torridus DSM 9790	Archaea;Euryarchaeota;Thermoplasmata;Thermoplasmatales;Picrophilaceae;Picrophilus	hypothetical protein Ta0171 [Thermoplasma acidophilum DSM 1728]	iron(III) dicitrate ABC transporter extracellular binding protein [Picrophilus torridus DSM 9790] >gi|48478390|ref|YP_024096.1| iron(III) dicitrate ABC transporter extracellular binding protein [Picrophilus torridus DSM 9790]
gi|16081329|ref|NP_393650.1|	469	467	1	gi|68140366|gb|EAM93670.1|	gi|68140366|gb|EAM93670.1|	0.761947926	45	353	255	0.722379603	6.00E-61	237	333146	Ferroplasma acidarmanus Fer1	Archaea;Euryarchaeota;Thermoplasmata;Thermoplasmatales;Ferroplasmaceae;Ferroplasma	hemin permease (hemU) related protein [Thermoplasma acidophilum DSM 1728]	transport system permease protein [Ferroplasma acidarmanus Fer1] >gi|69269467|ref|ZP_00609903.1| transport system permease protein [Ferroplasma acidarmanus Fer1]
gi|16081331|ref|NP_393652.1|	31	28	1	gi|68141098|gb|EAM94389.1|	gi|68141098|gb|EAM94389.1|	0.761947926	65	271	267	0.985239852	3.00E-100	367	333146	Ferroplasma acidarmanus Fer1	Archaea;Euryarchaeota;Thermoplasmata;Thermoplasmatales;Ferroplasmaceae;Ferroplasma	hypothetical protein Ta0174 [Thermoplasma acidophilum DSM 1728]	Protein of unknown function DUF191 [Ferroplasma acidarmanus Fer1] >gi|69268356|ref|ZP_00609139.1| Protein of unknown function DUF191 [Ferroplasma acidarmanus Fer1]
gi|16081332|ref|NP_393653.1|	16	12	1	gi|68141224|gb|EAM94513.1|	gi|68141224|gb|EAM94513.1|	0.761947926	53	224	224	1	8.00E-63	242	333146	Ferroplasma acidarmanus Fer1	Archaea;Euryarchaeota;Thermoplasmata;Thermoplasmatales;Ferroplasmaceae;Ferroplasma	phosphoglycolate phosphatase [Thermoplasma acidophilum DSM 1728]	Sucrose-phosphate phosphatase:HAD-superfamily hydrolase, subfamily IIB:SPP-like hydrolase, archaeal [Ferroplasma acidarmanus Fer1] >gi|69268138|ref|ZP_00608972.1| Sucrose-phosphate phosphatase:HAD-superfamily hydrolase, subfamily IIB:SPP-like hydrolase, archaeal [Ferroplasma acidarmanus Fer1]
gi|16081333|ref|NP_393655.1|	7	5	1	gi|68141223|gb|EAM94512.1|	gi|68141223|gb|EAM94512.1|	0.761947926	71	95	73	0.768421053	3.00E-24	112	333146	Ferroplasma acidarmanus Fer1	Archaea;Euryarchaeota;Thermoplasmata;Thermoplasmatales;Ferroplasmaceae;Ferroplasma	hypothetical protein Ta0177 [Thermoplasma acidophilum DSM 1728]	conserved hypothetical protein [Ferroplasma acidarmanus Fer1] >gi|69268137|ref|ZP_00608971.1| conserved hypothetical protein [Ferroplasma acidarmanus Fer1]
gi|16081334|ref|NP_393656.1|	5	2	1	gi|48430119|gb|AAT42984.1|	gi|48430119|gb|AAT42984.1|	0.786495755	35	200	198	0.99	2.00E-32	141	263820	Picrophilus torridus DSM 9790	Archaea;Euryarchaeota;Thermoplasmata;Thermoplasmatales;Picrophilaceae;Picrophilus	hypothetical protein Ta0178 [Thermoplasma acidophilum DSM 1728]	hypothetical membrane protein [Picrophilus torridus DSM 9790] >gi|48477471|ref|YP_023177.1| hypothetical membrane protein [Picrophilus torridus DSM 9790]
gi|16081335|ref|NP_393657.1|	28	25	1	gi|48430529|gb|AAT43394.1|	gi|48430529|gb|AAT43394.1|	0.786495755	58	197	171	0.868020305	2.00E-53	211	263820	Picrophilus torridus DSM 9790	Archaea;Euryarchaeota;Thermoplasmata;Thermoplasmatales;Picrophilaceae;Picrophilus	hypothetical protein Ta0179 [Thermoplasma acidophilum DSM 1728]	UMP/CMP kinase related protein [Picrophilus torridus DSM 9790] >gi|48477881|ref|YP_023587.1| hypothetical protein PTO0809 [Picrophilus torridus DSM 9790]
gi|16081336|ref|NP_393660.1|	144	141	1	gi|48430067|gb|AAT42932.1|	gi|48430067|gb|AAT42932.1|	0.786495755	66	133	118	0.887218045	7.00E-38	158	263820	Picrophilus torridus DSM 9790	Archaea;Euryarchaeota;Thermoplasmata;Thermoplasmatales;Picrophilaceae;Picrophilus	hypothetical protein Ta0182 [Thermoplasma acidophilum DSM 1728]	hypothetical protein DUF 74 [Picrophilus torridus DSM 9790] >gi|73921114|sp|Q6L270|Y347_PICTO Hypothetical UPF0145 protein PTO0347 >gi|48477419|ref|YP_023125.1| hypothetical protein PTO0347 [Picrophilus torridus DSM 9790]
gi|16081337|ref|NP_393661.1|	3	1	1	gi|57160184|dbj|BAD86114.1|	gi|57160184|dbj|BAD86114.1|	0.550201486	23	238	215	0.903361345	1.00E-13	79	69014	Thermococcus kodakarensis KOD1	Archaea;Euryarchaeota;Thermococci;Thermococcales;Thermococcaceae;Thermococcus	hypothetical protein Ta0183 [Thermoplasma acidophilum DSM 1728]	hypothetical membrane protein, conserved [Thermococcus kodakarensis KOD1] >gi|57641860|ref|YP_184338.1| hypothetical protein TK1925 [Thermococcus kodakarensis KOD1]
gi|16081338|ref|NP_393662.1|	23	22	1	gi|77969371|gb|ABB10750.1|	gi|77969371|gb|ABB10750.1|	0.038075298	26	536	449	0.837686567	2.00E-32	143	269483	Burkholderia sp. 383	Bacteria;Proteobacteria;Betaproteobacteria;Burkholderiales;Burkholderiaceae;Burkholderia	hypothetical protein Ta0184 [Thermoplasma acidophilum DSM 1728]	Carboxylyase-related protein [Burkholderia sp. 383] >gi|78061486|ref|YP_371394.1| Carboxylyase-related protein [Burkholderia sp. 383]
gi|16081339|ref|NP_393663.1|	4	2	1	gi|48430515|gb|AAT43380.1|	gi|48430515|gb|AAT43380.1|	0.786495755	59	217	194	0.894009217	8.00E-58	226	263820	Picrophilus torridus DSM 9790	Archaea;Euryarchaeota;Thermoplasmata;Thermoplasmatales;Picrophilaceae;Picrophilus	hypothetical protein Ta0185 [Thermoplasma acidophilum DSM 1728]	transcriptional regulator, ArsR family [Picrophilus torridus DSM 9790] >gi|48477867|ref|YP_023573.1| transcriptional regulator, ArsR family [Picrophilus torridus DSM 9790]
gi|16081340|ref|NP_393664.1|	9	6	1	gi|48430516|gb|AAT43381.1|	gi|48430516|gb|AAT43381.1|	0.786495755	56	402	399	0.992537313	5.00E-129	464	263820	Picrophilus torridus DSM 9790	Archaea;Euryarchaeota;Thermoplasmata;Thermoplasmatales;Picrophilaceae;Picrophilus	hypothetical membrane protein [Thermoplasma acidophilum DSM 1728]	hypothetical efflux protein [Picrophilus torridus DSM 9790] >gi|48477868|ref|YP_023574.1| hypothetical efflux protein [Picrophilus torridus DSM 9790]
gi|16081343|ref|NP_393667.1|	6	5	3	gi|68139837|gb|EAM93155.1|	gi|68139837|gb|EAM93155.1|	0.761947926	56	72	44	0.611111111	8.00E-07	55	333146	Ferroplasma acidarmanus Fer1	Archaea;Euryarchaeota;Thermoplasmata;Thermoplasmatales;Ferroplasmaceae;Ferroplasma	hypothetical protein Ta0189 [Thermoplasma acidophilum DSM 1728]	Transposase, mutator type [Ferroplasma acidarmanus Fer1] >gi|69270234|ref|ZP_00610361.1| Transposase, mutator type [Ferroplasma acidarmanus Fer1]
gi|16081344|ref|NP_393668.1|	6	4	2	gi|69929574|ref|ZP_00626451.1|	gi|69929574|ref|ZP_00626451.1|	0.037123824	34	117	111	0.948717949	6.00E-06	52	323097	Nitrobacter hamburgensis X14	Bacteria;Proteobacteria;Alphaproteobacteria;Rhizobiales;Bradyrhizobiaceae;Nitrobacter	hypothetical protein Ta0190 [Thermoplasma acidophilum DSM 1728]	Helix-turn-helix, Fis-type [Nitrobacter hamburgensis X14] >gi|69141455|gb|EAN60040.1| Helix-turn-helix, Fis-type [Nitrobacter hamburgensis X14]
gi|16081345|ref|NP_393669.1|	500	499	1	gi|68139594|gb|EAM92940.1|	gi|68139594|gb|EAM92940.1|	0.761947926	56	268	258	0.962686567	4.00E-81	304	333146	Ferroplasma acidarmanus Fer1	Archaea;Euryarchaeota;Thermoplasmata;Thermoplasmatales;Ferroplasmaceae;Ferroplasma	probable glucose 1-dehydrogenase [Thermoplasma acidophilum DSM 1728]	Short-chain dehydrogenase/reductase SDR [Ferroplasma acidarmanus Fer1] >gi|69270997|ref|ZP_00610584.1| Short-chain dehydrogenase/reductase SDR [Ferroplasma acidarmanus Fer1]
gi|16081346|ref|NP_393673.1|	5	2	1	gi|69297997|ref|ZP_00620293.1|	gi|69297997|ref|ZP_00620293.1|	0.036894518	27	139	110	0.791366906	1.00E-07	57	292414	Silicibacter sp. TM1040	Bacteria;Proteobacteria;Alphaproteobacteria;Rhodobacterales;Rhodobacteraceae;Silicibacter	hypothetical protein Ta0195 [Thermoplasma acidophilum DSM 1728]	OsmC-like protein [Silicibacter sp. TM1040] >gi|69135534|gb|EAN58728.1| OsmC-like protein [Silicibacter sp. TM1040]
gi|16081347|ref|NP_393674.1|	422	420	4	gi|76660775|ref|XP_613544.2|	gi|76660775|ref|XP_613544.2|	0.072394326	32	208	187	0.899038462	1.00E-19	99	9913	Bos taurus	Eukaryota;Metazoa;Chordata;Craniata;Gnathostomata;Mammalia;Laurasiatheria;Ruminantia;Pecora;Bovidae;Bovinae;Bos	death-associated protein kinase related protein [Thermoplasma acidophilum DSM 1728]	PREDICTED: similar to Death-associated protein kinase 1 (DAP kinase 1) isoform 1 [Bos taurus]
gi|16081348|ref|NP_393675.1|	11	9	1	gi|68141085|gb|EAM94376.1|	gi|68141085|gb|EAM94376.1|	0.761947926	63	371	362	0.97574124	2.00E-137	492	333146	Ferroplasma acidarmanus Fer1	Archaea;Euryarchaeota;Thermoplasmata;Thermoplasmatales;Ferroplasmaceae;Ferroplasma	hypothetical protein Ta0197 [Thermoplasma acidophilum DSM 1728]	conserved hypothetical protein [Ferroplasma acidarmanus Fer1] >gi|69268343|ref|ZP_00609126.1| conserved hypothetical protein [Ferroplasma acidarmanus Fer1]
gi|16081349|ref|NP_393677.1|	195	193	1	gi|68141030|gb|EAM94321.1|	gi|68141030|gb|EAM94321.1|	0.761947926	86	184	184	1	2.00E-83	310	333146	Ferroplasma acidarmanus Fer1	Archaea;Euryarchaeota;Thermoplasmata;Thermoplasmatales;Ferroplasmaceae;Ferroplasma	transcription factor IID [Thermoplasma acidophilum DSM 1728]	Transcription factor TFIID [Ferroplasma acidarmanus Fer1] >gi|69268288|ref|ZP_00609071.1| Transcription factor TFIID [Ferroplasma acidarmanus Fer1]
gi|16081350|ref|NP_393678.1|	249	247	1	gi|48430227|gb|AAT43092.1|	gi|48430227|gb|AAT43092.1|	0.786495755	83	100	98	0.98	2.00E-43	176	263820	Picrophilus torridus DSM 9790	Archaea;Euryarchaeota;Thermoplasmata;Thermoplasmatales;Picrophilaceae;Picrophilus	hypothetical protein Ta0200 [Thermoplasma acidophilum DSM 1728]	putative aromatic ring hydroxylating enzyme [Picrophilus torridus DSM 9790] >gi|48477579|ref|YP_023285.1| putative aromatic ring hydroxylating enzyme [Picrophilus torridus DSM 9790]
gi|16081351|ref|NP_393679.1|	7	5	1	gi|68139945|gb|EAM93260.1|	gi|68139945|gb|EAM93260.1|	0.761947926	47	215	215	1	1.00E-51	205	333146	Ferroplasma acidarmanus Fer1	Archaea;Euryarchaeota;Thermoplasmata;Thermoplasmatales;Ferroplasmaceae;Ferroplasma	hypothetical protein Ta0201 [Thermoplasma acidophilum DSM 1728]	conserved hypothetical protein [Ferroplasma acidarmanus Fer1] >gi|69270079|ref|ZP_00610283.1| conserved hypothetical protein [Ferroplasma acidarmanus Fer1]
gi|16081352|ref|NP_393680.1|	308	306	1	gi|48430831|gb|AAT43696.1|	gi|48430831|gb|AAT43696.1|	0.786495755	70	246	244	0.991869919	1.00E-97	359	263820	Picrophilus torridus DSM 9790	Archaea;Euryarchaeota;Thermoplasmata;Thermoplasmatales;Picrophilaceae;Picrophilus	FERRIC TRANSPORT ATP-BINDING PROTEIN AFUC related protein [Thermoplasma acidophilum DSM 1728]	ABC transporter ATP-binding protein [Picrophilus torridus DSM 9790] >gi|48478183|ref|YP_023889.1| ABC transporter ATP-binding protein [Picrophilus torridus DSM 9790]
gi|16081353|ref|NP_393681.1|	354	352	1	gi|48430832|gb|AAT43697.1|	gi|48430832|gb|AAT43697.1|	0.786495755	74	481	475	0.987525988	0	757	263820	Picrophilus torridus DSM 9790	Archaea;Euryarchaeota;Thermoplasmata;Thermoplasmatales;Picrophilaceae;Picrophilus	hypothetical protein Ta0203 [Thermoplasma acidophilum DSM 1728]	ABC transporter ATP-binding protein [Picrophilus torridus DSM 9790] >gi|48478184|ref|YP_023890.1| ABC transporter ATP-binding protein [Picrophilus torridus DSM 9790]
gi|16081354|ref|NP_393682.1|	137	133	1	gi|48430833|gb|AAT43698.1|	gi|48430833|gb|AAT43698.1|	0.786495755	37	394	397	1.007614213	8.00E-68	260	263820	Picrophilus torridus DSM 9790	Archaea;Euryarchaeota;Thermoplasmata;Thermoplasmatales;Picrophilaceae;Picrophilus	hypothetical protein Ta0204 [Thermoplasma acidophilum DSM 1728]	ABC transporter ATP-binding protein [Picrophilus torridus DSM 9790] >gi|48478185|ref|YP_023891.1| ABC transporter ATP-binding protein [Picrophilus torridus DSM 9790]
gi|16081355|ref|NP_393683.1|	488	487	1	gi|68139624|gb|EAM92964.1|	gi|68139624|gb|EAM92964.1|	0.761947926	50	282	274	0.971631206	7.00E-72	273	333146	Ferroplasma acidarmanus Fer1	Archaea;Euryarchaeota;Thermoplasmata;Thermoplasmatales;Ferroplasmaceae;Ferroplasma	2, 4-dienoyl-CoA reductase (NADPH) precursor related protein [Thermoplasma acidophilum DSM 1728]	Short-chain dehydrogenase/reductase SDR [Ferroplasma acidarmanus Fer1] >gi|69270875|ref|ZP_00610555.1| Short-chain dehydrogenase/reductase SDR [Ferroplasma acidarmanus Fer1]
gi|16081356|ref|NP_393684.1|	31	29	1	gi|48430834|gb|AAT43699.1|	gi|48430834|gb|AAT43699.1|	0.786495755	52	476	464	0.974789916	2.00E-141	505	263820	Picrophilus torridus DSM 9790	Archaea;Euryarchaeota;Thermoplasmata;Thermoplasmatales;Picrophilaceae;Picrophilus	glycyl-tRNA synthetase [Thermoplasma acidophilum DSM 1728]	glycyl-tRNA synthetase [Picrophilus torridus DSM 9790] >gi|48478186|ref|YP_023892.1| glycyl-tRNA synthetase [Picrophilus torridus DSM 9790]
gi|16081357|ref|NP_393685.1|	16	14	1	gi|48430835|gb|AAT43700.1|	gi|48430835|gb|AAT43700.1|	0.786495755	54	278	276	0.992805755	2.00E-89	332	263820	Picrophilus torridus DSM 9790	Archaea;Euryarchaeota;Thermoplasmata;Thermoplasmatales;Picrophilaceae;Picrophilus	hypothetical protein Ta0207 [Thermoplasma acidophilum DSM 1728]	CBS domain containing protein [Picrophilus torridus DSM 9790] >gi|48478187|ref|YP_023893.1| CBS domain containing protein [Picrophilus torridus DSM 9790]
gi|16081358|ref|NP_393686.1|	243	241	1	gi|48430607|gb|AAT43472.1|	gi|48430607|gb|AAT43472.1|	0.786495755	64	451	451	1	2.00E-170	602	263820	Picrophilus torridus DSM 9790	Archaea;Euryarchaeota;Thermoplasmata;Thermoplasmatales;Picrophilaceae;Picrophilus	dihydrolipoamide dehydrogenase [Thermoplasma acidophilum DSM 1728]	dihydrolipoamide dehydrogenase [Picrophilus torridus DSM 9790] >gi|48477959|ref|YP_023665.1| dihydrolipoamide dehydrogenase [Picrophilus torridus DSM 9790]
gi|16081361|ref|NP_393690.1|	271	268	1	gi|68140139|gb|EAM93447.1|	gi|68140139|gb|EAM93447.1|	0.761947926	51	293	294	1.003412969	6.00E-76	287	333146	Ferroplasma acidarmanus Fer1	Archaea;Euryarchaeota;Thermoplasmata;Thermoplasmatales;Ferroplasmaceae;Ferroplasma	electron transfer flavoprotein subunit alpha related protein [Thermoplasma acidophilum DSM 1728]	Electron transfer flavoprotein, alpha subunit [Ferroplasma acidarmanus Fer1] >gi|69269721|ref|ZP_00610062.1| Electron transfer flavoprotein, alpha subunit [Ferroplasma acidarmanus Fer1]
gi|16081362|ref|NP_393691.1|	5	3	2	gi|841259|gb|AAB49735.1|	gi|841259|gb|AAB49735.1|	0.163101649	29	459	306	0.666666667	6.00E-27	125	7227	Drosophila melanogaster	Eukaryota;Metazoa;Arthropoda;Hexapoda;Insecta;Neoptera;Endopterygota;Diptera;Brachycera;Muscomorpha;Ephydroidea;Drosophilidae;Drosophilinae;Drosophilini;Drosophilina;Drosophila;Sophophora	zeste-white 4 related membrane protein [Thermoplasma acidophilum DSM 1728]	putative transmembrane protein; cDNA sequence given in GenBank Accession Number U15602; similar to C. elegans B0464.4 gene product, Swiss-Prot Accession Number Q03562 [Drosophila melanogaster]
gi|16081363|ref|NP_393692.1|	42	40	1	gi|68141159|gb|EAM94450.1|	gi|68141159|gb|EAM94450.1|	0.761947926	45	411	392	0.95377129	7.00E-96	354	333146	Ferroplasma acidarmanus Fer1	Archaea;Euryarchaeota;Thermoplasmata;Thermoplasmatales;Ferroplasmaceae;Ferroplasma	tRNA pseudouridine synthase D [Thermoplasma acidophilum DSM 1728]	tRNA pseudouridine synthase D, TruD [Ferroplasma acidarmanus Fer1] >gi|69268417|ref|ZP_00609200.1| tRNA pseudouridine synthase D, TruD [Ferroplasma acidarmanus Fer1]
gi|16081364|ref|NP_393693.1|	149	145	1	gi|68140479|gb|EAM93780.1|	gi|68140479|gb|EAM93780.1|	0.761947926	65	365	366	1.002739726	5.00E-140	500	333146	Ferroplasma acidarmanus Fer1	Archaea;Euryarchaeota;Thermoplasmata;Thermoplasmatales;Ferroplasmaceae;Ferroplasma	hypothetical protein Ta0215 [Thermoplasma acidophilum DSM 1728]	Conserved hypothetical protein 423 [Ferroplasma acidarmanus Fer1] >gi|69269244|ref|ZP_00609752.1| Conserved hypothetical protein 423 [Ferroplasma acidarmanus Fer1]
gi|16081365|ref|NP_393694.1|	5	2	1	gi|68140152|gb|EAM93460.1|	gi|68140152|gb|EAM93460.1|	0.761947926	48	535	443	0.828037383	2.00E-122	443	333146	Ferroplasma acidarmanus Fer1	Archaea;Euryarchaeota;Thermoplasmata;Thermoplasmatales;Ferroplasmaceae;Ferroplasma	hypothetical protein Ta0216 [Thermoplasma acidophilum DSM 1728]	Radical SAM [Ferroplasma acidarmanus Fer1] >gi|69269734|ref|ZP_00610075.1| Radical SAM [Ferroplasma acidarmanus Fer1]
gi|16081366|ref|NP_393695.1|	153	149	1	gi|68140477|gb|EAM93778.1|	gi|68140477|gb|EAM93778.1|	0.761947926	62	365	365	1	8.00E-138	493	333146	Ferroplasma acidarmanus Fer1	Archaea;Euryarchaeota;Thermoplasmata;Thermoplasmatales;Ferroplasmaceae;Ferroplasma	hypothetical protein Ta0217 [Thermoplasma acidophilum DSM 1728]	Conserved hypothetical protein 423 [Ferroplasma acidarmanus Fer1] >gi|69269242|ref|ZP_00609750.1| Conserved hypothetical protein 423 [Ferroplasma acidarmanus Fer1]
gi|16081367|ref|NP_393696.1|	3	1	1	gi|68140478|gb|EAM93779.1|	gi|68140478|gb|EAM93779.1|	0.761947926	33	253	234	0.924901186	8.00E-29	130	333146	Ferroplasma acidarmanus Fer1	Archaea;Euryarchaeota;Thermoplasmata;Thermoplasmatales;Ferroplasmaceae;Ferroplasma	hypothetical protein Ta0218 [Thermoplasma acidophilum DSM 1728]	conserved hypothetical protein [Ferroplasma acidarmanus Fer1] >gi|69269243|ref|ZP_00609751.1| conserved hypothetical protein [Ferroplasma acidarmanus Fer1]
gi|16081368|ref|NP_393697.1|	436	434	1	gi|68141157|gb|EAM94448.1|	gi|68141157|gb|EAM94448.1|	0.761947926	70	485	484	0.997938144	0	688	333146	Ferroplasma acidarmanus Fer1	Archaea;Euryarchaeota;Thermoplasmata;Thermoplasmatales;Ferroplasmaceae;Ferroplasma	inositol-5-monophosphate dehydrogenase [Thermoplasma acidophilum DSM 1728]	IMP dehydrogenase [Ferroplasma acidarmanus Fer1] >gi|69268415|ref|ZP_00609198.1| IMP dehydrogenase [Ferroplasma acidarmanus Fer1]
gi|16081370|ref|NP_393699.1|	17	14	1	gi|68141160|gb|EAM94451.1|	gi|68141160|gb|EAM94451.1|	0.761947926	34	285	286	1.003508772	2.00E-41	172	333146	Ferroplasma acidarmanus Fer1	Archaea;Euryarchaeota;Thermoplasmata;Thermoplasmatales;Ferroplasmaceae;Ferroplasma	PAGO protein related protein [Thermoplasma acidophilum DSM 1728]	Protein of unknown function DUF6 [Ferroplasma acidarmanus Fer1] >gi|69268418|ref|ZP_00609201.1| Protein of unknown function DUF6 [Ferroplasma acidarmanus Fer1]
gi|16081371|ref|NP_393700.1|	27	24	1	gi|48430189|gb|AAT43054.1|	gi|48430189|gb|AAT43054.1|	0.786495755	59	488	459	0.94057377	2.00E-161	572	263820	Picrophilus torridus DSM 9790	Archaea;Euryarchaeota;Thermoplasmata;Thermoplasmatales;Picrophilaceae;Picrophilus	DNA polymerase II small subunit [Thermoplasma acidophilum DSM 1728]	DNA polymerase II small subunit [Picrophilus torridus DSM 9790] >gi|48477541|ref|YP_023247.1| DNA polymerase II small subunit [Picrophilus torridus DSM 9790]
gi|16081372|ref|NP_393702.1|	193	191	1	gi|13814352|gb|AAK41412.1|	gi|13814352|gb|AAK41412.1|	0.42796386	45	486	470	0.967078189	3.00E-113	412	273057	Sulfolobus solfataricus P2	Archaea;Crenarchaeota;Thermoprotei;Sulfolobales;Sulfolobaceae;Sulfolobus	self-defense gene tcr3 related protein [Thermoplasma acidophilum DSM 1728]	Multidrug resistance protein [Sulfolobus solfataricus P2] >gi|15898017|ref|NP_342622.1| Multidrug resistance protein [Sulfolobus solfataricus P2]
gi|16081373|ref|NP_393703.1|	500	498	1	gi|48429815|gb|AAT42680.1|	gi|48429815|gb|AAT42680.1|	0.786495755	48	305	304	0.996721311	4.00E-72	274	263820	Picrophilus torridus DSM 9790	Archaea;Euryarchaeota;Thermoplasmata;Thermoplasmatales;Picrophilaceae;Picrophilus	gliding motility protein related [Thermoplasma acidophilum DSM 1728]	ABC-type multidrug transport system, ATPase component [Picrophilus torridus DSM 9790] >gi|48477167|ref|YP_022873.1| ABC-type multidrug transport system, ATPase component [Picrophilus torridus DSM 9790]
gi|16081374|ref|NP_393704.1|	8	6	1	gi|48429816|gb|AAT42681.1|	gi|48429816|gb|AAT42681.1|	0.786495755	36	254	253	0.996062992	2.00E-45	185	263820	Picrophilus torridus DSM 9790	Archaea;Euryarchaeota;Thermoplasmata;Thermoplasmatales;Picrophilaceae;Picrophilus	hypothetical protein Ta0226 [Thermoplasma acidophilum DSM 1728]	ABC-type multidrug transport system, permease component [Picrophilus torridus DSM 9790] >gi|48477168|ref|YP_022874.1| ABC-type multidrug transport system, permease component [Picrophilus torridus DSM 9790]
gi|16081375|ref|NP_393705.1|	75	73	1	gi|77994953|gb|ABB13852.1|	gi|77994953|gb|ABB13852.1|	0.040464065	37	205	206	1.004878049	2.00E-27	124	246194	Carboxydothermus hydrogenoformans Z-2901	Bacteria;Firmicutes;Clostridia;Clostridiales;Peptococcaceae;Carboxydothermus	hypothetical protein Ta0227 [Thermoplasma acidophilum DSM 1728]	phosphoribosyl transferase domain protein [Carboxydothermus hydrogenoformans Z-2901] >gi|78042838|ref|YP_358890.1| phosphoribosyl transferase domain protein [Carboxydothermus hydrogenoformans Z-2901]
gi|16081376|ref|NP_393706.1|	5	4	1	gi|48430848|gb|AAT43713.1|	gi|48430848|gb|AAT43713.1|	0.786495755	50	279	258	0.924731183	2.00E-70	268	263820	Picrophilus torridus DSM 9790	Archaea;Euryarchaeota;Thermoplasmata;Thermoplasmatales;Picrophilaceae;Picrophilus	hypothetical protein Ta0228 [Thermoplasma acidophilum DSM 1728]	carboxymethylenebutenolidase [Picrophilus torridus DSM 9790] >gi|48478200|ref|YP_023906.1| carboxymethylenebutenolidase [Picrophilus torridus DSM 9790]
gi|16081377|ref|NP_393707.1|	209	204	1	gi|11498580|ref|NP_069808.1|	gi|11498580|ref|NP_069808.1|	0.546859016	39	619	636	1.027463651	3.00E-142	508	224325	Archaeoglobus fulgidus DSM 4304	Archaea;Euryarchaeota;Archaeoglobi;Archaeoglobales;Archaeoglobaceae;Archaeoglobus	acetyl-CoA synthetase related protein [Thermoplasma acidophilum DSM 1728]	acetyl-CoA synthetase (acs-4) [Archaeoglobus fulgidus DSM 4304] >gi|2649624|gb|AAB90268.1| acetyl-CoA synthetase (acs-4) [Archaeoglobus fulgidus DSM 4304]
gi|16081378|ref|NP_393708.1|	478	475	1	gi|48430909|gb|AAT43774.1|	gi|48430909|gb|AAT43774.1|	0.786495755	60	382	369	0.965968586	5.00E-130	467	263820	Picrophilus torridus DSM 9790	Archaea;Euryarchaeota;Thermoplasmata;Thermoplasmatales;Picrophilaceae;Picrophilus	probable isovaleryl-CoA dehydrogenase [Thermoplasma acidophilum DSM 1728]	isovaleryl-CoA dehydrogenase [Picrophilus torridus DSM 9790] >gi|48478261|ref|YP_023967.1| isovaleryl-CoA dehydrogenase [Picrophilus torridus DSM 9790]
gi|16081379|ref|NP_393709.1|	5	2	1	gi|48431013|gb|AAT43878.1|	gi|48431013|gb|AAT43878.1|	0.786495755	36	180	178	0.988888889	9.00E-23	109	263820	Picrophilus torridus DSM 9790	Archaea;Euryarchaeota;Thermoplasmata;Thermoplasmatales;Picrophilaceae;Picrophilus	hypothetical protein Ta0231 [Thermoplasma acidophilum DSM 1728]	molybdopterin-guanine dinucleotide biosynthesis protein A [Picrophilus torridus DSM 9790] >gi|48478365|ref|YP_024071.1| molybdopterin-guanine dinucleotide biosynthesis protein A [Picrophilus torridus DSM 9790]
gi|16081381|ref|NP_393712.1|	499	494	1	gi|15622662|dbj|BAB66653.1|	gi|15622662|dbj|BAB66653.1|	0.42796386	57	239	234	0.979079498	2.00E-73	278	273063	Sulfolobus tokodaii str. 7	Archaea;Crenarchaeota;Thermoprotei;Sulfolobales;Sulfolobaceae;Sulfolobus	gliding motility protein related [Thermoplasma acidophilum DSM 1728]	237aa long hypothetical ABC transporter ATP-binding protein [Sulfolobus tokodaii str. 7] >gi|15921875|ref|NP_377544.1| hypothetical ABC transporter ATP-binding protein [Sulfolobus tokodaii str. 7]
gi|16081382|ref|NP_393714.1|	119	117	1	gi|48429967|gb|AAT42832.1|	gi|48429967|gb|AAT42832.1|	0.786495755	65	308	307	0.996753247	1.00E-119	432	263820	Picrophilus torridus DSM 9790	Archaea;Euryarchaeota;Thermoplasmata;Thermoplasmatales;Picrophilaceae;Picrophilus	hypothetical protein Ta0234 [Thermoplasma acidophilum DSM 1728]	muramoyltetrapeptide carboxypeptidase [Picrophilus torridus DSM 9790] >gi|48477319|ref|YP_023025.1| muramoyltetrapeptide carboxypeptidase [Picrophilus torridus DSM 9790]
gi|16081383|ref|NP_393715.1|	86	84	1	gi|48429966|gb|AAT42831.1|	gi|48429966|gb|AAT42831.1|	0.786495755	51	382	379	0.992146597	2.00E-104	382	263820	Picrophilus torridus DSM 9790	Archaea;Euryarchaeota;Thermoplasmata;Thermoplasmatales;Picrophilaceae;Picrophilus	hypothetical protein Ta0235 [Thermoplasma acidophilum DSM 1728]	amidohydrolase [Picrophilus torridus DSM 9790] >gi|48477318|ref|YP_023024.1| amidohydrolase [Picrophilus torridus DSM 9790]
gi|16081384|ref|NP_393717.1|	93	91	1	gi|48430678|gb|AAT43543.1|	gi|48430678|gb|AAT43543.1|	0.786495755	45	268	265	0.98880597	4.00E-62	240	263820	Picrophilus torridus DSM 9790	Archaea;Euryarchaeota;Thermoplasmata;Thermoplasmatales;Picrophilaceae;Picrophilus	hypothetical protein Ta0237 [Thermoplasma acidophilum DSM 1728]	hypothetical conserved protein DUF52 [Picrophilus torridus DSM 9790] >gi|48478030|ref|YP_023736.1| hypothetical protein PTO0958 [Picrophilus torridus DSM 9790]
gi|16081385|ref|NP_393718.1|	177	175	1	gi|48429825|gb|AAT42690.1|	gi|48429825|gb|AAT42690.1|	0.786495755	38	410	373	0.909756098	1.00E-73	280	263820	Picrophilus torridus DSM 9790	Archaea;Euryarchaeota;Thermoplasmata;Thermoplasmatales;Picrophilaceae;Picrophilus	imidazolonepropionase [Thermoplasma acidophilum DSM 1728]	imidazolonepropionase [Picrophilus torridus DSM 9790] >gi|48477177|ref|YP_022883.1| imidazolonepropionase [Picrophilus torridus DSM 9790]
gi|16081386|ref|NP_393720.1|	31	17	1	gi|68139705|gb|EAM93034.1|	gi|68139705|gb|EAM93034.1|	0.761947926	32	468	446	0.952991453	7.00E-58	228	333146	Ferroplasma acidarmanus Fer1	Archaea;Euryarchaeota;Thermoplasmata;Thermoplasmatales;Ferroplasmaceae;Ferroplasma	hypothetical protein Ta0240 [Thermoplasma acidophilum DSM 1728]	Amino acid permease-associated region [Ferroplasma acidarmanus Fer1] >gi|69270542|ref|ZP_00610482.1| Amino acid permease-associated region [Ferroplasma acidarmanus Fer1]
gi|16081387|ref|NP_393721.1|	4	2	1	gi|48429862|gb|AAT42727.1|	gi|48429862|gb|AAT42727.1|	0.786495755	52	144	114	0.791666667	1.00E-28	127	263820	Picrophilus torridus DSM 9790	Archaea;Euryarchaeota;Thermoplasmata;Thermoplasmatales;Picrophilaceae;Picrophilus	hypothetical protein Ta0241 [Thermoplasma acidophilum DSM 1728]	hypothetical protein PTO0142 [Picrophilus torridus DSM 9790] >gi|48477214|ref|YP_022920.1| hypothetical protein PTO0142 [Picrophilus torridus DSM 9790]
gi|16081388|ref|NP_393722.1|	283	281	1	gi|68140637|gb|EAM93935.1|	gi|68140637|gb|EAM93935.1|	0.761947926	59	496	495	0.997983871	6.00E-167	590	333146	Ferroplasma acidarmanus Fer1	Archaea;Euryarchaeota;Thermoplasmata;Thermoplasmatales;Ferroplasmaceae;Ferroplasma	histidine ammonia-lyase [Thermoplasma acidophilum DSM 1728]	Histidine ammonia-lyase [Ferroplasma acidarmanus Fer1] >gi|69268987|ref|ZP_00609585.1| Histidine ammonia-lyase [Ferroplasma acidarmanus Fer1]
gi|16081389|ref|NP_393724.1|	81	79	1	gi|48430789|gb|AAT43654.1|	gi|48430789|gb|AAT43654.1|	0.786495755	44	112	111	0.991071429	2.00E-22	107	263820	Picrophilus torridus DSM 9790	Archaea;Euryarchaeota;Thermoplasmata;Thermoplasmatales;Picrophilaceae;Picrophilus	hypothetical protein Ta0244 [Thermoplasma acidophilum DSM 1728]	DNA-binding protein [Picrophilus torridus DSM 9790] >gi|48478141|ref|YP_023847.1| DNA-binding protein [Picrophilus torridus DSM 9790]
gi|16081390|ref|NP_393727.1|	173	171	1	gi|15623392|dbj|BAB67380.1|	gi|15623392|dbj|BAB67380.1|	0.42796386	58	285	256	0.898245614	2.00E-80	301	273063	Sulfolobus tokodaii str. 7	Archaea;Crenarchaeota;Thermoprotei;Sulfolobales;Sulfolobaceae;Sulfolobus	3-deoxy-7-phosphoheptulonate synthase [Thermoplasma acidophilum DSM 1728]	330aa long hypothetical aroA(G) protein [Sulfolobus tokodaii str. 7] >gi|15922602|ref|NP_378271.1| 3-deoxy-7-phosphoheptulonate synthase [Sulfolobus tokodaii str. 7]
gi|16081391|ref|NP_393728.1|	87	84	1	gi|48430679|gb|AAT43544.1|	gi|48430679|gb|AAT43544.1|	0.786495755	59	359	324	0.902506964	4.00E-111	404	263820	Picrophilus torridus DSM 9790	Archaea;Euryarchaeota;Thermoplasmata;Thermoplasmatales;Picrophilaceae;Picrophilus	hypothetical protein Ta0248 [Thermoplasma acidophilum DSM 1728]	pyruvate formate-lyase activating enzyme [Picrophilus torridus DSM 9790] >gi|48478031|ref|YP_023737.1| pyruvate formate-lyase activating enzyme [Picrophilus torridus DSM 9790]
gi|16081392|ref|NP_393729.1|	112	110	1	gi|48429836|gb|AAT42701.1|	gi|48429836|gb|AAT42701.1|	0.786495755	58	361	363	1.005540166	7.00E-124	446	263820	Picrophilus torridus DSM 9790	Archaea;Euryarchaeota;Thermoplasmata;Thermoplasmatales;Picrophilaceae;Picrophilus	probable N-acylamino acid racemase [Thermoplasma acidophilum DSM 1728]	O-succinylbenzoate-CoA synthase [Picrophilus torridus DSM 9790] >gi|48477188|ref|YP_022894.1| O-succinylbenzoate-CoA synthase [Picrophilus torridus DSM 9790]
gi|16081393|ref|NP_393730.1|	72	67	1	gi|48430243|gb|AAT43108.1|	gi|48430243|gb|AAT43108.1|	0.786495755	46	322	317	0.98447205	8.00E-75	283	263820	Picrophilus torridus DSM 9790	Archaea;Euryarchaeota;Thermoplasmata;Thermoplasmatales;Picrophilaceae;Picrophilus	glucose-fructose oxidoreductase related protein [Thermoplasma acidophilum DSM 1728]	oxidoreductase [Picrophilus torridus DSM 9790] >gi|48477595|ref|YP_023301.1| oxidoreductase [Picrophilus torridus DSM 9790]
gi|16081394|ref|NP_393731.1|	483	479	1	gi|48431044|gb|AAT43909.1|	gi|48431044|gb|AAT43909.1|	0.786495755	72	255	256	1.003921569	1.00E-101	372	263820	Picrophilus torridus DSM 9790	Archaea;Euryarchaeota;Thermoplasmata;Thermoplasmatales;Picrophilaceae;Picrophilus	3-ketoacyl-(acyl-carrier-protein) reductase [Thermoplasma acidophilum DSM 1728]	3-oxoacyl-[acyl-carrier protein] reductase [Picrophilus torridus DSM 9790] >gi|48478396|ref|YP_024102.1| 3-ketoacyl-(acyl-carrier-protein) reductase [Picrophilus torridus DSM 9790]
gi|16081395|ref|NP_393732.1|	81	78	1	gi|15621931|dbj|BAB65924.1|	gi|15621931|dbj|BAB65924.1|	0.42796386	43	485	468	0.964948454	2.00E-110	402	273063	Sulfolobus tokodaii str. 7	Archaea;Crenarchaeota;Thermoprotei;Sulfolobales;Sulfolobaceae;Sulfolobus	D-XYLOSE-PROTON SYMPORTER (D-XYLOSE TRANSPORTER) related protein [Thermoplasma acidophilum DSM 1728]	476aa long hypothetical sugar transporter [Sulfolobus tokodaii str. 7] >gi|15921146|ref|NP_376815.1| hypothetical sugar transporter [Sulfolobus tokodaii str. 7]
gi|16081398|ref|NP_393735.1|	26	23	1	gi|48430150|gb|AAT43015.1|	gi|48430150|gb|AAT43015.1|	0.786495755	50	349	317	0.908309456	7.00E-91	337	263820	Picrophilus torridus DSM 9790	Archaea;Euryarchaeota;Thermoplasmata;Thermoplasmatales;Picrophilaceae;Picrophilus	hypothetical protein Ta0255 [Thermoplasma acidophilum DSM 1728]	diphthamide synthase subunit DPH2 [Picrophilus torridus DSM 9790] >gi|48477502|ref|YP_023208.1| diphthamide synthase subunit DPH2 [Picrophilus torridus DSM 9790]
gi|16081399|ref|NP_393736.1|	444	442	1	gi|48430149|gb|AAT43014.1|	gi|48430149|gb|AAT43014.1|	0.786495755	51	401	401	1	3.00E-116	421	263820	Picrophilus torridus DSM 9790	Archaea;Euryarchaeota;Thermoplasmata;Thermoplasmatales;Picrophilaceae;Picrophilus	hypothetical protein Ta0256 [Thermoplasma acidophilum DSM 1728]	hypothetical oxidoreductase [Picrophilus torridus DSM 9790] >gi|48477501|ref|YP_023207.1| hypothetical oxidoreductase [Picrophilus torridus DSM 9790]
gi|16081400|ref|NP_393737.1|	55	50	1	gi|48430148|gb|AAT43013.1|	gi|48430148|gb|AAT43013.1|	0.786495755	61	177	171	0.966101695	2.00E-60	234	263820	Picrophilus torridus DSM 9790	Archaea;Euryarchaeota;Thermoplasmata;Thermoplasmatales;Picrophilaceae;Picrophilus	leucine-responsive-regulatory protein related protein [Thermoplasma acidophilum DSM 1728]	transcriptional regulator protein, AsnC family [Picrophilus torridus DSM 9790] >gi|48477500|ref|YP_023206.1| transcriptional regulator protein, AsnC family [Picrophilus torridus DSM 9790]
gi|16081401|ref|NP_393738.1|	500	498	1	gi|48430147|gb|AAT43012.1|	gi|48430147|gb|AAT43012.1|	0.786495755	63	457	449	0.98249453	7.00E-161	570	263820	Picrophilus torridus DSM 9790	Archaea;Euryarchaeota;Thermoplasmata;Thermoplasmatales;Picrophilaceae;Picrophilus	probable fumarase [Thermoplasma acidophilum DSM 1728]	fumarate hydratase [Picrophilus torridus DSM 9790] >gi|48477499|ref|YP_023205.1| fumarate hydratase [Picrophilus torridus DSM 9790]
gi|16081402|ref|NP_393740.1|	201	194	1	gi|48431081|gb|AAT43946.1|	gi|48431081|gb|AAT43946.1|	0.786495755	76	285	281	0.985964912	2.00E-131	471	263820	Picrophilus torridus DSM 9790	Archaea;Euryarchaeota;Thermoplasmata;Thermoplasmatales;Picrophilaceae;Picrophilus	ferrodoxin oxidoreductase beta subunit [Thermoplasma acidophilum DSM 1728]	pyruvate ferredoxin oxidoreductase, beta chain [Picrophilus torridus DSM 9790] >gi|48478433|ref|YP_024139.1| ferrodoxin oxidoreductase beta subunit [Picrophilus torridus DSM 9790]
gi|16081405|ref|NP_393743.1|	133	132	1	gi|13815923|gb|AAK42738.1|	gi|13815923|gb|AAK42738.1|	0.42796386	57	343	308	0.897959184	1.00E-100	369	273057	Sulfolobus solfataricus P2	Archaea;Crenarchaeota;Thermoprotei;Sulfolobales;Sulfolobaceae;Sulfolobus	dipeptide transport system permease protein (DPPB) related protein [Thermoplasma acidophilum DSM 1728]	Dipeptide ABC transporter permease protein (dppB-3) [Sulfolobus solfataricus P2] >gi|15899343|ref|NP_343948.1| Dipeptide ABC transporter permease protein (dppB-3) [Sulfolobus solfataricus P2]
gi|16081406|ref|NP_393744.1|	482	480	1	gi|13815922|gb|AAK42737.1|	gi|13815922|gb|AAK42737.1|	0.42796386	57	265	265	1	6.00E-82	306	273057	Sulfolobus solfataricus P2	Archaea;Crenarchaeota;Thermoprotei;Sulfolobales;Sulfolobaceae;Sulfolobus	probable dipeptide transport system permease protein dppC [Thermoplasma acidophilum DSM 1728]	Dipeptide ABC transporter permease protein (dppC-3) [Sulfolobus solfataricus P2] >gi|15899342|ref|NP_343947.1| Dipeptide ABC transporter permease protein (dppC-3) [Sulfolobus solfataricus P2]
gi|16081407|ref|NP_393745.1|	500	499	1	gi|48429935|gb|AAT42800.1|	gi|48429935|gb|AAT42800.1|	0.786495755	58	321	322	1.003115265	5.00E-101	370	263820	Picrophilus torridus DSM 9790	Archaea;Euryarchaeota;Thermoplasmata;Thermoplasmatales;Picrophilaceae;Picrophilus	probable sporulation protein (spo0KD) [Thermoplasma acidophilum DSM 1728]	dipeptide ABC transporter Dpp1, ATP binding protein [Picrophilus torridus DSM 9790] >gi|48477287|ref|YP_022993.1| dipeptide ABC transporter Dpp1, ATP binding protein [Picrophilus torridus DSM 9790]
gi|16081408|ref|NP_393746.1|	408	407	1	gi|48429934|gb|AAT42799.1|	gi|48429934|gb|AAT42799.1|	0.786495755	59	314	313	0.996815287	9.00E-105	382	263820	Picrophilus torridus DSM 9790	Archaea;Euryarchaeota;Thermoplasmata;Thermoplasmatales;Picrophilaceae;Picrophilus	oligopeptide transport ATP-binding protein appF related protein [Thermoplasma acidophilum DSM 1728]	dipeptide ABC transporter Dpp1, ATP binding protein [Picrophilus torridus DSM 9790] >gi|48477286|ref|YP_022992.1| dipeptide ABC transporter Dpp1, ATP binding protein [Picrophilus torridus DSM 9790]
gi|16081409|ref|NP_393747.1|	2	1	1	gi|48429933|gb|AAT42798.1|	gi|48429933|gb|AAT42798.1|	0.786495755	43	120	117	0.975	3.00E-19	96	263820	Picrophilus torridus DSM 9790	Archaea;Euryarchaeota;Thermoplasmata;Thermoplasmatales;Picrophilaceae;Picrophilus	hypothetical protein Ta0267 [Thermoplasma acidophilum DSM 1728]	hypothetical membrane spanning protein [Picrophilus torridus DSM 9790] >gi|48477285|ref|YP_022991.1| hypothetical membrane spanning protein [Picrophilus torridus DSM 9790]
gi|16081410|ref|NP_393748.1|	312	311	1	gi|68139637|gb|EAM92975.1|	gi|68139637|gb|EAM92975.1|	0.761947926	64	331	327	0.987915408	3.00E-120	434	333146	Ferroplasma acidarmanus Fer1	Archaea;Euryarchaeota;Thermoplasmata;Thermoplasmatales;Ferroplasmaceae;Ferroplasma	ABC-transporter (orf B) related protein [Thermoplasma acidophilum DSM 1728]	Binding-protein-dependent transport systems inner membrane component [Ferroplasma acidarmanus Fer1] >gi|69270792|ref|ZP_00610542.1| Binding-protein-dependent transport systems inner membrane component [Ferroplasma acidarmanus Fer1]
gi|16081411|ref|NP_393749.1|	3	2	1	gi|48430402|gb|AAT43267.1|	gi|48430402|gb|AAT43267.1|	0.786495755	43	716	721	1.00698324	4.00E-167	591	263820	Picrophilus torridus DSM 9790	Archaea;Euryarchaeota;Thermoplasmata;Thermoplasmatales;Picrophilaceae;Picrophilus	ABC-transporter (orf C) related protein [Thermoplasma acidophilum DSM 1728]	oligopeptide ABC transporter Opp1, permease protein [Picrophilus torridus DSM 9790] >gi|48477754|ref|YP_023460.1| oligopeptide ABC transporter Opp1, permease protein [Picrophilus torridus DSM 9790]
gi|16081412|ref|NP_393750.1|	4	3	1	gi|68139639|gb|EAM92977.1|	gi|68139639|gb|EAM92977.1|	0.761947926	54	704	502	0.713068182	8.00E-152	540	333146	Ferroplasma acidarmanus Fer1	Archaea;Euryarchaeota;Thermoplasmata;Thermoplasmatales;Ferroplasmaceae;Ferroplasma	sporulation protein (spo0KD) related protein [Thermoplasma acidophilum DSM 1728]	Oligopeptide/dipeptide ABC transporter, ATP-binding protein, C-terminal [Ferroplasma acidarmanus Fer1] >gi|69270794|ref|ZP_00610544.1| Oligopeptide/dipeptide ABC transporter, ATP-binding protein, C-terminal [Ferroplasma acidarmanus Fer1]
gi|16081413|ref|NP_393751.1|	2	1	1	gi|48430404|gb|AAT43269.1|	gi|48430404|gb|AAT43269.1|	0.786495755	48	113	75	0.663716814	1.00E-15	84	263820	Picrophilus torridus DSM 9790	Archaea;Euryarchaeota;Thermoplasmata;Thermoplasmatales;Picrophilaceae;Picrophilus	hypothetical membrane protein [Thermoplasma acidophilum DSM 1728]	hypothetical transmembrane protein [Picrophilus torridus DSM 9790] >gi|48477756|ref|YP_023462.1| hypothetical protein PTO0684 [Picrophilus torridus DSM 9790]
gi|16081414|ref|NP_393752.1|	6	5	2	gi|48430405|gb|AAT43270.1|	gi|48430405|gb|AAT43270.1|	0.786495755	48	1316	1296	0.984802432	0	1208	263820	Picrophilus torridus DSM 9790	Archaea;Euryarchaeota;Thermoplasmata;Thermoplasmatales;Picrophilaceae;Picrophilus	hypothetical membrane protein [Thermoplasma acidophilum DSM 1728]	oligopeptide ABC transporter Opp1, extracellular binding protein [Picrophilus torridus DSM 9790] >gi|48477757|ref|YP_023463.1| oligopeptide ABC transporter Opp1, extracellular binding protein [Picrophilus torridus DSM 9790]
gi|16081415|ref|NP_393753.1|	3	2	2	gi|68139640|gb|EAM92978.1|	gi|68139640|gb|EAM92978.1|	0.761947926	65	125	107	0.856	7.00E-33	141	333146	Ferroplasma acidarmanus Fer1	Archaea;Euryarchaeota;Thermoplasmata;Thermoplasmatales;Ferroplasmaceae;Ferroplasma	hypothetical protein Ta0273 [Thermoplasma acidophilum DSM 1728]	Transposase, IS4 [Ferroplasma acidarmanus Fer1] >gi|69270795|ref|ZP_00610545.1| Transposase, IS4 [Ferroplasma acidarmanus Fer1]
gi|16081416|ref|NP_393754.1|	6	3	1	gi|68139640|gb|EAM92978.1|	gi|68139640|gb|EAM92978.1|	0.761947926	56	100	93	0.93	1.00E-27	124	333146	Ferroplasma acidarmanus Fer1	Archaea;Euryarchaeota;Thermoplasmata;Thermoplasmatales;Ferroplasmaceae;Ferroplasma	hypothetical protein Ta0274 [Thermoplasma acidophilum DSM 1728]	Transposase, IS4 [Ferroplasma acidarmanus Fer1] >gi|69270795|ref|ZP_00610545.1| Transposase, IS4 [Ferroplasma acidarmanus Fer1]
gi|16081417|ref|NP_393755.1|	2	1	1	gi|68140361|gb|EAM93665.1|	gi|68140361|gb|EAM93665.1|	0.761947926	34	716	506	0.706703911	3.00E-59	233	333146	Ferroplasma acidarmanus Fer1	Archaea;Euryarchaeota;Thermoplasmata;Thermoplasmatales;Ferroplasmaceae;Ferroplasma	hypothetical protein Ta0275 [Thermoplasma acidophilum DSM 1728]	extracellular solute-binding protein, family 5 [Ferroplasma acidarmanus Fer1] >gi|69269462|ref|ZP_00609898.1| extracellular solute-binding protein, family 5 [Ferroplasma acidarmanus Fer1]
gi|16081418|ref|NP_393756.1|	9	7	1	gi|11499591|ref|NP_070833.1|	gi|11499591|ref|NP_070833.1|	0.546859016	30	310	209	0.674193548	9.00E-17	90	224325	Archaeoglobus fulgidus DSM 4304	Archaea;Euryarchaeota;Archaeoglobi;Archaeoglobales;Archaeoglobaceae;Archaeoglobus	molybdenum cofactor synthesis-step 1 (MOCS1) related protein [Thermoplasma acidophilum DSM 1728]	heme biosynthesis protein (nirJ-2) [Archaeoglobus fulgidus DSM 4304] >gi|2648528|gb|AAB89245.1| heme biosynthesis protein (nirJ-2) [Archaeoglobus fulgidus DSM 4304]
gi|16081419|ref|NP_393757.1|	79	77	1	gi|48430424|gb|AAT43289.1|	gi|48430424|gb|AAT43289.1|	0.786495755	65	179	177	0.988826816	2.00E-63	243	263820	Picrophilus torridus DSM 9790	Archaea;Euryarchaeota;Thermoplasmata;Thermoplasmatales;Picrophilaceae;Picrophilus	hypothetical protein Ta0277 [Thermoplasma acidophilum DSM 1728]	acetyltransferase [Picrophilus torridus DSM 9790] >gi|48477776|ref|YP_023482.1| acetyltransferase [Picrophilus torridus DSM 9790]
gi|16081420|ref|NP_393758.1|	15	12	1	gi|48430423|gb|AAT43288.1|	gi|48430423|gb|AAT43288.1|	0.786495755	57	107	107	1	4.00E-29	129	263820	Picrophilus torridus DSM 9790	Archaea;Euryarchaeota;Thermoplasmata;Thermoplasmatales;Picrophilaceae;Picrophilus	hypothetical protein Ta0278 [Thermoplasma acidophilum DSM 1728]	hypothetical ribosomal protein [Picrophilus torridus DSM 9790] >gi|48477775|ref|YP_023481.1| hypothetical ribosomal protein [Picrophilus torridus DSM 9790]
gi|16081421|ref|NP_393759.1|	106	103	1	gi|68140248|gb|EAM93553.1|	gi|68140248|gb|EAM93553.1|	0.761947926	52	466	474	1.017167382	5.00E-139	497	333146	Ferroplasma acidarmanus Fer1	Archaea;Euryarchaeota;Thermoplasmata;Thermoplasmatales;Ferroplasmaceae;Ferroplasma	hypothetical protein Ta0279 [Thermoplasma acidophilum DSM 1728]	Protein of unknown function UPF0027 [Ferroplasma acidarmanus Fer1] >gi|69269523|ref|ZP_00609924.1| Protein of unknown function UPF0027 [Ferroplasma acidarmanus Fer1]
gi|16081423|ref|NP_393761.1|	43	41	1	gi|48430323|gb|AAT43188.1|	gi|48430323|gb|AAT43188.1|	0.786495755	48	546	548	1.003663004	8.00E-149	530	263820	Picrophilus torridus DSM 9790	Archaea;Euryarchaeota;Thermoplasmata;Thermoplasmatales;Picrophilaceae;Picrophilus	arginyl-tRNA synthetase [Thermoplasma acidophilum DSM 1728]	arginyl-tRNA synthetase [Picrophilus torridus DSM 9790] >gi|48477675|ref|YP_023381.1| arginyl-tRNA synthetase [Picrophilus torridus DSM 9790]
gi|16081424|ref|NP_393762.1|	35	33	1	gi|68140942|gb|EAM94235.1|	gi|68140942|gb|EAM94235.1|	0.761947926	43	410	408	0.995121951	1.00E-80	303	333146	Ferroplasma acidarmanus Fer1	Archaea;Euryarchaeota;Thermoplasmata;Thermoplasmatales;Ferroplasmaceae;Ferroplasma	3-phosphoshikimate 1-carboxyvinyltransferase [Thermoplasma acidophilum DSM 1728]	3-phosphoshikimate 1-carboxyvinyltransferase [Ferroplasma acidarmanus Fer1] >gi|69268520|ref|ZP_00609252.1| 3-phosphoshikimate 1-carboxyvinyltransferase [Ferroplasma acidarmanus Fer1]
gi|16081425|ref|NP_393763.1|	21	19	1	gi|48430321|gb|AAT43186.1|	gi|48430321|gb|AAT43186.1|	0.786495755	36	268	273	1.018656716	1.00E-42	176	263820	Picrophilus torridus DSM 9790	Archaea;Euryarchaeota;Thermoplasmata;Thermoplasmatales;Picrophilaceae;Picrophilus	shikimate kinase [Thermoplasma acidophilum DSM 1728]	shikimate kinase [Picrophilus torridus DSM 9790] >gi|48477673|ref|YP_023379.1| shikimate kinase [Picrophilus torridus DSM 9790]
gi|16081426|ref|NP_393764.1|	132	130	1	gi|48430320|gb|AAT43185.1|	gi|48430320|gb|AAT43185.1|	0.786495755	41	268	267	0.996268657	6.00E-49	197	263820	Picrophilus torridus DSM 9790	Archaea;Euryarchaeota;Thermoplasmata;Thermoplasmatales;Picrophilaceae;Picrophilus	shikimate 5-dehydrogenase [Thermoplasma acidophilum DSM 1728]	shikimate 5-dehydrogenase [Picrophilus torridus DSM 9790] >gi|48477672|ref|YP_023378.1| shikimate 5-dehydrogenase [Picrophilus torridus DSM 9790]
gi|16081427|ref|NP_393765.1|	395	393	1	gi|68140939|gb|EAM94232.1|	gi|68140939|gb|EAM94232.1|	0.761947926	36	360	336	0.933333333	6.00E-61	237	333146	Ferroplasma acidarmanus Fer1	Archaea;Euryarchaeota;Thermoplasmata;Thermoplasmatales;Ferroplasmaceae;Ferroplasma	3-dehydroquinate synthase [Thermoplasma acidophilum DSM 1728]	3-dehydroquinate synthase [Ferroplasma acidarmanus Fer1] >gi|69268517|ref|ZP_00609249.1| 3-dehydroquinate synthase [Ferroplasma acidarmanus Fer1]
gi|16081428|ref|NP_393769.1|	24	20	1	gi|3256656|dbj|BAA29339.1|	gi|3256656|dbj|BAA29339.1|	0.550659068	30	178	168	0.943820225	1.00E-12	75	70601	Pyrococcus horikoshii OT3	Archaea;Euryarchaeota;Thermococci;Thermococcales;Thermococcaceae;Pyrococcus	hypothetical protein Ta0289 [Thermoplasma acidophilum DSM 1728]	178aa long hypothetical protein [Pyrococcus horikoshii OT3] >gi|14590193|ref|NP_142258.1| hypothetical inosine-5'-monophosphate dehydrogenase related protein II [Pyrococcus horikoshii OT3]
gi|16081429|ref|NP_393771.1|	15	13	1	gi|11499854|ref|NP_071098.1|	gi|11499854|ref|NP_071098.1|	0.546859016	47	658	659	1.001519757	4.00E-172	608	224325	Archaeoglobus fulgidus DSM 4304	Archaea;Euryarchaeota;Archaeoglobi;Archaeoglobales;Archaeoglobaceae;Archaeoglobus	L-3-hydroxyacyl-CoA dehydrogenase precursor related protein [Thermoplasma acidophilum DSM 1728]	3-hydroxyacyl-CoA dehydrogenase (hbd-10) [Archaeoglobus fulgidus DSM 4304] >gi|2648250|gb|AAB88983.1| 3-hydroxyacyl-CoA dehydrogenase (hbd-10) [Archaeoglobus fulgidus DSM 4304]
gi|16081430|ref|NP_393772.1|	326	323	1	gi|48430742|gb|AAT43607.1|	gi|48430742|gb|AAT43607.1|	0.786495755	55	530	526	0.99245283	6.00E-167	590	263820	Picrophilus torridus DSM 9790	Archaea;Euryarchaeota;Thermoplasmata;Thermoplasmatales;Picrophilaceae;Picrophilus	acyl-CoA synthase [Thermoplasma acidophilum DSM 1728]	medium-chain-fatty-acid--CoA ligase [Picrophilus torridus DSM 9790] >gi|48478094|ref|YP_023800.1| acyl-CoA synthase [Picrophilus torridus DSM 9790]
gi|16081431|ref|NP_393773.1|	7	5	1	gi|68567658|gb|AAY80587.1|	gi|68567658|gb|AAY80587.1|	0.42796386	32	132	131	0.992424242	2.00E-14	80	330779	Sulfolobus acidocaldarius DSM 639	Archaea;Crenarchaeota;Thermoprotei;Sulfolobales;Sulfolobaceae;Sulfolobus	hypothetical protein Ta0293 [Thermoplasma acidophilum DSM 1728]	thioesterase superfamily protein [Sulfolobus acidocaldarius DSM 639] >gi|70607010|ref|YP_255880.1| thioesterase superfamily protein [Sulfolobus acidocaldarius DSM 639]
gi|16081432|ref|NP_393774.1|	2	1	1	gi|68141302|gb|EAM94591.1|	gi|68141302|gb|EAM94591.1|	0.761947926	33	326	327	1.003067485	1.00E-38	163	333146	Ferroplasma acidarmanus Fer1	Archaea;Euryarchaeota;Thermoplasmata;Thermoplasmatales;Ferroplasmaceae;Ferroplasma	acyl-CoA dehydrogenase (SHORT-CHAIN SPECIFIC) related protein [Thermoplasma acidophilum DSM 1728]	Acyl-CoA dehydrogenase, C-terminal [Ferroplasma acidarmanus Fer1] >gi|69268216|ref|ZP_00609050.1| Acyl-CoA dehydrogenase, C-terminal [Ferroplasma acidarmanus Fer1]
gi|16081433|ref|NP_393776.1|	484	482	1	gi|48430743|gb|AAT43608.1|	gi|48430743|gb|AAT43608.1|	0.786495755	66	396	393	0.992424242	4.00E-151	537	263820	Picrophilus torridus DSM 9790	Archaea;Euryarchaeota;Thermoplasmata;Thermoplasmatales;Picrophilaceae;Picrophilus	acetyl-CoA acetyltransferase [Thermoplasma acidophilum DSM 1728]	3-ketoacyl-CoA thiolase [Picrophilus torridus DSM 9790] >gi|48478095|ref|YP_023801.1| acetyl-CoA acetyltransferase [Picrophilus torridus DSM 9790]
gi|16081434|ref|NP_393777.1|	500	497	1	gi|68140692|gb|EAM93989.1|	gi|68140692|gb|EAM93989.1|	0.761947926	48	388	362	0.932989691	2.00E-93	345	333146	Ferroplasma acidarmanus Fer1	Archaea;Euryarchaeota;Thermoplasmata;Thermoplasmatales;Ferroplasmaceae;Ferroplasma	probable DEAD box protein [Thermoplasma acidophilum DSM 1728]	DEAD/DEAH box helicase:Helicase, C-terminal [Ferroplasma acidarmanus Fer1] >gi|69268846|ref|ZP_00609478.1| DEAD/DEAH box helicase:Helicase, C-terminal [Ferroplasma acidarmanus Fer1]
gi|16081435|ref|NP_393778.1|	101	98	1	gi|55773389|dbj|BAD71829.1|	gi|55773389|dbj|BAD71829.1|	0.032300051	37	749	684	0.913217623	1.00E-131	474	300852	Thermus thermophilus HB8	Bacteria;Deinococcus-Thermus;Deinococci;Thermales;Thermaceae;Thermus	alpha-glucosidase related protein [Thermoplasma acidophilum DSM 1728]	alpha-glucosidase [Thermus thermophilus HB8] >gi|55978216|ref|YP_145272.1| alpha-glucosidase [Thermus thermophilus HB8]
gi|16081436|ref|NP_393779.1|	5	3	1	gi|15621775|dbj|BAB65769.1|	gi|15621775|dbj|BAB65769.1|	0.42796386	34	86	67	0.779069767	3.00E-07	56	273063	Sulfolobus tokodaii str. 7	Archaea;Crenarchaeota;Thermoprotei;Sulfolobales;Sulfolobaceae;Sulfolobus	hypothetical membrane protein [Thermoplasma acidophilum DSM 1728]	67aa long conserved hypothetical protein [Sulfolobus tokodaii str. 7] >gi|15920991|ref|NP_376660.1| hypothetical protein STS092 [Sulfolobus tokodaii str. 7]
gi|16081437|ref|NP_393780.1|	27	24	1	gi|13815779|gb|AAK42614.1|	gi|13815779|gb|AAK42614.1|	0.42796386	50	495	466	0.941414141	3.00E-117	425	273057	Sulfolobus solfataricus P2	Archaea;Crenarchaeota;Thermoprotei;Sulfolobales;Sulfolobaceae;Sulfolobus	hypothetical protein Ta0300 [Thermoplasma acidophilum DSM 1728]	Metabolite permease, putative [Sulfolobus solfataricus P2] >gi|15899219|ref|NP_343824.1| Metabolite permease, putative [Sulfolobus solfataricus P2]
gi|16081438|ref|NP_393781.1|	79	75	1	gi|48430582|gb|AAT43447.1|	gi|48430582|gb|AAT43447.1|	0.786495755	46	783	791	1.010217114	0	687	263820	Picrophilus torridus DSM 9790	Archaea;Euryarchaeota;Thermoplasmata;Thermoplasmatales;Picrophilaceae;Picrophilus	Tricorn protease interacting factor F2 [Thermoplasma acidophilum DSM 1728]	tricorn protease interacting factor F2 [Picrophilus torridus DSM 9790] >gi|48477934|ref|YP_023640.1| tricorn protease interacting factor F2 [Picrophilus torridus DSM 9790]
gi|16081439|ref|NP_393782.1|	189	187	1	gi|68139993|gb|EAM93306.1|	gi|68139993|gb|EAM93306.1|	0.761947926	49	352	350	0.994318182	4.00E-88	327	333146	Ferroplasma acidarmanus Fer1	Archaea;Euryarchaeota;Thermoplasmata;Thermoplasmatales;Ferroplasmaceae;Ferroplasma	sua5 related protein [Thermoplasma acidophilum DSM 1728]	Sua5/YciO/YrdC/YwlC [Ferroplasma acidarmanus Fer1] >gi|69270009|ref|ZP_00610245.1| Sua5/YciO/YrdC/YwlC [Ferroplasma acidarmanus Fer1]
gi|16081440|ref|NP_393784.1|	13	10	1	gi|68140265|gb|EAM93570.1|	gi|68140265|gb|EAM93570.1|	0.761947926	60	97	93	0.958762887	6.00E-28	125	333146	Ferroplasma acidarmanus Fer1	Archaea;Euryarchaeota;Thermoplasmata;Thermoplasmatales;Ferroplasmaceae;Ferroplasma	hypothetical protein Ta0304 [Thermoplasma acidophilum DSM 1728]	Protein of unknown function DUF357 [Ferroplasma acidarmanus Fer1] >gi|69269540|ref|ZP_00609941.1| Protein of unknown function DUF357 [Ferroplasma acidarmanus Fer1]
gi|16081441|ref|NP_393785.1|	4	2	1	gi|48430128|gb|AAT42993.1|	gi|48430128|gb|AAT42993.1|	0.786495755	69	108	78	0.722222222	5.00E-24	112	263820	Picrophilus torridus DSM 9790	Archaea;Euryarchaeota;Thermoplasmata;Thermoplasmatales;Picrophilaceae;Picrophilus	hypothetical protein Ta0305 [Thermoplasma acidophilum DSM 1728]	hypothetical protein PTO0408 [Picrophilus torridus DSM 9790] >gi|48477480|ref|YP_023186.1| hypothetical protein PTO0408 [Picrophilus torridus DSM 9790]
gi|16081442|ref|NP_393786.1|	4	2	1	gi|68139995|gb|EAM93308.1|	gi|68139995|gb|EAM93308.1|	0.761947926	36	282	277	0.982269504	2.00E-41	172	333146	Ferroplasma acidarmanus Fer1	Archaea;Euryarchaeota;Thermoplasmata;Thermoplasmatales;Ferroplasmaceae;Ferroplasma	hypothetical membrane protein [Thermoplasma acidophilum DSM 1728]	Phosphatidate cytidylyltransferase [Ferroplasma acidarmanus Fer1] >gi|69270011|ref|ZP_00610247.1| Phosphatidate cytidylyltransferase [Ferroplasma acidarmanus Fer1]
gi|16081443|ref|NP_393787.1|	4	1	1	gi|48431177|gb|AAT44042.1|	gi|48431177|gb|AAT44042.1|	0.786495755	37	94	94	1	6.00E-15	82	263820	Picrophilus torridus DSM 9790	Archaea;Euryarchaeota;Thermoplasmata;Thermoplasmatales;Picrophilaceae;Picrophilus	hypothetical protein Ta0307 [Thermoplasma acidophilum DSM 1728]	membrane spanning protein [Picrophilus torridus DSM 9790] >gi|48478529|ref|YP_024235.1| membrane spanning protein [Picrophilus torridus DSM 9790]
gi|16081444|ref|NP_393788.1|	3	1	1	gi|48431178|gb|AAT44043.1|	gi|48431178|gb|AAT44043.1|	0.786495755	54	485	462	0.95257732	1.00E-139	499	263820	Picrophilus torridus DSM 9790	Archaea;Euryarchaeota;Thermoplasmata;Thermoplasmatales;Picrophilaceae;Picrophilus	hypothetical protein Ta0308 [Thermoplasma acidophilum DSM 1728]	membrane associated protein [Picrophilus torridus DSM 9790] >gi|48478530|ref|YP_024236.1| membrane associated protein [Picrophilus torridus DSM 9790]
gi|16081445|ref|NP_393789.1|	23	21	1	gi|68140811|gb|EAM94106.1|	gi|68140811|gb|EAM94106.1|	0.761947926	59	314	276	0.878980892	2.00E-92	342	333146	Ferroplasma acidarmanus Fer1	Archaea;Euryarchaeota;Thermoplasmata;Thermoplasmatales;Ferroplasmaceae;Ferroplasma	phosphoribosylaminoimidazole-succinocarboxamide synthase [Thermoplasma acidophilum DSM 1728]	Phosphoribosylaminoimidazole-succinocarboxamide synthase [Ferroplasma acidarmanus Fer1] >gi|69268712|ref|ZP_00609382.1| Phosphoribosylaminoimidazole-succinocarboxamide synthase [Ferroplasma acidarmanus Fer1]
gi|16081446|ref|NP_393790.1|	370	368	1	gi|48431133|gb|AAT43998.1|	gi|48431133|gb|AAT43998.1|	0.786495755	45	333	335	1.006006006	1.00E-77	293	263820	Picrophilus torridus DSM 9790	Archaea;Euryarchaeota;Thermoplasmata;Thermoplasmatales;Picrophilaceae;Picrophilus	uroporphyrinogen decarboxylase [Thermoplasma acidophilum DSM 1728]	uroporphyrinogen decarboxylase [Picrophilus torridus DSM 9790] >gi|48478485|ref|YP_024191.1| uroporphyrinogen decarboxylase [Picrophilus torridus DSM 9790]
gi|16081447|ref|NP_393791.1|	19	17	1	gi|68141267|gb|EAM94556.1|	gi|68141267|gb|EAM94556.1|	0.761947926	44	308	296	0.961038961	2.00E-61	239	333146	Ferroplasma acidarmanus Fer1	Archaea;Euryarchaeota;Thermoplasmata;Thermoplasmatales;Ferroplasmaceae;Ferroplasma	ferrochelatase [Thermoplasma acidophilum DSM 1728]	Ferrochelatase [Ferroplasma acidarmanus Fer1] >gi|69268181|ref|ZP_00609015.1| Ferrochelatase [Ferroplasma acidarmanus Fer1]
gi|16081448|ref|NP_393792.1|	108	106	1	gi|68139765|gb|EAM93089.1|	gi|68139765|gb|EAM93089.1|	0.761947926	76	170	168	0.988235294	5.00E-72	272	333146	Ferroplasma acidarmanus Fer1	Archaea;Euryarchaeota;Thermoplasmata;Thermoplasmatales;Ferroplasmaceae;Ferroplasma	probable dCMP deaminase [Thermoplasma acidophilum DSM 1728]	Cytidine/deoxycytidylate deaminase, zinc-binding region [Ferroplasma acidarmanus Fer1] >gi|69270410|ref|ZP_00610442.1| Cytidine/deoxycytidylate deaminase, zinc-binding region [Ferroplasma acidarmanus Fer1]
gi|16081449|ref|NP_393793.1|	36	33	1	gi|68140249|gb|EAM93554.1|	gi|68140249|gb|EAM93554.1|	0.761947926	44	216	208	0.962962963	7.00E-45	183	333146	Ferroplasma acidarmanus Fer1	Archaea;Euryarchaeota;Thermoplasmata;Thermoplasmatales;Ferroplasmaceae;Ferroplasma	triosephosphate isomerase [Thermoplasma acidophilum DSM 1728]	Triosephosphate isomerase [Ferroplasma acidarmanus Fer1] >gi|69269524|ref|ZP_00609925.1| Triosephosphate isomerase [Ferroplasma acidarmanus Fer1]
gi|16081450|ref|NP_393794.1|	4	2	1	gi|68140250|gb|EAM93555.1|	gi|68140250|gb|EAM93555.1|	0.761947926	32	227	210	0.925110132	3.00E-26	121	333146	Ferroplasma acidarmanus Fer1	Archaea;Euryarchaeota;Thermoplasmata;Thermoplasmatales;Ferroplasmaceae;Ferroplasma	hypothetical membrane protein [Thermoplasma acidophilum DSM 1728]	unknown product [Ferroplasma acidarmanus Fer1] >gi|69269525|ref|ZP_00609926.1| unknown product [Ferroplasma acidarmanus Fer1]
gi|16081451|ref|NP_393795.1|	15	13	1	gi|48430767|gb|AAT43632.1|	gi|48430767|gb|AAT43632.1|	0.786495755	48	236	209	0.88559322	8.00E-51	203	263820	Picrophilus torridus DSM 9790	Archaea;Euryarchaeota;Thermoplasmata;Thermoplasmatales;Picrophilaceae;Picrophilus	asparagine synthetase related protein [Thermoplasma acidophilum DSM 1728]	glutamine-hydrolyzing asparagine synthase [Picrophilus torridus DSM 9790] >gi|48478119|ref|YP_023825.1| glutamine-hydrolyzing asparagine synthase [Picrophilus torridus DSM 9790]
gi|16081452|ref|NP_393796.1|	30	28	1	gi|48430881|gb|AAT43746.1|	gi|48430881|gb|AAT43746.1|	0.786495755	63	593	595	1.003372681	0	731	263820	Picrophilus torridus DSM 9790	Archaea;Euryarchaeota;Thermoplasmata;Thermoplasmatales;Picrophilaceae;Picrophilus	hypothetical protein Ta0316 [Thermoplasma acidophilum DSM 1728]	putative PilT ATPase [Picrophilus torridus DSM 9790] >gi|48478233|ref|YP_023939.1| putative PilT ATPase [Picrophilus torridus DSM 9790]
gi|16081453|ref|NP_393797.1|	6	4	1	gi|48430986|gb|AAT43851.1|	gi|48430986|gb|AAT43851.1|	0.786495755	54	168	151	0.898809524	6.00E-41	169	263820	Picrophilus torridus DSM 9790	Archaea;Euryarchaeota;Thermoplasmata;Thermoplasmatales;Picrophilaceae;Picrophilus	hypothetical protein Ta0317 [Thermoplasma acidophilum DSM 1728]	hypothetical protein PTO1266 [Picrophilus torridus DSM 9790] >gi|48478338|ref|YP_024044.1| hypothetical protein PTO1266 [Picrophilus torridus DSM 9790]
gi|16081455|ref|NP_393801.1|	87	84	1	gi|48430313|gb|AAT43178.1|	gi|48430313|gb|AAT43178.1|	0.786495755	50	220	207	0.940909091	3.00E-49	197	263820	Picrophilus torridus DSM 9790	Archaea;Euryarchaeota;Thermoplasmata;Thermoplasmatales;Picrophilaceae;Picrophilus	hypothetical protein Ta0321 [Thermoplasma acidophilum DSM 1728]	endonuclease III [Picrophilus torridus DSM 9790] >gi|48477665|ref|YP_023371.1| endonuclease III [Picrophilus torridus DSM 9790]
gi|16081456|ref|NP_393802.1|	141	139	1	gi|48430312|gb|AAT43177.1|	gi|48430312|gb|AAT43177.1|	0.786495755	72	411	405	0.98540146	8.00E-169	596	263820	Picrophilus torridus DSM 9790	Archaea;Euryarchaeota;Thermoplasmata;Thermoplasmatales;Picrophilaceae;Picrophilus	translation initiation factor IF-2 gamma subunit [Thermoplasma acidophilum DSM 1728]	translation initiation factor eIF-2, subunit gamma [Picrophilus torridus DSM 9790] >gi|48477664|ref|YP_023370.1| translation initiation factor IF-2 gamma subunit [Picrophilus torridus DSM 9790]
gi|16081457|ref|NP_393804.1|	84	82	1	gi|48430094|gb|AAT42959.1|	gi|48430094|gb|AAT42959.1|	0.786495755	55	529	530	1.001890359	1.00E-163	579	263820	Picrophilus torridus DSM 9790	Archaea;Euryarchaeota;Thermoplasmata;Thermoplasmatales;Picrophilaceae;Picrophilus	O-sialoglycoprotein endopeptidase related protein [Thermoplasma acidophilum DSM 1728]	O-sialoglycoprotein endopeptidase/protein kinase [Picrophilus torridus DSM 9790] >gi|48477446|ref|YP_023152.1| O-sialoglycoprotein endopeptidase/protein kinase [Picrophilus torridus DSM 9790]
gi|16081458|ref|NP_393805.1|	208	206	1	gi|11499819|ref|NP_071062.1|	gi|11499819|ref|NP_071062.1|	0.546859016	52	187	180	0.962566845	2.00E-48	194	224325	Archaeoglobus fulgidus DSM 4304	Archaea;Euryarchaeota;Archaeoglobi;Archaeoglobales;Archaeoglobaceae;Archaeoglobus	HAM1 protein related [Thermoplasma acidophilum DSM 1728]	HAM1 protein [Archaeoglobus fulgidus DSM 4304] >gi|2648284|gb|AAB89015.1| HAM1 protein [Archaeoglobus fulgidus DSM 4304]
gi|16081459|ref|NP_393806.1|	87	85	1	gi|68206266|ref|ZP_00558457.1|	gi|68206266|ref|ZP_00558457.1|	0.040209853	35	428	428	1	6.00E-72	274	272564	Desulfitobacterium hafniense DCB-2	Bacteria;Firmicutes;Clostridia;Clostridiales;Peptococcaceae;Desulfitobacterium	fixC protein related [Thermoplasma acidophilum DSM 1728]	Monooxygenase, FAD-binding [Desulfitobacterium hafniense DCB-2] >gi|68169864|gb|EAM97759.1| Monooxygenase, FAD-binding [Desulfitobacterium hafniense DCB-2]
gi|16081460|ref|NP_393807.1|	36	34	1	gi|4982100|gb|AAD36600.1|	gi|4982100|gb|AAD36600.1|	0.034918882	45	90	90	1	2.00E-17	90	243274	Thermotoga maritima MSB8	Bacteria;Thermotogae;Thermotogales;Thermotogaceae;Thermotoga	hypothetical protein Ta0327 [Thermoplasma acidophilum DSM 1728]	ferredoxin [Thermotoga maritima MSB8] >gi|15644281|ref|NP_229333.1| ferredoxin [Thermotoga maritima MSB8]
gi|16081461|ref|NP_393808.1|	171	167	1	gi|34763419|ref|ZP_00144368.1|	gi|34763419|ref|ZP_00144368.1|	0.034494059	39	258	256	0.992248062	2.00E-45	185	209882	Fusobacterium nucleatum subsp. vincentii ATCC 49256	Bacteria;Fusobacteria;Fusobacterales;Fusobacteriaceae;Fusobacterium	FIXA (related to carnitine metabolism) related protein [Thermoplasma acidophilum DSM 1728]	Electron transfer flavoprotein beta-subunit [Fusobacterium nucleatum subsp. vincentii ATCC 49256] >gi|27886913|gb|EAA24036.1| Electron transfer flavoprotein beta-subunit [Fusobacterium nucleatum subsp. vincentii ATCC 49256]
gi|16081462|ref|NP_393809.1|	298	293	1	gi|20515535|gb|AAM23823.1|	gi|20515535|gb|AAM23823.1|	0.040544254	42	351	333	0.948717949	1.00E-71	273	273068	Thermoanaerobacter tengcongensis MB4	Bacteria;Firmicutes;Clostridia;Thermoanaerobacteriales;Thermoanaerobacteriaceae;Thermoanaerobacter	probable electron transfer flavoprotein, alpha subunit [Thermoplasma acidophilum DSM 1728]	Electron transfer flavoprotein alpha-subunit [Thermoanaerobacter tengcongensis MB4] >gi|20807048|ref|NP_622219.1| Electron transfer flavoprotein alpha-subunit [Thermoanaerobacter tengcongensis MB4]
gi|16081463|ref|NP_393810.1|	54	52	1	gi|48430314|gb|AAT43179.1|	gi|48430314|gb|AAT43179.1|	0.786495755	59	660	663	1.004545455	0	814	263820	Picrophilus torridus DSM 9790	Archaea;Euryarchaeota;Thermoplasmata;Thermoplasmatales;Picrophilaceae;Picrophilus	threonyl-tRNA synthetase [Thermoplasma acidophilum DSM 1728]	threonyl-tRNA synthetase [Picrophilus torridus DSM 9790] >gi|48477666|ref|YP_023372.1| threonyl-tRNA synthetase [Picrophilus torridus DSM 9790]
gi|16081464|ref|NP_393811.1|	217	215	1	gi|48430662|gb|AAT43527.1|	gi|48430662|gb|AAT43527.1|	0.786495755	69	261	256	0.980842912	6.00E-104	379	263820	Picrophilus torridus DSM 9790	Archaea;Euryarchaeota;Thermoplasmata;Thermoplasmatales;Picrophilaceae;Picrophilus	5'-methylthioadenosine phosphorylase [Thermoplasma acidophilum DSM 1728]	5'-methylthioadenosine phosphorylase [Picrophilus torridus DSM 9790] >gi|48478014|ref|YP_023720.1| 5'-methylthioadenosine phosphorylase [Picrophilus torridus DSM 9790]
gi|16081465|ref|NP_393812.1|	48	44	2	gi|68139868|gb|EAM93185.1|	gi|48430663|gb|AAT43528.1|	0.786495755	56	407	403	0.99017199	8.00E-134	480	263820	Picrophilus torridus DSM 9790	Archaea;Euryarchaeota;Thermoplasmata;Thermoplasmatales;Picrophilaceae;Picrophilus	hypothetical protein Ta0333 [Thermoplasma acidophilum DSM 1728]	mRNA 3'-end processing factor [Picrophilus torridus DSM 9790] >gi|48478015|ref|YP_023721.1| mRNA 3'-end processing factor [Picrophilus torridus DSM 9790]
gi|16081466|ref|NP_393813.1|	133	122	1	gi|68140576|gb|EAM93875.1|	gi|68140576|gb|EAM93875.1|	0.761947926	28	445	450	1.011235955	1.00E-45	187	333146	Ferroplasma acidarmanus Fer1	Archaea;Euryarchaeota;Thermoplasmata;Thermoplasmatales;Ferroplasmaceae;Ferroplasma	inorganic phosphate transporter related protein [Thermoplasma acidophilum DSM 1728]	General substrate transporter [Ferroplasma acidarmanus Fer1] >gi|69269127|ref|ZP_00609690.1| General substrate transporter [Ferroplasma acidarmanus Fer1]
gi|16081467|ref|NP_393814.1|	100	96	1	gi|48429944|gb|AAT42809.1|	gi|48429944|gb|AAT42809.1|	0.786495755	57	314	310	0.987261146	7.00E-100	366	263820	Picrophilus torridus DSM 9790	Archaea;Euryarchaeota;Thermoplasmata;Thermoplasmatales;Picrophilaceae;Picrophilus	mannose-1-phosphate guanyltransferase related protein [Thermoplasma acidophilum DSM 1728]	sugar phosphate nucleotydyl transferase [Picrophilus torridus DSM 9790] >gi|48477296|ref|YP_023002.1| sugar phosphate nucleotydyl transferase [Picrophilus torridus DSM 9790]
gi|16081468|ref|NP_393815.1|	8	4	1	gi|68140646|gb|EAM93944.1|	gi|68140646|gb|EAM93944.1|	0.761947926	64	117	114	0.974358974	3.00E-39	162	333146	Ferroplasma acidarmanus Fer1	Archaea;Euryarchaeota;Thermoplasmata;Thermoplasmatales;Ferroplasmaceae;Ferroplasma	hypothetical protein Ta0336 [Thermoplasma acidophilum DSM 1728]	conserved hypothetical protein [Ferroplasma acidarmanus Fer1] >gi|69268996|ref|ZP_00609594.1| conserved hypothetical protein [Ferroplasma acidarmanus Fer1]
gi|16081469|ref|NP_393816.1|	3	1	1	gi|48430005|gb|AAT42870.1|	gi|48430005|gb|AAT42870.1|	0.786495755	47	123	89	0.723577236	3.00E-14	79	263820	Picrophilus torridus DSM 9790	Archaea;Euryarchaeota;Thermoplasmata;Thermoplasmatales;Picrophilaceae;Picrophilus	hypothetical protein Ta0337 [Thermoplasma acidophilum DSM 1728]	hypothetical protein PTO0285 [Picrophilus torridus DSM 9790] >gi|48477357|ref|YP_023063.1| hypothetical protein PTO0285 [Picrophilus torridus DSM 9790]
gi|16081470|ref|NP_393817.1|	103	101	1	gi|68140998|gb|EAM94291.1|	gi|68140998|gb|EAM94291.1|	0.761947926	58	274	273	0.996350365	7.00E-87	323	333146	Ferroplasma acidarmanus Fer1	Archaea;Euryarchaeota;Thermoplasmata;Thermoplasmatales;Ferroplasmaceae;Ferroplasma	L-asparaginase related protein [Thermoplasma acidophilum DSM 1728]	Asparaginase [Ferroplasma acidarmanus Fer1] >gi|69268576|ref|ZP_00609308.1| Asparaginase [Ferroplasma acidarmanus Fer1]
gi|16081471|ref|NP_393819.1|	46	44	1	gi|68140104|gb|EAM93414.1|	gi|68140104|gb|EAM93414.1|	0.761947926	60	388	369	0.951030928	9.00E-133	476	333146	Ferroplasma acidarmanus Fer1	Archaea;Euryarchaeota;Thermoplasmata;Thermoplasmatales;Ferroplasmaceae;Ferroplasma	hypothetical protein Ta0340 [Thermoplasma acidophilum DSM 1728]	Glycosyl transferase, group 1 [Ferroplasma acidarmanus Fer1] >gi|69269833|ref|ZP_00610137.1| Glycosyl transferase, group 1 [Ferroplasma acidarmanus Fer1]
gi|16081472|ref|NP_393820.1|	9	7	1	gi|68140103|gb|EAM93413.1|	gi|68140103|gb|EAM93413.1|	0.761947926	45	598	599	1.001672241	9.00E-157	557	333146	Ferroplasma acidarmanus Fer1	Archaea;Euryarchaeota;Thermoplasmata;Thermoplasmatales;Ferroplasmaceae;Ferroplasma	glycogen debranching enzyme isoform 1 (agl) related protein [Thermoplasma acidophilum DSM 1728]	Glycogen debranching enzyme, archaeal type [Ferroplasma acidarmanus Fer1] >gi|69269832|ref|ZP_00610136.1| Glycogen debranching enzyme, archaeal type [Ferroplasma acidarmanus Fer1]
gi|16081473|ref|NP_393821.1|	19	16	1	gi|68140073|gb|EAM93383.1|	gi|68140073|gb|EAM93383.1|	0.761947926	69	636	635	0.998427673	0	970	333146	Ferroplasma acidarmanus Fer1	Archaea;Euryarchaeota;Thermoplasmata;Thermoplasmatales;Ferroplasmaceae;Ferroplasma	hypothetical protein Ta0342 [Thermoplasma acidophilum DSM 1728]	Glycoside hydrolase, family 15 [Ferroplasma acidarmanus Fer1] >gi|69269802|ref|ZP_00610106.1| Glycoside hydrolase, family 15 [Ferroplasma acidarmanus Fer1]
gi|16081474|ref|NP_393822.1|	112	110	1	gi|68140876|gb|EAM94171.1|	gi|68140876|gb|EAM94171.1|	0.761947926	63	307	307	1	8.00E-109	396	333146	Ferroplasma acidarmanus Fer1	Archaea;Euryarchaeota;Thermoplasmata;Thermoplasmatales;Ferroplasmaceae;Ferroplasma	nucleotide sugar epimerase related protein [Thermoplasma acidophilum DSM 1728]	NAD-dependent epimerase/dehydratase [Ferroplasma acidarmanus Fer1] >gi|69268777|ref|ZP_00609447.1| NAD-dependent epimerase/dehydratase [Ferroplasma acidarmanus Fer1]
gi|16081475|ref|NP_393824.1|	3	1	1	gi|68140214|gb|EAM93521.1|	gi|68140214|gb|EAM93521.1|	0.761947926	32	123	90	0.731707317	3.00E-08	59	333146	Ferroplasma acidarmanus Fer1	Archaea;Euryarchaeota;Thermoplasmata;Thermoplasmatales;Ferroplasmaceae;Ferroplasma	hypothetical protein Ta0345 [Thermoplasma acidophilum DSM 1728]	hypothetical protein FaciDRAFT_0762 [Ferroplasma acidarmanus Fer1] >gi|69269654|ref|ZP_00610024.1| hypothetical protein FaciDRAFT_0762 [Ferroplasma acidarmanus Fer1]
gi|16081476|ref|NP_393825.1|	6	4	1	gi|13814179|gb|AAK41265.1|	gi|13814179|gb|AAK41265.1|	0.42796386	47	117	82	0.700854701	5.00E-15	82	273057	Sulfolobus solfataricus P2	Archaea;Crenarchaeota;Thermoprotei;Sulfolobales;Sulfolobaceae;Sulfolobus	hypothetical protein Ta0346 [Thermoplasma acidophilum DSM 1728]	Conserved hypothetical protein [Sulfolobus solfataricus P2] >gi|15897870|ref|NP_342475.1| hypothetical protein SSO0994 [Sulfolobus solfataricus P2]
gi|16081477|ref|NP_393826.1|	6	4	1	gi|48430629|gb|AAT43494.1|	gi|48430629|gb|AAT43494.1|	0.786495755	40	221	218	0.986425339	1.00E-37	159	263820	Picrophilus torridus DSM 9790	Archaea;Euryarchaeota;Thermoplasmata;Thermoplasmatales;Picrophilaceae;Picrophilus	hypothetical protein Ta0347 [Thermoplasma acidophilum DSM 1728]	hypothetical archaeal protein [Picrophilus torridus DSM 9790] >gi|48477981|ref|YP_023687.1| hypothetical archaeal protein [Picrophilus torridus DSM 9790]
gi|16081478|ref|NP_393827.1|	15	11	1	gi|15622953|dbj|BAB66943.1|	gi|15622953|dbj|BAB66943.1|	0.42796386	46	400	379	0.9475	9.00E-91	337	273063	Sulfolobus tokodaii str. 7	Archaea;Crenarchaeota;Thermoprotei;Sulfolobales;Sulfolobaceae;Sulfolobus	hypothetical protein Ta0348 [Thermoplasma acidophilum DSM 1728]	415aa long hypothetical multidrug resistance protein [Sulfolobus tokodaii str. 7] >gi|15922165|ref|NP_377834.1| hypothetical multidrug resistance protein [Sulfolobus tokodaii str. 7]
gi|16081479|ref|NP_393829.1|	3	1	1	gi|68140069|gb|EAM93379.1|	gi|68140069|gb|EAM93379.1|	0.761947926	36	220	203	0.922727273	4.00E-30	134	333146	Ferroplasma acidarmanus Fer1	Archaea;Euryarchaeota;Thermoplasmata;Thermoplasmatales;Ferroplasmaceae;Ferroplasma	hypothetical protein Ta0350 [Thermoplasma acidophilum DSM 1728]	conserved hypothetical protein [Ferroplasma acidarmanus Fer1] >gi|69269798|ref|ZP_00610102.1| conserved hypothetical protein [Ferroplasma acidarmanus Fer1]
gi|16081480|ref|NP_393830.1|	20	18	1	gi|48430908|gb|AAT43773.1|	gi|48430908|gb|AAT43773.1|	0.786495755	67	437	412	0.942791762	2.00E-169	598	263820	Picrophilus torridus DSM 9790	Archaea;Euryarchaeota;Thermoplasmata;Thermoplasmatales;Picrophilaceae;Picrophilus	acetyl-CoA acetyltransferase [Thermoplasma acidophilum DSM 1728]	beta-ketoacyl synthase [Picrophilus torridus DSM 9790] >gi|48478260|ref|YP_023966.1| acetyl-CoA acetyltransferase [Picrophilus torridus DSM 9790]
gi|16081481|ref|NP_393831.1|	11	7	1	gi|48430907|gb|AAT43772.1|	gi|48430907|gb|AAT43772.1|	0.786495755	61	164	145	0.884146341	1.00E-50	201	263820	Picrophilus torridus DSM 9790	Archaea;Euryarchaeota;Thermoplasmata;Thermoplasmatales;Picrophilaceae;Picrophilus	hypothetical protein Ta0352 [Thermoplasma acidophilum DSM 1728]	hypothetical cytosolic protein [Picrophilus torridus DSM 9790] >gi|48478259|ref|YP_023965.1| hypothetical cytosolic protein [Picrophilus torridus DSM 9790]
gi|16081482|ref|NP_393832.1|	7	5	1	gi|18159158|gb|AAL62603.1|	gi|18159158|gb|AAL62603.1|	0.409538282	37	154	143	0.928571429	9.00E-13	74	178306	Pyrobaculum aerophilum str. IM2	Archaea;Crenarchaeota;Thermoprotei;Thermoproteales;Thermoproteaceae;Pyrobaculum	hypothetical protein Ta0353 [Thermoplasma acidophilum DSM 1728]	mutT/nudix family protein [Pyrobaculum aerophilum str. IM2] >gi|18311754|ref|NP_558421.1| mutT/nudix family protein [Pyrobaculum aerophilum str. IM2]
gi|16081483|ref|NP_393833.1|	3	1	1	gi|48430334|gb|AAT43199.1|	gi|48430334|gb|AAT43199.1|	0.786495755	34	121	118	0.975206612	4.00E-14	79	263820	Picrophilus torridus DSM 9790	Archaea;Euryarchaeota;Thermoplasmata;Thermoplasmatales;Picrophilaceae;Picrophilus	hypothetical membrane protein [Thermoplasma acidophilum DSM 1728]	hypothetical membrane associated protein [Picrophilus torridus DSM 9790] >gi|48477686|ref|YP_023392.1| hypothetical membrane associated protein [Picrophilus torridus DSM 9790]
gi|16081484|ref|NP_393834.1|	246	244	2	gi|48430333|gb|AAT43198.1|	gi|48430333|gb|AAT43198.1|	0.786495755	62	273	273	1	2.00E-95	351	263820	Picrophilus torridus DSM 9790	Archaea;Euryarchaeota;Thermoplasmata;Thermoplasmatales;Picrophilaceae;Picrophilus	spermidine synthase [Thermoplasma acidophilum DSM 1728]	spermidine synthase [Picrophilus torridus DSM 9790] >gi|73919445|sp|Q6L1F4|SPEE_PICTO Probable spermidine synthase (Putrescine aminopropyltransferase) (SPDSY) >gi|48477685|ref|YP_023391.1| spermidine synthase [Picrophilus torridus DSM 9790]
gi|16081485|ref|NP_393835.1|	110	107	1	gi|48430972|gb|AAT43837.1|	gi|48430972|gb|AAT43837.1|	0.786495755	76	333	310	0.930930931	2.00E-138	494	263820	Picrophilus torridus DSM 9790	Archaea;Euryarchaeota;Thermoplasmata;Thermoplasmatales;Picrophilaceae;Picrophilus	putative deoxyhypusine synthase [Thermoplasma acidophilum DSM 1728]	putative deoxyhypusine synthase [Picrophilus torridus DSM 9790] >gi|73919235|sp|Q6KZL5|DHYS_PICTO Probable deoxyhypusine synthase (DHS) >gi|48478324|ref|YP_024030.1| putative deoxyhypusine synthase [Picrophilus torridus DSM 9790]
gi|16081486|ref|NP_393836.1|	493	484	1	gi|48430162|gb|AAT43027.1|	gi|48430162|gb|AAT43027.1|	0.786495755	75	153	150	0.980392157	1.00E-56	220	263820	Picrophilus torridus DSM 9790	Archaea;Euryarchaeota;Thermoplasmata;Thermoplasmatales;Picrophilaceae;Picrophilus	thiol-specific antioxidant related protein [Thermoplasma acidophilum DSM 1728]	hypothetical bacterioferritin comigratory protein [Picrophilus torridus DSM 9790] >gi|48477514|ref|YP_023220.1| hypothetical bacterioferritin comigratory protein [Picrophilus torridus DSM 9790]
gi|16081488|ref|NP_393838.1|	39	37	1	gi|48430159|gb|AAT43024.1|	gi|48430159|gb|AAT43024.1|	0.786495755	35	314	314	1	5.00E-50	201	263820	Picrophilus torridus DSM 9790	Archaea;Euryarchaeota;Thermoplasmata;Thermoplasmatales;Picrophilaceae;Picrophilus	50S ribosomal protein L10 [Thermoplasma acidophilum DSM 1728]	large subunit ribosomal protein L10P [Picrophilus torridus DSM 9790] >gi|73917555|sp|Q6L1X8|RLA0_PICTO Acidic ribosomal protein P0 homolog (L10E) >gi|48477511|ref|YP_023217.1| 50S ribosomal protein L10 [Picrophilus torridus DSM 9790]
gi|16081489|ref|NP_393839.1|	147	145	1	gi|48430158|gb|AAT43023.1|	gi|48430158|gb|AAT43023.1|	0.786495755	57	217	210	0.967741935	1.00E-69	265	263820	Picrophilus torridus DSM 9790	Archaea;Euryarchaeota;Thermoplasmata;Thermoplasmatales;Picrophilaceae;Picrophilus	50S ribosomal protein L1 [Thermoplasma acidophilum DSM 1728]	large subunit ribosomal protein L1P [Picrophilus torridus DSM 9790] >gi|48477510|ref|YP_023216.1| 50S ribosomal protein L1 [Picrophilus torridus DSM 9790] >gi|61215564|sp|Q6L1X9|RL1_PICTO 50S ribosomal protein L1P
gi|16081490|ref|NP_393840.1|	410	407	1	gi|48430157|gb|AAT43022.1|	gi|48430157|gb|AAT43022.1|	0.786495755	64	152	152	1	6.00E-49	194	263820	Picrophilus torridus DSM 9790	Archaea;Euryarchaeota;Thermoplasmata;Thermoplasmatales;Picrophilaceae;Picrophilus	50S ribosomal protein L11 [Thermoplasma acidophilum DSM 1728]	large subunit ribosomal protein L11P [Picrophilus torridus DSM 9790] >gi|48477509|ref|YP_023215.1| 50S ribosomal protein L11 [Picrophilus torridus DSM 9790] >gi|56404793|sp|Q6L1Y0|RL11_PICTO 50S ribosomal protein L11P
gi|16081492|ref|NP_393842.1|	43	42	1	gi|11499101|ref|NP_070335.1|	gi|11499101|ref|NP_070335.1|	0.546859016	34	338	337	0.99704142	2.00E-40	169	224325	Archaeoglobus fulgidus DSM 4304	Archaea;Euryarchaeota;Archaeoglobi;Archaeoglobales;Archaeoglobaceae;Archaeoglobus	aspartate-semialdehyde dehydrogenase [Thermoplasma acidophilum DSM 1728]	aspartate-semialdehyde dehydrogenase [Archaeoglobus fulgidus DSM 4304] >gi|2649055|gb|AAB89738.1| aspartate-semialdehyde dehydrogenase (asd) [Archaeoglobus fulgidus DSM 4304] >gi|6225259|sp|O28766|DHAS_ARCFU Aspartate-semialdehyde dehydrogenase (ASA dehydrogenase) (ASADH)
gi|16081493|ref|NP_393843.1|	226	225	2	gi|57168182|ref|ZP_00367321.1|	gi|57168182|ref|ZP_00367321.1|	0.036851154	31	272	180	0.661764706	3.00E-17	92	306254	Campylobacter coli RM2228	Bacteria;Proteobacteria;Epsilonproteobacteria;Campylobacterales;Campylobacteraceae;Campylobacter	aspartate kinase related protein [Thermoplasma acidophilum DSM 1728]	aspartate kinase, monofunctional class [Campylobacter coli RM2228] >gi|57020556|gb|EAL57225.1| aspartate kinase, monofunctional class [Campylobacter coli RM2228]
gi|16081494|ref|NP_393844.1|	5	1	1	gi|68139821|gb|EAM93141.1|	gi|68139821|gb|EAM93141.1|	0.761947926	52	427	433	1.014051522	1.00E-128	462	333146	Ferroplasma acidarmanus Fer1	Archaea;Euryarchaeota;Thermoplasmata;Thermoplasmatales;Ferroplasmaceae;Ferroplasma	hypothetical protein Ta0365 [Thermoplasma acidophilum DSM 1728]	unknown product [Ferroplasma acidarmanus Fer1] >gi|69270286|ref|ZP_00610391.1| unknown product [Ferroplasma acidarmanus Fer1]
gi|16081500|ref|NP_393850.1|	2	1	1	gi|5104141|dbj|BAA79457.1|	gi|5104141|dbj|BAA79457.1|	0.409213092	25	353	214	0.606232295	1.00E-06	57	272557	Aeropyrum pernix K1	Archaea;Crenarchaeota;Thermoprotei;Desulfurococcales;Desulfurococcaceae;Aeropyrum	hypothetical protein Ta0371 [Thermoplasma acidophilum DSM 1728]	280aa long hypothetical protein [Aeropyrum pernix K1] >gi|14600755|ref|NP_147276.1| hypothetical protein APE0492 [Aeropyrum pernix K1]
gi|16081501|ref|NP_393851.1|	10	9	1	gi|14024275|dbj|BAB50879.1|	gi|14024275|dbj|BAB50879.1|	0.037235405	26	319	202	0.63322884	2.00E-12	76	266835	Mesorhizobium loti MAFF303099	Bacteria;Proteobacteria;Alphaproteobacteria;Rhizobiales;Phyllobacteriaceae;Mesorhizobium	hypothetical protein Ta0372 [Thermoplasma acidophilum DSM 1728]	mlr4158 [Mesorhizobium loti MAFF303099] >gi|13473525|ref|NP_105093.1| hypothetical protein mlr4158 [Mesorhizobium loti MAFF303099]
gi|16081502|ref|NP_393852.1|	3	1	1	gi|48430516|gb|AAT43381.1|	gi|48430516|gb|AAT43381.1|	0.786495755	29	368	335	0.910326087	5.00E-37	158	263820	Picrophilus torridus DSM 9790	Archaea;Euryarchaeota;Thermoplasmata;Thermoplasmatales;Picrophilaceae;Picrophilus	hypothetical protein Ta0373 [Thermoplasma acidophilum DSM 1728]	hypothetical efflux protein [Picrophilus torridus DSM 9790] >gi|48477868|ref|YP_023574.1| hypothetical efflux protein [Picrophilus torridus DSM 9790]
gi|16081503|ref|NP_393853.1|	13	11	1	gi|48430553|gb|AAT43418.1|	gi|48430553|gb|AAT43418.1|	0.786495755	72	161	159	0.98757764	2.00E-61	237	263820	Picrophilus torridus DSM 9790	Archaea;Euryarchaeota;Thermoplasmata;Thermoplasmatales;Picrophilaceae;Picrophilus	hypothetical protein Ta0374 [Thermoplasma acidophilum DSM 1728]	acetyltransferase [Picrophilus torridus DSM 9790] >gi|48477905|ref|YP_023611.1| acetyltransferase [Picrophilus torridus DSM 9790]
gi|16081504|ref|NP_393854.1|	22	20	1	gi|48430553|gb|AAT43418.1|	gi|48430553|gb|AAT43418.1|	0.786495755	64	154	153	0.993506494	2.00E-55	216	263820	Picrophilus torridus DSM 9790	Archaea;Euryarchaeota;Thermoplasmata;Thermoplasmatales;Picrophilaceae;Picrophilus	protease synthase and sporulation negative regulatory protein (paiA) related [Thermoplasma acidophilum DSM 1728]	acetyltransferase [Picrophilus torridus DSM 9790] >gi|48477905|ref|YP_023611.1| acetyltransferase [Picrophilus torridus DSM 9790]
gi|16081505|ref|NP_393856.1|	3	1	1	gi|48430770|gb|AAT43635.1|	gi|48430770|gb|AAT43635.1|	0.786495755	43	1379	1328	0.963016679	0	1032	263820	Picrophilus torridus DSM 9790	Archaea;Euryarchaeota;Thermoplasmata;Thermoplasmatales;Picrophilaceae;Picrophilus	lhypothetical protein [Thermoplasma acidophilum DSM 1728]	subtilase family protein [Picrophilus torridus DSM 9790] >gi|48478122|ref|YP_023828.1| subtilase family protein [Picrophilus torridus DSM 9790]
gi|16081507|ref|NP_393858.1|	7	2	1	gi|48431069|gb|AAT43934.1|	gi|48431069|gb|AAT43934.1|	0.786495755	50	258	245	0.949612403	1.00E-60	236	263820	Picrophilus torridus DSM 9790	Archaea;Euryarchaeota;Thermoplasmata;Thermoplasmatales;Picrophilaceae;Picrophilus	hypothetical protein Ta0378 [Thermoplasma acidophilum DSM 1728]	signal sequence processing protein Sec11 precursor [Picrophilus torridus DSM 9790] >gi|48478421|ref|YP_024127.1| signal sequence processing protein Sec11 precursor [Picrophilus torridus DSM 9790]
gi|16081508|ref|NP_393859.1|	12	11	1	gi|78705183|ref|ZP_00869571.1|	gi|78705183|ref|ZP_00869571.1|	0.54361116	51	115	83	0.72173913	4.00E-14	79	323259	Methanospirillum hungatei JF-1	Archaea;Euryarchaeota;Methanomicrobia;Methanomicrobiales;Methanospirillaceae;Methanospirillum	hypothetical protein Ta0379 [Thermoplasma acidophilum DSM 1728]	Transposase, IS4 [Methanospirillum hungatei JF-1] >gi|78501484|gb|EAP15131.1| Transposase, IS4 [Methanospirillum hungatei JF-1]
gi|16081510|ref|NP_393861.1|	43	40	1	gi|72397849|gb|AAZ72122.1|	gi|72397849|gb|AAZ72122.1|	0.544739256	51	95	74	0.778947368	2.00E-11	70	269797	Methanosarcina barkeri str. fusaro	Archaea;Euryarchaeota;Methanomicrobia;Methanosarcinales;Methanosarcinaceae;Methanosarcina	hypothetical protein Ta0381 [Thermoplasma acidophilum DSM 1728]	transposase [Methanosarcina barkeri str. fusaro] >gi|73670687|ref|YP_306702.1| transposase [Methanosarcina barkeri str. fusaro]
gi|16081511|ref|NP_393862.1|	3	1	1	gi|50880303|emb|CAD36020.1|	gi|50880303|emb|CAD36020.1|	0.036851154	38	112	96	0.857142857	4.00E-07	55	197	Campylobacter jejuni	Bacteria;Proteobacteria;Epsilonproteobacteria;Campylobacterales;Campylobacteraceae;Campylobacter	hypothetical protein Ta0382 [Thermoplasma acidophilum DSM 1728]	hypothetical protein [Campylobacter jejuni]
gi|16081516|ref|NP_393867.1|	7	4	1	gi|68141260|gb|EAM94549.1|	gi|68141260|gb|EAM94549.1|	0.761947926	39	358	351	0.980446927	1.00E-77	293	333146	Ferroplasma acidarmanus Fer1	Archaea;Euryarchaeota;Thermoplasmata;Thermoplasmatales;Ferroplasmaceae;Ferroplasma	hypothetical protein Ta0387 [Thermoplasma acidophilum DSM 1728]	conserved hypothetical protein [Ferroplasma acidarmanus Fer1] >gi|69268174|ref|ZP_00609008.1| conserved hypothetical protein [Ferroplasma acidarmanus Fer1]
gi|16081517|ref|NP_393868.1|	6	4	1	gi|48431138|gb|AAT44003.1|	gi|48431138|gb|AAT44003.1|	0.786495755	43	272	264	0.970588235	3.00E-55	218	263820	Picrophilus torridus DSM 9790	Archaea;Euryarchaeota;Thermoplasmata;Thermoplasmatales;Picrophilaceae;Picrophilus	hypothetical protein Ta0388 [Thermoplasma acidophilum DSM 1728]	hypothetical protein PTO1418 [Picrophilus torridus DSM 9790] >gi|48478490|ref|YP_024196.1| hypothetical protein PTO1418 [Picrophilus torridus DSM 9790]
gi|16081518|ref|NP_393869.1|	6	2	1	gi|68140528|gb|EAM93827.1|	gi|68140528|gb|EAM93827.1|	0.761947926	42	91	85	0.934065934	3.00E-12	73	333146	Ferroplasma acidarmanus Fer1	Archaea;Euryarchaeota;Thermoplasmata;Thermoplasmatales;Ferroplasmaceae;Ferroplasma	DNA-directed RNA polymerase subunit H [Thermoplasma acidophilum DSM 1728]	RNA polymerase H/23 kD subunit [Ferroplasma acidarmanus Fer1] >gi|69269079|ref|ZP_00609642.1| RNA polymerase H/23 kD subunit [Ferroplasma acidarmanus Fer1]
gi|16081519|ref|NP_393870.1|	25	23	1	gi|48429979|gb|AAT42844.1|	gi|48429979|gb|AAT42844.1|	0.786495755	76	1195	1195	1	0	1916	263820	Picrophilus torridus DSM 9790	Archaea;Euryarchaeota;Thermoplasmata;Thermoplasmatales;Picrophilaceae;Picrophilus	DNA-directed RNA polymerase subunit beta [Thermoplasma acidophilum DSM 1728]	DNA-directed RNA polymerase subunit B [Picrophilus torridus DSM 9790] >gi|48477331|ref|YP_023037.1| DNA-directed RNA polymerase subunit beta [Picrophilus torridus DSM 9790]
gi|16081520|ref|NP_393871.1|	251	249	1	gi|48429978|gb|AAT42843.1|	gi|48429978|gb|AAT42843.1|	0.786495755	76	885	879	0.993220339	0	1382	263820	Picrophilus torridus DSM 9790	Archaea;Euryarchaeota;Thermoplasmata;Thermoplasmatales;Picrophilaceae;Picrophilus	DNA-directed RNA polymerase subunit alpha [Thermoplasma acidophilum DSM 1728]	DNA-directed RNA polymerase subunit A' [Picrophilus torridus DSM 9790] >gi|48477330|ref|YP_023036.1| DNA-directed RNA polymerase subunit alpha [Picrophilus torridus DSM 9790]
gi|16081521|ref|NP_393872.1|	35	31	1	gi|48429977|gb|AAT42842.1|	gi|48429977|gb|AAT42842.1|	0.786495755	61	511	507	0.992172211	2.00E-172	609	263820	Picrophilus torridus DSM 9790	Archaea;Euryarchaeota;Thermoplasmata;Thermoplasmatales;Picrophilaceae;Picrophilus	DNA-directed RNA polymerase subunit A [Thermoplasma acidophilum DSM 1728]	DNA-directed RNA polymerase subunit A'''' [Picrophilus torridus DSM 9790] >gi|48477329|ref|YP_023035.1| DNA-directed RNA polymerase subunit A [Picrophilus torridus DSM 9790]
gi|16081522|ref|NP_393876.1|	27	24	1	gi|68140535|gb|EAM93834.1|	gi|68140535|gb|EAM93834.1|	0.761947926	52	189	182	0.962962963	1.00E-51	205	333146	Ferroplasma acidarmanus Fer1	Archaea;Euryarchaeota;Thermoplasmata;Thermoplasmatales;Ferroplasmaceae;Ferroplasma	hypothetical protein Ta0397 [Thermoplasma acidophilum DSM 1728]	KH [Ferroplasma acidarmanus Fer1] >gi|69269086|ref|ZP_00609649.1| KH [Ferroplasma acidarmanus Fer1]
gi|16081523|ref|NP_393877.1|	416	410	1	gi|48430550|gb|AAT43415.1|	gi|48430550|gb|AAT43415.1|	0.786495755	33	395	384	0.972151899	2.00E-57	226	263820	Picrophilus torridus DSM 9790	Archaea;Euryarchaeota;Thermoplasmata;Thermoplasmatales;Picrophilaceae;Picrophilus	ACYL-COA DEHYDROGENASE, SHORT-CHAIN SPECIFIC, related protein [Thermoplasma acidophilum DSM 1728]	acyl-CoA dehydrogenase [Picrophilus torridus DSM 9790] >gi|48477902|ref|YP_023608.1| acyl-CoA dehydrogenase [Picrophilus torridus DSM 9790]
gi|16081524|ref|NP_393878.1|	397	396	1	gi|48431074|gb|AAT43939.1|	gi|48431074|gb|AAT43939.1|	0.786495755	55	179	171	0.955307263	5.00E-54	212	263820	Picrophilus torridus DSM 9790	Archaea;Euryarchaeota;Thermoplasmata;Thermoplasmatales;Picrophilaceae;Picrophilus	inorganic pyrophosphatase [Thermoplasma acidophilum DSM 1728]	inorganic pyrophosphatase [Picrophilus torridus DSM 9790] >gi|73920075|sp|Q6KZB3|IPYR_PICTO Inorganic pyrophosphatase (Pyrophosphate phospho-hydrolase) (PPase) >gi|48478426|ref|YP_024132.1| inorganic pyrophosphatase [Picrophilus torridus DSM 9790]
gi|16081528|ref|NP_393882.1|	22	20	2	gi|48429894|gb|AAT42759.1|	gi|48429894|gb|AAT42759.1|	0.786495755	43	250	244	0.976	6.00E-57	223	263820	Picrophilus torridus DSM 9790	Archaea;Euryarchaeota;Thermoplasmata;Thermoplasmatales;Picrophilaceae;Picrophilus	dihydroorotate dehydrogenase electron transfer subunit [Thermoplasma acidophilum DSM 1728]	dihydroorotate dehydrogenase electron transfer subunit [Picrophilus torridus DSM 9790] >gi|48477246|ref|YP_022952.1| dihydroorotate dehydrogenase electron transfer subunit [Picrophilus torridus DSM 9790]
gi|16081529|ref|NP_393883.1|	147	145	1	gi|68140772|gb|EAM94067.1|	gi|68140772|gb|EAM94067.1|	0.761947926	60	300	290	0.966666667	1.00E-95	352	333146	Ferroplasma acidarmanus Fer1	Archaea;Euryarchaeota;Thermoplasmata;Thermoplasmatales;Ferroplasmaceae;Ferroplasma	dihydroorotate dehydrogenase [Thermoplasma acidophilum DSM 1728]	Dihydroorotate dehydrogenase 1 [Ferroplasma acidarmanus Fer1] >gi|69268673|ref|ZP_00609343.1| Dihydroorotate dehydrogenase 1 [Ferroplasma acidarmanus Fer1]
gi|16081530|ref|NP_393885.1|	7	4	1	gi|4981168|gb|AAD35730.1|	gi|4981168|gb|AAD35730.1|	0.034918882	44	174	118	0.67816092	9.00E-22	105	243274	Thermotoga maritima MSB8	Bacteria;Thermotogae;Thermotogales;Thermotogaceae;Thermotoga	hypothetical protein Ta0407 [Thermoplasma acidophilum DSM 1728]	hypothetical protein TM_0646 [Thermotoga maritima MSB8] >gi|15643411|ref|NP_228455.1| hypothetical protein TM0646 [Thermotoga maritima MSB8]
gi|16081533|ref|NP_393888.1|	52	48	1	gi|68568331|gb|AAY81260.1|	gi|68568331|gb|AAY81260.1|	0.42796386	55	581	553	0.951807229	6.00E-177	624	330779	Sulfolobus acidocaldarius DSM 639	Archaea;Crenarchaeota;Thermoprotei;Sulfolobales;Sulfolobaceae;Sulfolobus	virginiamycin S resistance gene VarS related protein [Thermoplasma acidophilum DSM 1728]	sugar transporter [Sulfolobus acidocaldarius DSM 639] >gi|70607683|ref|YP_256553.1| sugar transporter [Sulfolobus acidocaldarius DSM 639]
gi|16081534|ref|NP_393889.1|	49	46	1	gi|48430896|gb|AAT43761.1|	gi|48430896|gb|AAT43761.1|	0.786495755	36	153	135	0.882352941	9.00E-21	101	263820	Picrophilus torridus DSM 9790	Archaea;Euryarchaeota;Thermoplasmata;Thermoplasmatales;Picrophilaceae;Picrophilus	cytolysin slyA related protein [Thermoplasma acidophilum DSM 1728]	transcriptional regulator, MarR family [Picrophilus torridus DSM 9790] >gi|48478248|ref|YP_023954.1| transcriptional regulator, MarR family [Picrophilus torridus DSM 9790]
gi|16081536|ref|NP_393891.1|	65	63	1	gi|68141254|gb|EAM94543.1|	gi|68141254|gb|EAM94543.1|	0.761947926	51	404	403	0.997524752	5.00E-121	437	333146	Ferroplasma acidarmanus Fer1	Archaea;Euryarchaeota;Thermoplasmata;Thermoplasmatales;Ferroplasmaceae;Ferroplasma	cofactor-independent phosphoglycerate mutase [Thermoplasma acidophilum DSM 1728]	Cofactor-independent phosphoglycerate mutase, archaeal [Ferroplasma acidarmanus Fer1] >gi|69268168|ref|ZP_00609002.1| Cofactor-independent phosphoglycerate mutase, archaeal [Ferroplasma acidarmanus Fer1]
gi|16081537|ref|NP_393892.1|	157	155	1	gi|67941723|ref|ZP_00533763.1|	gi|67941723|ref|ZP_00533763.1|	0.032249209	36	484	452	0.933884298	2.00E-72	276	331678	Chlorobium phaeobacteroides BS1	Bacteria;Chlorobi;Chlorobia;Chlorobiales;Chlorobiaceae;Chlorobium	GLUTAMATE SYNTHASE [NADPH] SMALL CHAIN related protein [Thermoplasma acidophilum DSM 1728]	Glutamate synthase (NADPH) [Chlorobium phaeobacteroides BS1] >gi|67912062|gb|EAM61871.1| Glutamate synthase (NADPH) [Chlorobium phaeobacteroides BS1]
gi|16081538|ref|NP_393893.1|	4	2	1	gi|68140416|gb|EAM93719.1|	gi|68140416|gb|EAM93719.1|	0.761947926	47	129	129	1	3.00E-26	119	333146	Ferroplasma acidarmanus Fer1	Archaea;Euryarchaeota;Thermoplasmata;Thermoplasmatales;Ferroplasmaceae;Ferroplasma	hypothetical membrane protein [Thermoplasma acidophilum DSM 1728]	conserved hypothetical membrane protein [Ferroplasma acidarmanus Fer1] >gi|69269352|ref|ZP_00609828.1| conserved hypothetical membrane protein [Ferroplasma acidarmanus Fer1]
gi|16081541|ref|NP_393897.1|	169	166	1	gi|68140741|gb|EAM94038.1|	gi|68140741|gb|EAM94038.1|	0.761947926	49	295	277	0.938983051	3.00E-68	261	333146	Ferroplasma acidarmanus Fer1	Archaea;Euryarchaeota;Thermoplasmata;Thermoplasmatales;Ferroplasmaceae;Ferroplasma	hypothetical protein Ta0419 [Thermoplasma acidophilum DSM 1728]	Aldo/keto reductase [Ferroplasma acidarmanus Fer1] >gi|69268895|ref|ZP_00609527.1| Aldo/keto reductase [Ferroplasma acidarmanus Fer1]
gi|16081542|ref|NP_393898.1|	79	77	1	gi|48430004|gb|AAT42869.1|	gi|48430004|gb|AAT42869.1|	0.786495755	61	201	185	0.92039801	2.00E-60	234	263820	Picrophilus torridus DSM 9790	Archaea;Euryarchaeota;Thermoplasmata;Thermoplasmatales;Picrophilaceae;Picrophilus	hypothetical protein Ta0420 [Thermoplasma acidophilum DSM 1728]	transcriptional regulator [Picrophilus torridus DSM 9790] >gi|48477356|ref|YP_023062.1| transcriptional regulator [Picrophilus torridus DSM 9790]
gi|16081543|ref|NP_393899.1|	424	421	1	gi|48430003|gb|AAT42868.1|	gi|48430003|gb|AAT42868.1|	0.786495755	64	647	639	0.98763524	0	897	263820	Picrophilus torridus DSM 9790	Archaea;Euryarchaeota;Thermoplasmata;Thermoplasmatales;Picrophilaceae;Picrophilus	probable acetyl-coenzyme-A synthetase [Thermoplasma acidophilum DSM 1728]	acetyl-coenzyme A synthetase [Picrophilus torridus DSM 9790] >gi|48477355|ref|YP_023061.1| acetyl-coenzyme A synthetase [Picrophilus torridus DSM 9790]
gi|16081545|ref|NP_393901.1|	214	212	1	gi|48430757|gb|AAT43622.1|	gi|48430757|gb|AAT43622.1|	0.786495755	47	282	249	0.882978723	2.00E-51	205	263820	Picrophilus torridus DSM 9790	Archaea;Euryarchaeota;Thermoplasmata;Thermoplasmatales;Picrophilaceae;Picrophilus	hypothetical protein Ta0423 [Thermoplasma acidophilum DSM 1728]	formate dehydrogenase subunit D [Picrophilus torridus DSM 9790] >gi|73919350|sp|Q6L080|FDHD_PICTO Protein fdhD homolog >gi|48478109|ref|YP_023815.1| formate dehydrogenase subunit D [Picrophilus torridus DSM 9790]
gi|16081547|ref|NP_393903.1|	213	207	1	gi|48430759|gb|AAT43624.1|	gi|48430759|gb|AAT43624.1|	0.786495755	63	996	975	0.978915663	0	1359	263820	Picrophilus torridus DSM 9790	Archaea;Euryarchaeota;Thermoplasmata;Thermoplasmatales;Picrophilaceae;Picrophilus	formate dehydrogenase related protein [Thermoplasma acidophilum DSM 1728]	formate dehydrogenase alpha chain [Picrophilus torridus DSM 9790] >gi|48478111|ref|YP_023817.1| formate dehydrogenase alpha chain [Picrophilus torridus DSM 9790]
gi|16081548|ref|NP_393904.1|	4	2	1	gi|68139738|gb|EAM93064.1|	gi|68139738|gb|EAM93064.1|	0.761947926	69	193	191	0.989637306	3.00E-74	280	333146	Ferroplasma acidarmanus Fer1	Archaea;Euryarchaeota;Thermoplasmata;Thermoplasmatales;Ferroplasmaceae;Ferroplasma	hypothetical membrane protein [Thermoplasma acidophilum DSM 1728]	conserved hypothetical membrane protein [Ferroplasma acidarmanus Fer1] >gi|69270467|ref|ZP_00610463.1| conserved hypothetical membrane protein [Ferroplasma acidarmanus Fer1]
gi|16081549|ref|NP_393905.1|	111	97	1	gi|68140574|gb|EAM93873.1|	gi|68140574|gb|EAM93873.1|	0.761947926	51	557	569	1.021543986	1.00E-153	546	333146	Ferroplasma acidarmanus Fer1	Archaea;Euryarchaeota;Thermoplasmata;Thermoplasmatales;Ferroplasmaceae;Ferroplasma	L-ASPARAGINE PERMEASE related protein [Thermoplasma acidophilum DSM 1728]	Amino acid permease-associated region [Ferroplasma acidarmanus Fer1] >gi|69269125|ref|ZP_00609688.1| Amino acid permease-associated region [Ferroplasma acidarmanus Fer1]
gi|16081550|ref|NP_393906.1|	69	68	1	gi|48430231|gb|AAT43096.1|	gi|48430231|gb|AAT43096.1|	0.786495755	49	104	91	0.875	1.00E-18	94	263820	Picrophilus torridus DSM 9790	Archaea;Euryarchaeota;Thermoplasmata;Thermoplasmatales;Picrophilaceae;Picrophilus	biphenyl dioxygenase, Rieske iron-sulfur component related protein [Thermoplasma acidophilum DSM 1728]	Rieske iron-sulfur protein [Picrophilus torridus DSM 9790] >gi|48477583|ref|YP_023289.1| Rieske iron-sulfur protein [Picrophilus torridus DSM 9790]
gi|16081551|ref|NP_393907.1|	3	2	1	gi|48430230|gb|AAT43095.1|	gi|48430230|gb|AAT43095.1|	0.786495755	43	564	558	0.989361702	2.00E-116	422	263820	Picrophilus torridus DSM 9790	Archaea;Euryarchaeota;Thermoplasmata;Thermoplasmatales;Picrophilaceae;Picrophilus	electron transfer flavoprotein, alpha and beta subunits related protein [Thermoplasma acidophilum DSM 1728]	electron transfer flavoprotein alpha and beta-subunit [Picrophilus torridus DSM 9790] >gi|48477582|ref|YP_023288.1| electron transfer flavoprotein alpha and beta-subunit [Picrophilus torridus DSM 9790]
gi|16081553|ref|NP_393909.1|	13	11	1	gi|48430045|gb|AAT42910.1|	gi|48430045|gb|AAT42910.1|	0.786495755	65	72	72	1	4.00E-20	99	263820	Picrophilus torridus DSM 9790	Archaea;Euryarchaeota;Thermoplasmata;Thermoplasmatales;Picrophilaceae;Picrophilus	DNA-directed RNA polymerase subunit N [Thermoplasma acidophilum DSM 1728]	DNA-directed RNA polymerase subunit N [Picrophilus torridus DSM 9790] >gi|73917892|sp|Q6L292|RPON_PICTO DNA-directed RNA polymerase subunit N >gi|48477397|ref|YP_023103.1| DNA-directed RNA polymerase subunit N [Picrophilus torridus DSM 9790]
gi|16081554|ref|NP_393910.1|	105	103	1	gi|68140962|gb|EAM94255.1|	gi|68140962|gb|EAM94255.1|	0.761947926	57	129	108	0.837209302	7.00E-28	124	333146	Ferroplasma acidarmanus Fer1	Archaea;Euryarchaeota;Thermoplasmata;Thermoplasmatales;Ferroplasmaceae;Ferroplasma	30S ribosomal protein S9 [Thermoplasma acidophilum DSM 1728]	Ribosomal protein S9 [Ferroplasma acidarmanus Fer1] >gi|69268540|ref|ZP_00609272.1| Ribosomal protein S9 [Ferroplasma acidarmanus Fer1]
gi|16081555|ref|NP_393911.1|	62	60	1	gi|48430043|gb|AAT42908.1|	gi|48430043|gb|AAT42908.1|	0.786495755	60	136	134	0.985294118	4.00E-37	155	263820	Picrophilus torridus DSM 9790	Archaea;Euryarchaeota;Thermoplasmata;Thermoplasmatales;Picrophilaceae;Picrophilus	50S ribosomal protein L13 [Thermoplasma acidophilum DSM 1728]	large subunit ribosomal protein L13P [Picrophilus torridus DSM 9790] >gi|48477395|ref|YP_023101.1| 50S ribosomal protein L13 [Picrophilus torridus DSM 9790]
gi|16081556|ref|NP_393912.1|	33	30	1	gi|48430042|gb|AAT42907.1|	gi|48430042|gb|AAT42907.1|	0.786495755	50	120	118	0.983333333	1.00E-27	124	263820	Picrophilus torridus DSM 9790	Archaea;Euryarchaeota;Thermoplasmata;Thermoplasmatales;Picrophilaceae;Picrophilus	probable 50S ribosomal protein L18 [Thermoplasma acidophilum DSM 1728]	large subunit ribosomal protein L18E [Picrophilus torridus DSM 9790] >gi|48477394|ref|YP_023100.1| large subunit ribosomal protein L18E [Picrophilus torridus DSM 9790] >gi|60393648|sp|Q6L295|RL18E_PICTO 50S ribosomal protein L18e
gi|16081557|ref|NP_393913.1|	181	179	1	gi|48430440|gb|AAT43305.1|	gi|48430440|gb|AAT43305.1|	0.786495755	46	288	286	0.993055556	5.00E-72	273	263820	Picrophilus torridus DSM 9790	Archaea;Euryarchaeota;Thermoplasmata;Thermoplasmatales;Picrophilaceae;Picrophilus	hypothetical protein Ta0435 [Thermoplasma acidophilum DSM 1728]	hypothetical cytochrome oxidase assembly factor [Picrophilus torridus DSM 9790] >gi|48477792|ref|YP_023498.1| hypothetical protein PTO0720 [Picrophilus torridus DSM 9790]
gi|16081558|ref|NP_393914.1|	403	401	1	gi|48430919|gb|AAT43784.1|	gi|48430919|gb|AAT43784.1|	0.786495755	63	322	323	1.00310559	6.00E-110	400	263820	Picrophilus torridus DSM 9790	Archaea;Euryarchaeota;Thermoplasmata;Thermoplasmatales;Picrophilaceae;Picrophilus	bifunctional short chain isoprenyl diphosphate synthase related protein [Thermoplasma acidophilum DSM 1728]	farnesyl pyrophosphate synthetase/ geranyltransferase/farnesyltransferase/hexaprenyl diphosphate synthase [Picrophilus torridus DSM 9790] >gi|48478271|ref|YP_023977.1| farnesyl pyrophosphate synthetase/ geranyltransferase/farnesyltransferase/hexaprenyl diphosphate synthase [Picrophilus torridus DSM 9790]
gi|16081559|ref|NP_393915.1|	121	119	1	gi|48430918|gb|AAT43783.1|	gi|48430918|gb|AAT43783.1|	0.786495755	56	387	384	0.992248062	4.00E-130	467	263820	Picrophilus torridus DSM 9790	Archaea;Euryarchaeota;Thermoplasmata;Thermoplasmatales;Picrophilaceae;Picrophilus	arsenite translocating ATPase (ASNA1) related protein [Thermoplasma acidophilum DSM 1728]	arsenite-transporting ATPase [Picrophilus torridus DSM 9790] >gi|48478270|ref|YP_023976.1| arsenite-transporting ATPase [Picrophilus torridus DSM 9790]
gi|16081561|ref|NP_393917.1|	471	469	1	gi|48429945|gb|AAT42810.1|	gi|48429945|gb|AAT42810.1|	0.786495755	84	512	505	0.986328125	0	873	263820	Picrophilus torridus DSM 9790	Archaea;Euryarchaeota;Thermoplasmata;Thermoplasmatales;Picrophilaceae;Picrophilus	piperideine-6-carboxilic acid dehydrogenase related protein [Thermoplasma acidophilum DSM 1728]	NAD-dependent aldehyde dehydrogenase [Picrophilus torridus DSM 9790] >gi|48477297|ref|YP_023003.1| NAD-dependent aldehyde dehydrogenase [Picrophilus torridus DSM 9790]
gi|16081562|ref|NP_393918.1|	362	361	1	gi|68140457|gb|EAM93758.1|	gi|68140457|gb|EAM93758.1|	0.761947926	42	245	243	0.991836735	1.00E-51	206	333146	Ferroplasma acidarmanus Fer1	Archaea;Euryarchaeota;Thermoplasmata;Thermoplasmatales;Ferroplasmaceae;Ferroplasma	enoyl-CoA hydratase [Thermoplasma acidophilum DSM 1728]	Enoyl-CoA hydratase/isomerase [Ferroplasma acidarmanus Fer1] >gi|69269222|ref|ZP_00609730.1| Enoyl-CoA hydratase/isomerase [Ferroplasma acidarmanus Fer1]
gi|16081563|ref|NP_393919.1|	491	487	1	gi|18161167|gb|AAL64469.1|	gi|18161167|gb|AAL64469.1|	0.409538282	54	250	239	0.956	5.00E-64	247	178306	Pyrobaculum aerophilum str. IM2	Archaea;Crenarchaeota;Thermoprotei;Thermoproteales;Thermoproteaceae;Pyrobaculum	3-ketoacyl-(acyl-carrier-protein) reductase [Thermoplasma acidophilum DSM 1728]	short chain dehydrogenase [Pyrobaculum aerophilum str. IM2] >gi|18313620|ref|NP_560287.1| 3-ketoacyl-(acyl-carrier-protein) reductase [Pyrobaculum aerophilum str. IM2]
gi|16081564|ref|NP_393920.1|	17	14	1	gi|48430739|gb|AAT43604.1|	gi|48430739|gb|AAT43604.1|	0.786495755	35	403	387	0.960297767	2.00E-71	272	263820	Picrophilus torridus DSM 9790	Archaea;Euryarchaeota;Thermoplasmata;Thermoplasmatales;Picrophilaceae;Picrophilus	transport membrane protein related protein [Thermoplasma acidophilum DSM 1728]	transporter [Picrophilus torridus DSM 9790] >gi|48478091|ref|YP_023797.1| transporter [Picrophilus torridus DSM 9790]
gi|16081565|ref|NP_393921.1|	297	295	1	gi|68140832|gb|EAM94127.1|	gi|68140832|gb|EAM94127.1|	0.761947926	51	324	306	0.944444444	3.00E-89	331	333146	Ferroplasma acidarmanus Fer1	Archaea;Euryarchaeota;Thermoplasmata;Thermoplasmatales;Ferroplasmaceae;Ferroplasma	molybdenum cofactor biosynthesis protein A [Thermoplasma acidophilum DSM 1728]	Radical SAM:Molybdenum cofactor synthesis C [Ferroplasma acidarmanus Fer1] >gi|69268733|ref|ZP_00609403.1| Radical SAM:Molybdenum cofactor synthesis C [Ferroplasma acidarmanus Fer1]
gi|16081566|ref|NP_393922.1|	289	284	1	gi|48430135|gb|AAT43000.1|	gi|48430135|gb|AAT43000.1|	0.786495755	82	427	423	0.990632319	0	744	263820	Picrophilus torridus DSM 9790	Archaea;Euryarchaeota;Thermoplasmata;Thermoplasmatales;Picrophilaceae;Picrophilus	elongation factor Tu [Thermoplasma acidophilum DSM 1728]	protein translation elongation factor Tu [Picrophilus torridus DSM 9790] >gi|73919279|sp|Q6L202|EF1A_PICTO Elongation factor 1-alpha (EF-1-alpha) (Elongation factor Tu) (EF-Tu) >gi|48477487|ref|YP_023193.1| elongation factor Tu [Picrophilus torridus DSM 9790]
gi|16081567|ref|NP_393923.1|	368	366	1	gi|48430136|gb|AAT43001.1|	gi|48430136|gb|AAT43001.1|	0.786495755	86	104	101	0.971153846	9.00E-45	181	263820	Picrophilus torridus DSM 9790	Archaea;Euryarchaeota;Thermoplasmata;Thermoplasmatales;Picrophilaceae;Picrophilus	30S ribosomal protein S10 [Thermoplasma acidophilum DSM 1728]	small subunit ribosomal protein S10P [Picrophilus torridus DSM 9790] >gi|48477488|ref|YP_023194.1| 30S ribosomal protein S10 [Picrophilus torridus DSM 9790] >gi|54036358|sp|Q6L201|RS10_PICTO 30S ribosomal protein S10P
gi|16081568|ref|NP_393924.1|	55	52	1	gi|48430137|gb|AAT43002.1|	gi|48430137|gb|AAT43002.1|	0.786495755	75	732	732	1	0	1135	263820	Picrophilus torridus DSM 9790	Archaea;Euryarchaeota;Thermoplasmata;Thermoplasmatales;Picrophilaceae;Picrophilus	elongation factor EF-2 [Thermoplasma acidophilum DSM 1728]	protein translation elongation factor [Picrophilus torridus DSM 9790] >gi|62286480|sp|Q6L200|EF2_PICTO Elongation factor 2 (EF-2) >gi|48477489|ref|YP_023195.1| elongation factor EF-2 [Picrophilus torridus DSM 9790]
gi|16081569|ref|NP_393925.1|	10	8	1	gi|48430397|gb|AAT43262.1|	gi|48430397|gb|AAT43262.1|	0.786495755	48	263	247	0.939163498	1.00E-65	252	263820	Picrophilus torridus DSM 9790	Archaea;Euryarchaeota;Thermoplasmata;Thermoplasmatales;Picrophilaceae;Picrophilus	hypothetical protein Ta0447 [Thermoplasma acidophilum DSM 1728]	cobalamin periplasmic binding protein [Picrophilus torridus DSM 9790] >gi|48477749|ref|YP_023455.1| cobalamin periplasmic binding protein [Picrophilus torridus DSM 9790]
gi|16081572|ref|NP_393928.1|	5	3	1	gi|68141116|gb|EAM94407.1|	gi|68141116|gb|EAM94407.1|	0.761947926	45	617	441	0.714748784	3.00E-108	396	333146	Ferroplasma acidarmanus Fer1	Archaea;Euryarchaeota;Thermoplasmata;Thermoplasmatales;Ferroplasmaceae;Ferroplasma	DNA polymerase II [Thermoplasma acidophilum DSM 1728]	DNA polymerase B domain [Ferroplasma acidarmanus Fer1] >gi|69268374|ref|ZP_00609157.1| DNA polymerase B domain [Ferroplasma acidarmanus Fer1]
gi|16081573|ref|NP_393930.1|	179	171	1	gi|48430051|gb|AAT42916.1|	gi|48430051|gb|AAT42916.1|	0.786495755	53	486	430	0.884773663	8.00E-134	480	263820	Picrophilus torridus DSM 9790	Archaea;Euryarchaeota;Thermoplasmata;Thermoplasmatales;Picrophilaceae;Picrophilus	sugar transport protein related protein [Thermoplasma acidophilum DSM 1728]	sugar transport protein [Picrophilus torridus DSM 9790] >gi|48477403|ref|YP_023109.1| sugar transport protein [Picrophilus torridus DSM 9790]
gi|16081574|ref|NP_393932.1|	149	146	1	gi|48430391|gb|AAT43256.1|	gi|48430391|gb|AAT43256.1|	0.786495755	54	182	168	0.923076923	2.00E-50	201	263820	Picrophilus torridus DSM 9790	Archaea;Euryarchaeota;Thermoplasmata;Thermoplasmatales;Picrophilaceae;Picrophilus	N-carbamoylsarcosine amidase related protein [Thermoplasma acidophilum DSM 1728]	isochorismatase [Picrophilus torridus DSM 9790] >gi|48477743|ref|YP_023449.1| isochorismatase [Picrophilus torridus DSM 9790]
gi|16081575|ref|NP_393933.1|	23	19	1	gi|48430676|gb|AAT43541.1|	gi|48430676|gb|AAT43541.1|	0.786495755	61	162	144	0.888888889	1.00E-46	187	263820	Picrophilus torridus DSM 9790	Archaea;Euryarchaeota;Thermoplasmata;Thermoplasmatales;Picrophilaceae;Picrophilus	hypothetical protein Ta0455 [Thermoplasma acidophilum DSM 1728]	acetyltransferase [Picrophilus torridus DSM 9790] >gi|48478028|ref|YP_023734.1| acetyltransferase [Picrophilus torridus DSM 9790]
gi|16081576|ref|NP_393935.1|	4	2	1	gi|48430665|gb|AAT43530.1|	gi|48430665|gb|AAT43530.1|	0.786495755	27	282	283	1.003546099	9.00E-29	130	263820	Picrophilus torridus DSM 9790	Archaea;Euryarchaeota;Thermoplasmata;Thermoplasmatales;Picrophilaceae;Picrophilus	hypothetical protein Ta0457 [Thermoplasma acidophilum DSM 1728]	hypothetical protein PTO0945 [Picrophilus torridus DSM 9790] >gi|48478017|ref|YP_023723.1| hypothetical protein PTO0945 [Picrophilus torridus DSM 9790]
gi|16081577|ref|NP_393936.1|	6	4	1	gi|68140856|gb|EAM94151.1|	gi|68140856|gb|EAM94151.1|	0.761947926	37	236	232	0.983050847	3.00E-44	181	333146	Ferroplasma acidarmanus Fer1	Archaea;Euryarchaeota;Thermoplasmata;Thermoplasmatales;Ferroplasmaceae;Ferroplasma	hypothetical protein Ta0458 [Thermoplasma acidophilum DSM 1728]	unknown product [Ferroplasma acidarmanus Fer1] >gi|69268757|ref|ZP_00609427.1| unknown product [Ferroplasma acidarmanus Fer1]
gi|16081578|ref|NP_393937.1|	4	2	1	gi|48429941|gb|AAT42806.1|	gi|48429941|gb|AAT42806.1|	0.786495755	52	160	149	0.93125	2.00E-39	163	263820	Picrophilus torridus DSM 9790	Archaea;Euryarchaeota;Thermoplasmata;Thermoplasmatales;Picrophilaceae;Picrophilus	hypothetical protein Ta0459 [Thermoplasma acidophilum DSM 1728]	hypothetical protein PTO0221 [Picrophilus torridus DSM 9790] >gi|48477293|ref|YP_022999.1| hypothetical protein PTO0221 [Picrophilus torridus DSM 9790]
gi|16081579|ref|NP_393938.1|	6	4	1	gi|68141219|gb|EAM94508.1|	gi|68141219|gb|EAM94508.1|	0.761947926	51	323	293	0.907120743	1.00E-72	276	333146	Ferroplasma acidarmanus Fer1	Archaea;Euryarchaeota;Thermoplasmata;Thermoplasmatales;Ferroplasmaceae;Ferroplasma	endonuclease V related protein [Thermoplasma acidophilum DSM 1728]	Methylated-DNA-[protein]-cysteine S-methyltransferase [Ferroplasma acidarmanus Fer1] >gi|69268133|ref|ZP_00608967.1| Methylated-DNA-[protein]-cysteine S-methyltransferase [Ferroplasma acidarmanus Fer1]
gi|16081580|ref|NP_393939.1|	8	2	1	gi|48430198|gb|AAT43063.1|	gi|48430198|gb|AAT43063.1|	0.786495755	25	384	331	0.861979167	4.00E-31	138	263820	Picrophilus torridus DSM 9790	Archaea;Euryarchaeota;Thermoplasmata;Thermoplasmatales;Picrophilaceae;Picrophilus	hypothetical protein Ta0461 [Thermoplasma acidophilum DSM 1728]	diphosphomevalonate decarboxylase [Picrophilus torridus DSM 9790] >gi|48477550|ref|YP_023256.1| diphosphomevalonate decarboxylase [Picrophilus torridus DSM 9790]
gi|16081581|ref|NP_393940.1|	254	252	1	gi|48429989|gb|AAT42854.1|	gi|48429989|gb|AAT42854.1|	0.786495755	71	568	565	0.99471831	0	844	263820	Picrophilus torridus DSM 9790	Archaea;Euryarchaeota;Thermoplasmata;Thermoplasmatales;Picrophilaceae;Picrophilus	probable methylmalonyl-CoA mutase, alpha subunit, N-terminus [Thermoplasma acidophilum DSM 1728]	methylmalonyl-CoA mutase [Picrophilus torridus DSM 9790] >gi|48477341|ref|YP_023047.1| methylmalonyl-CoA mutase [Picrophilus torridus DSM 9790]
gi|16081582|ref|NP_393941.1|	186	183	1	gi|48429990|gb|AAT42855.1|	gi|48429990|gb|AAT42855.1|	0.786495755	68	146	133	0.910958904	3.00E-44	179	263820	Picrophilus torridus DSM 9790	Archaea;Euryarchaeota;Thermoplasmata;Thermoplasmatales;Picrophilaceae;Picrophilus	probable methylmalonyl-CoA mutase, alpha subunit, C-terminus [Thermoplasma acidophilum DSM 1728]	methylmalonyl-CoA mutase alpha subunit [Picrophilus torridus DSM 9790] >gi|48477342|ref|YP_023048.1| methylmalonyl-CoA mutase alpha subunit [Picrophilus torridus DSM 9790]
gi|16081583|ref|NP_393942.1|	142	140	1	gi|48429991|gb|AAT42856.1|	gi|48429991|gb|AAT42856.1|	0.786495755	48	321	292	0.909657321	9.00E-66	253	263820	Picrophilus torridus DSM 9790	Archaea;Euryarchaeota;Thermoplasmata;Thermoplasmatales;Picrophilaceae;Picrophilus	hypothetical protein Ta0464 [Thermoplasma acidophilum DSM 1728]	LAO/AO transport system kinase ArgK [Picrophilus torridus DSM 9790] >gi|48477343|ref|YP_023049.1| LAO/AO transport system kinase ArgK [Picrophilus torridus DSM 9790]
gi|16081584|ref|NP_393943.1|	213	210	1	gi|68140997|gb|EAM94290.1|	gi|68140997|gb|EAM94290.1|	0.761947926	85	186	183	0.983870968	4.00E-89	329	333146	Ferroplasma acidarmanus Fer1	Archaea;Euryarchaeota;Thermoplasmata;Thermoplasmatales;Ferroplasmaceae;Ferroplasma	probable intracellular proteinase I [Thermoplasma acidophilum DSM 1728]	Peptidase C56, PfpI [Ferroplasma acidarmanus Fer1] >gi|69268575|ref|ZP_00609307.1| Peptidase C56, PfpI [Ferroplasma acidarmanus Fer1]
gi|16081585|ref|NP_393944.1|	8	5	1	gi|15623538|dbj|BAB67525.1|	gi|15623538|dbj|BAB67525.1|	0.42796386	41	301	299	0.993355482	1.00E-57	226	273063	Sulfolobus tokodaii str. 7	Archaea;Crenarchaeota;Thermoprotei;Sulfolobales;Sulfolobaceae;Sulfolobus	hypothetical protein Ta0466 [Thermoplasma acidophilum DSM 1728]	300aa long hypothetical protein [Sulfolobus tokodaii str. 7] >gi|15922747|ref|NP_378416.1| hypothetical protein ST2415 [Sulfolobus tokodaii str. 7]
gi|16081587|ref|NP_393946.1|	455	453	1	gi|48430952|gb|AAT43817.1|	gi|48430952|gb|AAT43817.1|	0.786495755	66	441	440	0.997732426	7.00E-169	596	263820	Picrophilus torridus DSM 9790	Archaea;Euryarchaeota;Thermoplasmata;Thermoplasmatales;Picrophilaceae;Picrophilus	seryl-tRNA synthetase [Thermoplasma acidophilum DSM 1728]	seryl-tRNA synthetase [Picrophilus torridus DSM 9790] >gi|67461767|sp|Q6KZN5|SYS_PICTO Seryl-tRNA synthetase (Serine--tRNA ligase) (SerRS) >gi|48478304|ref|YP_024010.1| seryl-tRNA synthetase [Picrophilus torridus DSM 9790]
gi|16081588|ref|NP_393947.1|	391	389	1	gi|68141251|gb|EAM94540.1|	gi|68141251|gb|EAM94540.1|	0.761947926	68	410	410	1	1.00E-162	575	333146	Ferroplasma acidarmanus Fer1	Archaea;Euryarchaeota;Thermoplasmata;Thermoplasmatales;Ferroplasmaceae;Ferroplasma	S-adenosyl-L-homocysteine hydrolase [Thermoplasma acidophilum DSM 1728]	S-adenosyl-L-homocysteine hydrolase [Ferroplasma acidarmanus Fer1] >gi|69268165|ref|ZP_00608999.1| S-adenosyl-L-homocysteine hydrolase [Ferroplasma acidarmanus Fer1]
gi|16081589|ref|NP_393948.1|	5	3	1	gi|48431148|gb|AAT44013.1|	gi|48431148|gb|AAT44013.1|	0.786495755	40	1018	1027	1.008840864	0	733	263820	Picrophilus torridus DSM 9790	Archaea;Euryarchaeota;Thermoplasmata;Thermoplasmatales;Picrophilaceae;Picrophilus	hypothetical protein Ta0470 [Thermoplasma acidophilum DSM 1728]	transporter, MMPL family [Picrophilus torridus DSM 9790] >gi|48478500|ref|YP_024206.1| transporter, MMPL family [Picrophilus torridus DSM 9790]
gi|16081590|ref|NP_393949.1|	17	14	1	gi|48430141|gb|AAT43006.1|	gi|48430141|gb|AAT43006.1|	0.786495755	53	182	158	0.868131868	3.00E-44	180	263820	Picrophilus torridus DSM 9790	Archaea;Euryarchaeota;Thermoplasmata;Thermoplasmatales;Picrophilaceae;Picrophilus	small heat shock protein (hsp20) related protein [Thermoplasma acidophilum DSM 1728]	heat shock protein [Picrophilus torridus DSM 9790] >gi|48477493|ref|YP_023199.1| heat shock protein [Picrophilus torridus DSM 9790]
gi|16081591|ref|NP_393950.1|	5	2	1	gi|68139747|gb|EAM93072.1|	gi|68139747|gb|EAM93072.1|	0.761947926	42	199	190	0.954773869	1.00E-33	145	333146	Ferroplasma acidarmanus Fer1	Archaea;Euryarchaeota;Thermoplasmata;Thermoplasmatales;Ferroplasmaceae;Ferroplasma	hypothetical protein Ta0472 [Thermoplasma acidophilum DSM 1728]	conserved hypothetical protein [Ferroplasma acidarmanus Fer1] >gi|69270438|ref|ZP_00610449.1| conserved hypothetical protein [Ferroplasma acidarmanus Fer1]
gi|16081592|ref|NP_393951.1|	381	376	1	gi|68140473|gb|EAM93774.1|	gi|68140473|gb|EAM93774.1|	0.761947926	68	238	224	0.941176471	6.00E-89	329	333146	Ferroplasma acidarmanus Fer1	Archaea;Euryarchaeota;Thermoplasmata;Thermoplasmatales;Ferroplasmaceae;Ferroplasma	putative peroxiredoxin [Thermoplasma acidophilum DSM 1728]	Alkyl hydroperoxide reductase/ Thiol specific antioxidant/ Mal allergen [Ferroplasma acidarmanus Fer1] >gi|69269238|ref|ZP_00609746.1| Alkyl hydroperoxide reductase/ Thiol specific antioxidant/ Mal allergen [Ferroplasma acidarmanus Fer1]
gi|16081593|ref|NP_393952.1|	242	239	1	gi|17135505|dbj|BAB78051.1|	gi|17135505|dbj|BAB78051.1|	0.035086425	56	137	130	0.948905109	4.00E-39	162	103690	Nostoc sp. PCC 7120	Bacteria;Cyanobacteria;Nostocales;Nostocaceae;Nostoc	transposase related protein [Thermoplasma acidophilum DSM 1728]	transposase [Nostoc sp. PCC 7120] >gi|17229177|ref|NP_485725.1| transposase [Nostoc sp. PCC 7120]
gi|16081594|ref|NP_393953.1|	8	6	1	gi|68139700|gb|EAM93030.1|	gi|68139700|gb|EAM93030.1|	0.761947926	61	350	330	0.942857143	7.00E-112	406	333146	Ferroplasma acidarmanus Fer1	Archaea;Euryarchaeota;Thermoplasmata;Thermoplasmatales;Ferroplasmaceae;Ferroplasma	transposase related protein [Thermoplasma acidophilum DSM 1728]	Transposase, IS605 OrfB [Ferroplasma acidarmanus Fer1] >gi|69270572|ref|ZP_00610496.1| Transposase, IS605 OrfB [Ferroplasma acidarmanus Fer1]
gi|16081595|ref|NP_393954.1|	500	496	1	gi|68140989|gb|EAM94282.1|	gi|68140989|gb|EAM94282.1|	0.761947926	55	291	287	0.986254296	2.00E-89	331	333146	Ferroplasma acidarmanus Fer1	Archaea;Euryarchaeota;Thermoplasmata;Thermoplasmatales;Ferroplasmaceae;Ferroplasma	3-hydroxybutyryl-CoA dehydrogenase [Thermoplasma acidophilum DSM 1728]	3-hydroxybutyryl-CoA dehydrogenase [Ferroplasma acidarmanus Fer1] >gi|69268567|ref|ZP_00609299.1| 3-hydroxybutyryl-CoA dehydrogenase [Ferroplasma acidarmanus Fer1]
gi|16081596|ref|NP_393955.1|	60	58	2	gi|48430709|gb|AAT43574.1|	gi|48430709|gb|AAT43574.1|	0.786495755	57	229	211	0.92139738	6.00E-66	253	263820	Picrophilus torridus DSM 9790	Archaea;Euryarchaeota;Thermoplasmata;Thermoplasmatales;Picrophilaceae;Picrophilus	hypothetical protein Ta0477 [Thermoplasma acidophilum DSM 1728]	uracil-DNA glycosylase [Picrophilus torridus DSM 9790] >gi|48478061|ref|YP_023767.1| uracil-DNA glycosylase [Picrophilus torridus DSM 9790]
gi|16081597|ref|NP_393957.1|	56	54	1	gi|48430858|gb|AAT43723.1|	gi|48430858|gb|AAT43723.1|	0.786495755	49	346	344	0.994219653	1.00E-97	359	263820	Picrophilus torridus DSM 9790	Archaea;Euryarchaeota;Thermoplasmata;Thermoplasmatales;Picrophilaceae;Picrophilus	glucosamine-fructose-6-phosphate aminotransferase related protein [Thermoplasma acidophilum DSM 1728]	isomerizing glucosamine--fructose-6-phosphate aminotransferase [Picrophilus torridus DSM 9790] >gi|48478210|ref|YP_023916.1| isomerizing glucosamine--fructose-6-phosphate aminotransferase [Picrophilus torridus DSM 9790]
gi|16081598|ref|NP_393958.1|	58	56	1	gi|48430101|gb|AAT42966.1|	gi|48430101|gb|AAT42966.1|	0.786495755	44	307	295	0.960912052	3.00E-61	238	263820	Picrophilus torridus DSM 9790	Archaea;Euryarchaeota;Thermoplasmata;Thermoplasmatales;Picrophilaceae;Picrophilus	ornithine cyclodeaminase [Thermoplasma acidophilum DSM 1728]	ornithine cyclodeaminase [Picrophilus torridus DSM 9790] >gi|48477453|ref|YP_023159.1| ornithine cyclodeaminase [Picrophilus torridus DSM 9790]
gi|16081599|ref|NP_393959.1|	29	28	1	gi|10174167|dbj|BAB05269.1|	gi|10174167|dbj|BAB05269.1|	0.039380451	35	654	649	0.99235474	3.00E-101	372	272558	Bacillus halodurans C-125	Bacteria;Firmicutes;Bacilli;Bacillales;Bacillaceae;Bacillus	short chain dehydrogenase [Thermoplasma acidophilum DSM 1728]	BH1550 [Bacillus halodurans C-125] >gi|15614113|ref|NP_242416.1| short chain dehydrogenase [Bacillus halodurans C-125]
gi|16081601|ref|NP_393961.1|	47	46	1	gi|5457694|emb|CAB49185.1|	gi|5457694|emb|CAB49185.1|	0.550659068	42	331	321	0.96978852	2.00E-72	275	272844	Pyrococcus abyssi GE5	Archaea;Euryarchaeota;Thermococci;Thermococcales;Thermococcaceae;Pyrococcus	proline dipeptidase related protein [Thermoplasma acidophilum DSM 1728]	pepQ-1 X-pro dipeptidase [Pyrococcus abyssi GE5] >gi|14520479|ref|NP_125954.1| x-pro dipeptidase [Pyrococcus abyssi GE5]
gi|16081602|ref|NP_393962.1|	3	2	1	gi|68567479|gb|AAY80408.1|	gi|68567479|gb|AAY80408.1|	0.42796386	39	561	481	0.857397504	1.00E-87	327	330779	Sulfolobus acidocaldarius DSM 639	Archaea;Crenarchaeota;Thermoprotei;Sulfolobales;Sulfolobaceae;Sulfolobus	cellulose synthase, subunit A related protein [Thermoplasma acidophilum DSM 1728]	conserved membrane protein [Sulfolobus acidocaldarius DSM 639] >gi|70606831|ref|YP_255701.1| hypothetical protein Saci_1051 [Sulfolobus acidocaldarius DSM 639]
gi|16081604|ref|NP_393964.1|	34	32	1	gi|48431164|gb|AAT44029.1|	gi|48431164|gb|AAT44029.1|	0.786495755	48	229	210	0.917030568	1.00E-45	185	263820	Picrophilus torridus DSM 9790	Archaea;Euryarchaeota;Thermoplasmata;Thermoplasmatales;Picrophilaceae;Picrophilus	uridylate kinase [Thermoplasma acidophilum DSM 1728]	uridylate kinase [Picrophilus torridus DSM 9790] >gi|48478516|ref|YP_024222.1| uridylate kinase [Picrophilus torridus DSM 9790]
gi|16081605|ref|NP_393965.1|	211	209	1	gi|48429942|gb|AAT42807.1|	gi|48429942|gb|AAT42807.1|	0.786495755	46	256	245	0.95703125	2.00E-59	231	263820	Picrophilus torridus DSM 9790	Archaea;Euryarchaeota;Thermoplasmata;Thermoplasmatales;Picrophilaceae;Picrophilus	competence damage-inducible protein A [Thermoplasma acidophilum DSM 1728]	predicted nucleotide-utilizing enzyme [Picrophilus torridus DSM 9790] >gi|48477294|ref|YP_023000.1| competence damage-inducible protein A [Picrophilus torridus DSM 9790]
gi|16081606|ref|NP_393966.1|	6	4	1	gi|83816093|ref|YP_444995.1|	gi|83816093|ref|YP_444995.1|	0.03200943	33	409	270	0.660146699	1.00E-33	147	309807	Salinibacter ruber DSM 13855	Bacteria;Bacteroidetes;Sphingobacteria;Sphingobacteriales;Crenotrichaceae;Salinibacter	hypothetical protein Ta0488 [Thermoplasma acidophilum DSM 1728]	hypothetical protein SRU_0861 [Salinibacter ruber DSM 13855] >gi|83757487|gb|ABC45600.1| putative membrane protein [Salinibacter ruber DSM 13855]
gi|16081607|ref|NP_393967.1|	3	1	1	gi|68235497|ref|ZP_00574480.1|	gi|68235497|ref|ZP_00574480.1|	0.036407964	27	231	227	0.982683983	4.00E-17	91	298653	Frankia sp. EAN1pec	Bacteria;Actinobacteria;Actinobacteridae;Actinomycetales;Frankineae;Frankiaceae;Frankia	hypothetical protein Ta0489 [Thermoplasma acidophilum DSM 1728]	hypothetical protein Franean1DRAFT_7845 [Frankia sp. EAN1pec] >gi|68196886|gb|EAN11275.1| hypothetical protein Franean1DRAFT_7845 [Frankia sp. EAN1pec]
gi|16081608|ref|NP_393968.1|	11	9	1	gi|52208623|emb|CAH34559.1|	gi|52208623|emb|CAH34559.1|	0.038075298	48	277	272	0.981949458	3.00E-66	254	272560	Burkholderia pseudomallei K96243	Bacteria;Proteobacteria;Betaproteobacteria;Burkholderiales;Burkholderiaceae;Burkholderia	hypothetical protein Ta0490 [Thermoplasma acidophilum DSM 1728]	conserved hypothetical protein [Burkholderia pseudomallei K96243] >gi|53718209|ref|YP_107195.1| hypothetical protein BPSL0569 [Burkholderia pseudomallei K96243]
gi|16081609|ref|NP_393969.1|	76	74	1	gi|68568162|gb|AAY81091.1|	gi|68568162|gb|AAY81091.1|	0.42796386	53	529	539	1.018903592	7.00E-158	560	330779	Sulfolobus acidocaldarius DSM 639	Archaea;Crenarchaeota;Thermoprotei;Sulfolobales;Sulfolobaceae;Sulfolobus	P-methyltransferase related protein [Thermoplasma acidophilum DSM 1728]	conserved Prokaryal protein [Sulfolobus acidocaldarius DSM 639] >gi|70607514|ref|YP_256384.1| conserved Prokaryal protein [Sulfolobus acidocaldarius DSM 639]
gi|16081610|ref|NP_393970.1|	330	327	1	gi|68140915|gb|EAM94208.1|	gi|68140915|gb|EAM94208.1|	0.761947926	52	143	140	0.979020979	1.00E-36	154	333146	Ferroplasma acidarmanus Fer1	Archaea;Euryarchaeota;Thermoplasmata;Thermoplasmatales;Ferroplasmaceae;Ferroplasma	molybdenum cofactor biosynthesis protein C [Thermoplasma acidophilum DSM 1728]	Molybdopterin cofactor biosynthesis protein MoaC [Ferroplasma acidarmanus Fer1] >gi|69268493|ref|ZP_00609225.1| Molybdopterin cofactor biosynthesis protein MoaC [Ferroplasma acidarmanus Fer1]
gi|16081611|ref|NP_393971.1|	162	160	1	gi|68140916|gb|EAM94209.1|	gi|68140916|gb|EAM94209.1|	0.761947926	52	162	157	0.969135802	2.00E-38	160	333146	Ferroplasma acidarmanus Fer1	Archaea;Euryarchaeota;Thermoplasmata;Thermoplasmatales;Ferroplasmaceae;Ferroplasma	molybdopterin biosynthesis protein MoaB related protein [Thermoplasma acidophilum DSM 1728]	Molybdenum cofactor biosynthesis protein [Ferroplasma acidarmanus Fer1] >gi|69268494|ref|ZP_00609226.1| Molybdenum cofactor biosynthesis protein [Ferroplasma acidarmanus Fer1]
gi|16081612|ref|NP_393972.1|	29	27	1	gi|48430138|gb|AAT43003.1|	gi|48430138|gb|AAT43003.1|	0.786495755	52	334	330	0.988023952	7.00E-90	333	263820	Picrophilus torridus DSM 9790	Archaea;Euryarchaeota;Thermoplasmata;Thermoplasmatales;Picrophilaceae;Picrophilus	threonine synthase [Thermoplasma acidophilum DSM 1728]	threonine synthase [Picrophilus torridus DSM 9790] >gi|48477490|ref|YP_023196.1| threonine synthase [Picrophilus torridus DSM 9790]
gi|16081615|ref|NP_393975.1|	38	33	1	gi|48430498|gb|AAT43363.1|	gi|48430498|gb|AAT43363.1|	0.786495755	48	237	237	1	9.00E-63	242	263820	Picrophilus torridus DSM 9790	Archaea;Euryarchaeota;Thermoplasmata;Thermoplasmatales;Picrophilaceae;Picrophilus	hypothetical protein Ta0499 [Thermoplasma acidophilum DSM 1728]	alanyl-tRNA synthetase [Picrophilus torridus DSM 9790] >gi|48477850|ref|YP_023556.1| alanyl-tRNA synthetase [Picrophilus torridus DSM 9790]
gi|16081616|ref|NP_393976.1|	16	13	1	gi|68140987|gb|EAM94280.1|	gi|68140987|gb|EAM94280.1|	0.761947926	40	500	495	0.99	1.00E-98	363	333146	Ferroplasma acidarmanus Fer1	Archaea;Euryarchaeota;Thermoplasmata;Thermoplasmatales;Ferroplasmaceae;Ferroplasma	probable benzoylformate decarboxylase [Thermoplasma acidophilum DSM 1728]	Pyruvate decarboxylase [Ferroplasma acidarmanus Fer1] >gi|69268565|ref|ZP_00609297.1| Pyruvate decarboxylase [Ferroplasma acidarmanus Fer1]
gi|16081617|ref|NP_393977.1|	48	46	1	gi|48431226|gb|AAT44091.1|	gi|48431226|gb|AAT44091.1|	0.786495755	56	161	160	0.99378882	1.00E-43	178	263820	Picrophilus torridus DSM 9790	Archaea;Euryarchaeota;Thermoplasmata;Thermoplasmatales;Picrophilaceae;Picrophilus	hypothetical protein Ta0501 [Thermoplasma acidophilum DSM 1728]	conserved hypothetical protein [Picrophilus torridus DSM 9790] >gi|48478578|ref|YP_024284.1| hypothetical protein PTO1506 [Picrophilus torridus DSM 9790]
gi|16081618|ref|NP_393978.1|	5	2	1	gi|15622787|dbj|BAB66777.1|	gi|15622787|dbj|BAB66777.1|	0.42796386	30	135	122	0.903703704	2.00E-10	67	273063	Sulfolobus tokodaii str. 7	Archaea;Crenarchaeota;Thermoprotei;Sulfolobales;Sulfolobaceae;Sulfolobus	hypothetical membrane protein [Thermoplasma acidophilum DSM 1728]	137aa long hypothetical protein [Sulfolobus tokodaii str. 7] >gi|15921999|ref|NP_377668.1| hypothetical protein ST1695 [Sulfolobus tokodaii str. 7]
gi|16081621|ref|NP_393983.1|	10	8	1	gi|48430538|gb|AAT43403.1|	gi|48430538|gb|AAT43403.1|	0.786495755	50	224	182	0.8125	3.00E-43	177	263820	Picrophilus torridus DSM 9790	Archaea;Euryarchaeota;Thermoplasmata;Thermoplasmatales;Picrophilaceae;Picrophilus	hypothetical protein Ta0507 [Thermoplasma acidophilum DSM 1728]	hypothetical protein PTO0818 [Picrophilus torridus DSM 9790] >gi|48477890|ref|YP_023596.1| hypothetical protein PTO0818 [Picrophilus torridus DSM 9790]
gi|16081623|ref|NP_393986.1|	4	1	1	gi|48430291|gb|AAT43156.1|	gi|48430291|gb|AAT43156.1|	0.786495755	40	192	137	0.713541667	1.00E-17	92	263820	Picrophilus torridus DSM 9790	Archaea;Euryarchaeota;Thermoplasmata;Thermoplasmatales;Picrophilaceae;Picrophilus	hypothetical membrane protein [Thermoplasma acidophilum DSM 1728]	hypothetical exported protein [Picrophilus torridus DSM 9790] >gi|48477643|ref|YP_023349.1| hypothetical protein PTO0571 [Picrophilus torridus DSM 9790]
gi|16081624|ref|NP_393987.1|	4	3	1	gi|48431021|gb|AAT43886.1|	gi|48431021|gb|AAT43886.1|	0.786495755	32	396	368	0.929292929	5.00E-41	171	263820	Picrophilus torridus DSM 9790	Archaea;Euryarchaeota;Thermoplasmata;Thermoplasmatales;Picrophilaceae;Picrophilus	multidrug resistance protein related protein [Thermoplasma acidophilum DSM 1728]	transporter [Picrophilus torridus DSM 9790] >gi|48478373|ref|YP_024079.1| transporter [Picrophilus torridus DSM 9790]
gi|16081625|ref|NP_393988.1|	64	62	1	gi|48429946|gb|AAT42811.1|	gi|48429946|gb|AAT42811.1|	0.786495755	53	332	330	0.993975904	1.00E-93	346	263820	Picrophilus torridus DSM 9790	Archaea;Euryarchaeota;Thermoplasmata;Thermoplasmatales;Picrophilaceae;Picrophilus	tyrosyl-tRNA synthetase [Thermoplasma acidophilum DSM 1728]	tyrosyl-tRNA synthetase [Picrophilus torridus DSM 9790] >gi|48477298|ref|YP_023004.1| tyrosyl-tRNA synthetase [Picrophilus torridus DSM 9790]
gi|16081626|ref|NP_393990.1|	27	24	1	gi|68566794|gb|AAY79723.1|	gi|68566794|gb|AAY79723.1|	0.42796386	27	262	254	0.969465649	4.00E-22	107	330779	Sulfolobus acidocaldarius DSM 639	Archaea;Crenarchaeota;Thermoprotei;Sulfolobales;Sulfolobaceae;Sulfolobus	lipoate protein ligase related protein [Thermoplasma acidophilum DSM 1728]	biotin/lipoate A/B protein ligase family protein [Sulfolobus acidocaldarius DSM 639] >gi|70606146|ref|YP_255016.1| biotin/lipoate A/B protein ligase family protein [Sulfolobus acidocaldarius DSM 639]
gi|16081627|ref|NP_393991.1|	350	348	1	gi|48430615|gb|AAT43480.1|	gi|48430615|gb|AAT43480.1|	0.786495755	65	456	452	0.99122807	2.00E-173	612	263820	Picrophilus torridus DSM 9790	Archaea;Euryarchaeota;Thermoplasmata;Thermoplasmatales;Picrophilaceae;Picrophilus	signal recognition particle protein Srp54 [Thermoplasma acidophilum DSM 1728]	signal recognition particle protein Srp54 [Picrophilus torridus DSM 9790] >gi|48477967|ref|YP_023673.1| signal recognition particle protein Srp54 [Picrophilus torridus DSM 9790]
gi|16081628|ref|NP_393993.1|	36	34	1	gi|48430617|gb|AAT43482.1|	gi|48430617|gb|AAT43482.1|	0.786495755	82	70	68	0.971428571	5.00E-31	135	263820	Picrophilus torridus DSM 9790	Archaea;Euryarchaeota;Thermoplasmata;Thermoplasmatales;Picrophilaceae;Picrophilus	ferredoxin 2[4Fe-4S] related protin [Thermoplasma acidophilum DSM 1728]	ferredoxin [Picrophilus torridus DSM 9790] >gi|48477969|ref|YP_023675.1| ferredoxin [Picrophilus torridus DSM 9790]
gi|16081630|ref|NP_393995.1|	288	284	1	gi|48431132|gb|AAT43997.1|	gi|48431132|gb|AAT43997.1|	0.786495755	64	429	427	0.995337995	7.00E-168	593	263820	Picrophilus torridus DSM 9790	Archaea;Euryarchaeota;Thermoplasmata;Thermoplasmatales;Picrophilaceae;Picrophilus	asparaginyl-tRNA synthetase [Thermoplasma acidophilum DSM 1728]	asparaginyl-tRNA synthetase [Picrophilus torridus DSM 9790] >gi|48478484|ref|YP_024190.1| asparaginyl-tRNA synthetase [Picrophilus torridus DSM 9790]
gi|16081631|ref|NP_393996.1|	35	33	1	gi|68140133|gb|EAM93441.1|	gi|68140133|gb|EAM93441.1|	0.761947926	55	236	219	0.927966102	3.00E-62	241	333146	Ferroplasma acidarmanus Fer1	Archaea;Euryarchaeota;Thermoplasmata;Thermoplasmatales;Ferroplasmaceae;Ferroplasma	hypothetical protein Ta0520 [Thermoplasma acidophilum DSM 1728]	Protein of unknown function DUF92 [Ferroplasma acidarmanus Fer1] >gi|69269715|ref|ZP_00610056.1| Protein of unknown function DUF92 [Ferroplasma acidarmanus Fer1]
gi|16081632|ref|NP_393997.1|	34	32	1	gi|48429999|gb|AAT42864.1|	gi|48429999|gb|AAT42864.1|	0.786495755	66	336	331	0.985119048	1.00E-117	426	263820	Picrophilus torridus DSM 9790	Archaea;Euryarchaeota;Thermoplasmata;Thermoplasmatales;Picrophilaceae;Picrophilus	pyridoxine biosynthesis protein [Thermoplasma acidophilum DSM 1728]	pyridoxine biosynthesis protein [Picrophilus torridus DSM 9790] >gi|48477351|ref|YP_023057.1| pyridoxine biosynthesis protein [Picrophilus torridus DSM 9790] >gi|68565750|sp|Q6L2D8|PDXS_PICTO Pyridoxal biosynthesis lyase pdxS
gi|16081633|ref|NP_393998.1|	366	364	1	gi|68140658|gb|EAM93956.1|	gi|68140658|gb|EAM93956.1|	0.761947926	55	455	440	0.967032967	2.00E-133	479	333146	Ferroplasma acidarmanus Fer1	Archaea;Euryarchaeota;Thermoplasmata;Thermoplasmatales;Ferroplasmaceae;Ferroplasma	adenylosuccinate lyase [Thermoplasma acidophilum DSM 1728]	Adenylosuccinate lyase [Ferroplasma acidarmanus Fer1] >gi|69269008|ref|ZP_00609606.1| Adenylosuccinate lyase [Ferroplasma acidarmanus Fer1]
gi|16081634|ref|NP_393999.1|	4	2	1	gi|48430537|gb|AAT43402.1|	gi|48430537|gb|AAT43402.1|	0.786495755	36	158	146	0.924050633	1.00E-26	121	263820	Picrophilus torridus DSM 9790	Archaea;Euryarchaeota;Thermoplasmata;Thermoplasmatales;Picrophilaceae;Picrophilus	hypothetical protein Ta0524 [Thermoplasma acidophilum DSM 1728]	hypothetical protein PTO0817 [Picrophilus torridus DSM 9790] >gi|48477889|ref|YP_023595.1| hypothetical protein PTO0817 [Picrophilus torridus DSM 9790]
gi|16081635|ref|NP_394000.1|	23	21	1	gi|48430687|gb|AAT43552.1|	gi|48430687|gb|AAT43552.1|	0.786495755	55	216	210	0.972222222	2.00E-61	238	263820	Picrophilus torridus DSM 9790	Archaea;Euryarchaeota;Thermoplasmata;Thermoplasmatales;Picrophilaceae;Picrophilus	hypothetical protein Ta0525 [Thermoplasma acidophilum DSM 1728]	putative ATPase [Picrophilus torridus DSM 9790] >gi|48478039|ref|YP_023745.1| putative ATPase [Picrophilus torridus DSM 9790]
gi|16081636|ref|NP_394001.1|	103	100	1	gi|68141307|gb|EAM94596.1|	gi|68141307|gb|EAM94596.1|	0.761947926	52	275	269	0.978181818	4.00E-80	300	333146	Ferroplasma acidarmanus Fer1	Archaea;Euryarchaeota;Thermoplasmata;Thermoplasmatales;Ferroplasmaceae;Ferroplasma	thiamine monophosphate kinase [Thermoplasma acidophilum DSM 1728]	Thiamine-monophosphate kinase [Ferroplasma acidarmanus Fer1] >gi|69268221|ref|ZP_00609055.1| Thiamine-monophosphate kinase [Ferroplasma acidarmanus Fer1]
gi|16081637|ref|NP_394002.1|	18	16	1	gi|11498342|ref|NP_069569.1|	gi|11498342|ref|NP_069569.1|	0.546859016	35	491	469	0.955193483	2.00E-69	266	224325	Archaeoglobus fulgidus DSM 4304	Archaea;Euryarchaeota;Archaeoglobi;Archaeoglobales;Archaeoglobaceae;Archaeoglobus	hypothetical protein Ta0527 [Thermoplasma acidophilum DSM 1728]	hypothetical protein AF0735 [Archaeoglobus fulgidus DSM 4304] >gi|2649876|gb|AAB90503.1| conserved hypothetical protein [Archaeoglobus fulgidus DSM 4304]
gi|16081638|ref|NP_394003.1|	24	22	1	gi|48430555|gb|AAT43420.1|	gi|48430555|gb|AAT43420.1|	0.786495755	59	350	349	0.997142857	2.00E-120	435	263820	Picrophilus torridus DSM 9790	Archaea;Euryarchaeota;Thermoplasmata;Thermoplasmatales;Picrophilaceae;Picrophilus	hypothetical protein Ta0528 [Thermoplasma acidophilum DSM 1728]	hypothetical archaea-specific FeS oxidoreductase [Picrophilus torridus DSM 9790] >gi|48477907|ref|YP_023613.1| hypothetical archaea-specific FeS oxidoreductase [Picrophilus torridus DSM 9790]
gi|16081639|ref|NP_394005.1|	48	45	1	gi|48430196|gb|AAT43061.1|	gi|48430196|gb|AAT43061.1|	0.786495755	39	310	290	0.935483871	5.00E-58	227	263820	Picrophilus torridus DSM 9790	Archaea;Euryarchaeota;Thermoplasmata;Thermoplasmatales;Picrophilaceae;Picrophilus	homoserine kinase [Thermoplasma acidophilum DSM 1728]	homoserine kinase [Picrophilus torridus DSM 9790] >gi|59798287|sp|Q6L1U1|KHSE_PICTO Homoserine kinase (HSK) (HK) >gi|48477548|ref|YP_023254.1| homoserine kinase [Picrophilus torridus DSM 9790]
gi|16081640|ref|NP_394006.1|	394	391	1	gi|13815671|gb|AAK42519.1|	gi|13815671|gb|AAK42519.1|	0.42796386	46	380	356	0.936842105	6.00E-85	317	273057	Sulfolobus solfataricus P2	Archaea;Crenarchaeota;Thermoprotei;Sulfolobales;Sulfolobaceae;Sulfolobus	probable cystathionine gamma-synthase [Thermoplasma acidophilum DSM 1728]	O-succinylhomoserine (thiol)-lyase (cystathionine gamma-synthase) (metB) [Sulfolobus solfataricus P2] >gi|15899124|ref|NP_343729.1| hypothetical protein SSO2368 [Sulfolobus solfataricus P2]
gi|16081641|ref|NP_394007.1|	4	3	1	gi|48430471|gb|AAT43336.1|	gi|48430471|gb|AAT43336.1|	0.786495755	31	134	109	0.813432836	4.00E-12	72	263820	Picrophilus torridus DSM 9790	Archaea;Euryarchaeota;Thermoplasmata;Thermoplasmatales;Picrophilaceae;Picrophilus	hypothetical protein Ta0532 [Thermoplasma acidophilum DSM 1728]	hypothetical dehydrogenase [Picrophilus torridus DSM 9790] >gi|48477823|ref|YP_023529.1| hypothetical dehydrogenase [Picrophilus torridus DSM 9790]
gi|16081642|ref|NP_394008.1|	6	3	1	gi|68141275|gb|EAM94564.1|	gi|68141275|gb|EAM94564.1|	0.761947926	37	131	124	0.946564885	7.00E-20	98	333146	Ferroplasma acidarmanus Fer1	Archaea;Euryarchaeota;Thermoplasmata;Thermoplasmatales;Ferroplasmaceae;Ferroplasma	hypothetical protein Ta0533 [Thermoplasma acidophilum DSM 1728]	Protein of unknown function DUF302 [Ferroplasma acidarmanus Fer1] >gi|69268189|ref|ZP_00609023.1| Protein of unknown function DUF302 [Ferroplasma acidarmanus Fer1]
gi|16081643|ref|NP_394009.1|	156	153	1	gi|48431163|gb|AAT44028.1|	gi|48431163|gb|AAT44028.1|	0.786495755	74	417	404	0.96882494	1.00E-175	619	263820	Picrophilus torridus DSM 9790	Archaea;Euryarchaeota;Thermoplasmata;Thermoplasmatales;Picrophilaceae;Picrophilus	peptide chain release factor 1 [Thermoplasma acidophilum DSM 1728]	eukaryotic peptide chain release factor subunit 1 [Picrophilus torridus DSM 9790] >gi|56749431|sp|Q6KZ24|RF1_PICTO Peptide chain release factor subunit 1 (Translation termination factor aRF1) >gi|48478515|ref|YP_024221.1| peptide chain release factor 1 [Picrophilus torridus DSM 9790]
gi|16081644|ref|NP_394010.1|	455	453	1	gi|48430673|gb|AAT43538.1|	gi|48430673|gb|AAT43538.1|	0.786495755	44	299	241	0.806020067	5.00E-46	187	263820	Picrophilus torridus DSM 9790	Archaea;Euryarchaeota;Thermoplasmata;Thermoplasmatales;Picrophilaceae;Picrophilus	cysteine synthase related protein [Thermoplasma acidophilum DSM 1728]	cysteine synthase [Picrophilus torridus DSM 9790] >gi|48478025|ref|YP_023731.1| cysteine synthase [Picrophilus torridus DSM 9790]
gi|16081645|ref|NP_394011.1|	199	196	1	gi|48430638|gb|AAT43503.1|	gi|48430638|gb|AAT43503.1|	0.786495755	37	409	387	0.946210269	3.00E-65	252	263820	Picrophilus torridus DSM 9790	Archaea;Euryarchaeota;Thermoplasmata;Thermoplasmatales;Picrophilaceae;Picrophilus	glutamyl-tRNA reductase [Thermoplasma acidophilum DSM 1728]	glutamyl-tRNA reductase [Picrophilus torridus DSM 9790] >gi|48477990|ref|YP_023696.1| glutamyl-tRNA reductase [Picrophilus torridus DSM 9790] >gi|62288304|sp|Q6L0J9|HEM1_PICTO Glutamyl-tRNA reductase (GluTR)
gi|16081646|ref|NP_394013.1|	148	146	1	gi|15622746|dbj|BAB66736.1|	gi|15622746|dbj|BAB66736.1|	0.42796386	58	373	367	0.983914209	5.00E-124	447	273063	Sulfolobus tokodaii str. 7	Archaea;Crenarchaeota;Thermoprotei;Sulfolobales;Sulfolobaceae;Sulfolobus	conserved iron-sulfur protein [Thermoplasma acidophilum DSM 1728]	383aa long conserved hypothetical protein [Sulfolobus tokodaii str. 7] >gi|15921958|ref|NP_377627.1| hypothetical protein ST1655 [Sulfolobus tokodaii str. 7]
gi|16081647|ref|NP_394014.1|	19	14	1	gi|68139889|gb|EAM93205.1|	gi|68139889|gb|EAM93205.1|	0.761947926	50	300	296	0.986666667	2.00E-78	295	333146	Ferroplasma acidarmanus Fer1	Archaea;Euryarchaeota;Thermoplasmata;Thermoplasmatales;Ferroplasmaceae;Ferroplasma	heterodisulfide reductase related protein [Thermoplasma acidophilum DSM 1728]	Protein of unknown function DUF224 [Ferroplasma acidarmanus Fer1] >gi|69270120|ref|ZP_00610295.1| Protein of unknown function DUF224 [Ferroplasma acidarmanus Fer1]
gi|16081648|ref|NP_394015.1|	12	7	1	gi|68139848|gb|EAM93166.1|	gi|68139848|gb|EAM93166.1|	0.761947926	45	381	384	1.007874016	4.00E-94	347	333146	Ferroplasma acidarmanus Fer1	Archaea;Euryarchaeota;Thermoplasmata;Thermoplasmatales;Ferroplasmaceae;Ferroplasma	heterodisulfide reductase related protein [Thermoplasma acidophilum DSM 1728]	4Fe-4S ferredoxin, iron-sulfur binding domain:Protein of unknown function DUF224 [Ferroplasma acidarmanus Fer1] >gi|69270245|ref|ZP_00610372.1| 4Fe-4S ferredoxin, iron-sulfur binding domain:Protein of unknown function DUF224 [Ferroplasma acidarmanus Fer1]
gi|16081649|ref|NP_394016.1|	410	408	1	gi|48430765|gb|AAT43630.1|	gi|48430765|gb|AAT43630.1|	0.786495755	49	466	446	0.957081545	6.00E-123	444	263820	Picrophilus torridus DSM 9790	Archaea;Euryarchaeota;Thermoplasmata;Thermoplasmatales;Picrophilaceae;Picrophilus	probable D-lactate dehydrogenase [Thermoplasma acidophilum DSM 1728]	(S)-2-hydroxy-acid oxidase chain D [Picrophilus torridus DSM 9790] >gi|48478117|ref|YP_023823.1| (S)-2-hydroxy-acid oxidase chain D [Picrophilus torridus DSM 9790]
gi|16081651|ref|NP_394018.1|	297	294	1	gi|68140991|gb|EAM94284.1|	gi|68140991|gb|EAM94284.1|	0.761947926	54	160	140	0.875	2.00E-41	170	333146	Ferroplasma acidarmanus Fer1	Archaea;Euryarchaeota;Thermoplasmata;Thermoplasmatales;Ferroplasmaceae;Ferroplasma	hypothetical protein Ta0544 [Thermoplasma acidophilum DSM 1728]	Histidinol-phosphate phosphatase:HAD-superfamily hydrolase, subfamily IIIA [Ferroplasma acidarmanus Fer1] >gi|69268569|ref|ZP_00609301.1| Histidinol-phosphate phosphatase:HAD-superfamily hydrolase, subfamily IIIA [Ferroplasma acidarmanus Fer1]
gi|16081652|ref|NP_394019.1|	24	22	1	gi|68140196|gb|EAM93503.1|	gi|68140196|gb|EAM93503.1|	0.761947926	45	440	437	0.993181818	8.00E-114	413	333146	Ferroplasma acidarmanus Fer1	Archaea;Euryarchaeota;Thermoplasmata;Thermoplasmatales;Ferroplasmaceae;Ferroplasma	hypothetical protein Ta0545 [Thermoplasma acidophilum DSM 1728]	conserved hypothetical protein [Ferroplasma acidarmanus Fer1] >gi|69269636|ref|ZP_00610006.1| conserved hypothetical protein [Ferroplasma acidarmanus Fer1]
gi|16081653|ref|NP_394020.1|	476	474	1	gi|48431098|gb|AAT43963.1|	gi|48431098|gb|AAT43963.1|	0.786495755	63	258	251	0.972868217	3.00E-90	334	263820	Picrophilus torridus DSM 9790	Archaea;Euryarchaeota;Thermoplasmata;Thermoplasmatales;Picrophilaceae;Picrophilus	hypothetical protein Ta0546 [Thermoplasma acidophilum DSM 1728]	undecaprenyl pyrophosphate synthetase [Picrophilus torridus DSM 9790] >gi|73920271|sp|Q6KZ89|UPPS_PICTO Undecaprenyl pyrophosphate synthetase (UPP synthetase) (Di-trans,poly-cis-decaprenylcistransferase) (Undecaprenyl diphosphate synthase) (UDS) >gi|48478450|ref|YP_024156.1| undecaprenyl pyrophosphate synthetase [Picrophilus torridus DSM 9790]
gi|16081654|ref|NP_394021.1|	7	4	1	gi|68141256|gb|EAM94545.1|	gi|68141256|gb|EAM94545.1|	0.761947926	41	153	137	0.895424837	2.00E-28	126	333146	Ferroplasma acidarmanus Fer1	Archaea;Euryarchaeota;Thermoplasmata;Thermoplasmatales;Ferroplasmaceae;Ferroplasma	hypothetical protein Ta0547 [Thermoplasma acidophilum DSM 1728]	conserved hypothetical protein [Ferroplasma acidarmanus Fer1] >gi|69268170|ref|ZP_00609004.1| conserved hypothetical protein [Ferroplasma acidarmanus Fer1]
gi|16081655|ref|NP_394023.1|	4	2	1	gi|48430503|gb|AAT43368.1|	gi|48430503|gb|AAT43368.1|	0.786495755	37	327	228	0.697247706	4.00E-34	148	263820	Picrophilus torridus DSM 9790	Archaea;Euryarchaeota;Thermoplasmata;Thermoplasmatales;Picrophilaceae;Picrophilus	hypothetical protein Ta0549 [Thermoplasma acidophilum DSM 1728]	conserved hypothetical protein [Picrophilus torridus DSM 9790] >gi|48477855|ref|YP_023561.1| hypothetical protein PTO0783 [Picrophilus torridus DSM 9790]
gi|16081656|ref|NP_394025.1|	48	46	1	gi|48430502|gb|AAT43367.1|	gi|48430502|gb|AAT43367.1|	0.786495755	38	543	534	0.983425414	4.00E-92	342	263820	Picrophilus torridus DSM 9790	Archaea;Euryarchaeota;Thermoplasmata;Thermoplasmatales;Picrophilaceae;Picrophilus	phenylalanyl-tRNA synthetase beta subunit [Thermoplasma acidophilum DSM 1728]	phenylalanyl-tRNA synthetase beta chain [Picrophilus torridus DSM 9790] >gi|48477854|ref|YP_023560.1| phenylalanyl-tRNA synthetase beta subunit [Picrophilus torridus DSM 9790]
gi|16081657|ref|NP_394026.1|	398	393	1	gi|48430412|gb|AAT43277.1|	gi|48430412|gb|AAT43277.1|	0.786495755	56	172	167	0.970930233	3.00E-49	196	263820	Picrophilus torridus DSM 9790	Archaea;Euryarchaeota;Thermoplasmata;Thermoplasmatales;Picrophilaceae;Picrophilus	hypothetical protein Ta0552 [Thermoplasma acidophilum DSM 1728]	ferripyochelin binding protein [Picrophilus torridus DSM 9790] >gi|48477764|ref|YP_023470.1| ferripyochelin binding protein [Picrophilus torridus DSM 9790]
gi|16081658|ref|NP_394027.1|	4	1	1	gi|3256952|dbj|BAA29635.1|	gi|3256952|dbj|BAA29635.1|	0.550659068	28	240	239	0.995833333	4.00E-16	87	70601	Pyrococcus horikoshii OT3	Archaea;Euryarchaeota;Thermococci;Thermococcales;Thermococcaceae;Pyrococcus	flagellin [Thermoplasma acidophilum DSM 1728]	237aa long hypothetical flagellin B precursor [Pyrococcus horikoshii OT3] >gi|6225327|sp|O58281|FLA1_PYRHO Probable flagellin PH0546 >gi|14590447|ref|NP_142515.1| flagellin [Pyrococcus horikoshii OT3]
gi|16081659|ref|NP_394028.1|	7	4	3	gi|57158302|dbj|BAD84232.1|	gi|18892290|gb|AAL80460.1|	0.550659068	25	154	152	0.987012987	1.00E-09	64	186497	Pyrococcus furiosus DSM 3638	Archaea;Euryarchaeota;Thermococci;Thermococcales;Thermococcaceae;Pyrococcus	hypothetical protein Ta0554 [Thermoplasma acidophilum DSM 1728]	hypothetical protein [Pyrococcus furiosus DSM 3638] >gi|18976708|ref|NP_578065.1| hypothetical protein PF0336 [Pyrococcus furiosus DSM 3638]
gi|16081660|ref|NP_394029.1|	6	4	1	gi|12247867|gb|AAG50061.1|	gi|12247867|gb|AAG50061.1|	0.544232536	32	215	161	0.748837209	6.00E-17	90	39152	Methanococcus maripaludis	Archaea;Euryarchaeota;Methanococci;Methanococcales;Methanococcaceae;Methanococcus	hypothetical protein Ta0555 [Thermoplasma acidophilum DSM 1728]	FlaD [Methanococcus maripaludis]
gi|16081661|ref|NP_394030.1|	3	1	1	gi|10580510|gb|AAG19378.1|	gi|10580510|gb|AAG19378.1|	0.542739476	31	141	93	0.659574468	2.00E-07	56	64091	Halobacterium sp. NRC-1	Archaea;Euryarchaeota;Halobacteria;Halobacteriales;Halobacteriaceae;Halobacterium	hypothetical protein Ta0556 [Thermoplasma acidophilum DSM 1728]	Vng0953c [Halobacterium sp. NRC-1] >gi|15790074|ref|NP_279898.1| hypothetical protein VNG0953C [Halobacterium sp. NRC-1]
gi|16081662|ref|NP_394032.1|	10	8	1	gi|57158306|dbj|BAD84236.1|	gi|57158306|dbj|BAD84236.1|	0.550201486	34	223	227	1.01793722	9.00E-30	132	69014	Thermococcus kodakarensis KOD1	Archaea;Euryarchaeota;Thermococci;Thermococcales;Thermococcaceae;Thermococcus	hypothetical protein Ta0558 [Thermoplasma acidophilum DSM 1728]	archaeal flagella-related protein H, predicted ATPase [Thermococcus kodakarensis KOD1] >gi|57639982|ref|YP_182460.1| flagellar accessory protein FlaH [Thermococcus kodakarensis KOD1]
gi|16081663|ref|NP_394033.1|	86	83	1	gi|57158307|dbj|BAD84237.1|	gi|57158307|dbj|BAD84237.1|	0.550201486	57	538	534	0.992565056	5.00E-170	601	69014	Thermococcus kodakarensis KOD1	Archaea;Euryarchaeota;Thermococci;Thermococcales;Thermococcaceae;Thermococcus	hypothetical protein Ta0559 [Thermoplasma acidophilum DSM 1728]	archaeal flagella-related protein I, predicted secretion ATPase [Thermococcus kodakarensis KOD1] >gi|57639983|ref|YP_182461.1| archaeal flagella-related protein I, predicted secretion ATPase [Thermococcus kodakarensis KOD1]
gi|16081664|ref|NP_394034.1|	15	13	1	gi|3256965|dbj|BAA29648.1|	gi|3256965|dbj|BAA29648.1|	0.550659068	32	551	522	0.947368421	7.00E-86	321	70601	Pyrococcus horikoshii OT3	Archaea;Euryarchaeota;Thermococci;Thermococcales;Thermococcaceae;Pyrococcus	flagellar accessory protein FabJ [Thermoplasma acidophilum DSM 1728]	573aa long hypothetical protein [Pyrococcus horikoshii OT3] >gi|14590458|ref|NP_142526.1| flagellar accessory protein FabJ [Pyrococcus horikoshii OT3]
gi|16081666|ref|NP_394036.1|	17	15	1	gi|48429879|gb|AAT42744.1|	gi|48429879|gb|AAT42744.1|	0.786495755	48	192	166	0.864583333	7.00E-38	159	263820	Picrophilus torridus DSM 9790	Archaea;Euryarchaeota;Thermoplasmata;Thermoplasmatales;Picrophilaceae;Picrophilus	hypothetical protein Ta0562 [Thermoplasma acidophilum DSM 1728]	membrane metalloprotease [Picrophilus torridus DSM 9790] >gi|48477231|ref|YP_022937.1| membrane metalloprotease [Picrophilus torridus DSM 9790]
gi|16081667|ref|NP_394037.1|	105	104	2	gi|1590824|gb|AAB97992.1|	gi|1590824|gb|AAB97992.1|	0.544780545	43	183	171	0.93442623	2.00E-30	134	243232	Methanocaldococcus jannaschii DSM 2661	Archaea;Euryarchaeota;Methanococci;Methanococcales;Methanocaldococcaceae;Methanocaldococcus	hypothetical protein Ta0563 [Thermoplasma acidophilum DSM 1728]	conserved hypothetical protein [Methanocaldococcus jannaschii DSM 2661] >gi|15668185|ref|NP_246977.1| hypothetical protein MJ0014 [Methanocaldococcus jannaschii DSM 2661] >gi|2128081|pir||F64301 hypothetical protein MJ0014 - Methanococcus jannaschii >gi|2495742|sp|Q60329|Y014_METJA Hypothetical protein MJ0014
gi|16081668|ref|NP_394038.1|	4	3	1	gi|1591465|gb|AAB98747.1|	gi|1591465|gb|AAB98747.1|	0.544780545	29	398	266	0.668341709	1.00E-25	120	243232	Methanocaldococcus jannaschii DSM 2661	Archaea;Euryarchaeota;Methanococci;Methanococcales;Methanocaldococcaceae;Methanocaldococcus	hypothetical protein Ta0564 [Thermoplasma acidophilum DSM 1728]	conserved hypothetical protein [Methanocaldococcus jannaschii DSM 2661] >gi|15668932|ref|NP_247736.1| hypothetical protein MJ0751 [Methanocaldococcus jannaschii DSM 2661] >gi|2128474|pir||G64393 hypothetical protein MJ0751 - Methanococcus jannaschii >gi|2496118|sp|Q58161|Y751_METJA Hypothetical protein MJ0751
gi|16081669|ref|NP_394040.1|	8	4	1	gi|48430884|gb|AAT43749.1|	gi|48430884|gb|AAT43749.1|	0.786495755	36	91	88	0.967032967	1.00E-11	71	263820	Picrophilus torridus DSM 9790	Archaea;Euryarchaeota;Thermoplasmata;Thermoplasmatales;Picrophilaceae;Picrophilus	elongation factor 1-beta [Thermoplasma acidophilum DSM 1728]	archaeal protein translation elongation factor 1 subunit beta [Picrophilus torridus DSM 9790] >gi|48478236|ref|YP_023942.1| elongation factor 1-beta [Picrophilus torridus DSM 9790]
gi|16081670|ref|NP_394041.1|	20	18	1	gi|48430883|gb|AAT43748.1|	gi|48430883|gb|AAT43748.1|	0.786495755	70	55	51	0.927272727	2.00E-18	94	263820	Picrophilus torridus DSM 9790	Archaea;Euryarchaeota;Thermoplasmata;Thermoplasmatales;Picrophilaceae;Picrophilus	hypothetical protein Ta0567 [Thermoplasma acidophilum DSM 1728]	zinc finger protein [Picrophilus torridus DSM 9790] >gi|48478235|ref|YP_023941.1| zinc finger protein [Picrophilus torridus DSM 9790]
gi|16081671|ref|NP_394042.1|	279	277	1	gi|48430886|gb|AAT43751.1|	gi|48430886|gb|AAT43751.1|	0.786495755	57	453	441	0.973509934	1.00E-143	513	263820	Picrophilus torridus DSM 9790	Archaea;Euryarchaeota;Thermoplasmata;Thermoplasmatales;Picrophilaceae;Picrophilus	phosphomannomutase related protein [Thermoplasma acidophilum DSM 1728]	phosphoglucomutase/phosphomannomutase [Picrophilus torridus DSM 9790] >gi|48478238|ref|YP_023944.1| phosphoglucomutase/phosphomannomutase [Picrophilus torridus DSM 9790]
gi|16081672|ref|NP_394043.1|	14	12	1	gi|68140229|gb|EAM93536.1|	gi|68140229|gb|EAM93536.1|	0.761947926	45	222	200	0.900900901	4.00E-44	180	333146	Ferroplasma acidarmanus Fer1	Archaea;Euryarchaeota;Thermoplasmata;Thermoplasmatales;Ferroplasmaceae;Ferroplasma	hypothetical protein Ta0569 [Thermoplasma acidophilum DSM 1728]	CDP-alcohol phosphatidyltransferase [Ferroplasma acidarmanus Fer1] >gi|69269669|ref|ZP_00610039.1| CDP-alcohol phosphatidyltransferase [Ferroplasma acidarmanus Fer1]
gi|16081673|ref|NP_394044.1|	10	7	1	gi|68140197|gb|EAM93504.1|	gi|68140197|gb|EAM93504.1|	0.761947926	47	166	146	0.879518072	1.00E-28	127	333146	Ferroplasma acidarmanus Fer1	Archaea;Euryarchaeota;Thermoplasmata;Thermoplasmatales;Ferroplasmaceae;Ferroplasma	hypothetical protein Ta0570 [Thermoplasma acidophilum DSM 1728]	conserved hypothetical protein [Ferroplasma acidarmanus Fer1] >gi|69269637|ref|ZP_00610007.1| conserved hypothetical protein [Ferroplasma acidarmanus Fer1]
gi|16081674|ref|NP_394045.1|	392	389	1	gi|48429968|gb|AAT42833.1|	gi|48429968|gb|AAT42833.1|	0.786495755	60	426	412	0.96713615	4.00E-144	514	263820	Picrophilus torridus DSM 9790	Archaea;Euryarchaeota;Thermoplasmata;Thermoplasmatales;Picrophilaceae;Picrophilus	glutamate-1-semialdehyde aminotransferase [Thermoplasma acidophilum DSM 1728]	glutamate-1-semialdehyde 2,1-aminomutase [Picrophilus torridus DSM 9790] >gi|60389859|sp|Q6L2G9|GSA_PICTO Probable glutamate-1-semialdehyde 2,1-aminomutase (GSA) (Glutamate-1-semialdehyde aminotransferase) (GSA-AT) >gi|48477320|ref|YP_023026.1| glutamate-1-semialdehyde aminotransferase [Picrophilus torridus DSM 9790]
gi|16081675|ref|NP_394046.1|	374	372	1	gi|68140572|gb|EAM93871.1|	gi|68140572|gb|EAM93871.1|	0.761947926	46	295	285	0.966101695	2.00E-62	242	333146	Ferroplasma acidarmanus Fer1	Archaea;Euryarchaeota;Thermoplasmata;Thermoplasmatales;Ferroplasmaceae;Ferroplasma	porphobilinogen deaminase [Thermoplasma acidophilum DSM 1728]	Hydroxymethylbilane synthase [Ferroplasma acidarmanus Fer1] >gi|69269123|ref|ZP_00609686.1| Hydroxymethylbilane synthase [Ferroplasma acidarmanus Fer1]
gi|16081676|ref|NP_394047.1|	4	2	1	gi|48429970|gb|AAT42835.1|	gi|48429970|gb|AAT42835.1|	0.786495755	34	225	224	0.995555556	1.00E-30	135	263820	Picrophilus torridus DSM 9790	Archaea;Euryarchaeota;Thermoplasmata;Thermoplasmatales;Picrophilaceae;Picrophilus	uroporphyrinogen-III synthetase [Thermoplasma acidophilum DSM 1728]	uroporphyrinogen-III synthase [Picrophilus torridus DSM 9790] >gi|48477322|ref|YP_023028.1| uroporphyrinogen-III synthetase [Picrophilus torridus DSM 9790]
gi|16081677|ref|NP_394048.1|	92	90	1	gi|48430686|gb|AAT43551.1|	gi|48430686|gb|AAT43551.1|	0.786495755	57	151	149	0.986754967	1.00E-45	183	263820	Picrophilus torridus DSM 9790	Archaea;Euryarchaeota;Thermoplasmata;Thermoplasmatales;Picrophilaceae;Picrophilus	aspartate carbamoyltransferase regulatory subunit [Thermoplasma acidophilum DSM 1728]	aspartate carbamoyltransferase [Picrophilus torridus DSM 9790] >gi|48478038|ref|YP_023744.1| aspartate carbamoyltransferase regulatory subunit [Picrophilus torridus DSM 9790] >gi|61215021|sp|Q6L0F1|PYRI_PICTO Aspartate carbamoyltransferase regulatory chain
gi|16081678|ref|NP_394049.1|	377	375	1	gi|68140804|gb|EAM94099.1|	gi|68140804|gb|EAM94099.1|	0.761947926	60	305	305	1	5.00E-102	373	333146	Ferroplasma acidarmanus Fer1	Archaea;Euryarchaeota;Thermoplasmata;Thermoplasmatales;Ferroplasmaceae;Ferroplasma	aspartate carbamoyltransferase catalytic subunit [Thermoplasma acidophilum DSM 1728]	Aspartate carbamoyltransferase [Ferroplasma acidarmanus Fer1] >gi|69268705|ref|ZP_00609375.1| Aspartate carbamoyltransferase [Ferroplasma acidarmanus Fer1]
gi|16081679|ref|NP_394050.1|	6	4	1	gi|2621632|gb|AAB85062.1|	gi|2621632|gb|AAB85062.1|	0.543901961	43	617	390	0.632090762	7.00E-82	308	187420	Methanothermobacter thermautotrophicus str. Delta H	Archaea;Euryarchaeota;Methanobacteria;Methanobacteriales;Methanobacteriaceae;Methanothermobacter	protoporphyrin IX magnesium chelatase related protein [Thermoplasma acidophilum DSM 1728]	magnesium chelatase subunit ChlI [Methanothermobacter thermautotrophicus str. Delta H] >gi|15678584|ref|NP_275699.1| magnesium chelatase subunit ChlI [Methanothermobacter thermautotrophicus str. Delta H]
gi|16081680|ref|NP_394051.1|	6	4	1	gi|68139835|gb|EAM93153.1|	gi|68139835|gb|EAM93153.1|	0.761947926	47	427	418	0.978922717	1.00E-111	406	333146	Ferroplasma acidarmanus Fer1	Archaea;Euryarchaeota;Thermoplasmata;Thermoplasmatales;Ferroplasmaceae;Ferroplasma	sarcosine oxidase related protein [Thermoplasma acidophilum DSM 1728]	conserved hypothetical protein [Ferroplasma acidarmanus Fer1] >gi|69270232|ref|ZP_00610359.1| conserved hypothetical protein [Ferroplasma acidarmanus Fer1]
gi|16081681|ref|NP_394052.1|	180	178	1	gi|68214375|ref|ZP_00566198.1|	gi|68214375|ref|ZP_00566198.1|	0.037099729	34	239	189	0.790794979	1.00E-30	136	265072	Methylobacillus flagellatus KT	Bacteria;Proteobacteria;Betaproteobacteria;Methylophilales;Methylophilaceae;Methylobacillus	hypothetical protein Ta0578 [Thermoplasma acidophilum DSM 1728]	DedA [Methylobacillus flagellatus KT] >gi|68187160|gb|EAN01851.1| DedA [Methylobacillus flagellatus KT]
gi|16081682|ref|NP_394053.1|	10	7	1	gi|77415801|emb|CAI64227.1|	gi|77415801|emb|CAI64227.1|	0.422625402	56	98	92	0.93877551	1.00E-26	120	2283	Acidianus ambivalens	Archaea;Crenarchaeota;Thermoprotei;Sulfolobales;Sulfolobaceae;Acidianus	hypothetical protein Ta0579 [Thermoplasma acidophilum DSM 1728]	putative small subunit of cytochrome b [Acidianus ambivalens]
gi|16081683|ref|NP_394054.1|	7	5	1	gi|83856995|ref|ZP_00950523.1|	gi|83856995|ref|ZP_00950523.1|	0.03200943	31	227	213	0.938325991	2.00E-25	118	216432	Croceibacter atlanticus HTCC2559	Bacteria;Bacteroidetes;Flavobacteria;Flavobacteriales;Flavobacteriaceae;Croceibacter	hypothetical protein Ta0580 [Thermoplasma acidophilum DSM 1728]	putative methyltransferase [Croceibacter atlanticus HTCC2559] >gi|83848362|gb|EAP86231.1| putative methyltransferase [Croceibacter atlanticus HTCC2559]
gi|16081684|ref|NP_394055.1|	44	42	1	gi|67667745|ref|ZP_00464957.1|	gi|67667745|ref|ZP_00464957.1|	0.038075298	37	407	397	0.975429975	3.00E-72	275	331272	Burkholderia cenocepacia HI2424	Bacteria;Proteobacteria;Betaproteobacteria;Burkholderiales;Burkholderiaceae;Burkholderia	sugar transport protein related protein [Thermoplasma acidophilum DSM 1728]	General substrate transporter:Major facilitator superfamily [Burkholderia cenocepacia HI2424] >gi|67658446|ref|ZP_00455818.1| General substrate transporter:Major facilitator superfamily [Burkholderia cenocepacia AU 1054] >gi|67098702|gb|EAM15900.1| General substrate transporter:Major facilitator superfamily [Burkholderia cenocepacia HI2424] >gi|67094018|gb|EAM11555.1| General substrate transporte…
gi|16081685|ref|NP_394056.1|	495	491	1	gi|48431225|gb|AAT44090.1|	gi|48431225|gb|AAT44090.1|	0.786495755	73	388	388	1	3.00E-165	584	263820	Picrophilus torridus DSM 9790	Archaea;Euryarchaeota;Thermoplasmata;Thermoplasmatales;Picrophilaceae;Picrophilus	acetyl-CoA acetyltransferase [Thermoplasma acidophilum DSM 1728]	acetyl-CoA acetyltransferase [Picrophilus torridus DSM 9790] >gi|48478577|ref|YP_024283.1| acetyl-CoA acetyltransferase [Picrophilus torridus DSM 9790]
gi|16081686|ref|NP_394057.1|	5	3	1	gi|68140515|gb|EAM93814.1|	gi|68140515|gb|EAM93814.1|	0.761947926	52	326	322	0.987730061	8.00E-99	363	333146	Ferroplasma acidarmanus Fer1	Archaea;Euryarchaeota;Thermoplasmata;Thermoplasmatales;Ferroplasmaceae;Ferroplasma	hypothetical protein Ta0583 [Thermoplasma acidophilum DSM 1728]	conserved hypothetical protein [Ferroplasma acidarmanus Fer1] >gi|69269066|ref|ZP_00609629.1| conserved hypothetical protein [Ferroplasma acidarmanus Fer1]
gi|16081688|ref|NP_394060.1|	9	7	1	gi|15623358|dbj|BAB67346.1|	gi|15623358|dbj|BAB67346.1|	0.42796386	39	269	249	0.925650558	5.00E-34	147	273063	Sulfolobus tokodaii str. 7	Archaea;Crenarchaeota;Thermoprotei;Sulfolobales;Sulfolobaceae;Sulfolobus	hypothetical protein Ta0586 [Thermoplasma acidophilum DSM 1728]	281aa long conserved hypothetical protein [Sulfolobus tokodaii str. 7] >gi|15922568|ref|NP_378237.1| hypothetical protein ST2237 [Sulfolobus tokodaii str. 7]
gi|16081689|ref|NP_394061.1|	4	2	1	gi|48430600|gb|AAT43465.1|	gi|48430600|gb|AAT43465.1|	0.786495755	46	1690	1670	0.98816568	0	1514	263820	Picrophilus torridus DSM 9790	Archaea;Euryarchaeota;Thermoplasmata;Thermoplasmatales;Picrophilaceae;Picrophilus	hypothetical protein Ta0587 [Thermoplasma acidophilum DSM 1728]	ATP-dependent helicase [Picrophilus torridus DSM 9790] >gi|48477952|ref|YP_023658.1| ATP-dependent helicase [Picrophilus torridus DSM 9790]
gi|16081690|ref|NP_394062.1|	20	17	1	gi|68140620|gb|EAM93918.1|	gi|68140620|gb|EAM93918.1|	0.761947926	38	147	140	0.952380952	2.00E-24	112	333146	Ferroplasma acidarmanus Fer1	Archaea;Euryarchaeota;Thermoplasmata;Thermoplasmatales;Ferroplasmaceae;Ferroplasma	hypothetical protein Ta0588 [Thermoplasma acidophilum DSM 1728]	Usp domain [Ferroplasma acidarmanus Fer1] >gi|69268970|ref|ZP_00609568.1| Usp domain [Ferroplasma acidarmanus Fer1]
gi|16081691|ref|NP_394063.1|	15	12	1	gi|48430540|gb|AAT43405.1|	gi|48430540|gb|AAT43405.1|	0.786495755	56	75	58	0.773333333	1.00E-11	70	263820	Picrophilus torridus DSM 9790	Archaea;Euryarchaeota;Thermoplasmata;Thermoplasmatales;Picrophilaceae;Picrophilus	30S ribosomal protein S17 [Thermoplasma acidophilum DSM 1728]	small subunit ribosomal protein S17E [Picrophilus torridus DSM 9790] >gi|48477892|ref|YP_023598.1| 30S ribosomal protein S17 [Picrophilus torridus DSM 9790] >gi|61216075|sp|Q6L0U7|RS17E_PICTO 30S ribosomal protein S17e
gi|16081694|ref|NP_394067.1|	4	2	1	gi|48430623|gb|AAT43488.1|	gi|48430623|gb|AAT43488.1|	0.786495755	30	311	228	0.733118971	1.00E-23	113	263820	Picrophilus torridus DSM 9790	Archaea;Euryarchaeota;Thermoplasmata;Thermoplasmatales;Picrophilaceae;Picrophilus	hypothetical membrane protein [Thermoplasma acidophilum DSM 1728]	hypothetical membrane protein [Picrophilus torridus DSM 9790] >gi|48477975|ref|YP_023681.1| hypothetical membrane protein [Picrophilus torridus DSM 9790]
gi|16081695|ref|NP_394069.1|	17	14	1	gi|11499175|ref|NP_070409.1|	gi|11499175|ref|NP_070409.1|	0.546859016	31	179	160	0.893854749	6.00E-16	86	224325	Archaeoglobus fulgidus DSM 4304	Archaea;Euryarchaeota;Archaeoglobi;Archaeoglobales;Archaeoglobaceae;Archaeoglobus	hypothetical protein Ta0596 [Thermoplasma acidophilum DSM 1728]	hypothetical protein AF1580 [Archaeoglobus fulgidus DSM 4304] >gi|2648974|gb|AAB89663.1| conserved hypothetical protein [Archaeoglobus fulgidus DSM 4304]
gi|16081696|ref|NP_394070.1|	27	25	1	gi|68141269|gb|EAM94558.1|	gi|68141269|gb|EAM94558.1|	0.761947926	38	460	448	0.973913043	3.00E-80	302	333146	Ferroplasma acidarmanus Fer1	Archaea;Euryarchaeota;Thermoplasmata;Thermoplasmatales;Ferroplasmaceae;Ferroplasma	purine-cytosine permease related protein [Thermoplasma acidophilum DSM 1728]	Permease for cytosine/purines, uracil, thiamine, allantoin [Ferroplasma acidarmanus Fer1] >gi|69268183|ref|ZP_00609017.1| Permease for cytosine/purines, uracil, thiamine, allantoin [Ferroplasma acidarmanus Fer1]
gi|16081697|ref|NP_394072.1|	205	203	1	gi|48430513|gb|AAT43378.1|	gi|48430513|gb|AAT43378.1|	0.786495755	57	165	137	0.83030303	4.00E-41	169	263820	Picrophilus torridus DSM 9790	Archaea;Euryarchaeota;Thermoplasmata;Thermoplasmatales;Picrophilaceae;Picrophilus	acyl-CoA hydrolase related protein [Thermoplasma acidophilum DSM 1728]	acyl-CoA hydrolase [Picrophilus torridus DSM 9790] >gi|48477865|ref|YP_023571.1| acyl-CoA hydrolase [Picrophilus torridus DSM 9790]
gi|16081698|ref|NP_394073.1|	12	10	1	gi|68140306|gb|EAM93611.1|	gi|68140306|gb|EAM93611.1|	0.761947926	61	88	85	0.965909091	6.00E-25	115	333146	Ferroplasma acidarmanus Fer1	Archaea;Euryarchaeota;Thermoplasmata;Thermoplasmatales;Ferroplasmaceae;Ferroplasma	hypothetical protein Ta0600 [Thermoplasma acidophilum DSM 1728]	Protein of unknown function UPF0147 [Ferroplasma acidarmanus Fer1] >gi|69269581|ref|ZP_00609982.1| Protein of unknown function UPF0147 [Ferroplasma acidarmanus Fer1]
gi|16081699|ref|NP_394074.1|	26	24	1	gi|48429918|gb|AAT42783.1|	gi|48429918|gb|AAT42783.1|	0.786495755	82	120	118	0.983333333	8.00E-51	201	263820	Picrophilus torridus DSM 9790	Archaea;Euryarchaeota;Thermoplasmata;Thermoplasmatales;Picrophilaceae;Picrophilus	hypothetical protein Ta0601 [Thermoplasma acidophilum DSM 1728]	hypothetical protein PTO0198 [Picrophilus torridus DSM 9790] >gi|48477270|ref|YP_022976.1| hypothetical protein PTO0198 [Picrophilus torridus DSM 9790]
gi|16081701|ref|NP_394076.1|	482	478	1	gi|48430981|gb|AAT43846.1|	gi|48430981|gb|AAT43846.1|	0.786495755	67	515	514	0.998058252	0	721	263820	Picrophilus torridus DSM 9790	Archaea;Euryarchaeota;Thermoplasmata;Thermoplasmatales;Picrophilaceae;Picrophilus	aldehyde dehydrogenase related protein [Thermoplasma acidophilum DSM 1728]	delta-1-pyrroline-5-carboxylate dehydrogenase [Picrophilus torridus DSM 9790] >gi|48478333|ref|YP_024039.1| delta-1-pyrroline-5-carboxylate dehydrogenase [Picrophilus torridus DSM 9790]
gi|16081702|ref|NP_394077.1|	5	3	1	gi|48430705|gb|AAT43570.1|	gi|48430705|gb|AAT43570.1|	0.786495755	39	509	506	0.99410609	2.00E-105	386	263820	Picrophilus torridus DSM 9790	Archaea;Euryarchaeota;Thermoplasmata;Thermoplasmatales;Picrophilaceae;Picrophilus	hypothetical protein Ta0604 [Thermoplasma acidophilum DSM 1728]	hypothetical membrane protein [Picrophilus torridus DSM 9790] >gi|48478057|ref|YP_023763.1| hypothetical membrane protein [Picrophilus torridus DSM 9790]
gi|16081703|ref|NP_394078.1|	38	35	1	gi|48430691|gb|AAT43556.1|	gi|48430691|gb|AAT43556.1|	0.786495755	61	209	204	0.976076555	6.00E-65	249	263820	Picrophilus torridus DSM 9790	Archaea;Euryarchaeota;Thermoplasmata;Thermoplasmatales;Picrophilaceae;Picrophilus	translation initiation factor IF-2 beta subunit [Thermoplasma acidophilum DSM 1728]	translation initiation factor 2 beta subunit [Picrophilus torridus DSM 9790] >gi|48478043|ref|YP_023749.1| translation initiation factor IF-2 beta subunit [Picrophilus torridus DSM 9790] >gi|68052145|sp|Q6L0E6|IF2B_PICTO Translation initiation factor 2 beta subunit (eIF-2-beta) (aIF2-beta)
gi|16081704|ref|NP_394079.1|	3	1	1	gi|48430692|gb|AAT43557.1|	gi|48430692|gb|AAT43557.1|	0.786495755	35	162	116	0.716049383	8.00E-16	85	263820	Picrophilus torridus DSM 9790	Archaea;Euryarchaeota;Thermoplasmata;Thermoplasmatales;Picrophilaceae;Picrophilus	hypothetical protein Ta0606 [Thermoplasma acidophilum DSM 1728]	hypothetical protein PTO0972 [Picrophilus torridus DSM 9790] >gi|48478044|ref|YP_023750.1| hypothetical protein PTO0972 [Picrophilus torridus DSM 9790]
gi|16081705|ref|NP_394081.1|	171	169	2	gi|57160369|dbj|BAD86299.1|	gi|3258358|dbj|BAA31041.1|	0.550659068	47	143	143	1	2.00E-32	139	70601	Pyrococcus horikoshii OT3	Archaea;Euryarchaeota;Thermococci;Thermococcales;Thermococcaceae;Pyrococcus	transcription regulator related protein [Thermoplasma acidophilum DSM 1728]	150aa long hypothetical leucine-responsive regulatory protein [Pyrococcus horikoshii OT3] >gi|18202090|sp|O59579|REG9_PYRHO Putative HTH-type transcriptional regulator PH1916 >gi|14591658|ref|NP_143745.1| leucine-responsive regulatory protein [Pyrococcus horikoshii OT3]
gi|16081706|ref|NP_394083.1|	329	323	1	gi|83589848|ref|YP_429857.1|	gi|83589848|ref|YP_429857.1|	0.040340884	32	467	461	0.987152034	5.00E-67	258	264732	Moorella thermoacetica ATCC 39073	Bacteria;Firmicutes;Clostridia;Thermoanaerobacteriales;Thermoanaerobacteriaceae;Moorella	multidrug resistance protein related protein [Thermoplasma acidophilum DSM 1728]	Drug resistance transporter EmrB/QacA subfamily [Moorella thermoacetica ATCC 39073] >gi|83572762|gb|ABC19314.1| Drug resistance transporter EmrB/QacA subfamily [Moorella thermoacetica ATCC 39073]
gi|16081707|ref|NP_394084.1|	161	159	1	gi|48430260|gb|AAT43125.1|	gi|48430260|gb|AAT43125.1|	0.786495755	48	145	138	0.951724138	8.00E-34	144	263820	Picrophilus torridus DSM 9790	Archaea;Euryarchaeota;Thermoplasmata;Thermoplasmatales;Picrophilaceae;Picrophilus	inosine-5'-monophosphate dehydrogenase related protein [Thermoplasma acidophilum DSM 1728]	inosine-5'-monophosphate dehydrogenase [Picrophilus torridus DSM 9790] >gi|48477612|ref|YP_023318.1| inosine-5'-monophosphate dehydrogenase [Picrophilus torridus DSM 9790]
gi|16081708|ref|NP_394085.1|	427	424	1	gi|48430406|gb|AAT43271.1|	gi|48430406|gb|AAT43271.1|	0.786495755	71	211	194	0.91943128	9.00E-74	278	263820	Picrophilus torridus DSM 9790	Archaea;Euryarchaeota;Thermoplasmata;Thermoplasmatales;Picrophilaceae;Picrophilus	proteasome, beta chain [Thermoplasma acidophilum DSM 1728]	proteasome beta subunit [Picrophilus torridus DSM 9790] >gi|48477758|ref|YP_023464.1| proteasome beta subunit [Picrophilus torridus DSM 9790]
gi|16081709|ref|NP_394087.1|	4	2	1	gi|48430408|gb|AAT43273.1|	gi|48430408|gb|AAT43273.1|	0.786495755	27	551	401	0.727767695	3.00E-26	123	263820	Picrophilus torridus DSM 9790	Archaea;Euryarchaeota;Thermoplasmata;Thermoplasmatales;Picrophilaceae;Picrophilus	hypothetical membrane protein [Thermoplasma acidophilum DSM 1728]	hypothetical exported protein [Picrophilus torridus DSM 9790] >gi|48477760|ref|YP_023466.1| hypothetical protein PTO0688 [Picrophilus torridus DSM 9790]
gi|16081710|ref|NP_394088.1|	234	232	1	gi|48430409|gb|AAT43274.1|	gi|48430409|gb|AAT43274.1|	0.786495755	70	223	219	0.98206278	9.00E-89	329	263820	Picrophilus torridus DSM 9790	Archaea;Euryarchaeota;Thermoplasmata;Thermoplasmatales;Picrophilaceae;Picrophilus	transaldolase [Thermoplasma acidophilum DSM 1728]	transaldolase [Picrophilus torridus DSM 9790] >gi|73919853|sp|Q6L178|TAL_PICTO Probable transaldolase >gi|48477761|ref|YP_023467.1| transaldolase [Picrophilus torridus DSM 9790]
gi|16081711|ref|NP_394089.1|	453	451	2	gi|48430410|gb|AAT43275.1|	gi|48430410|gb|AAT43275.1|	0.786495755	73	316	302	0.955696203	2.00E-121	438	263820	Picrophilus torridus DSM 9790	Archaea;Euryarchaeota;Thermoplasmata;Thermoplasmatales;Picrophilaceae;Picrophilus	probable transketolase [Thermoplasma acidophilum DSM 1728]	transketolase subunit B [Picrophilus torridus DSM 9790] >gi|48477762|ref|YP_023468.1| transketolase subunit B [Picrophilus torridus DSM 9790]
gi|16081712|ref|NP_394090.1|	203	201	1	gi|48430411|gb|AAT43276.1|	gi|48430411|gb|AAT43276.1|	0.786495755	59	273	267	0.978021978	2.00E-88	328	263820	Picrophilus torridus DSM 9790	Archaea;Euryarchaeota;Thermoplasmata;Thermoplasmatales;Picrophilaceae;Picrophilus	probable transketolase [Thermoplasma acidophilum DSM 1728]	transketolase subunit A [Picrophilus torridus DSM 9790] >gi|48477763|ref|YP_023469.1| transketolase subunit A [Picrophilus torridus DSM 9790]
gi|16081713|ref|NP_394091.1|	127	123	1	gi|48430746|gb|AAT43611.1|	gi|48430746|gb|AAT43611.1|	0.786495755	45	289	282	0.975778547	8.00E-73	276	263820	Picrophilus torridus DSM 9790	Archaea;Euryarchaeota;Thermoplasmata;Thermoplasmatales;Picrophilaceae;Picrophilus	probable 2-keto-3-deoxy gluconate aldolase [Thermoplasma acidophilum DSM 1728]	2-keto-3-deoxy gluconate aldolase [Picrophilus torridus DSM 9790] >gi|48478098|ref|YP_023804.1| 2-keto-3-deoxy gluconate aldolase [Picrophilus torridus DSM 9790]
gi|16081714|ref|NP_394092.1|	44	41	1	gi|15622855|dbj|BAB66845.1|	gi|15622855|dbj|BAB66845.1|	0.42796386	45	531	511	0.962335217	4.00E-122	441	273063	Sulfolobus tokodaii str. 7	Archaea;Crenarchaeota;Thermoprotei;Sulfolobales;Sulfolobaceae;Sulfolobus	amino acid transporter protein related protein [Thermoplasma acidophilum DSM 1728]	507aa long hypothetical amino acid transporter [Sulfolobus tokodaii str. 7] >gi|15922067|ref|NP_377736.1| hypothetical amino acid transporter [Sulfolobus tokodaii str. 7]
gi|16081715|ref|NP_394093.1|	4	2	2	gi|68140052|gb|EAM93363.1|	gi|48430525|gb|AAT43390.1|	0.786495755	47	198	186	0.939393939	1.00E-39	165	263820	Picrophilus torridus DSM 9790	Archaea;Euryarchaeota;Thermoplasmata;Thermoplasmatales;Picrophilaceae;Picrophilus	hypothetical protein Ta0621 [Thermoplasma acidophilum DSM 1728]	hypothetical protein PTO0805 [Picrophilus torridus DSM 9790] >gi|48477877|ref|YP_023583.1| hypothetical protein PTO0805 [Picrophilus torridus DSM 9790]
gi|16081716|ref|NP_394094.1|	191	189	1	gi|68140011|gb|EAM93322.1|	gi|68140011|gb|EAM93322.1|	0.761947926	44	272	272	1	3.00E-64	248	333146	Ferroplasma acidarmanus Fer1	Archaea;Euryarchaeota;Thermoplasmata;Thermoplasmatales;Ferroplasmaceae;Ferroplasma	inorganic polyphosphate/ATP-NAD kinase [Thermoplasma acidophilum DSM 1728]	NAD(+) kinase [Ferroplasma acidarmanus Fer1] >gi|69269890|ref|ZP_00610156.1| NAD(+) kinase [Ferroplasma acidarmanus Fer1]
gi|16081717|ref|NP_394095.1|	25	23	1	gi|48429912|gb|AAT42777.1|	gi|48429912|gb|AAT42777.1|	0.786495755	75	120	110	0.916666667	2.00E-43	176	263820	Picrophilus torridus DSM 9790	Archaea;Euryarchaeota;Thermoplasmata;Thermoplasmatales;Picrophilaceae;Picrophilus	hypothetical protein Ta0623 [Thermoplasma acidophilum DSM 1728]	Mov34/MPN/PAD-1 family [Picrophilus torridus DSM 9790] >gi|48477264|ref|YP_022970.1| Mov34/MPN/PAD-1 family [Picrophilus torridus DSM 9790]
gi|16081719|ref|NP_394099.1|	9	6	1	gi|41033685|emb|CAF18509.1|	gi|41033685|emb|CAF18509.1|	0.409182384	50	96	85	0.885416667	1.00E-17	91	2271	Thermoproteus tenax	Archaea;Crenarchaeota;Thermoprotei;Thermoproteales;Thermoproteaceae;Thermoproteus	pyruvate ferredoxin oxidoreductase, delta subunit related protein [Thermoplasma acidophilum DSM 1728]	putative 2-oxoglutarate synthase, 2-oxoacid-ferredoxin oxidoreductases delta subunit [Thermoproteus tenax]
gi|16081720|ref|NP_394101.1|	109	107	2	gi|6686093|sp|O58414|VORB_PYRHO	gi|6686093|sp|O58414|VORB_PYRHO	0.550659068	52	300	301	1.003333333	2.00E-85	319	53953	Pyrococcus horikoshii	Archaea;Euryarchaeota;Thermococci;Thermococcales;Thermococcaceae;Pyrococcus	ferrodoxin oxidoreductase beta subunit [Thermoplasma acidophilum DSM 1728]	Ketoisovalerate oxidoreductase subunit vorB (VOR) (2-oxoisovalerate oxidoreductase beta chain) (2-oxoisovalerate ferredoxin reductase beta subunit)
gi|16081721|ref|NP_394104.1|	5	3	1	gi|68139880|gb|EAM93197.1|	gi|68139880|gb|EAM93197.1|	0.761947926	38	145	150	1.034482759	8.00E-23	107	333146	Ferroplasma acidarmanus Fer1	Archaea;Euryarchaeota;Thermoplasmata;Thermoplasmatales;Ferroplasmaceae;Ferroplasma	hypothetical protein Ta0632 [Thermoplasma acidophilum DSM 1728]	Carbon monoxide dehydrogenase subunit G [Ferroplasma acidarmanus Fer1] >gi|69270196|ref|ZP_00610348.1| Carbon monoxide dehydrogenase subunit G [Ferroplasma acidarmanus Fer1]
gi|16081722|ref|NP_394105.1|	54	52	1	gi|68139879|gb|EAM93196.1|	gi|68139879|gb|EAM93196.1|	0.761947926	47	422	361	0.855450237	7.00E-86	320	333146	Ferroplasma acidarmanus Fer1	Archaea;Euryarchaeota;Thermoplasmata;Thermoplasmatales;Ferroplasmaceae;Ferroplasma	glycerol-3-phosphate dehydrogenase related protein [Thermoplasma acidophilum DSM 1728]	FAD dependent oxidoreductase [Ferroplasma acidarmanus Fer1] >gi|69270195|ref|ZP_00610347.1| FAD dependent oxidoreductase [Ferroplasma acidarmanus Fer1]
gi|16081723|ref|NP_394106.1|	51	48	1	gi|48430356|gb|AAT43221.1|	gi|48430356|gb|AAT43221.1|	0.786495755	33	232	236	1.017241379	2.00E-28	128	263820	Picrophilus torridus DSM 9790	Archaea;Euryarchaeota;Thermoplasmata;Thermoplasmatales;Picrophilaceae;Picrophilus	hypothetical protein Ta0634 [Thermoplasma acidophilum DSM 1728]	glycerophosphoryl diester phosphodiesterase [Picrophilus torridus DSM 9790] >gi|48477708|ref|YP_023414.1| glycerophosphoryl diester phosphodiesterase [Picrophilus torridus DSM 9790]
gi|16081724|ref|NP_394107.1|	359	355	1	gi|48431035|gb|AAT43900.1|	gi|48431035|gb|AAT43900.1|	0.786495755	71	436	411	0.94266055	1.00E-167	592	263820	Picrophilus torridus DSM 9790	Archaea;Euryarchaeota;Thermoplasmata;Thermoplasmatales;Picrophilaceae;Picrophilus	probable glutamate dehydrogenase [Thermoplasma acidophilum DSM 1728]	glutamate dehydrogenase [Picrophilus torridus DSM 9790] >gi|48478387|ref|YP_024093.1| glutamate dehydrogenase [Picrophilus torridus DSM 9790]
gi|16081725|ref|NP_394108.1|	66	63	1	gi|48430977|gb|AAT43842.1|	gi|48430977|gb|AAT43842.1|	0.786495755	50	404	407	1.007425743	4.00E-109	398	263820	Picrophilus torridus DSM 9790	Archaea;Euryarchaeota;Thermoplasmata;Thermoplasmatales;Picrophilaceae;Picrophilus	cell division control protein 6 [Thermoplasma acidophilum DSM 1728]	origin recognition complex subunit [Picrophilus torridus DSM 9790] >gi|59797765|sp|Q6KZL0|CDC6_PICTO Cell division control protein 6 homolog (CDC6 homolog) >gi|48478329|ref|YP_024035.1| cell division control protein 6 [Picrophilus torridus DSM 9790]
gi|16081726|ref|NP_394109.1|	342	339	1	gi|48430976|gb|AAT43841.1|	gi|48430976|gb|AAT43841.1|	0.786495755	53	424	406	0.95754717	5.00E-124	447	263820	Picrophilus torridus DSM 9790	Archaea;Euryarchaeota;Thermoplasmata;Thermoplasmatales;Picrophilaceae;Picrophilus	tetrahydrofolylpolyglutamate synthase related protein [Thermoplasma acidophilum DSM 1728]	folylpolyglutamate synthase/dihydrofolate synthase [Picrophilus torridus DSM 9790] >gi|48478328|ref|YP_024034.1| folylpolyglutamate synthase/dihydrofolate synthase [Picrophilus torridus DSM 9790]
gi|16081727|ref|NP_394110.1|	49	47	1	gi|48429845|gb|AAT42710.1|	gi|48429845|gb|AAT42710.1|	0.786495755	52	499	480	0.961923848	3.00E-143	511	263820	Picrophilus torridus DSM 9790	Archaea;Euryarchaeota;Thermoplasmata;Thermoplasmatales;Picrophilaceae;Picrophilus	phenylalanyl-tRNA synthetase alpha subunit [Thermoplasma acidophilum DSM 1728]	phenylalanyl-tRNA synthetase alpha chain [Picrophilus torridus DSM 9790] >gi|48477197|ref|YP_022903.1| phenylalanyl-tRNA synthetase alpha subunit [Picrophilus torridus DSM 9790]
gi|16081729|ref|NP_394113.1|	5	2	1	gi|15623568|dbj|BAB67555.1|	gi|15623568|dbj|BAB67555.1|	0.42796386	27	248	235	0.947580645	3.00E-23	111	273063	Sulfolobus tokodaii str. 7	Archaea;Crenarchaeota;Thermoprotei;Sulfolobales;Sulfolobaceae;Sulfolobus	hypothetical membrane protein [Thermoplasma acidophilum DSM 1728]	246aa long hypothetical protein [Sulfolobus tokodaii str. 7] >gi|15922777|ref|NP_378446.1| hypothetical protein ST2445 [Sulfolobus tokodaii str. 7]
gi|16081731|ref|NP_394116.1|	56	41	1	gi|48429859|gb|AAT42724.1|	gi|48429859|gb|AAT42724.1|	0.786495755	47	477	446	0.935010482	2.00E-115	419	263820	Picrophilus torridus DSM 9790	Archaea;Euryarchaeota;Thermoplasmata;Thermoplasmatales;Picrophilaceae;Picrophilus	amino acid permease related protein [Thermoplasma acidophilum DSM 1728]	amino acid permease [Picrophilus torridus DSM 9790] >gi|48477211|ref|YP_022917.1| amino acid permease [Picrophilus torridus DSM 9790]
gi|16081732|ref|NP_394117.1|	70	69	1	gi|48431179|gb|AAT44044.1|	gi|48431179|gb|AAT44044.1|	0.786495755	66	538	526	0.977695167	0	712	263820	Picrophilus torridus DSM 9790	Archaea;Euryarchaeota;Thermoplasmata;Thermoplasmatales;Picrophilaceae;Picrophilus	acyl-CoA dehydrogenase related protein [Thermoplasma acidophilum DSM 1728]	acyl-CoA dehydrogenase [Picrophilus torridus DSM 9790] >gi|48478531|ref|YP_024237.1| acyl-CoA dehydrogenase [Picrophilus torridus DSM 9790]
gi|16081734|ref|NP_394119.1|	158	156	1	gi|13816023|gb|AAK42817.1|	gi|13816023|gb|AAK42817.1|	0.42796386	39	282	271	0.960992908	4.00E-53	211	273057	Sulfolobus solfataricus P2	Archaea;Crenarchaeota;Thermoprotei;Sulfolobales;Sulfolobaceae;Sulfolobus	hypothetical protein Ta0648 [Thermoplasma acidophilum DSM 1728]	Regucalcin homolog [Sulfolobus solfataricus P2] >gi|15899422|ref|NP_344027.1| Regucalcin homolog [Sulfolobus solfataricus P2]
gi|16081735|ref|NP_394120.1|	46	44	1	gi|68141123|gb|EAM94414.1|	gi|68141123|gb|EAM94414.1|	0.761947926	33	433	436	1.006928406	1.00E-66	257	333146	Ferroplasma acidarmanus Fer1	Archaea;Euryarchaeota;Thermoplasmata;Thermoplasmatales;Ferroplasmaceae;Ferroplasma	argininosuccinate lyase [Thermoplasma acidophilum DSM 1728]	Argininosuccinate lyase [Ferroplasma acidarmanus Fer1] >gi|69268381|ref|ZP_00609164.1| Argininosuccinate lyase [Ferroplasma acidarmanus Fer1]
gi|16081736|ref|NP_394121.1|	334	331	1	gi|48430250|gb|AAT43115.1|	gi|48430250|gb|AAT43115.1|	0.786495755	56	405	385	0.950617284	2.00E-119	432	263820	Picrophilus torridus DSM 9790	Archaea;Euryarchaeota;Thermoplasmata;Thermoplasmatales;Picrophilaceae;Picrophilus	argininosuccinate synthase [Thermoplasma acidophilum DSM 1728]	argininosuccinate synthase [Picrophilus torridus DSM 9790] >gi|68566244|sp|Q6L1N7|ASSY_PICTO Argininosuccinate synthase (Citrulline--aspartate ligase) >gi|48477602|ref|YP_023308.1| argininosuccinate synthase [Picrophilus torridus DSM 9790]
gi|16081737|ref|NP_394122.1|	5	2	1	gi|68141057|gb|EAM94348.1|	gi|68141057|gb|EAM94348.1|	0.761947926	52	194	194	1	9.00E-48	192	333146	Ferroplasma acidarmanus Fer1	Archaea;Euryarchaeota;Thermoplasmata;Thermoplasmatales;Ferroplasmaceae;Ferroplasma	hypothetical protein Ta0651 [Thermoplasma acidophilum DSM 1728]	conserved hypothetical protein [Ferroplasma acidarmanus Fer1] >gi|69268315|ref|ZP_00609098.1| conserved hypothetical protein [Ferroplasma acidarmanus Fer1]
gi|16081738|ref|NP_394123.1|	3	1	1	gi|83590099|ref|YP_430108.1|	gi|83590099|ref|YP_430108.1|	0.040340884	28	210	200	0.952380952	1.00E-06	55	264732	Moorella thermoacetica ATCC 39073	Bacteria;Firmicutes;Clostridia;Thermoanaerobacteriales;Thermoanaerobacteriaceae;Moorella	hypothetical protein Ta0652 [Thermoplasma acidophilum DSM 1728]	siroheme synthase, N-terminal domain [Moorella thermoacetica ATCC 39073] >gi|83573013|gb|ABC19565.1| siroheme synthase, N-terminal domain [Moorella thermoacetica ATCC 39073]
gi|16081739|ref|NP_394124.1|	487	484	1	gi|68567348|gb|AAY80277.1|	gi|68567348|gb|AAY80277.1|	0.42796386	35	246	246	1	5.00E-32	140	330779	Sulfolobus acidocaldarius DSM 639	Archaea;Crenarchaeota;Thermoprotei;Sulfolobales;Sulfolobaceae;Sulfolobus	S-adenosyl-L-methionine uroporphyrinogen methyltransferase related protein [Thermoplasma acidophilum DSM 1728]	uroporphyrin-III C-methyltransferase [Sulfolobus acidocaldarius DSM 639] >gi|70606700|ref|YP_255570.1| uroporphyrin-III C-methyltransferase [Sulfolobus acidocaldarius DSM 639]
gi|16081740|ref|NP_394125.1|	161	157	1	gi|68176782|ref|ZP_00549940.1|	gi|68176782|ref|ZP_00549940.1|	0.037073559	37	207	199	0.961352657	1.00E-29	132	281689	Desulfuromonas acetoxidans DSM 684	Bacteria;Proteobacteria;Deltaproteobacteria;Desulfuromonadales;Desulfuromonadaceae;Desulfuromonas	precorrin-8X methylmutase related protein [Thermoplasma acidophilum DSM 1728]	Precorrin-8X methylmutase CbiC/CobH [Desulfuromonas acetoxidans DSM 684] >gi|67983086|gb|EAM72482.1| Precorrin-8X methylmutase CbiC/CobH [Desulfuromonas acetoxidans DSM 684]
gi|16081741|ref|NP_394126.1|	151	148	3	gi|56380182|dbj|BAD76090.1|	gi|56380182|dbj|BAD76090.1|	0.039177081	40	250	252	1.008	1.00E-45	186	235909	Geobacillus kaustophilus HTA426	Bacteria;Firmicutes;Bacilli;Bacillales;Bacillaceae;Geobacillus	probable cobalamin biosynthesis precorrin-3 methylase [Thermoplasma acidophilum DSM 1728]	precorrin-3B methylase [Geobacillus kaustophilus HTA426] >gi|56420340|ref|YP_147658.1| precorrin-3B methylase [Geobacillus kaustophilus HTA426]
gi|16081742|ref|NP_394127.1|	100	97	1	gi|18159296|gb|AAL62731.1|	gi|18159296|gb|AAL62731.1|	0.409538282	36	364	330	0.906593407	7.00E-47	191	178306	Pyrobaculum aerophilum str. IM2	Archaea;Crenarchaeota;Thermoprotei;Thermoproteales;Thermoproteaceae;Pyrobaculum	cobalt-precorrin-6A synthase [Thermoplasma acidophilum DSM 1728]	cobalamin biosynthesis protein D (cbiD) [Pyrobaculum aerophilum str. IM2] >gi|18311882|ref|NP_558549.1| cobalt-precorrin-6A synthase [Pyrobaculum aerophilum str. IM2] >gi|48428123|sp|Q8ZZB0|CBID_PYRAE Putative cobalt-precorrin-6A synthase [deacetylating]
gi|16081743|ref|NP_394128.1|	14	12	1	gi|13815603|gb|AAK42461.1|	gi|13815603|gb|AAK42461.1|	0.42796386	37	202	197	0.975247525	3.00E-34	147	273057	Sulfolobus solfataricus P2	Archaea;Crenarchaeota;Thermoprotei;Sulfolobales;Sulfolobaceae;Sulfolobus	precorrin-8W decarboxylase related protein [Thermoplasma acidophilum DSM 1728]	Cobalamin biosynthesis precorrin-8W decarboxylase, putative (cbiT) [Sulfolobus solfataricus P2] >gi|15899066|ref|NP_343671.1| cobalt-precorrin-6Y C(15)-methyltransferase [Sulfolobus solfataricus P2] >gi|25356343|pir||F90400 hypothetical protein cbiT [imported] - Sulfolobus solfataricus >gi|48428143|sp|Q97WC7|CBIT_SULSO Probable cobalt-precorrin-6Y C(15)-methyltransferase [decarboxylating]
gi|16081744|ref|NP_394129.1|	51	48	1	gi|84488868|ref|YP_447100.1|	gi|84488868|ref|YP_447100.1|	0.543698591	26	228	225	0.986842105	3.00E-21	104	339860	Methanosphaera stadtmanae DSM 3091	Archaea;Euryarchaeota;Methanobacteria;Methanobacteriales;Methanobacteriaceae;Methanosphaera	precorrin-2 methyltransferase related protein [Thermoplasma acidophilum DSM 1728]	CbiL [Methanosphaera stadtmanae DSM 3091] >gi|84372187|gb|ABC56457.1| CbiL [Methanosphaera stadtmanae DSM 3091]
gi|16081745|ref|NP_394130.1|	447	444	1	gi|1500473|gb|AAB99599.1|	gi|1500473|gb|AAB99599.1|	0.544780545	50	255	245	0.960784314	3.00E-69	264	243232	Methanocaldococcus jannaschii DSM 2661	Archaea;Euryarchaeota;Methanococci;Methanococcales;Methanocaldococcaceae;Methanocaldococcus	probable precorrin-4 methylase [Thermoplasma acidophilum DSM 1728]	cobalamin biosynthesis precorrin-3 methylase (cbiF) [Methanocaldococcus jannaschii DSM 2661] >gi|15669774|ref|NP_248587.1| cobalamin biosynthesis precorrin-3 methylase (cbiF) [Methanocaldococcus jannaschii DSM 2661] >gi|2129209|pir||A64497 precorrin-3 methylase - Methanococcus jannaschii >gi|41017431|sp|Q58973|CBIF_METJA Probable cobalt-precorrin-4 C(11)-methyltransferase (Cobalt-precorrin-3 meth…
gi|16081747|ref|NP_394132.1|	41	26	1	gi|68139969|gb|EAM93282.1|	gi|68139969|gb|EAM93282.1|	0.761947926	33	478	447	0.935146444	4.00E-71	272	333146	Ferroplasma acidarmanus Fer1	Archaea;Euryarchaeota;Thermoplasmata;Thermoplasmatales;Ferroplasmaceae;Ferroplasma	hypothetical protein Ta0661 [Thermoplasma acidophilum DSM 1728]	Amino acid permease-associated region [Ferroplasma acidarmanus Fer1] >gi|69269985|ref|ZP_00610221.1| Amino acid permease-associated region [Ferroplasma acidarmanus Fer1]
gi|16081749|ref|NP_394135.1|	4	2	1	gi|68139689|gb|EAM93020.1|	gi|68139689|gb|EAM93020.1|	0.761947926	53	583	584	1.001715266	5.00E-179	631	333146	Ferroplasma acidarmanus Fer1	Archaea;Euryarchaeota;Thermoplasmata;Thermoplasmatales;Ferroplasmaceae;Ferroplasma	hypothetical protein Ta0664 [Thermoplasma acidophilum DSM 1728]	Peptidase S9, prolyl oligopeptidase active site region [Ferroplasma acidarmanus Fer1] >gi|69270598|ref|ZP_00610503.1| Peptidase S9, prolyl oligopeptidase active site region [Ferroplasma acidarmanus Fer1]
gi|16081750|ref|NP_394136.1|	3	2	1	gi|68141305|gb|EAM94594.1|	gi|68141305|gb|EAM94594.1|	0.761947926	41	116	90	0.775862069	3.00E-11	69	333146	Ferroplasma acidarmanus Fer1	Archaea;Euryarchaeota;Thermoplasmata;Thermoplasmatales;Ferroplasmaceae;Ferroplasma	hypothetical protein Ta0665 [Thermoplasma acidophilum DSM 1728]	unknown product [Ferroplasma acidarmanus Fer1] >gi|69268219|ref|ZP_00609053.1| unknown product [Ferroplasma acidarmanus Fer1]
gi|16081751|ref|NP_394137.1|	95	93	1	gi|13815120|gb|AAK42054.1|	gi|13815120|gb|AAK42054.1|	0.42796386	54	134	110	0.820895522	3.00E-28	126	273057	Sulfolobus solfataricus P2	Archaea;Crenarchaeota;Thermoprotei;Sulfolobales;Sulfolobaceae;Sulfolobus	hypothetical protein Ta0666 [Thermoplasma acidophilum DSM 1728]	Conserved hypothetical protein [Sulfolobus solfataricus P2] >gi|15898659|ref|NP_343264.1| hypothetical protein SSO1867 [Sulfolobus solfataricus P2]
gi|16081752|ref|NP_394138.1|	42	40	1	gi|11498280|ref|NP_069506.1|	gi|11498280|ref|NP_069506.1|	0.546859016	36	515	478	0.92815534	2.00E-80	302	224325	Archaeoglobus fulgidus DSM 4304	Archaea;Euryarchaeota;Archaeoglobi;Archaeoglobales;Archaeoglobaceae;Archaeoglobus	acyl-CoA synthetase related protein [Thermoplasma acidophilum DSM 1728]	medium-chain acyl-CoA ligase (alkK-3) [Archaeoglobus fulgidus DSM 4304] >gi|2649945|gb|AAB90569.1| medium-chain acyl-CoA ligase (alkK-3) [Archaeoglobus fulgidus DSM 4304]
gi|16081753|ref|NP_394139.1|	22	20	1	gi|68140890|gb|EAM94185.1|	gi|68140890|gb|EAM94185.1|	0.761947926	42	322	296	0.919254658	1.00E-64	250	333146	Ferroplasma acidarmanus Fer1	Archaea;Euryarchaeota;Thermoplasmata;Thermoplasmatales;Ferroplasmaceae;Ferroplasma	hypothetical protein Ta0668 [Thermoplasma acidophilum DSM 1728]	Beta-lactamase-like [Ferroplasma acidarmanus Fer1] >gi|69268791|ref|ZP_00609461.1| Beta-lactamase-like [Ferroplasma acidarmanus Fer1]
gi|16081754|ref|NP_394140.1|	106	104	2	gi|15622651|dbj|BAB66642.1|	gi|15622651|dbj|BAB66642.1|	0.42796386	74	424	424	1	0	655	273063	Sulfolobus tokodaii str. 7	Archaea;Crenarchaeota;Thermoprotei;Sulfolobales;Sulfolobaceae;Sulfolobus	tryptophan synthase subunit beta [Thermoplasma acidophilum DSM 1728]	449aa long hypothetical tryptophan synthase beta subunit [Sulfolobus tokodaii str. 7] >gi|15921864|ref|NP_377533.1| tryptophan synthase subunit beta [Sulfolobus tokodaii str. 7]
gi|16081755|ref|NP_394141.1|	28	25	1	gi|48430906|gb|AAT43771.1|	gi|48430906|gb|AAT43771.1|	0.786495755	83	571	571	1	0	1003	263820	Picrophilus torridus DSM 9790	Archaea;Euryarchaeota;Thermoplasmata;Thermoplasmatales;Picrophilaceae;Picrophilus	hypothetical protein Ta0670 [Thermoplasma acidophilum DSM 1728]	molybdenum cofactor biosynthesis protein A [Picrophilus torridus DSM 9790] >gi|48478258|ref|YP_023964.1| molybdenum cofactor biosynthesis protein A [Picrophilus torridus DSM 9790]
gi|16081756|ref|NP_394142.1|	18	11	1	gi|68140170|gb|EAM93478.1|	gi|68140170|gb|EAM93478.1|	0.761947926	61	439	287	0.653758542	2.00E-98	362	333146	Ferroplasma acidarmanus Fer1	Archaea;Euryarchaeota;Thermoplasmata;Thermoplasmatales;Ferroplasmaceae;Ferroplasma	hypothetical protein Ta0671 [Thermoplasma acidophilum DSM 1728]	conserved hypothetical protein [Ferroplasma acidarmanus Fer1] >gi|69269752|ref|ZP_00610093.1| conserved hypothetical protein [Ferroplasma acidarmanus Fer1]
gi|16081757|ref|NP_394143.1|	451	450	1	gi|76261573|ref|ZP_00769178.1|	gi|76261573|ref|ZP_00769178.1|	0.035511248	42	258	255	0.988372093	1.00E-36	156	324602	Chloroflexus aurantiacus J-10-fl	Bacteria;Chloroflexi;Chloroflexales;Chloroflexaceae;Chloroflexus	polyketide synthase chain 7 related protein [Thermoplasma acidophilum DSM 1728]	Short-chain dehydrogenase/reductase SDR [Chloroflexus aurantiacus J-10-fl] >gi|76163525|gb|EAO57700.1| Short-chain dehydrogenase/reductase SDR [Chloroflexus aurantiacus J-10-fl]
gi|16081759|ref|NP_394145.1|	7	4	1	gi|13816075|gb|AAK42857.1|	gi|13816075|gb|AAK42857.1|	0.42796386	40	275	253	0.92	1.00E-39	166	273057	Sulfolobus solfataricus P2	Archaea;Crenarchaeota;Thermoprotei;Sulfolobales;Sulfolobaceae;Sulfolobus	hypothetical protein Ta0674 [Thermoplasma acidophilum DSM 1728]	Conserved hypothetical protein [Sulfolobus solfataricus P2] >gi|15899462|ref|NP_344067.1| hypothetical protein SSO2747 [Sulfolobus solfataricus P2]
gi|16081760|ref|NP_394146.1|	2	1	1	gi|68140169|gb|EAM93477.1|	gi|68140169|gb|EAM93477.1|	0.761947926	32	216	209	0.967592593	6.00E-25	116	333146	Ferroplasma acidarmanus Fer1	Archaea;Euryarchaeota;Thermoplasmata;Thermoplasmatales;Ferroplasmaceae;Ferroplasma	hypothetical protein Ta0675 [Thermoplasma acidophilum DSM 1728]	HTH DNA binding domain [Ferroplasma acidarmanus Fer1] >gi|69269751|ref|ZP_00610092.1| HTH DNA binding domain [Ferroplasma acidarmanus Fer1]
gi|16081761|ref|NP_394147.1|	7	4	1	gi|68140395|gb|EAM93698.1|	gi|68140395|gb|EAM93698.1|	0.761947926	28	813	824	1.013530135	7.00E-73	278	333146	Ferroplasma acidarmanus Fer1	Archaea;Euryarchaeota;Thermoplasmata;Thermoplasmatales;Ferroplasmaceae;Ferroplasma	penicillin amidase precursor related protein [Thermoplasma acidophilum DSM 1728]	Penicillin amidase [Ferroplasma acidarmanus Fer1] >gi|69269331|ref|ZP_00609807.1| Penicillin amidase [Ferroplasma acidarmanus Fer1]
gi|16081765|ref|NP_394151.1|	12	10	1	gi|48430910|gb|AAT43775.1|	gi|48430910|gb|AAT43775.1|	0.786495755	38	141	133	0.943262411	4.00E-24	112	263820	Picrophilus torridus DSM 9790	Archaea;Euryarchaeota;Thermoplasmata;Thermoplasmatales;Picrophilaceae;Picrophilus	hypothetical protein Ta0680 [Thermoplasma acidophilum DSM 1728]	hypothetical cytosolic protein [Picrophilus torridus DSM 9790] >gi|48478262|ref|YP_023968.1| hypothetical protein PTO1190 [Picrophilus torridus DSM 9790]
gi|16081766|ref|NP_394152.1|	32	30	1	gi|3258117|dbj|BAA30800.1|	gi|3258117|dbj|BAA30800.1|	0.550659068	39	373	257	0.689008043	1.00E-44	183	70601	Pyrococcus horikoshii OT3	Archaea;Euryarchaeota;Thermococci;Thermococcales;Thermococcaceae;Pyrococcus	hypothetical protein Ta0681 [Thermoplasma acidophilum DSM 1728]	352aa long hypothetical protein [Pyrococcus horikoshii OT3] >gi|14591451|ref|NP_143531.1| hypothetical protein PH1688 [Pyrococcus horikoshii OT3]
gi|16081767|ref|NP_394153.1|	3	2	1	gi|48430552|gb|AAT43417.1|	gi|48430552|gb|AAT43417.1|	0.786495755	48	219	200	0.913242009	1.00E-46	188	263820	Picrophilus torridus DSM 9790	Archaea;Euryarchaeota;Thermoplasmata;Thermoplasmatales;Picrophilaceae;Picrophilus	hypothetical membrane protein [Thermoplasma acidophilum DSM 1728]	hypothetical membrane protein [Picrophilus torridus DSM 9790] >gi|48477904|ref|YP_023610.1| hypothetical membrane protein [Picrophilus torridus DSM 9790]
gi|16081768|ref|NP_394154.1|	73	71	2	gi|52349883|gb|AAU42517.1|	gi|52349883|gb|AAU42517.1|	0.039380451	25	470	417	0.887234043	4.00E-36	155	279010	Bacillus licheniformis ATCC 14580	Bacteria;Firmicutes;Bacilli;Bacillales;Bacillaceae;Bacillus	hypothetical protein Ta0683 [Thermoplasma acidophilum DSM 1728]	putative protein [Bacillus licheniformis DSM 13] >gi|52787381|ref|YP_093210.1| hypothetical protein BLi03697 [Bacillus licheniformis ATCC 14580]
gi|16081769|ref|NP_394155.1|	105	103	1	gi|18159952|gb|AAL63340.1|	gi|18159952|gb|AAL63340.1|	0.409538282	40	246	226	0.918699187	5.00E-39	164	178306	Pyrobaculum aerophilum str. IM2	Archaea;Crenarchaeota;Thermoprotei;Thermoproteales;Thermoproteaceae;Pyrobaculum	deoxyribose-phosphate aldolase [Thermoplasma acidophilum DSM 1728]	deoxyribose-phosphate aldolase [Pyrobaculum aerophilum str. IM2] >gi|24636804|sp|Q8ZXK7|DEOC_PYRAE Probable deoxyribose-phosphate aldolase (Phosphodeoxyriboaldolase) (Deoxyriboaldolase) (DERA) >gi|73535347|pdb|1VCV|B Chain B, Structure Of 2-Deoxyribose-5-Phosphate Aldolase From Pyrobaculum Aerophilum >gi|73535346|pdb|1VCV|A Chain A, Structure Of 2-Deoxyribose-5-Phosphate Aldolase From Pyrobaculum…
gi|16081770|ref|NP_394156.1|	7	3	1	gi|48430296|gb|AAT43161.1|	gi|48430296|gb|AAT43161.1|	0.786495755	65	352	345	0.980113636	5.00E-134	480	263820	Picrophilus torridus DSM 9790	Archaea;Euryarchaeota;Thermoplasmata;Thermoplasmatales;Picrophilaceae;Picrophilus	hypothetical protein Ta0685 [Thermoplasma acidophilum DSM 1728]	transcriptional regulator [Picrophilus torridus DSM 9790] >gi|48477648|ref|YP_023354.1| transcriptional regulator [Picrophilus torridus DSM 9790]
gi|16081771|ref|NP_394157.1|	3	1	1	gi|48430297|gb|AAT43162.1|	gi|48430297|gb|AAT43162.1|	0.786495755	50	575	566	0.984347826	2.00E-160	569	263820	Picrophilus torridus DSM 9790	Archaea;Euryarchaeota;Thermoplasmata;Thermoplasmatales;Picrophilaceae;Picrophilus	hypothetical protein Ta0686 [Thermoplasma acidophilum DSM 1728]	hypothetical protein PTO0577 [Picrophilus torridus DSM 9790] >gi|48477649|ref|YP_023355.1| hypothetical protein PTO0577 [Picrophilus torridus DSM 9790]
gi|16081772|ref|NP_394158.1|	3	1	1	gi|48430298|gb|AAT43163.1|	gi|48430298|gb|AAT43163.1|	0.786495755	58	651	631	0.969278034	0	774	263820	Picrophilus torridus DSM 9790	Archaea;Euryarchaeota;Thermoplasmata;Thermoplasmatales;Picrophilaceae;Picrophilus	hypothetical protein Ta0687 [Thermoplasma acidophilum DSM 1728]	putative maltose phosphorylase [Picrophilus torridus DSM 9790] >gi|48477650|ref|YP_023356.1| putative maltose phosphorylase [Picrophilus torridus DSM 9790]
gi|16081773|ref|NP_394159.1|	499	494	1	gi|48430299|gb|AAT43164.1|	gi|48430299|gb|AAT43164.1|	0.786495755	72	372	362	0.97311828	1.00E-154	549	263820	Picrophilus torridus DSM 9790	Archaea;Euryarchaeota;Thermoplasmata;Thermoplasmatales;Picrophilaceae;Picrophilus	probable sugar ABC transporter, ATP-binding protein [Thermoplasma acidophilum DSM 1728]	maltose ABC transporter ATP-binding protein [Picrophilus torridus DSM 9790] >gi|48477651|ref|YP_023357.1| maltose ABC transporter ATP-binding protein [Picrophilus torridus DSM 9790]
gi|16081774|ref|NP_394160.1|	469	466	1	gi|48430300|gb|AAT43165.1|	gi|48430300|gb|AAT43165.1|	0.786495755	85	291	286	0.982817869	5.00E-144	513	263820	Picrophilus torridus DSM 9790	Archaea;Euryarchaeota;Thermoplasmata;Thermoplasmatales;Picrophilaceae;Picrophilus	probable sugar ABC transporter, permease protein [Thermoplasma acidophilum DSM 1728]	maltose ABC transporter permease protein [Picrophilus torridus DSM 9790] >gi|48477652|ref|YP_023358.1| maltose ABC transporter permease protein [Picrophilus torridus DSM 9790]
gi|16081775|ref|NP_394161.1|	450	448	1	gi|48430301|gb|AAT43166.1|	gi|48430301|gb|AAT43166.1|	0.786495755	84	311	306	0.98392283	4.00E-147	523	263820	Picrophilus torridus DSM 9790	Archaea;Euryarchaeota;Thermoplasmata;Thermoplasmatales;Picrophilaceae;Picrophilus	probable sugar ABC transporter, permease protein [Thermoplasma acidophilum DSM 1728]	maltose ABC transporter permease protein [Picrophilus torridus DSM 9790] >gi|48477653|ref|YP_023359.1| maltose ABC transporter permease protein [Picrophilus torridus DSM 9790]
gi|16081776|ref|NP_394162.1|	153	152	1	gi|67927401|ref|ZP_00520594.1|	gi|67927401|ref|ZP_00520594.1|	0.032746818	41	553	434	0.784810127	1.00E-86	323	234267	Solibacter usitatus Ellin6076	Bacteria;Acidobacteria;Solibacteres;Solibacterales;Solibacteraceae;Solibacter	acetolactate synthase, large chain related protein [Thermoplasma acidophilum DSM 1728]	Pyruvate decarboxylase:Pyruvate decarboxylase [Solibacter usitatus Ellin6076] >gi|67865458|gb|EAM60459.1| Pyruvate decarboxylase:Pyruvate decarboxylase [Solibacter usitatus Ellin6076]
gi|16081777|ref|NP_394163.1|	14	13	1	gi|13816037|gb|AAK42828.1|	gi|13816037|gb|AAK42828.1|	0.42796386	52	413	406	0.983050847	2.00E-116	422	273057	Sulfolobus solfataricus P2	Archaea;Crenarchaeota;Thermoprotei;Sulfolobales;Sulfolobaceae;Sulfolobus	transport protein related protein [Thermoplasma acidophilum DSM 1728]	Permease [Sulfolobus solfataricus P2] >gi|15899433|ref|NP_344038.1| Permease [Sulfolobus solfataricus P2]
gi|16081778|ref|NP_394164.1|	35	33	1	gi|48430032|gb|AAT42897.1|	gi|48430032|gb|AAT42897.1|	0.786495755	75	259	252	0.972972973	3.00E-111	404	263820	Picrophilus torridus DSM 9790	Archaea;Euryarchaeota;Thermoplasmata;Thermoplasmatales;Picrophilaceae;Picrophilus	hypothetical protein Ta0693 [Thermoplasma acidophilum DSM 1728]	dTDP-glucose 4,6-dehydratase [Picrophilus torridus DSM 9790] >gi|48477384|ref|YP_023090.1| dTDP-glucose 4,6-dehydratase [Picrophilus torridus DSM 9790]
gi|16081781|ref|NP_394167.1|	3	1	1	gi|68568278|gb|AAY81207.1|	gi|68568278|gb|AAY81207.1|	0.42796386	28	374	229	0.612299465	1.00E-20	104	330779	Sulfolobus acidocaldarius DSM 639	Archaea;Crenarchaeota;Thermoprotei;Sulfolobales;Sulfolobaceae;Sulfolobus	hypothetical protein Ta0696 [Thermoplasma acidophilum DSM 1728]	partially conserved Archaeal protein [Sulfolobus acidocaldarius DSM 639] >gi|70607630|ref|YP_256500.1| partially conserved Archaeal protein [Sulfolobus acidocaldarius DSM 639]
gi|16081782|ref|NP_394168.1|	23	22	1	gi|68139742|gb|EAM93067.1|	gi|68139742|gb|EAM93067.1|	0.761947926	37	130	126	0.969230769	3.00E-19	96	333146	Ferroplasma acidarmanus Fer1	Archaea;Euryarchaeota;Thermoplasmata;Thermoplasmatales;Ferroplasmaceae;Ferroplasma	transposase related protein [Thermoplasma acidophilum DSM 1728]	Transposase, mutator type [Ferroplasma acidarmanus Fer1] >gi|69270433|ref|ZP_00610444.1| Transposase, mutator type [Ferroplasma acidarmanus Fer1]
gi|16081784|ref|NP_394171.1|	4	3	1	gi|48430041|gb|AAT42906.1|	gi|48430041|gb|AAT42906.1|	0.786495755	41	325	325	1	5.00E-64	247	263820	Picrophilus torridus DSM 9790	Archaea;Euryarchaeota;Thermoplasmata;Thermoplasmatales;Picrophilaceae;Picrophilus	hypothetical protein Ta0701 [Thermoplasma acidophilum DSM 1728]	glycosyltransferase [Picrophilus torridus DSM 9790] >gi|48477393|ref|YP_023099.1| glycosyltransferase [Picrophilus torridus DSM 9790]
gi|16081785|ref|NP_394172.1|	6	5	1	gi|15621146|dbj|BAB65142.1|	gi|15621146|dbj|BAB65142.1|	0.42796386	28	298	217	0.728187919	5.00E-14	81	273063	Sulfolobus tokodaii str. 7	Archaea;Crenarchaeota;Thermoprotei;Sulfolobales;Sulfolobaceae;Sulfolobus	hypothetical protein Ta0702 [Thermoplasma acidophilum DSM 1728]	355aa long hypothetical protein [Sulfolobus tokodaii str. 7] >gi|15920364|ref|NP_376033.1| hypothetical protein ST0186 [Sulfolobus tokodaii str. 7]
gi|16081786|ref|NP_394173.1|	7	5	1	gi|68139935|gb|EAM93250.1|	gi|68139935|gb|EAM93250.1|	0.761947926	32	512	470	0.91796875	1.00E-70	270	333146	Ferroplasma acidarmanus Fer1	Archaea;Euryarchaeota;Thermoplasmata;Thermoplasmatales;Ferroplasmaceae;Ferroplasma	repeating unit transporter related protein [Thermoplasma acidophilum DSM 1728]	Polysaccharide biosynthesis protein [Ferroplasma acidarmanus Fer1] >gi|69270069|ref|ZP_00610273.1| Polysaccharide biosynthesis protein [Ferroplasma acidarmanus Fer1]
gi|16081787|ref|NP_394175.1|	5	1	1	gi|84617167|emb|CAH64535.1|	gi|84617167|emb|CAH64535.1|	0.761947926	46	97	92	0.948453608	5.00E-17	89	74969	Ferroplasma acidiphilum	Archaea;Euryarchaeota;Thermoplasmata;Thermoplasmatales;Ferroplasmaceae;Ferroplasma	hypothetical protein Ta0706 [Thermoplasma acidophilum DSM 1728]	alpha-D-glucoside glucohydrolase 1 [Ferroplasma acidiphilum]
gi|16081788|ref|NP_394176.1|	2	1	1	gi|68140919|gb|EAM94212.1|	gi|68140919|gb|EAM94212.1|	0.761947926	31	384	372	0.96875	4.00E-47	191	333146	Ferroplasma acidarmanus Fer1	Archaea;Euryarchaeota;Thermoplasmata;Thermoplasmatales;Ferroplasmaceae;Ferroplasma	hypothetical protein Ta0707 [Thermoplasma acidophilum DSM 1728]	Glycosyl transferase, group 1 [Ferroplasma acidarmanus Fer1] >gi|69268497|ref|ZP_00609229.1| Glycosyl transferase, group 1 [Ferroplasma acidarmanus Fer1]
gi|16081793|ref|NP_394181.1|	8	6	1	gi|18159364|gb|AAL62795.1|	gi|18159364|gb|AAL62795.1|	0.409538282	43	67	64	0.955223881	8.00E-07	55	178306	Pyrobaculum aerophilum str. IM2	Archaea;Crenarchaeota;Thermoprotei;Thermoproteales;Thermoproteaceae;Pyrobaculum	hypothetical protein Ta0712 [Thermoplasma acidophilum DSM 1728]	glycosyltransferase (type 1) [Pyrobaculum aerophilum str. IM2] >gi|18311946|ref|NP_558613.1| glycosyltransferase (type 1) [Pyrobaculum aerophilum str. IM2]
gi|16081800|ref|NP_394190.1|	67	65	1	gi|68140067|gb|EAM93377.1|	gi|68140067|gb|EAM93377.1|	0.761947926	56	220	212	0.963636364	2.00E-67	257	333146	Ferroplasma acidarmanus Fer1	Archaea;Euryarchaeota;Thermoplasmata;Thermoplasmatales;Ferroplasmaceae;Ferroplasma	hypothetical protein Ta0723 [Thermoplasma acidophilum DSM 1728]	Putative cyclase [Ferroplasma acidarmanus Fer1] >gi|69269796|ref|ZP_00610100.1| Putative cyclase [Ferroplasma acidarmanus Fer1]
gi|16081801|ref|NP_394191.1|	42	41	1	gi|52548473|gb|AAU82322.1|	gi|52548473|gb|AAU82322.1|	0	no data	441	no data	no data	10	no data	no data	uncultured archaeon	no data	hypothetical protein Ta0724 [Thermoplasma acidophilum DSM 1728]	no data
gi|16081802|ref|NP_394192.1|	3	2	1	gi|57224562|gb|AAW39619.1|	gi|57224562|gb|AAW39619.1|	0.037931531	46	82	77	0.93902439	3.00E-14	79	243164	Dehalococcoides ethenogenes 195	Bacteria;Chloroflexi;Dehalococcoidetes;Dehalococcoides	hypothetical protein Ta0725 [Thermoplasma acidophilum DSM 1728]	iron-sulfur cluster-binding protein [Dehalococcoides ethenogenes 195] >gi|57234114|ref|YP_181878.1| iron-sulfur cluster-binding protein [Dehalococcoides ethenogenes 195]
gi|16081805|ref|NP_394196.1|	87	86	1	gi|67928347|ref|ZP_00521535.1|	gi|67928347|ref|ZP_00521535.1|	0.032746818	46	188	175	0.930851064	2.00E-35	151	234267	Solibacter usitatus Ellin6076	Bacteria;Acidobacteria;Solibacteres;Solibacterales;Solibacteraceae;Solibacter	hypothetical protein Ta0729 [Thermoplasma acidophilum DSM 1728]	Isochorismatase hydrolase [Solibacter usitatus Ellin6076] >gi|67864253|gb|EAM59259.1| Isochorismatase hydrolase [Solibacter usitatus Ellin6076]
gi|16081806|ref|NP_394197.1|	4	3	1	gi|48430634|gb|AAT43499.1|	gi|48430634|gb|AAT43499.1|	0.786495755	40	111	80	0.720720721	1.00E-11	70	263820	Picrophilus torridus DSM 9790	Archaea;Euryarchaeota;Thermoplasmata;Thermoplasmatales;Picrophilaceae;Picrophilus	hypothetical protein Ta0731 [Thermoplasma acidophilum DSM 1728]	conserved hypothetical membrane protein [Picrophilus torridus DSM 9790] >gi|48477986|ref|YP_023692.1| hypothetical protein PTO0914 [Picrophilus torridus DSM 9790]
gi|16081807|ref|NP_394198.1|	499	496	1	gi|20517193|gb|AAM25341.1|	gi|20517193|gb|AAM25341.1|	0.040544254	30	319	306	0.959247649	1.00E-37	159	273068	Thermoanaerobacter tengcongensis MB4	Bacteria;Firmicutes;Clostridia;Thermoanaerobacteriales;Thermoanaerobacteriaceae;Thermoanaerobacter	ATP-binding protein related resistance protein [Thermoplasma acidophilum DSM 1728]	ABC-type multidrug transport system, ATPase component [Thermoanaerobacter tengcongensis MB4] >gi|20808566|ref|NP_623737.1| ABC-type multidrug transport system, ATPase component [Thermoanaerobacter tengcongensis MB4]
gi|16081809|ref|NP_394200.1|	7	6	1	gi|68140669|gb|EAM93967.1|	gi|68140669|gb|EAM93967.1|	0.761947926	37	368	348	0.945652174	7.00E-62	240	333146	Ferroplasma acidarmanus Fer1	Archaea;Euryarchaeota;Thermoplasmata;Thermoplasmatales;Ferroplasmaceae;Ferroplasma	hypothetical membrane protein [Thermoplasma acidophilum DSM 1728]	conserved hypothetical membrane protein [Ferroplasma acidarmanus Fer1] >gi|69269019|ref|ZP_00609617.1| conserved hypothetical membrane protein [Ferroplasma acidarmanus Fer1]
gi|16081810|ref|NP_394201.1|	19	18	1	gi|68139933|gb|EAM93248.1|	gi|68139933|gb|EAM93248.1|	0.761947926	38	103	95	0.922330097	4.00E-12	72	333146	Ferroplasma acidarmanus Fer1	Archaea;Euryarchaeota;Thermoplasmata;Thermoplasmatales;Ferroplasmaceae;Ferroplasma	hypothetical protein Ta0736 [Thermoplasma acidophilum DSM 1728]	regulatory protein, GntR [Ferroplasma acidarmanus Fer1] >gi|69270067|ref|ZP_00610271.1| regulatory protein, GntR [Ferroplasma acidarmanus Fer1]
gi|16081811|ref|NP_394202.1|	3	2	1	gi|68139795|gb|EAM93116.1|	gi|68139795|gb|EAM93116.1|	0.761947926	35	593	532	0.897133221	7.00E-79	298	333146	Ferroplasma acidarmanus Fer1	Archaea;Euryarchaeota;Thermoplasmata;Thermoplasmatales;Ferroplasmaceae;Ferroplasma	hypothetical protein Ta0737 [Thermoplasma acidophilum DSM 1728]	conserved hypothetical protein [Ferroplasma acidarmanus Fer1] >gi|69270313|ref|ZP_00610397.1| conserved hypothetical protein [Ferroplasma acidarmanus Fer1]
gi|16081812|ref|NP_394203.1|	4	3	1	gi|48429840|gb|AAT42705.1|	gi|48429840|gb|AAT42705.1|	0.786495755	55	217	204	0.940092166	7.00E-59	229	263820	Picrophilus torridus DSM 9790	Archaea;Euryarchaeota;Thermoplasmata;Thermoplasmatales;Picrophilaceae;Picrophilus	hypothetical protein Ta0739 [Thermoplasma acidophilum DSM 1728]	SAM-dependent methyltransferase [Picrophilus torridus DSM 9790] >gi|48477192|ref|YP_022898.1| SAM-dependent methyltransferase [Picrophilus torridus DSM 9790]
gi|16081813|ref|NP_394204.1|	35	32	1	gi|48430472|gb|AAT43337.1|	gi|48430472|gb|AAT43337.1|	0.786495755	66	220	219	0.995454545	6.00E-80	299	263820	Picrophilus torridus DSM 9790	Archaea;Euryarchaeota;Thermoplasmata;Thermoplasmatales;Picrophilaceae;Picrophilus	hypothetical protein Ta0740 [Thermoplasma acidophilum DSM 1728]	HTH DNA-binding protein [Picrophilus torridus DSM 9790] >gi|48477824|ref|YP_023530.1| HTH DNA-binding protein [Picrophilus torridus DSM 9790]
gi|16081814|ref|NP_394206.1|	4	2	1	gi|68139955|gb|EAM93268.1|	gi|68139955|gb|EAM93268.1|	0.761947926	44	289	293	1.01384083	3.00E-70	268	333146	Ferroplasma acidarmanus Fer1	Archaea;Euryarchaeota;Thermoplasmata;Thermoplasmatales;Ferroplasmaceae;Ferroplasma	hypothetical protein Ta0742 [Thermoplasma acidophilum DSM 1728]	endonuclease [Ferroplasma acidarmanus Fer1] >gi|69269971|ref|ZP_00610207.1| endonuclease [Ferroplasma acidarmanus Fer1]
gi|16081815|ref|NP_394207.1|	4	2	1	gi|68140667|gb|EAM93965.1|	gi|68140667|gb|EAM93965.1|	0.761947926	45	122	123	1.008196721	1.00E-25	117	333146	Ferroplasma acidarmanus Fer1	Archaea;Euryarchaeota;Thermoplasmata;Thermoplasmatales;Ferroplasmaceae;Ferroplasma	hypothetical protein Ta0743 [Thermoplasma acidophilum DSM 1728]	conserved hypothetical protein [Ferroplasma acidarmanus Fer1] >gi|69269017|ref|ZP_00609615.1| conserved hypothetical protein [Ferroplasma acidarmanus Fer1]
gi|16081816|ref|NP_394208.1|	33	31	1	gi|68140458|gb|EAM93759.1|	gi|68140458|gb|EAM93759.1|	0.761947926	47	101	100	0.99009901	1.00E-21	104	333146	Ferroplasma acidarmanus Fer1	Archaea;Euryarchaeota;Thermoplasmata;Thermoplasmatales;Ferroplasmaceae;Ferroplasma	hypothetical protein Ta0744 [Thermoplasma acidophilum DSM 1728]	Protein of unknown function DUF718 [Ferroplasma acidarmanus Fer1] >gi|69269223|ref|ZP_00609731.1| Protein of unknown function DUF718 [Ferroplasma acidarmanus Fer1]
gi|16081817|ref|NP_394209.1|	4	3	1	gi|68140649|gb|EAM93947.1|	gi|68140649|gb|EAM93947.1|	0.761947926	28	292	284	0.97260274	7.00E-29	130	333146	Ferroplasma acidarmanus Fer1	Archaea;Euryarchaeota;Thermoplasmata;Thermoplasmatales;Ferroplasmaceae;Ferroplasma	dihydrodipicoline synthase related protein [Thermoplasma acidophilum DSM 1728]	Dihydrodipicolinate synthetase [Ferroplasma acidarmanus Fer1] >gi|69268999|ref|ZP_00609597.1| Dihydrodipicolinate synthetase [Ferroplasma acidarmanus Fer1]
gi|16081818|ref|NP_394210.1|	31	26	1	gi|68140628|gb|EAM93926.1|	gi|68140628|gb|EAM93926.1|	0.761947926	63	445	448	1.006741573	2.00E-153	545	333146	Ferroplasma acidarmanus Fer1	Archaea;Euryarchaeota;Thermoplasmata;Thermoplasmatales;Ferroplasmaceae;Ferroplasma	sugar transport protein related protein [Thermoplasma acidophilum DSM 1728]	General substrate transporter [Ferroplasma acidarmanus Fer1] >gi|69268978|ref|ZP_00609576.1| General substrate transporter [Ferroplasma acidarmanus Fer1]
gi|16081819|ref|NP_394211.1|	499	496	1	gi|68140648|gb|EAM93946.1|	gi|68140648|gb|EAM93946.1|	0.761947926	62	245	245	1	9.00E-83	309	333146	Ferroplasma acidarmanus Fer1	Archaea;Euryarchaeota;Thermoplasmata;Thermoplasmatales;Ferroplasmaceae;Ferroplasma	glucose 1-dehydrogenase related protein [Thermoplasma acidophilum DSM 1728]	Short-chain dehydrogenase/reductase SDR [Ferroplasma acidarmanus Fer1] >gi|69268998|ref|ZP_00609596.1| Short-chain dehydrogenase/reductase SDR [Ferroplasma acidarmanus Fer1]
gi|16081820|ref|NP_394212.1|	9	6	1	gi|13814508|gb|AAK41542.1|	gi|13814508|gb|AAK41542.1|	0.42796386	35	239	217	0.907949791	5.00E-35	150	273057	Sulfolobus solfataricus P2	Archaea;Crenarchaeota;Thermoprotei;Sulfolobales;Sulfolobaceae;Sulfolobus	hypothetical protein Ta0748 [Thermoplasma acidophilum DSM 1728]	Conserved hypothetical protein [Sulfolobus solfataricus P2] >gi|15898147|ref|NP_342752.1| hypothetical protein SSO1306 [Sulfolobus solfataricus P2]
gi|16081821|ref|NP_394213.1|	432	428	1	gi|72123261|gb|AAZ65415.1|	gi|72123261|gb|AAZ65415.1|	0.037922771	33	250	254	1.016	1.00E-33	146	264198	Ralstonia eutropha JMP134	Bacteria;Proteobacteria;Betaproteobacteria;Burkholderiales;Burkholderiaceae;Ralstonia	sorbitol dehydrogenase related protein [Thermoplasma acidophilum DSM 1728]	Zinc-containing alcohol dehydrogenase superfamily [Ralstonia eutropha JMP134] >gi|72383918|ref|YP_293272.1| Zinc-containing alcohol dehydrogenase superfamily [Ralstonia eutropha JMP134]
gi|16081822|ref|NP_394214.1|	288	284	1	gi|51855278|dbj|BAD39436.1|	gi|51855278|dbj|BAD39436.1|	0.044008625	50	315	213	0.676190476	4.00E-53	211	292459	Symbiobacterium thermophilum IAM 14863	Bacteria;Actinobacteria;Symbiobacterium	probable 2-hydroxyhepta-2, 4-diene-1, 7-dioate isomerase [Thermoplasma acidophilum DSM 1728]	2-hydroxyhepta-2,4-diene-1,7-dioate isomerase [Symbiobacterium thermophilum IAM 14863] >gi|51891589|ref|YP_074280.1| 2-hydroxyhepta-2,4-diene-1,7-dioate isomerase [Symbiobacterium thermophilum IAM 14863]
gi|16081823|ref|NP_394215.1|	4	3	1	gi|68140627|gb|EAM93925.1|	gi|68140627|gb|EAM93925.1|	0.761947926	52	227	226	0.995594714	2.00E-63	245	333146	Ferroplasma acidarmanus Fer1	Archaea;Euryarchaeota;Thermoplasmata;Thermoplasmatales;Ferroplasmaceae;Ferroplasma	hypothetical protein Ta0751 [Thermoplasma acidophilum DSM 1728]	conserved hypothetical protein [Ferroplasma acidarmanus Fer1] >gi|69268977|ref|ZP_00609575.1| conserved hypothetical protein [Ferroplasma acidarmanus Fer1]
gi|16081824|ref|NP_394216.1|	176	172	1	gi|13814506|gb|AAK41540.1|	gi|13814506|gb|AAK41540.1|	0.42796386	58	371	370	0.997304582	3.00E-130	468	273057	Sulfolobus solfataricus P2	Archaea;Crenarchaeota;Thermoprotei;Sulfolobales;Sulfolobaceae;Sulfolobus	starvation-sensing protein rspA related protein [Thermoplasma acidophilum DSM 1728]	Mandelate racemase /muconate lactonizing enzyme related protein (MR/MLE) [Sulfolobus solfataricus P2] >gi|15898145|ref|NP_342750.1| Mandelate racemase /muconate lactonizing enzyme related protein (MR/MLE) [Sulfolobus solfataricus P2]
gi|16081825|ref|NP_394217.1|	16	14	1	gi|68139715|gb|EAM93043.1|	gi|68139715|gb|EAM93043.1|	0.761947926	63	330	325	0.984848485	2.00E-127	458	333146	Ferroplasma acidarmanus Fer1	Archaea;Euryarchaeota;Thermoplasmata;Thermoplasmatales;Ferroplasmaceae;Ferroplasma	mannonate dehydratase related protein [Thermoplasma acidophilum DSM 1728]	Mannonate dehydratase [Ferroplasma acidarmanus Fer1] >gi|69270514|ref|ZP_00610474.1| Mannonate dehydratase [Ferroplasma acidarmanus Fer1]
gi|16081826|ref|NP_394218.1|	362	360	1	gi|68139714|gb|EAM93042.1|	gi|68139714|gb|EAM93042.1|	0.761947926	57	255	255	1	2.00E-78	294	333146	Ferroplasma acidarmanus Fer1	Archaea;Euryarchaeota;Thermoplasmata;Thermoplasmatales;Ferroplasmaceae;Ferroplasma	glucose-1-dehydrogenase [Thermoplasma acidophilum DSM 1728]	Short-chain dehydrogenase/reductase SDR [Ferroplasma acidarmanus Fer1] >gi|69270513|ref|ZP_00610473.1| Short-chain dehydrogenase/reductase SDR [Ferroplasma acidarmanus Fer1]
gi|16081827|ref|NP_394220.1|	152	147	1	gi|68139645|gb|EAM92981.1|	gi|68139645|gb|EAM92981.1|	0.761947926	66	402	400	0.995024876	2.00E-163	578	333146	Ferroplasma acidarmanus Fer1	Archaea;Euryarchaeota;Thermoplasmata;Thermoplasmatales;Ferroplasmaceae;Ferroplasma	muconate cycloisomerase related protein [Thermoplasma acidophilum DSM 1728]	Mandelate racemase/muconate lactonizing enzyme:Mandelate racemase/muconate lactonizing enzyme [Ferroplasma acidarmanus Fer1] >gi|69270727|ref|ZP_00610536.1| Mandelate racemase/muconate lactonizing enzyme:Mandelate racemase/muconate lactonizing enzyme [Ferroplasma acidarmanus Fer1]
gi|16081829|ref|NP_394222.1|	68	66	1	gi|68140394|gb|EAM93697.1|	gi|68140394|gb|EAM93697.1|	0.761947926	48	532	339	0.637218045	7.00E-89	331	333146	Ferroplasma acidarmanus Fer1	Archaea;Euryarchaeota;Thermoplasmata;Thermoplasmatales;Ferroplasmaceae;Ferroplasma	DNA-dependent DNA polymerase X related protein [Thermoplasma acidophilum DSM 1728]	Phosphoesterase PHP, N-terminal:PHP domain C-terminal region [Ferroplasma acidarmanus Fer1] >gi|69269330|ref|ZP_00609806.1| Phosphoesterase PHP, N-terminal:PHP domain C-terminal region [Ferroplasma acidarmanus Fer1]
gi|16081830|ref|NP_394223.1|	6	4	1	gi|68140823|gb|EAM94118.1|	gi|68140823|gb|EAM94118.1|	0.761947926	51	117	78	0.666666667	5.00E-18	92	333146	Ferroplasma acidarmanus Fer1	Archaea;Euryarchaeota;Thermoplasmata;Thermoplasmatales;Ferroplasmaceae;Ferroplasma	hypothetical protein Ta0759 [Thermoplasma acidophilum DSM 1728]	unknown product [Ferroplasma acidarmanus Fer1] >gi|69268724|ref|ZP_00609394.1| unknown product [Ferroplasma acidarmanus Fer1]
gi|16081831|ref|NP_394224.1|	161	158	1	gi|84617167|emb|CAH64535.1|	gi|84617167|emb|CAH64535.1|	0.761947926	36	246	243	0.987804878	3.00E-39	164	74969	Ferroplasma acidiphilum	Archaea;Euryarchaeota;Thermoplasmata;Thermoplasmatales;Ferroplasmaceae;Ferroplasma	dolichol-phosphate-mannosyltransferase related protein [Thermoplasma acidophilum DSM 1728]	alpha-D-glucoside glucohydrolase 1 [Ferroplasma acidiphilum]
gi|16081832|ref|NP_394225.1|	4	2	1	gi|48430341|gb|AAT43206.1|	gi|48430341|gb|AAT43206.1|	0.786495755	34	204	180	0.882352941	6.00E-25	116	263820	Picrophilus torridus DSM 9790	Archaea;Euryarchaeota;Thermoplasmata;Thermoplasmatales;Picrophilaceae;Picrophilus	hypothetical protein Ta0761 [Thermoplasma acidophilum DSM 1728]	isochorismatase [Picrophilus torridus DSM 9790] >gi|48477693|ref|YP_023399.1| isochorismatase [Picrophilus torridus DSM 9790]
gi|16081833|ref|NP_394226.1|	9	6	1	gi|48430199|gb|AAT43064.1|	gi|48430199|gb|AAT43064.1|	0.786495755	55	202	164	0.811881188	9.00E-47	189	263820	Picrophilus torridus DSM 9790	Archaea;Euryarchaeota;Thermoplasmata;Thermoplasmatales;Picrophilaceae;Picrophilus	2-phosphoglycerate kinase related protein [Thermoplasma acidophilum DSM 1728]	hypothetical phosphoglycerate kinase [Picrophilus torridus DSM 9790] >gi|48477551|ref|YP_023257.1| hypothetical phosphoglycerate kinase [Picrophilus torridus DSM 9790]
gi|16081834|ref|NP_394227.1|	6	4	1	gi|48430690|gb|AAT43555.1|	gi|48430690|gb|AAT43555.1|	0.786495755	39	120	111	0.925	5.00E-17	88	263820	Picrophilus torridus DSM 9790	Archaea;Euryarchaeota;Thermoplasmata;Thermoplasmatales;Picrophilaceae;Picrophilus	hypothetical protein Ta0763 [Thermoplasma acidophilum DSM 1728]	hypothetical RNAse (contains PIN domain) [Picrophilus torridus DSM 9790] >gi|48478042|ref|YP_023748.1| hypothetical RNAse (contains PIN domain) [Picrophilus torridus DSM 9790]
gi|16081835|ref|NP_394229.1|	414	408	1	gi|67916633|ref|ZP_00510335.1|	gi|67916633|ref|ZP_00510335.1|	0.04007848	38	385	325	0.844155844	2.00E-55	219	203119	Clostridium thermocellum ATCC 27405	Bacteria;Firmicutes;Clostridia;Clostridiales;Clostridiaceae;Clostridium	aspartate transaminase related protein [Thermoplasma acidophilum DSM 1728]	Aminotransferase, class I and II [Clostridium thermocellum ATCC 27405] >gi|67849411|gb|EAM45020.1| Aminotransferase, class I and II [Clostridium thermocellum ATCC 27405]
gi|16081836|ref|NP_394230.1|	41	40	1	gi|67920396|ref|ZP_00513916.1|	gi|67920396|ref|ZP_00513916.1|	0.037747904	50	69	63	0.913043478	1.00E-11	70	165597	Crocosphaera watsonii WH 8501	Bacteria;Cyanobacteria;Chroococcales;Crocosphaera	hypothetical protein Ta0767 [Thermoplasma acidophilum DSM 1728]	Protein of unknown function UPF0150 [Crocosphaera watsonii WH 8501] >gi|67857880|gb|EAM53119.1| Protein of unknown function UPF0150 [Crocosphaera watsonii WH 8501]
gi|16081838|ref|NP_394232.1|	442	437	1	gi|68563221|ref|ZP_00602413.1|	gi|68563221|ref|ZP_00602413.1|	0.041409824	50	599	596	0.994991653	8.00E-179	630	266117	Rubrobacter xylanophilus DSM 9941	Bacteria;Actinobacteria;Rubrobacteridae;Rubrobacterales;Rubrobacterineae;Rubrobacteraceae;Rubrobacter	probable acetyl-coenzyme A synthetase [Thermoplasma acidophilum DSM 1728]	AMP-dependent synthetase and ligase [Rubrobacter xylanophilus DSM 9941] >gi|68510613|gb|EAN34528.1| AMP-dependent synthetase and ligase [Rubrobacter xylanophilus DSM 9941]
gi|16081840|ref|NP_394235.1|	74	72	1	gi|48430720|gb|AAT43585.1|	gi|48430720|gb|AAT43585.1|	0.786495755	60	629	628	0.998410175	0	779	263820	Picrophilus torridus DSM 9790	Archaea;Euryarchaeota;Thermoplasmata;Thermoplasmatales;Picrophilaceae;Picrophilus	probable 2-oxoacid ferredoxin oxidoreductase, alpha chain [Thermoplasma acidophilum DSM 1728]	2-oxoglutarate synthase, alpha chain [Picrophilus torridus DSM 9790] >gi|48478072|ref|YP_023778.1| 2-oxoglutarate synthase, alpha chain [Picrophilus torridus DSM 9790]
gi|16081841|ref|NP_394236.1|	45	41	1	gi|48429849|gb|AAT42714.1|	gi|48429849|gb|AAT42714.1|	0.786495755	71	180	168	0.933333333	4.00E-67	256	263820	Picrophilus torridus DSM 9790	Archaea;Euryarchaeota;Thermoplasmata;Thermoplasmatales;Picrophilaceae;Picrophilus	nicotinamide-nucleotide adenylyltransferase [Thermoplasma acidophilum DSM 1728]	nicotinamide-nucleotide adenylyltransferase [Picrophilus torridus DSM 9790] >gi|73921201|sp|Q6L2T8|NADM_PICTO Nicotinamide-nucleotide adenylyltransferase (NAD(+) pyrophosphorylase) (NAD(+) diphosphorylase) (NMN adenylyltransferase) >gi|48477201|ref|YP_022907.1| nicotinamide-nucleotide adenylyltransferase [Picrophilus torridus DSM 9790]
gi|16081842|ref|NP_394237.1|	103	92	1	gi|68140619|gb|EAM93917.1|	gi|68140619|gb|EAM93917.1|	0.761947926	62	474	477	1.006329114	2.00E-173	611	333146	Ferroplasma acidarmanus Fer1	Archaea;Euryarchaeota;Thermoplasmata;Thermoplasmatales;Ferroplasmaceae;Ferroplasma	sugar transport protein related protein [Thermoplasma acidophilum DSM 1728]	General substrate transporter [Ferroplasma acidarmanus Fer1] >gi|69268969|ref|ZP_00609567.1| General substrate transporter [Ferroplasma acidarmanus Fer1]
gi|16081843|ref|NP_394238.1|	370	366	1	gi|48431035|gb|AAT43900.1|	gi|48431035|gb|AAT43900.1|	0.786495755	72	419	414	0.988066826	4.00E-178	627	263820	Picrophilus torridus DSM 9790	Archaea;Euryarchaeota;Thermoplasmata;Thermoplasmatales;Picrophilaceae;Picrophilus	probable glutamate dehydrogenase [Thermoplasma acidophilum DSM 1728]	glutamate dehydrogenase [Picrophilus torridus DSM 9790] >gi|48478387|ref|YP_024093.1| glutamate dehydrogenase [Picrophilus torridus DSM 9790]
gi|16081844|ref|NP_394239.1|	15	13	1	gi|68139909|gb|EAM93225.1|	gi|68139909|gb|EAM93225.1|	0.761947926	51	910	908	0.997802198	0	939	333146	Ferroplasma acidarmanus Fer1	Archaea;Euryarchaeota;Thermoplasmata;Thermoplasmatales;Ferroplasmaceae;Ferroplasma	leucyl-tRNA synthetase [Thermoplasma acidophilum DSM 1728]	Aminoacyl-tRNA synthetase, class Ia [Ferroplasma acidarmanus Fer1] >gi|69270140|ref|ZP_00610315.1| Aminoacyl-tRNA synthetase, class Ia [Ferroplasma acidarmanus Fer1]
gi|16081845|ref|NP_394240.1|	37	34	1	gi|48430912|gb|AAT43777.1|	gi|48430912|gb|AAT43777.1|	0.786495755	66	190	181	0.952631579	1.00E-64	248	263820	Picrophilus torridus DSM 9790	Archaea;Euryarchaeota;Thermoplasmata;Thermoplasmatales;Picrophilaceae;Picrophilus	pyruvoyl-dependent arginine decarboxylase [Thermoplasma acidophilum DSM 1728]	hypothetical protein PTO1192 [Picrophilus torridus DSM 9790] >gi|48478264|ref|YP_023970.1| pyruvoyl-dependent arginine decarboxylase [Picrophilus torridus DSM 9790] >gi|62287053|sp|Q6KZS5|PDAD_PICTO Pyruvoyl-dependent arginine decarboxylase (PvlArgDC) [Contains: Pyruvoyl-dependent arginine decarboxylase beta subunit; Pyruvoyl-dependent arginine decarboxylase alpha subunit]
gi|16081846|ref|NP_394241.1|	490	487	1	gi|68141169|gb|EAM94458.1|	gi|68141169|gb|EAM94458.1|	0.761947926	50	309	308	0.996763754	4.00E-90	334	333146	Ferroplasma acidarmanus Fer1	Archaea;Euryarchaeota;Thermoplasmata;Thermoplasmatales;Ferroplasmaceae;Ferroplasma	2-hydroxyacid dehydrogenase related protein [Thermoplasma acidophilum DSM 1728]	D-isomer specific 2-hydroxyacid dehydrogenase, catalytic domain:D-isomer specific 2-hydroxyacid dehydrogenase, NAD binding domain [Ferroplasma acidarmanus Fer1] >gi|69268083|ref|ZP_00608917.1| D-isomer specific 2-hydroxyacid dehydrogenase, catalytic domain:D-isomer specific 2-hydroxyacid dehydrogenase, NAD binding domain [Ferroplasma acidarmanus Fer1]
gi|16081847|ref|NP_394242.1|	19	15	1	gi|68141170|gb|EAM94459.1|	gi|68141170|gb|EAM94459.1|	0.761947926	46	497	498	1.002012072	4.00E-133	478	333146	Ferroplasma acidarmanus Fer1	Archaea;Euryarchaeota;Thermoplasmata;Thermoplasmatales;Ferroplasmaceae;Ferroplasma	benzoylformate decarboxylase related proten [Thermoplasma acidophilum DSM 1728]	Pyruvate decarboxylase [Ferroplasma acidarmanus Fer1] >gi|69268084|ref|ZP_00608918.1| Pyruvate decarboxylase [Ferroplasma acidarmanus Fer1]
gi|16081848|ref|NP_394243.1|	56	51	1	gi|68140734|gb|EAM94031.1|	gi|68140734|gb|EAM94031.1|	0.761947926	42	322	317	0.98447205	2.00E-73	278	333146	Ferroplasma acidarmanus Fer1	Archaea;Euryarchaeota;Thermoplasmata;Thermoplasmatales;Ferroplasmaceae;Ferroplasma	hypothetical protein Ta0781 [Thermoplasma acidophilum DSM 1728]	Oxidoreductase, N-terminal:Oxidoreductase, C-terminal [Ferroplasma acidarmanus Fer1] >gi|69268888|ref|ZP_00609520.1| Oxidoreductase, N-terminal:Oxidoreductase, C-terminal [Ferroplasma acidarmanus Fer1]
gi|16081849|ref|NP_394244.1|	14	9	1	gi|48430495|gb|AAT43360.1|	gi|48430495|gb|AAT43360.1|	0.786495755	54	440	350	0.795454545	2.00E-98	362	263820	Picrophilus torridus DSM 9790	Archaea;Euryarchaeota;Thermoplasmata;Thermoplasmatales;Picrophilaceae;Picrophilus	inorganic phosphate transport protein related protein [Thermoplasma acidophilum DSM 1728]	sugar transporter [Picrophilus torridus DSM 9790] >gi|48477847|ref|YP_023553.1| sugar transporter [Picrophilus torridus DSM 9790]
gi|16081852|ref|NP_394247.1|	5	3	1	gi|15622620|dbj|BAB66611.1|	gi|15622620|dbj|BAB66611.1|	0.42796386	28	196	121	0.617346939	1.00E-08	62	273063	Sulfolobus tokodaii str. 7	Archaea;Crenarchaeota;Thermoprotei;Sulfolobales;Sulfolobaceae;Sulfolobus	hypothetical protein Ta0785 [Thermoplasma acidophilum DSM 1728]	182aa long conserved hypothetical protein [Sulfolobus tokodaii str. 7] >gi|15921833|ref|NP_377502.1| hypothetical protein ST1539 [Sulfolobus tokodaii str. 7]
gi|16081854|ref|NP_394249.1|	15	13	1	gi|68140204|gb|EAM93511.1|	gi|68140204|gb|EAM93511.1|	0.761947926	25	1140	1150	1.00877193	4.00E-111	406	333146	Ferroplasma acidarmanus Fer1	Archaea;Euryarchaeota;Thermoplasmata;Thermoplasmatales;Ferroplasmaceae;Ferroplasma	chromosome segregation protein related ptotein [Thermoplasma acidophilum DSM 1728]	GTP-binding domain [Ferroplasma acidarmanus Fer1] >gi|69269644|ref|ZP_00610014.1| GTP-binding domain [Ferroplasma acidarmanus Fer1]
gi|16081855|ref|NP_394251.1|	78	65	1	gi|68139958|gb|EAM93271.1|	gi|68139958|gb|EAM93271.1|	0.761947926	46	591	567	0.959390863	1.00E-162	576	333146	Ferroplasma acidarmanus Fer1	Archaea;Euryarchaeota;Thermoplasmata;Thermoplasmatales;Ferroplasmaceae;Ferroplasma	amino acid transport protein related protein [Thermoplasma acidophilum DSM 1728]	Amino acid permease-associated region [Ferroplasma acidarmanus Fer1] >gi|69269974|ref|ZP_00610210.1| Amino acid permease-associated region [Ferroplasma acidarmanus Fer1]
gi|16081856|ref|NP_394253.1|	207	205	1	gi|48430619|gb|AAT43484.1|	gi|48430619|gb|AAT43484.1|	0.786495755	57	1047	1051	1.003820439	0	1181	263820	Picrophilus torridus DSM 9790	Archaea;Euryarchaeota;Thermoplasmata;Thermoplasmatales;Picrophilaceae;Picrophilus	carbamoyl-phosphate synthase large subunit [Thermoplasma acidophilum DSM 1728]	carbamoyl-phosphate synthase [Picrophilus torridus DSM 9790] >gi|48477971|ref|YP_023677.1| carbamoyl-phosphate synthase large subunit [Picrophilus torridus DSM 9790]
gi|16081857|ref|NP_394255.1|	260	256	1	gi|72397913|gb|AAZ72186.1|	gi|72397913|gb|AAZ72186.1|	0.544739256	33	499	450	0.901803607	5.00E-64	248	269797	Methanosarcina barkeri str. fusaro	Archaea;Euryarchaeota;Methanomicrobia;Methanosarcinales;Methanosarcinaceae;Methanosarcina	multidrug resistance protein related protein [Thermoplasma acidophilum DSM 1728]	efflux PumP antibiotic resistance protein [Methanosarcina barkeri str. fusaro] >gi|73670751|ref|YP_306766.1| efflux PumP antibiotic resistance protein [Methanosarcina barkeri str. fusaro]
gi|16081858|ref|NP_394257.1|	14	10	1	gi|13815875|gb|AAK42698.1|	gi|13815875|gb|AAK42698.1|	0.42796386	47	211	200	0.947867299	1.00E-49	198	273057	Sulfolobus solfataricus P2	Archaea;Crenarchaeota;Thermoprotei;Sulfolobales;Sulfolobaceae;Sulfolobus	sugar fermentation stimulation protein [Thermoplasma acidophilum DSM 1728]	Sugar fermentation stimulation protein (sfsA) [Sulfolobus solfataricus P2] >gi|15899303|ref|NP_343908.1| sugar fermentation stimulation protein [Sulfolobus solfataricus P2] >gi|17433226|sp|Q97VP5|SFSA_SULSO Sugar fermentation stimulation protein homolog >gi|25319898|pir||C90430 sugar fermentation stimulation protein (sfsA) [imported] - Sulfolobus solfataricus
gi|16081859|ref|NP_394258.1|	6	4	1	gi|15623503|dbj|BAB67491.1|	gi|15623503|dbj|BAB67491.1|	0.42796386	29	286	258	0.902097902	2.00E-31	139	273063	Sulfolobus tokodaii str. 7	Archaea;Crenarchaeota;Thermoprotei;Sulfolobales;Sulfolobaceae;Sulfolobus	hypothetical protein Ta0796 [Thermoplasma acidophilum DSM 1728]	289aa long conserved hypothetical protein [Sulfolobus tokodaii str. 7] >gi|15922713|ref|NP_378382.1| hypothetical protein ST2382 [Sulfolobus tokodaii str. 7]
gi|16081861|ref|NP_394261.1|	155	153	1	gi|48430937|gb|AAT43802.1|	gi|48430937|gb|AAT43802.1|	0.786495755	58	698	691	0.989971347	0	797	263820	Picrophilus torridus DSM 9790	Archaea;Euryarchaeota;Thermoplasmata;Thermoplasmatales;Picrophilaceae;Picrophilus	DNA replication licensing factor MCM related protein [Thermoplasma acidophilum DSM 1728]	cell division control protein (mcm family) [Picrophilus torridus DSM 9790] >gi|48478289|ref|YP_023995.1| cell division control protein (mcm family) [Picrophilus torridus DSM 9790]
gi|16081862|ref|NP_394262.1|	14	12	2	gi|48430938|gb|AAT43803.1|	gi|48430938|gb|AAT43803.1|	0.786495755	56	100	96	0.96	7.00E-26	118	263820	Picrophilus torridus DSM 9790	Archaea;Euryarchaeota;Thermoplasmata;Thermoplasmatales;Picrophilaceae;Picrophilus	hypothetical protein Ta0800 [Thermoplasma acidophilum DSM 1728]	hypothetical protein PTO1218 [Picrophilus torridus DSM 9790] >gi|48478290|ref|YP_023996.1| hypothetical protein PTO1218 [Picrophilus torridus DSM 9790]
gi|16081863|ref|NP_394263.1|	150	148	2	gi|55773236|dbj|BAD71677.1|	gi|55773236|dbj|BAD71677.1|	0.032300051	33	229	220	0.96069869	1.00E-27	126	300852	Thermus thermophilus HB8	Bacteria;Deinococcus-Thermus;Deinococci;Thermales;Thermaceae;Thermus	ubiquinone/menaquinone methyltransferase related protein [Thermoplasma acidophilum DSM 1728]	ubiquinone/menaquinone biosynthesis methyltransferase [Thermus thermophilus HB8] >gi|55981823|ref|YP_145120.1| ubiquinone/menaquinone biosynthesis methyltransferase [Thermus thermophilus HB8]
gi|16081864|ref|NP_394265.1|	361	358	1	gi|48430064|gb|AAT42929.1|	gi|48430064|gb|AAT42929.1|	0.786495755	39	322	300	0.931677019	7.00E-55	217	263820	Picrophilus torridus DSM 9790	Archaea;Euryarchaeota;Thermoplasmata;Thermoplasmatales;Picrophilaceae;Picrophilus	anthranilate phosphoribosyltransferase [Thermoplasma acidophilum DSM 1728]	anthranilate phosphoribosyltransferase [Picrophilus torridus DSM 9790] >gi|73920141|sp|Q6L273|TRPD_PICTO Anthranilate phosphoribosyltransferase >gi|48477416|ref|YP_023122.1| anthranilate phosphoribosyltransferase [Picrophilus torridus DSM 9790]
gi|16081865|ref|NP_394268.1|	488	486	1	gi|68140288|gb|EAM93593.1|	gi|68140288|gb|EAM93593.1|	0.761947926	52	183	180	0.983606557	2.00E-48	194	333146	Ferroplasma acidarmanus Fer1	Archaea;Euryarchaeota;Thermoplasmata;Thermoplasmatales;Ferroplasmaceae;Ferroplasma	anthranilate synthase component II [Thermoplasma acidophilum DSM 1728]	Glutamine amidotransferase of anthranilate synthase [Ferroplasma acidarmanus Fer1] >gi|69269563|ref|ZP_00609964.1| Glutamine amidotransferase of anthranilate synthase [Ferroplasma acidarmanus Fer1]
gi|16081866|ref|NP_394269.1|	165	163	1	gi|48430060|gb|AAT42925.1|	gi|48430060|gb|AAT42925.1|	0.786495755	38	237	237	1	6.00E-39	163	263820	Picrophilus torridus DSM 9790	Archaea;Euryarchaeota;Thermoplasmata;Thermoplasmatales;Picrophilaceae;Picrophilus	indole-3-glycerol-phosphate synthase [Thermoplasma acidophilum DSM 1728]	indole-3-glycerol phosphate synthase [Picrophilus torridus DSM 9790] >gi|73920137|sp|Q6L277|TRPC_PICTO Indole-3-glycerol phosphate synthase (IGPS) >gi|48477412|ref|YP_023118.1| indole-3-glycerol-phosphate synthase [Picrophilus torridus DSM 9790]
gi|16081867|ref|NP_394270.1|	500	498	1	gi|48430052|gb|AAT42917.1|	gi|48430052|gb|AAT42917.1|	0.786495755	71	493	490	0.993914807	0	744	263820	Picrophilus torridus DSM 9790	Archaea;Euryarchaeota;Thermoplasmata;Thermoplasmatales;Picrophilaceae;Picrophilus	probable aldehyde dehydrogenase [Thermoplasma acidophilum DSM 1728]	succinate-semialdehyde dehydrogenase [NADP+] [Picrophilus torridus DSM 9790] >gi|48477404|ref|YP_023110.1| succinate-semialdehyde dehydrogenase [NADP+] [Picrophilus torridus DSM 9790]
gi|16081868|ref|NP_394271.1|	87	82	1	gi|77996039|gb|ABB14938.1|	gi|77996039|gb|ABB14938.1|	0.040464065	52	603	598	0.991708126	4.00E-173	611	246194	Carboxydothermus hydrogenoformans Z-2901	Bacteria;Firmicutes;Clostridia;Clostridiales;Peptococcaceae;Carboxydothermus	probable aldehyde ferredoxin oxidoreductase [Thermoplasma acidophilum DSM 1728]	aldehyde ferredoxin oxidoreductase, tungsten-containing [Carboxydothermus hydrogenoformans Z-2901] >gi|78043924|ref|YP_359643.1| aldehyde ferredoxin oxidoreductase, tungsten-containing [Carboxydothermus hydrogenoformans Z-2901]
gi|16081869|ref|NP_394272.1|	429	426	1	gi|68139991|gb|EAM93304.1|	gi|68139991|gb|EAM93304.1|	0.761947926	43	387	381	0.984496124	1.00E-91	340	333146	Ferroplasma acidarmanus Fer1	Archaea;Euryarchaeota;Thermoplasmata;Thermoplasmatales;Ferroplasmaceae;Ferroplasma	glycine hydroxymethyltransferase related protein [Thermoplasma acidophilum DSM 1728]	Glycine hydroxymethyltransferase [Ferroplasma acidarmanus Fer1] >gi|69270007|ref|ZP_00610243.1| Glycine hydroxymethyltransferase [Ferroplasma acidarmanus Fer1]
gi|16081870|ref|NP_394273.1|	7	4	1	gi|48430579|gb|AAT43444.1|	gi|48430579|gb|AAT43444.1|	0.786495755	42	362	360	0.994475138	4.00E-76	288	263820	Picrophilus torridus DSM 9790	Archaea;Euryarchaeota;Thermoplasmata;Thermoplasmatales;Picrophilaceae;Picrophilus	hypothetical protein Ta0812 [Thermoplasma acidophilum DSM 1728]	inosine-5'-monophosphate dehydrogenase [Picrophilus torridus DSM 9790] >gi|48477931|ref|YP_023637.1| inosine-5'-monophosphate dehydrogenase [Picrophilus torridus DSM 9790]
gi|16081871|ref|NP_394274.1|	261	258	1	gi|48430580|gb|AAT43445.1|	gi|48430580|gb|AAT43445.1|	0.786495755	56	455	457	1.004395604	6.00E-150	533	263820	Picrophilus torridus DSM 9790	Archaea;Euryarchaeota;Thermoplasmata;Thermoplasmatales;Picrophilaceae;Picrophilus	hypothetical protein Ta0813 [Thermoplasma acidophilum DSM 1728]	zinc metalloprotease [Picrophilus torridus DSM 9790] >gi|48477932|ref|YP_023638.1| zinc metalloprotease [Picrophilus torridus DSM 9790]
gi|16081872|ref|NP_394275.1|	22	19	1	gi|48430581|gb|AAT43446.1|	gi|48430581|gb|AAT43446.1|	0.786495755	40	430	416	0.96744186	1.00E-84	316	263820	Picrophilus torridus DSM 9790	Archaea;Euryarchaeota;Thermoplasmata;Thermoplasmatales;Picrophilaceae;Picrophilus	hypothetical protein Ta0814 [Thermoplasma acidophilum DSM 1728]	PmbA protein [Picrophilus torridus DSM 9790] >gi|48477933|ref|YP_023639.1| PmbA protein [Picrophilus torridus DSM 9790]
gi|16081873|ref|NP_394276.1|	84	80	1	gi|48430582|gb|AAT43447.1|	gi|48430582|gb|AAT43447.1|	0.786495755	45	780	788	1.01025641	0	674	263820	Picrophilus torridus DSM 9790	Archaea;Euryarchaeota;Thermoplasmata;Thermoplasmatales;Picrophilaceae;Picrophilus	tricorn protease interacting factor F3 [Thermoplasma acidophilum DSM 1728]	tricorn protease interacting factor F2 [Picrophilus torridus DSM 9790] >gi|48477934|ref|YP_023640.1| tricorn protease interacting factor F2 [Picrophilus torridus DSM 9790]
gi|16081874|ref|NP_394277.1|	206	205	1	gi|13814196|gb|AAK41280.1|	gi|13814196|gb|AAK41280.1|	0.42796386	57	548	547	0.998175182	0	660	273057	Sulfolobus solfataricus P2	Archaea;Crenarchaeota;Thermoprotei;Sulfolobales;Sulfolobaceae;Sulfolobus	pyruvate dehydrogenase [Thermoplasma acidophilum DSM 1728]	Acetolactate synthase large subunit homolog (ilvB-3) [Sulfolobus solfataricus P2] >gi|15897885|ref|NP_342490.1| pyruvate dehydrogenase [Sulfolobus solfataricus P2]
gi|16081875|ref|NP_394278.1|	9	5	1	gi|48430676|gb|AAT43541.1|	gi|48430676|gb|AAT43541.1|	0.786495755	44	168	130	0.773809524	6.00E-32	139	263820	Picrophilus torridus DSM 9790	Archaea;Euryarchaeota;Thermoplasmata;Thermoplasmatales;Picrophilaceae;Picrophilus	hypothetical protein Ta0817 [Thermoplasma acidophilum DSM 1728]	acetyltransferase [Picrophilus torridus DSM 9790] >gi|48478028|ref|YP_023734.1| acetyltransferase [Picrophilus torridus DSM 9790]
gi|16081876|ref|NP_394279.1|	82	80	1	gi|5106173|dbj|BAA81484.1|	gi|5106173|dbj|BAA81484.1|	0.409213092	46	563	549	0.975133215	9.00E-135	483	272557	Aeropyrum pernix K1	Archaea;Crenarchaeota;Thermoprotei;Desulfurococcales;Desulfurococcaceae;Aeropyrum	hypothetical protein Ta0818 [Thermoplasma acidophilum DSM 1728]	560aa long hypothetical protein [Aeropyrum pernix K1] >gi|14602086|ref|NP_148633.1| hypothetical protein APE2468 [Aeropyrum pernix K1]
gi|16081877|ref|NP_394280.1|	499	496	1	gi|15622907|dbj|BAB66897.1|	gi|15622907|dbj|BAB66897.1|	0.42796386	56	391	381	0.974424552	3.00E-118	428	273063	Sulfolobus tokodaii str. 7	Archaea;Crenarchaeota;Thermoprotei;Sulfolobales;Sulfolobaceae;Sulfolobus	citrate synthase [Thermoplasma acidophilum DSM 1728]	378aa long hypothetical citrate synthase [Sulfolobus tokodaii str. 7] >gi|15922119|ref|NP_377788.1| citrate synthase [Sulfolobus tokodaii str. 7] >gi|71041779|pdb|1VGM|B Chain B, Crystal Structure Of An Isozyme Of Citrate Synthase From Sulfolbus Tokodaii Strain7 >gi|71041778|pdb|1VGM|A Chain A, Crystal Structure Of An Isozyme Of Citrate Synthase From Sulfolbus Tokodaii Strain7
gi|16081878|ref|NP_394281.1|	66	64	1	gi|5106173|dbj|BAA81484.1|	gi|5106173|dbj|BAA81484.1|	0.409213092	50	598	542	0.906354515	9.00E-152	540	272557	Aeropyrum pernix K1	Archaea;Crenarchaeota;Thermoprotei;Desulfurococcales;Desulfurococcaceae;Aeropyrum	hypothetical protein Ta0820 [Thermoplasma acidophilum DSM 1728]	560aa long hypothetical protein [Aeropyrum pernix K1] >gi|14602086|ref|NP_148633.1| hypothetical protein APE2468 [Aeropyrum pernix K1]
gi|16081880|ref|NP_394283.1|	394	390	1	gi|68141291|gb|EAM94580.1|	gi|68141291|gb|EAM94580.1|	0.761947926	43	269	250	0.92936803	4.00E-55	217	333146	Ferroplasma acidarmanus Fer1	Archaea;Euryarchaeota;Thermoplasmata;Thermoplasmatales;Ferroplasmaceae;Ferroplasma	3-oxoacyl-[acyl-carrier-protein] reductase related protein [Thermoplasma acidophilum DSM 1728]	Short-chain dehydrogenase/reductase SDR [Ferroplasma acidarmanus Fer1] >gi|69268205|ref|ZP_00609039.1| Short-chain dehydrogenase/reductase SDR [Ferroplasma acidarmanus Fer1]
gi|16081881|ref|NP_394284.1|	9	6	1	gi|68141210|gb|EAM94499.1|	gi|68141210|gb|EAM94499.1|	0.761947926	49	190	189	0.994736842	1.00E-44	181	333146	Ferroplasma acidarmanus Fer1	Archaea;Euryarchaeota;Thermoplasmata;Thermoplasmatales;Ferroplasmaceae;Ferroplasma	hypothetical protein Ta0823 [Thermoplasma acidophilum DSM 1728]	Phosphoglycerate/bisphosphoglycerate mutase [Ferroplasma acidarmanus Fer1] >gi|69268124|ref|ZP_00608958.1| Phosphoglycerate/bisphosphoglycerate mutase [Ferroplasma acidarmanus Fer1]
gi|16081882|ref|NP_394285.1|	259	256	1	gi|68140132|gb|EAM93440.1|	gi|68140132|gb|EAM93440.1|	0.761947926	53	360	351	0.975	3.00E-110	401	333146	Ferroplasma acidarmanus Fer1	Archaea;Euryarchaeota;Thermoplasmata;Thermoplasmatales;Ferroplasmaceae;Ferroplasma	chorismate synthase [Thermoplasma acidophilum DSM 1728]	Chorismate synthase [Ferroplasma acidarmanus Fer1] >gi|69269714|ref|ZP_00610055.1| Chorismate synthase [Ferroplasma acidarmanus Fer1]
gi|16081883|ref|NP_394286.1|	349	347	1	gi|48430936|gb|AAT43801.1|	gi|48430936|gb|AAT43801.1|	0.786495755	59	324	307	0.947530864	8.00E-107	389	263820	Picrophilus torridus DSM 9790	Archaea;Euryarchaeota;Thermoplasmata;Thermoplasmatales;Picrophilaceae;Picrophilus	glucose kinase related protein [Thermoplasma acidophilum DSM 1728]	glucokinase [Picrophilus torridus DSM 9790] >gi|48478288|ref|YP_023994.1| glucokinase [Picrophilus torridus DSM 9790]
gi|16081886|ref|NP_394289.1|	2	1	1	gi|48430306|gb|AAT43171.1|	gi|48430306|gb|AAT43171.1|	0.786495755	67	216	202	0.935185185	5.00E-80	299	263820	Picrophilus torridus DSM 9790	Archaea;Euryarchaeota;Thermoplasmata;Thermoplasmatales;Picrophilaceae;Picrophilus	hypothetical protein Ta0828 [Thermoplasma acidophilum DSM 1728]	type II restriction modification system, restriction subunit [Picrophilus torridus DSM 9790] >gi|48477658|ref|YP_023364.1| type II restriction modification system, restriction subunit [Picrophilus torridus DSM 9790]
gi|16081887|ref|NP_394290.1|	25	24	1	gi|48430305|gb|AAT43170.1|	gi|48430305|gb|AAT43170.1|	0.786495755	76	309	309	1	7.00E-142	506	263820	Picrophilus torridus DSM 9790	Archaea;Euryarchaeota;Thermoplasmata;Thermoplasmatales;Picrophilaceae;Picrophilus	hypothetical protein Ta0829 [Thermoplasma acidophilum DSM 1728]	type II restriction modification system, methylation subunit [Picrophilus torridus DSM 9790] >gi|48477657|ref|YP_023363.1| type II restriction modification system, methylation subunit [Picrophilus torridus DSM 9790]
gi|16081888|ref|NP_394291.1|	67	58	1	gi|13816539|gb|AAK43219.1|	gi|13816539|gb|AAK43219.1|	0.42796386	58	293	284	0.969283276	4.00E-97	357	273057	Sulfolobus solfataricus P2	Archaea;Crenarchaeota;Thermoprotei;Sulfolobales;Sulfolobaceae;Sulfolobus	proline iminopeptidase [Thermoplasma acidophilum DSM 1728]	Tricorn protease interacting factor F1 [Sulfolobus solfataricus P2] >gi|20138848|sp|Q97UA2|PIP_SULSO Proline iminopeptidase (PIP) (Prolyl aminopeptidase) (PAP) (Tricorn protease-interacting factor F1) >gi|15899824|ref|NP_344429.1| Tricorn protease interacting factor F1 [Sulfolobus solfataricus P2]
gi|16081889|ref|NP_394292.1|	7	6	2	gi|5105662|dbj|BAA80974.1|	gi|13815809|gb|AAK42640.1|	0.42796386	40	140	136	0.971428571	3.00E-22	106	273057	Sulfolobus solfataricus P2	Archaea;Crenarchaeota;Thermoprotei;Sulfolobales;Sulfolobaceae;Sulfolobus	hypothetical protein Ta0831 [Thermoplasma acidophilum DSM 1728]	Conserved hypothetical protein [Sulfolobus solfataricus P2] >gi|15899245|ref|NP_343850.1| hypothetical protein SSO2507 [Sulfolobus solfataricus P2]
gi|16081890|ref|NP_394294.1|	56	52	1	gi|77995423|gb|ABB14322.1|	gi|77995423|gb|ABB14322.1|	0.040464065	37	591	556	0.940778342	5.00E-94	348	246194	Carboxydothermus hydrogenoformans Z-2901	Bacteria;Firmicutes;Clostridia;Clostridiales;Peptococcaceae;Carboxydothermus	tungsten-containing aldehyde ferredoxin oxidoreductase related protein [Thermoplasma acidophilum DSM 1728]	aldehyde ferredoxin oxidoreductase, tungsten-containing [Carboxydothermus hydrogenoformans Z-2901] >gi|78043308|ref|YP_360567.1| aldehyde ferredoxin oxidoreductase, tungsten-containing [Carboxydothermus hydrogenoformans Z-2901]
gi|16081891|ref|NP_394295.1|	15	13	1	gi|48431100|gb|AAT43965.1|	gi|48431100|gb|AAT43965.1|	0.786495755	48	674	652	0.96735905	1.00E-162	576	263820	Picrophilus torridus DSM 9790	Archaea;Euryarchaeota;Thermoplasmata;Thermoplasmatales;Picrophilaceae;Picrophilus	ski2-like helicase [Thermoplasma acidophilum DSM 1728]	helicase involved in UV-protection [Picrophilus torridus DSM 9790] >gi|48478452|ref|YP_024158.1| ski2-like helicase [Picrophilus torridus DSM 9790]
gi|16081892|ref|NP_394296.1|	48	45	1	gi|68140192|gb|EAM93499.1|	gi|68140192|gb|EAM93499.1|	0.761947926	40	306	305	0.996732026	2.00E-51	205	333146	Ferroplasma acidarmanus Fer1	Archaea;Euryarchaeota;Thermoplasmata;Thermoplasmatales;Ferroplasmaceae;Ferroplasma	hypothetical protein Ta0836 [Thermoplasma acidophilum DSM 1728]	Protein of unknown function Met10 [Ferroplasma acidarmanus Fer1] >gi|69269632|ref|ZP_00610002.1| Protein of unknown function Met10 [Ferroplasma acidarmanus Fer1]
gi|16081893|ref|NP_394297.1|	289	287	1	gi|48431199|gb|AAT44064.1|	gi|48431199|gb|AAT44064.1|	0.786495755	46	435	433	0.995402299	3.00E-107	392	263820	Picrophilus torridus DSM 9790	Archaea;Euryarchaeota;Thermoplasmata;Thermoplasmatales;Picrophilaceae;Picrophilus	NADH peroxidase related protein [Thermoplasma acidophilum DSM 1728]	NADH dehydrogenase [Picrophilus torridus DSM 9790] >gi|48478551|ref|YP_024257.1| NADH dehydrogenase [Picrophilus torridus DSM 9790]
gi|16081894|ref|NP_394298.1|	66	62	1	gi|48430914|gb|AAT43779.1|	gi|48430914|gb|AAT43779.1|	0.786495755	56	894	898	1.004474273	0	1033	263820	Picrophilus torridus DSM 9790	Archaea;Euryarchaeota;Thermoplasmata;Thermoplasmatales;Picrophilaceae;Picrophilus	Large helicase related protein [Thermoplasma acidophilum DSM 1728]	ATP-dependent RNA helicase [Picrophilus torridus DSM 9790] >gi|48478266|ref|YP_023972.1| ATP-dependent RNA helicase [Picrophilus torridus DSM 9790]
gi|16081895|ref|NP_394299.1|	3	1	1	gi|68139754|gb|EAM93078.1|	gi|68139754|gb|EAM93078.1|	0.761947926	28	565	394	0.697345133	4.00E-35	153	333146	Ferroplasma acidarmanus Fer1	Archaea;Euryarchaeota;Thermoplasmata;Thermoplasmatales;Ferroplasmaceae;Ferroplasma	hypothetical protein Ta0839 [Thermoplasma acidophilum DSM 1728]	Peptidase M50 [Ferroplasma acidarmanus Fer1] >gi|69270399|ref|ZP_00610431.1| Peptidase M50 [Ferroplasma acidarmanus Fer1]
gi|16081896|ref|NP_394300.1|	168	166	1	gi|48430176|gb|AAT43041.1|	gi|48430176|gb|AAT43041.1|	0.786495755	81	745	741	0.994630872	0	1206	263820	Picrophilus torridus DSM 9790	Archaea;Euryarchaeota;Thermoplasmata;Thermoplasmatales;Picrophilaceae;Picrophilus	VAT ATPase (VCP-like ATPase) [Thermoplasma acidophilum DSM 1728]	cell division cycle protein 48 [Picrophilus torridus DSM 9790] >gi|48477528|ref|YP_023234.1| cell division cycle protein 48 [Picrophilus torridus DSM 9790]
gi|16081897|ref|NP_394301.1|	179	177	1	gi|68141066|gb|EAM94357.1|	gi|68141066|gb|EAM94357.1|	0.761947926	56	336	337	1.00297619	1.00E-107	392	333146	Ferroplasma acidarmanus Fer1	Archaea;Euryarchaeota;Thermoplasmata;Thermoplasmatales;Ferroplasmaceae;Ferroplasma	alcohol dehydrogenase related protein [Thermoplasma acidophilum DSM 1728]	Zinc-containing alcohol dehydrogenase superfamily [Ferroplasma acidarmanus Fer1] >gi|69268324|ref|ZP_00609107.1| Zinc-containing alcohol dehydrogenase superfamily [Ferroplasma acidarmanus Fer1]
gi|16081898|ref|NP_394302.1|	18	16	1	gi|48430699|gb|AAT43564.1|	gi|48430699|gb|AAT43564.1|	0.786495755	51	132	127	0.962121212	2.00E-33	143	263820	Picrophilus torridus DSM 9790	Archaea;Euryarchaeota;Thermoplasmata;Thermoplasmatales;Picrophilaceae;Picrophilus	hypothetical protein Ta0842 [Thermoplasma acidophilum DSM 1728]	iron-dependent repressor [Picrophilus torridus DSM 9790] >gi|48478051|ref|YP_023757.1| iron-dependent repressor [Picrophilus torridus DSM 9790]
gi|16081899|ref|NP_394303.1|	4	2	1	gi|48430583|gb|AAT43448.1|	gi|48430583|gb|AAT43448.1|	0.786495755	73	56	53	0.946428571	9.00E-14	78	263820	Picrophilus torridus DSM 9790	Archaea;Euryarchaeota;Thermoplasmata;Thermoplasmatales;Picrophilaceae;Picrophilus	hypothetical protein Ta0843 [Thermoplasma acidophilum DSM 1728]	hypothetical protein PTO0863 [Picrophilus torridus DSM 9790] >gi|48477935|ref|YP_023641.1| hypothetical protein PTO0863 [Picrophilus torridus DSM 9790]
gi|16081900|ref|NP_394304.1|	355	352	1	gi|68141110|gb|EAM94401.1|	gi|68141110|gb|EAM94401.1|	0.761947926	45	261	250	0.957854406	5.00E-55	217	333146	Ferroplasma acidarmanus Fer1	Archaea;Euryarchaeota;Thermoplasmata;Thermoplasmatales;Ferroplasmaceae;Ferroplasma	molybdopterin biosynthesis protein moeB related protein [Thermoplasma acidophilum DSM 1728]	UBA/THIF-type NAD/FAD binding fold:MoeZ/MoeB [Ferroplasma acidarmanus Fer1] >gi|69268368|ref|ZP_00609151.1| UBA/THIF-type NAD/FAD binding fold:MoeZ/MoeB [Ferroplasma acidarmanus Fer1]
gi|16081901|ref|NP_394305.1|	75	73	1	gi|48430828|gb|AAT43693.1|	gi|48430828|gb|AAT43693.1|	0.786495755	48	208	195	0.9375	3.00E-51	204	263820	Picrophilus torridus DSM 9790	Archaea;Euryarchaeota;Thermoplasmata;Thermoplasmatales;Picrophilaceae;Picrophilus	hypothetical protein Ta0845 [Thermoplasma acidophilum DSM 1728]	phosphoglycolate phosphatase [Picrophilus torridus DSM 9790] >gi|48478180|ref|YP_023886.1| phosphoglycolate phosphatase [Picrophilus torridus DSM 9790]
gi|16081903|ref|NP_394308.1|	158	156	1	gi|48430700|gb|AAT43565.1|	gi|48430700|gb|AAT43565.1|	0.786495755	54	141	128	0.907801418	2.00E-35	149	263820	Picrophilus torridus DSM 9790	Archaea;Euryarchaeota;Thermoplasmata;Thermoplasmatales;Picrophilaceae;Picrophilus	hypothetical protein Ta0848 [Thermoplasma acidophilum DSM 1728]	hypothetical phosphodiesterase [Picrophilus torridus DSM 9790] >gi|48478052|ref|YP_023758.1| hypothetical phosphodiesterase [Picrophilus torridus DSM 9790]
gi|16081904|ref|NP_394309.1|	27	24	1	gi|48430143|gb|AAT43008.1|	gi|48430143|gb|AAT43008.1|	0.786495755	50	871	789	0.905855339	0	815	263820	Picrophilus torridus DSM 9790	Archaea;Euryarchaeota;Thermoplasmata;Thermoplasmatales;Picrophilaceae;Picrophilus	alanyl-tRNA synthetase [Thermoplasma acidophilum DSM 1728]	alanyl-tRNA synthetase [Picrophilus torridus DSM 9790] >gi|74568036|sp|Q6L1Z4|SYA_PICTO Alanyl-tRNA synthetase (Alanine--tRNA ligase) (AlaRS) >gi|48477495|ref|YP_023201.1| alanyl-tRNA synthetase [Picrophilus torridus DSM 9790]
gi|16081906|ref|NP_394311.1|	45	41	1	gi|48431061|gb|AAT43926.1|	gi|48431061|gb|AAT43926.1|	0.786495755	46	255	224	0.878431373	2.00E-51	205	263820	Picrophilus torridus DSM 9790	Archaea;Euryarchaeota;Thermoplasmata;Thermoplasmatales;Picrophilaceae;Picrophilus	hypothetical protein Ta0852 [Thermoplasma acidophilum DSM 1728]	protein-L-isoaspartate O-methyltransferase [Picrophilus torridus DSM 9790] >gi|48478413|ref|YP_024119.1| protein-L-isoaspartate O-methyltransferase [Picrophilus torridus DSM 9790]
gi|16081907|ref|NP_394312.1|	37	23	1	gi|68140324|gb|EAM93628.1|	gi|68140324|gb|EAM93628.1|	0.761947926	46	487	488	1.002053388	2.00E-116	423	333146	Ferroplasma acidarmanus Fer1	Archaea;Euryarchaeota;Thermoplasmata;Thermoplasmatales;Ferroplasmaceae;Ferroplasma	ethanolamine permease related protein [Thermoplasma acidophilum DSM 1728]	Amino acid permease-associated region [Ferroplasma acidarmanus Fer1] >gi|69269425|ref|ZP_00609861.1| Amino acid permease-associated region [Ferroplasma acidarmanus Fer1]
gi|16081908|ref|NP_394313.1|	237	234	1	gi|68140865|gb|EAM94160.1|	gi|68140865|gb|EAM94160.1|	0.761947926	63	182	182	1	7.00E-60	232	333146	Ferroplasma acidarmanus Fer1	Archaea;Euryarchaeota;Thermoplasmata;Thermoplasmatales;Ferroplasmaceae;Ferroplasma	probable phosphoheptose isomerase [Thermoplasma acidophilum DSM 1728]	Phosphoheptose isomerase [Ferroplasma acidarmanus Fer1] >gi|69268766|ref|ZP_00609436.1| Phosphoheptose isomerase [Ferroplasma acidarmanus Fer1]
gi|16081910|ref|NP_394315.1|	5	2	1	gi|48431218|gb|AAT44083.1|	gi|48431218|gb|AAT44083.1|	0.786495755	40	276	266	0.963768116	1.00E-52	209	263820	Picrophilus torridus DSM 9790	Archaea;Euryarchaeota;Thermoplasmata;Thermoplasmatales;Picrophilaceae;Picrophilus	hypothetical membrane protein [Thermoplasma acidophilum DSM 1728]	multi drug ABC transporter permease protein [Picrophilus torridus DSM 9790] >gi|48478570|ref|YP_024276.1| multi drug ABC transporter permease protein [Picrophilus torridus DSM 9790]
gi|16081911|ref|NP_394316.1|	500	493	1	gi|48431219|gb|AAT44084.1|	gi|48431219|gb|AAT44084.1|	0.786495755	45	297	286	0.962962963	8.00E-66	253	263820	Picrophilus torridus DSM 9790	Archaea;Euryarchaeota;Thermoplasmata;Thermoplasmatales;Picrophilaceae;Picrophilus	ABC transporter cdd4-like protein ScnF related protein [Thermoplasma acidophilum DSM 1728]	multi drug ABC transporter ATP binding protein [Picrophilus torridus DSM 9790] >gi|48478571|ref|YP_024277.1| multi drug ABC transporter ATP binding protein [Picrophilus torridus DSM 9790]
gi|16081912|ref|NP_394317.1|	29	27	1	gi|68140691|gb|EAM93988.1|	gi|68140691|gb|EAM93988.1|	0.761947926	37	303	261	0.861386139	7.00E-44	180	333146	Ferroplasma acidarmanus Fer1	Archaea;Euryarchaeota;Thermoplasmata;Thermoplasmatales;Ferroplasmaceae;Ferroplasma	glycerate dehydrogenase [Thermoplasma acidophilum DSM 1728]	D-isomer specific 2-hydroxyacid dehydrogenase, NAD binding domain [Ferroplasma acidarmanus Fer1] >gi|69268845|ref|ZP_00609477.1| D-isomer specific 2-hydroxyacid dehydrogenase, NAD binding domain [Ferroplasma acidarmanus Fer1]
gi|16081913|ref|NP_394318.1|	4	1	1	gi|68141284|gb|EAM94573.1|	gi|68141284|gb|EAM94573.1|	0.761947926	29	268	166	0.619402985	4.00E-13	78	333146	Ferroplasma acidarmanus Fer1	Archaea;Euryarchaeota;Thermoplasmata;Thermoplasmatales;Ferroplasmaceae;Ferroplasma	hypothetical protein Ta0859 [Thermoplasma acidophilum DSM 1728]	unknown product [Ferroplasma acidarmanus Fer1] >gi|69268198|ref|ZP_00609032.1| unknown product [Ferroplasma acidarmanus Fer1]
gi|16081914|ref|NP_394320.1|	101	98	1	gi|13816675|gb|AAK43325.1|	gi|13816675|gb|AAK43325.1|	0.42796386	47	317	318	1.003154574	3.00E-73	278	273057	Sulfolobus solfataricus P2	Archaea;Crenarchaeota;Thermoprotei;Sulfolobales;Sulfolobaceae;Sulfolobus	heat shock protein HtpX [Thermoplasma acidophilum DSM 1728]	Heat shock protein (htpX-2) [Sulfolobus solfataricus P2] >gi|24211838|sp|Q97TZ9|HTPX2_SULSO Probable protease htpX homolog 2 >gi|15899930|ref|NP_344535.1| heat shock protein HtpX [Sulfolobus solfataricus P2]
gi|16081915|ref|NP_394321.1|	4	1	1	gi|48431107|gb|AAT43972.1|	gi|48431107|gb|AAT43972.1|	0.786495755	30	689	598	0.867924528	7.00E-76	288	263820	Picrophilus torridus DSM 9790	Archaea;Euryarchaeota;Thermoplasmata;Thermoplasmatales;Picrophilaceae;Picrophilus	hypothetical membrane protein [Thermoplasma acidophilum DSM 1728]	transporter [Picrophilus torridus DSM 9790] >gi|48478459|ref|YP_024165.1| transporter [Picrophilus torridus DSM 9790]
gi|16081916|ref|NP_394322.1|	8	4	1	gi|48431107|gb|AAT43972.1|	gi|48431107|gb|AAT43972.1|	0.786495755	28	639	458	0.716744914	3.00E-47	193	263820	Picrophilus torridus DSM 9790	Archaea;Euryarchaeota;Thermoplasmata;Thermoplasmatales;Picrophilaceae;Picrophilus	hypothetical membrane protein [Thermoplasma acidophilum DSM 1728]	transporter [Picrophilus torridus DSM 9790] >gi|48478459|ref|YP_024165.1| transporter [Picrophilus torridus DSM 9790]
gi|16081917|ref|NP_394323.1|	42	40	1	gi|68140710|gb|EAM94007.1|	gi|68140710|gb|EAM94007.1|	0.761947926	44	124	125	1.008064516	7.00E-28	124	333146	Ferroplasma acidarmanus Fer1	Archaea;Euryarchaeota;Thermoplasmata;Thermoplasmatales;Ferroplasmaceae;Ferroplasma	small heat shock protein (hsp20) related protein [Thermoplasma acidophilum DSM 1728]	Heat shock protein Hsp20 [Ferroplasma acidarmanus Fer1] >gi|69268864|ref|ZP_00609496.1| Heat shock protein Hsp20 [Ferroplasma acidarmanus Fer1]
gi|16081918|ref|NP_394324.1|	340	338	1	gi|68140730|gb|EAM94027.1|	gi|68140730|gb|EAM94027.1|	0.761947926	53	504	497	0.986111111	2.00E-155	552	333146	Ferroplasma acidarmanus Fer1	Archaea;Euryarchaeota;Thermoplasmata;Thermoplasmatales;Ferroplasmaceae;Ferroplasma	ABC transporter related protein [Thermoplasma acidophilum DSM 1728]	ABC1 [Ferroplasma acidarmanus Fer1] >gi|69268884|ref|ZP_00609516.1| ABC1 [Ferroplasma acidarmanus Fer1]
gi|16081919|ref|NP_394325.1|	255	253	1	gi|51459529|gb|AAU03492.1|	gi|51459529|gb|AAU03492.1|	0.039652755	35	113	101	0.89380531	6.00E-13	75	257363	Rickettsia typhi str. Wilmington	Bacteria;Proteobacteria;Alphaproteobacteria;Rickettsiales;Rickettsiaceae;Rickettsieae;Rickettsia	thioredoxin related protein [Thermoplasma acidophilum DSM 1728]	thioredoxin [Rickettsia typhi str. Wilmington] >gi|51473217|ref|YP_066974.1| thioredoxin [Rickettsia typhi str. Wilmington]
gi|16081921|ref|NP_394328.1|	497	492	1	gi|68141039|gb|EAM94330.1|	gi|68141039|gb|EAM94330.1|	0.761947926	56	334	323	0.967065868	9.00E-101	369	333146	Ferroplasma acidarmanus Fer1	Archaea;Euryarchaeota;Thermoplasmata;Thermoplasmatales;Ferroplasmaceae;Ferroplasma	ABC transporter related protein [Thermoplasma acidophilum DSM 1728]	Daunorubicin resistance ABC transporter ATP-binding subunit [Ferroplasma acidarmanus Fer1] >gi|69268297|ref|ZP_00609080.1| Daunorubicin resistance ABC transporter ATP-binding subunit [Ferroplasma acidarmanus Fer1]
gi|16081922|ref|NP_394329.1|	11	9	1	gi|68141040|gb|EAM94331.1|	gi|68141040|gb|EAM94331.1|	0.761947926	48	267	266	0.996254682	2.00E-70	268	333146	Ferroplasma acidarmanus Fer1	Archaea;Euryarchaeota;Thermoplasmata;Thermoplasmatales;Ferroplasmaceae;Ferroplasma	hypothetical protein Ta0870 [Thermoplasma acidophilum DSM 1728]	ABC-2 integral membrane protein [Ferroplasma acidarmanus Fer1] >gi|69268298|ref|ZP_00609081.1| ABC-2 integral membrane protein [Ferroplasma acidarmanus Fer1]
gi|16081923|ref|NP_394330.1|	11	9	1	gi|48431196|gb|AAT44061.1|	gi|48431196|gb|AAT44061.1|	0.786495755	36	371	258	0.69541779	2.00E-45	186	263820	Picrophilus torridus DSM 9790	Archaea;Euryarchaeota;Thermoplasmata;Thermoplasmatales;Picrophilaceae;Picrophilus	hypothetical protein Ta0871 [Thermoplasma acidophilum DSM 1728]	oxygen-independent coproporphyrinogen III oxidase [Picrophilus torridus DSM 9790] >gi|48478548|ref|YP_024254.1| oxygen-independent coproporphyrinogen III oxidase [Picrophilus torridus DSM 9790]
gi|16081924|ref|NP_394331.1|	47	44	1	gi|68562392|ref|ZP_00601655.1|	gi|68562392|ref|ZP_00601655.1|	0.041409824	30	220	213	0.968181818	1.00E-19	99	266117	Rubrobacter xylanophilus DSM 9941	Bacteria;Actinobacteria;Rubrobacteridae;Rubrobacterales;Rubrobacterineae;Rubrobacteraceae;Rubrobacter	iron-dependent transcription repressor related protein [Thermoplasma acidophilum DSM 1728]	Iron dependent repressor:FeoA [Rubrobacter xylanophilus DSM 9941] >gi|68511462|gb|EAN35306.1| Iron dependent repressor:FeoA [Rubrobacter xylanophilus DSM 9941]
gi|16081925|ref|NP_394332.1|	9	6	1	gi|48430688|gb|AAT43553.1|	gi|48430688|gb|AAT43553.1|	0.786495755	42	404	404	1	1.00E-88	329	263820	Picrophilus torridus DSM 9790	Archaea;Euryarchaeota;Thermoplasmata;Thermoplasmatales;Picrophilaceae;Picrophilus	membrane bound polysaccharide synthase related protein [Thermoplasma acidophilum DSM 1728]	glycosyltransferase [Picrophilus torridus DSM 9790] >gi|48478040|ref|YP_023746.1| glycosyltransferase [Picrophilus torridus DSM 9790]
gi|16081927|ref|NP_394334.1|	8	6	1	gi|48430100|gb|AAT42965.1|	gi|48430100|gb|AAT42965.1|	0.786495755	49	187	165	0.882352941	4.00E-46	186	263820	Picrophilus torridus DSM 9790	Archaea;Euryarchaeota;Thermoplasmata;Thermoplasmatales;Picrophilaceae;Picrophilus	hypothetical protein Ta0875 [Thermoplasma acidophilum DSM 1728]	hypothetical membrane protein [Picrophilus torridus DSM 9790] >gi|48477452|ref|YP_023158.1| hypothetical membrane protein [Picrophilus torridus DSM 9790]
gi|16081928|ref|NP_394335.1|	62	58	1	gi|48430541|gb|AAT43406.1|	gi|48430541|gb|AAT43406.1|	0.786495755	46	142	143	1.007042254	1.00E-29	130	263820	Picrophilus torridus DSM 9790	Archaea;Euryarchaeota;Thermoplasmata;Thermoplasmatales;Picrophilaceae;Picrophilus	hypothetical protein Ta0876 [Thermoplasma acidophilum DSM 1728]	universal stress protein UspA family [Picrophilus torridus DSM 9790] >gi|48477893|ref|YP_023599.1| universal stress protein UspA family [Picrophilus torridus DSM 9790]
gi|16081929|ref|NP_394336.1|	53	38	1	gi|68141017|gb|EAM94310.1|	gi|68141017|gb|EAM94310.1|	0.761947926	55	477	465	0.974842767	7.00E-146	520	333146	Ferroplasma acidarmanus Fer1	Archaea;Euryarchaeota;Thermoplasmata;Thermoplasmatales;Ferroplasmaceae;Ferroplasma	amino acid permease related protein [Thermoplasma acidophilum DSM 1728]	Amino acid permease-associated region [Ferroplasma acidarmanus Fer1] >gi|69268595|ref|ZP_00609327.1| Amino acid permease-associated region [Ferroplasma acidarmanus Fer1]
gi|16081930|ref|NP_394337.1|	358	356	1	gi|48430285|gb|AAT43150.1|	gi|48430285|gb|AAT43150.1|	0.786495755	46	241	223	0.925311203	2.00E-47	191	263820	Picrophilus torridus DSM 9790	Archaea;Euryarchaeota;Thermoplasmata;Thermoplasmatales;Picrophilaceae;Picrophilus	ribose-5-phosphate isomerase A [Thermoplasma acidophilum DSM 1728]	ribose 5-phosphate isomerase [Picrophilus torridus DSM 9790] >gi|67461419|sp|Q6L1K2|RPIA_PICTO Ribose-5-phosphate isomerase A (Phosphoriboisomerase A) (PRI) >gi|48477637|ref|YP_023343.1| ribose-5-phosphate isomerase A [Picrophilus torridus DSM 9790]
gi|16081931|ref|NP_394338.1|	192	189	1	gi|48430131|gb|AAT42996.1|	gi|48430131|gb|AAT42996.1|	0.786495755	56	1014	1009	0.995069034	0	1205	263820	Picrophilus torridus DSM 9790	Archaea;Euryarchaeota;Thermoplasmata;Thermoplasmatales;Picrophilaceae;Picrophilus	isoleucyl-tRNA synthetase [Thermoplasma acidophilum DSM 1728]	isoleucyl-tRNA synthetase [Picrophilus torridus DSM 9790] >gi|74568043|sp|Q6L206|SYI_PICTO Isoleucyl-tRNA synthetase (Isoleucine--tRNA ligase) (IleRS) >gi|48477483|ref|YP_023189.1| isoleucyl-tRNA synthetase [Picrophilus torridus DSM 9790]
gi|16081932|ref|NP_394339.1|	28	26	1	gi|48430957|gb|AAT43822.1|	gi|48430957|gb|AAT43822.1|	0.786495755	44	287	294	1.024390244	5.00E-59	230	263820	Picrophilus torridus DSM 9790	Archaea;Euryarchaeota;Thermoplasmata;Thermoplasmatales;Picrophilaceae;Picrophilus	ribokinase related protein [Thermoplasma acidophilum DSM 1728]	6-phosphofructokinase [Picrophilus torridus DSM 9790] >gi|48478309|ref|YP_024015.1| 6-phosphofructokinase [Picrophilus torridus DSM 9790]
gi|16081933|ref|NP_394341.1|	500	498	1	gi|48430954|gb|AAT43819.1|	gi|48430954|gb|AAT43819.1|	0.786495755	60	401	397	0.990024938	2.00E-139	498	263820	Picrophilus torridus DSM 9790	Archaea;Euryarchaeota;Thermoplasmata;Thermoplasmatales;Picrophilaceae;Picrophilus	phosphopyruvate hydratase [Thermoplasma acidophilum DSM 1728]	enolase [Picrophilus torridus DSM 9790] >gi|48478306|ref|YP_024012.1| phosphopyruvate hydratase [Picrophilus torridus DSM 9790]
gi|16081934|ref|NP_394342.1|	84	82	1	gi|68140077|gb|EAM93387.1|	gi|68140077|gb|EAM93387.1|	0.761947926	43	257	254	0.988326848	9.00E-46	186	333146	Ferroplasma acidarmanus Fer1	Archaea;Euryarchaeota;Thermoplasmata;Thermoplasmatales;Ferroplasmaceae;Ferroplasma	diphthine synthase [Thermoplasma acidophilum DSM 1728]	Diphthine synthase [Ferroplasma acidarmanus Fer1] >gi|69269806|ref|ZP_00610110.1| Diphthine synthase [Ferroplasma acidarmanus Fer1]
gi|16081935|ref|NP_394343.1|	9	6	4	gi|18202625|sp|Q97UV1|SDX_SULSO	gi|18202625|sp|Q97UV1|SDX_SULSO	0.42796386	33	114	108	0.947368421	4.00E-09	62	2287	Sulfolobus solfataricus	Archaea;Crenarchaeota;Thermoprotei;Sulfolobales;Sulfolobaceae;Sulfolobus	ferredoxin related protein [Thermoplasma acidophilum DSM 1728]	Probable sulredoxin
gi|16081936|ref|NP_394345.1|	189	187	1	gi|77996336|gb|ABB15235.1|	gi|77996336|gb|ABB15235.1|	0.040464065	52	886	864	0.9751693	0	911	246194	Carboxydothermus hydrogenoformans Z-2901	Bacteria;Firmicutes;Clostridia;Clostridiales;Peptococcaceae;Carboxydothermus	pyruvate phosphate dikinase [Thermoplasma acidophilum DSM 1728]	pyruvate, phosphate dikinase [Carboxydothermus hydrogenoformans Z-2901] >gi|78044221|ref|YP_359304.1| pyruvate phosphate dikinase [Carboxydothermus hydrogenoformans Z-2901]
gi|16081937|ref|NP_394346.1|	25	23	1	gi|68140857|gb|EAM94152.1|	gi|68140857|gb|EAM94152.1|	0.761947926	41	235	234	0.995744681	1.00E-51	205	333146	Ferroplasma acidarmanus Fer1	Archaea;Euryarchaeota;Thermoplasmata;Thermoplasmatales;Ferroplasmaceae;Ferroplasma	triacylglycerol lipase related protein [Thermoplasma acidophilum DSM 1728]	Alpha/beta hydrolase fold [Ferroplasma acidarmanus Fer1] >gi|69268758|ref|ZP_00609428.1| Alpha/beta hydrolase fold [Ferroplasma acidarmanus Fer1]
gi|16081938|ref|NP_394348.1|	220	218	1	gi|68140423|gb|EAM93726.1|	gi|68140423|gb|EAM93726.1|	0.761947926	48	394	394	1	3.00E-98	361	333146	Ferroplasma acidarmanus Fer1	Archaea;Euryarchaeota;Thermoplasmata;Thermoplasmatales;Ferroplasmaceae;Ferroplasma	hypothetical protein Ta0889 [Thermoplasma acidophilum DSM 1728]	DNA/pantothenate metabolism flavoprotein [Ferroplasma acidarmanus Fer1] >gi|69269359|ref|ZP_00609835.1| DNA/pantothenate metabolism flavoprotein [Ferroplasma acidarmanus Fer1]
gi|16081939|ref|NP_394349.1|	13	10	1	gi|48430787|gb|AAT43652.1|	gi|48430787|gb|AAT43652.1|	0.786495755	64	238	232	0.974789916	7.00E-84	312	263820	Picrophilus torridus DSM 9790	Archaea;Euryarchaeota;Thermoplasmata;Thermoplasmatales;Picrophilaceae;Picrophilus	hypothetical protein Ta0890 [Thermoplasma acidophilum DSM 1728]	hypothetical transcriptional regulatory protein [Picrophilus torridus DSM 9790] >gi|48478139|ref|YP_023845.1| hypothetical transcriptional regulatory protein [Picrophilus torridus DSM 9790]
gi|16081940|ref|NP_394350.1|	189	187	1	gi|68140382|gb|EAM93685.1|	gi|68140382|gb|EAM93685.1|	0.761947926	38	281	264	0.939501779	7.00E-53	210	333146	Ferroplasma acidarmanus Fer1	Archaea;Euryarchaeota;Thermoplasmata;Thermoplasmatales;Ferroplasmaceae;Ferroplasma	endonuclease IV related protein [Thermoplasma acidophilum DSM 1728]	AP endonuclease, family 2 [Ferroplasma acidarmanus Fer1] >gi|69269318|ref|ZP_00609794.1| AP endonuclease, family 2 [Ferroplasma acidarmanus Fer1]
gi|16081941|ref|NP_394351.1|	14	12	1	gi|48430785|gb|AAT43650.1|	gi|48430785|gb|AAT43650.1|	0.786495755	36	385	376	0.976623377	4.00E-72	275	263820	Picrophilus torridus DSM 9790	Archaea;Euryarchaeota;Thermoplasmata;Thermoplasmatales;Picrophilaceae;Picrophilus	hypothetical protein Ta0892 [Thermoplasma acidophilum DSM 1728]	hypothetical protein PTO1065 [Picrophilus torridus DSM 9790] >gi|48478137|ref|YP_023843.1| hypothetical protein PTO1065 [Picrophilus torridus DSM 9790]
gi|16081942|ref|NP_394352.1|	9	3	1	gi|68140913|gb|EAM94206.1|	gi|68140913|gb|EAM94206.1|	0.761947926	44	405	355	0.87654321	1.00E-86	323	333146	Ferroplasma acidarmanus Fer1	Archaea;Euryarchaeota;Thermoplasmata;Thermoplasmatales;Ferroplasmaceae;Ferroplasma	hypothetical protein Ta0893 [Thermoplasma acidophilum DSM 1728]	conserved hypothetical protein [Ferroplasma acidarmanus Fer1] >gi|69268491|ref|ZP_00609223.1| conserved hypothetical protein [Ferroplasma acidarmanus Fer1]
gi|16081943|ref|NP_394353.1|	13	10	1	gi|48429844|gb|AAT42709.1|	gi|48429844|gb|AAT42709.1|	0.786495755	50	202	202	1	1.00E-49	198	263820	Picrophilus torridus DSM 9790	Archaea;Euryarchaeota;Thermoplasmata;Thermoplasmatales;Picrophilaceae;Picrophilus	hypothetical protein Ta0894 [Thermoplasma acidophilum DSM 1728]	hypothetical protein PTO0124 [Picrophilus torridus DSM 9790] >gi|48477196|ref|YP_022902.1| hypothetical protein PTO0124 [Picrophilus torridus DSM 9790]
gi|16081944|ref|NP_394354.1|	13	11	2	gi|18892299|gb|AAL80469.1|	gi|18892299|gb|AAL80469.1|	0.550659068	39	90	82	0.911111111	1.00E-07	57	186497	Pyrococcus furiosus DSM 3638	Archaea;Euryarchaeota;Thermococci;Thermococcales;Thermococcaceae;Pyrococcus	hypothetical protein Ta0895 [Thermoplasma acidophilum DSM 1728]	molybdopterin converting factor, subunit 1; (moaD) [Pyrococcus furiosus DSM 3638] >gi|18976717|ref|NP_578074.1| molybdopterin converting factor, subunit 1 [Pyrococcus furiosus DSM 3638]
gi|16081945|ref|NP_394355.1|	460	458	2	gi|68140956|gb|EAM94249.1|	gi|48430056|gb|AAT42921.1|	0.786495755	44	544	543	0.998161765	6.00E-123	444	263820	Picrophilus torridus DSM 9790	Archaea;Euryarchaeota;Thermoplasmata;Thermoplasmatales;Picrophilaceae;Picrophilus	pyruvate kinase [Thermoplasma acidophilum DSM 1728]	pyruvate kinase [Picrophilus torridus DSM 9790] >gi|48477408|ref|YP_023114.1| pyruvate kinase [Picrophilus torridus DSM 9790]
gi|16081946|ref|NP_394356.1|	15	12	1	gi|48430790|gb|AAT43655.1|	gi|48430790|gb|AAT43655.1|	0.786495755	60	361	358	0.991689751	2.00E-120	435	263820	Picrophilus torridus DSM 9790	Archaea;Euryarchaeota;Thermoplasmata;Thermoplasmatales;Picrophilaceae;Picrophilus	glucose 1-dehydrogenase [Thermoplasma acidophilum DSM 1728]	glucose-1-dehydrogenase [Picrophilus torridus DSM 9790] >gi|48478142|ref|YP_023848.1| glucose-1-dehydrogenase [Picrophilus torridus DSM 9790]
gi|16081947|ref|NP_394357.1|	469	467	1	gi|48430791|gb|AAT43656.1|	gi|48430791|gb|AAT43656.1|	0.786495755	53	276	273	0.989130435	8.00E-81	303	263820	Picrophilus torridus DSM 9790	Archaea;Euryarchaeota;Thermoplasmata;Thermoplasmatales;Picrophilaceae;Picrophilus	methylenetetrahydrofolate dehydrogenase (NADP+) related protein [Thermoplasma acidophilum DSM 1728]	methylenetetrahydrofolate dehydrogenase/methenyltetrahydrofolate cyclohydrolase [Picrophilus torridus DSM 9790] >gi|48478143|ref|YP_023849.1| methylenetetrahydrofolate dehydrogenase/methenyltetrahydrofolate cyclohydrolase [Picrophilus torridus DSM 9790]
gi|16081948|ref|NP_394358.1|	261	259	1	gi|48430706|gb|AAT43571.1|	gi|48430706|gb|AAT43571.1|	0.786495755	55	241	229	0.950207469	9.00E-69	262	263820	Picrophilus torridus DSM 9790	Archaea;Euryarchaeota;Thermoplasmata;Thermoplasmatales;Picrophilaceae;Picrophilus	NAD(+) synthetase [Thermoplasma acidophilum DSM 1728]	NAD synthase related protein [Picrophilus torridus DSM 9790] >gi|73921197|sp|Q6L0D1|NADE_PICTO NH(3)-dependent NAD(+) synthetase >gi|48478058|ref|YP_023764.1| NAD(+) synthetase [Picrophilus torridus DSM 9790]
gi|16081949|ref|NP_394359.1|	46	43	1	gi|48430707|gb|AAT43572.1|	gi|48430707|gb|AAT43572.1|	0.786495755	50	432	409	0.946759259	3.00E-117	425	263820	Picrophilus torridus DSM 9790	Archaea;Euryarchaeota;Thermoplasmata;Thermoplasmatales;Picrophilaceae;Picrophilus	Na+/H+ antiporter related protein [Thermoplasma acidophilum DSM 1728]	Na(+)/H(+) antiporter [Picrophilus torridus DSM 9790] >gi|48478059|ref|YP_023765.1| Na(+)/H(+) antiporter [Picrophilus torridus DSM 9790]
gi|16081950|ref|NP_394360.1|	29	24	1	gi|11498267|ref|NP_069493.1|	gi|11498267|ref|NP_069493.1|	0.546859016	28	396	274	0.691919192	3.00E-22	109	224325	Archaeoglobus fulgidus DSM 4304	Archaea;Euryarchaeota;Archaeoglobi;Archaeoglobales;Archaeoglobaceae;Archaeoglobus	export type III nucleotide binding protein (Vir B11) related protein [Thermoplasma acidophilum DSM 1728]	type II secretion system protein (gspE-2) [Archaeoglobus fulgidus DSM 4304] >gi|2649960|gb|AAB90582.1| type II secretion system protein (gspE-2) [Archaeoglobus fulgidus DSM 4304]
gi|16081953|ref|NP_394363.1|	301	297	1	gi|40068689|gb|AAR39024.1|	gi|40068689|gb|AAR39024.1|	0.502661735	39	399	292	0.731829574	7.00E-43	178	228908	Nanoarchaeum equitans Kin4-M	Archaea;Nanoarchaeota;Nanoarchaeum	export type III nucleotide binding protein (Vir B11) related protein [Thermoplasma acidophilum DSM 1728]	NEQ169 [Nanoarchaeum equitans Kin4-M] >gi|41614965|ref|NP_963463.1| hypothetical protein NEQ169 [Nanoarchaeum equitans Kin4-M]
gi|16081954|ref|NP_394364.1|	23	21	1	gi|48430572|gb|AAT43437.1|	gi|48430572|gb|AAT43437.1|	0.786495755	48	382	369	0.965968586	2.00E-96	355	263820	Picrophilus torridus DSM 9790	Archaea;Euryarchaeota;Thermoplasmata;Thermoplasmatales;Picrophilaceae;Picrophilus	GTP-binding protein Obg related protein [Thermoplasma acidophilum DSM 1728]	GTP-binding protein [Picrophilus torridus DSM 9790] >gi|48477924|ref|YP_023630.1| GTP-binding protein [Picrophilus torridus DSM 9790]
gi|16081955|ref|NP_394365.1|	23	21	1	gi|15623522|dbj|BAB67510.1|	gi|15623522|dbj|BAB67510.1|	0.42796386	60	538	525	0.975836431	0	684	273063	Sulfolobus tokodaii str. 7	Archaea;Crenarchaeota;Thermoprotei;Sulfolobales;Sulfolobaceae;Sulfolobus	hypothetical protein Ta0906 [Thermoplasma acidophilum DSM 1728]	529aa long conserved hypothetical protein [Sulfolobus tokodaii str. 7] >gi|15922732|ref|NP_378401.1| hypothetical protein ST2401 [Sulfolobus tokodaii str. 7]
gi|16081956|ref|NP_394366.1|	61	58	1	gi|48429848|gb|AAT42713.1|	gi|48429848|gb|AAT42713.1|	0.786495755	59	796	754	0.947236181	0	951	263820	Picrophilus torridus DSM 9790	Archaea;Euryarchaeota;Thermoplasmata;Thermoplasmatales;Picrophilaceae;Picrophilus	DNA polymerase II [Thermoplasma acidophilum DSM 1728]	DNA polymerase delta catalytic subunit [Picrophilus torridus DSM 9790] >gi|48477200|ref|YP_022906.1| DNA polymerase II [Picrophilus torridus DSM 9790]
gi|16081957|ref|NP_394367.1|	7	5	1	gi|15621863|dbj|BAB65857.1|	gi|15621863|dbj|BAB65857.1|	0.42796386	38	297	219	0.737373737	2.00E-37	159	273063	Sulfolobus tokodaii str. 7	Archaea;Crenarchaeota;Thermoprotei;Sulfolobales;Sulfolobaceae;Sulfolobus	hypothetical protein Ta0909 [Thermoplasma acidophilum DSM 1728]	302aa long conserved hypothetical protein [Sulfolobus tokodaii str. 7] >gi|15921079|ref|NP_376748.1| hypothetical protein ST0844 [Sulfolobus tokodaii str. 7]
gi|16081958|ref|NP_394368.1|	26	24	1	gi|48430247|gb|AAT43112.1|	gi|48430247|gb|AAT43112.1|	0.786495755	31	269	242	0.899628253	2.00E-24	116	263820	Picrophilus torridus DSM 9790	Archaea;Euryarchaeota;Thermoplasmata;Thermoplasmatales;Picrophilaceae;Picrophilus	translation initiation factor IF-2B subunit delta [Thermoplasma acidophilum DSM 1728]	translation initiation factor eIF-2b, subunit delta [Picrophilus torridus DSM 9790] >gi|48477599|ref|YP_023305.1| translation initiation factor IF-2B subunit delta [Picrophilus torridus DSM 9790]
gi|16081959|ref|NP_394369.1|	9	6	1	gi|15622034|dbj|BAB66027.1|	gi|15622034|dbj|BAB66027.1|	0.42796386	35	288	269	0.934027778	5.00E-44	181	273063	Sulfolobus tokodaii str. 7	Archaea;Crenarchaeota;Thermoprotei;Sulfolobales;Sulfolobaceae;Sulfolobus	hypothetical protein Ta0911 [Thermoplasma acidophilum DSM 1728]	270aa long conserved hypothetical protein [Sulfolobus tokodaii str. 7] >gi|15921249|ref|NP_376918.1| hypothetical protein ST1003 [Sulfolobus tokodaii str. 7]
gi|16081960|ref|NP_394370.1|	27	25	1	gi|48430920|gb|AAT43785.1|	gi|48430920|gb|AAT43785.1|	0.786495755	74	89	90	1.011235955	1.00E-29	131	263820	Picrophilus torridus DSM 9790	Archaea;Euryarchaeota;Thermoplasmata;Thermoplasmatales;Picrophilaceae;Picrophilus	chromatin protein [Thermoplasma acidophilum DSM 1728]	Alba1-like protein [Picrophilus torridus DSM 9790] >gi|48478272|ref|YP_023978.1| chromatin protein [Picrophilus torridus DSM 9790]
gi|16081961|ref|NP_394371.1|	5	3	1	gi|48430710|gb|AAT43575.1|	gi|48430710|gb|AAT43575.1|	0.786495755	30	229	229	1	5.00E-20	100	263820	Picrophilus torridus DSM 9790	Archaea;Euryarchaeota;Thermoplasmata;Thermoplasmatales;Picrophilaceae;Picrophilus	hypothetical protein Ta0913 [Thermoplasma acidophilum DSM 1728]	3-oxoacyl-[acyl-carrier protein] reductase [Picrophilus torridus DSM 9790] >gi|48478062|ref|YP_023768.1| 3-oxoacyl-[acyl-carrier protein] reductase [Picrophilus torridus DSM 9790]
gi|16081962|ref|NP_394372.1|	4	2	1	gi|68139599|gb|EAM92943.1|	gi|68139599|gb|EAM92943.1|	0.761947926	46	377	373	0.98938992	2.00E-86	322	333146	Ferroplasma acidarmanus Fer1	Archaea;Euryarchaeota;Thermoplasmata;Thermoplasmatales;Ferroplasmaceae;Ferroplasma	hypothetical protein Ta0914 [Thermoplasma acidophilum DSM 1728]	Conserved hypothetical protein [Ferroplasma acidarmanus Fer1] >gi|69270972|ref|ZP_00610577.1| Conserved hypothetical protein [Ferroplasma acidarmanus Fer1]
gi|16081963|ref|NP_394373.1|	197	196	1	gi|13813384|gb|AAK40586.1|	gi|13813384|gb|AAK40586.1|	0.42796386	43	277	255	0.920577617	1.00E-51	206	273057	Sulfolobus solfataricus P2	Archaea;Crenarchaeota;Thermoprotei;Sulfolobales;Sulfolobaceae;Sulfolobus	chorismate mutase/prephenate dehydratase related protein [Thermoplasma acidophilum DSM 1728]	Probable chorismate mutase (CM)/prephenate dehydratase (PDT) (pheA) [Sulfolobus solfataricus P2] >gi|15897191|ref|NP_341796.1| Probable chorismate mutase (CM)/prephenate dehydratase (PDT) (pheA) [Sulfolobus solfataricus P2]
gi|16081964|ref|NP_394374.1|	4	2	1	gi|48430922|gb|AAT43787.1|	gi|48430922|gb|AAT43787.1|	0.786495755	70	92	65	0.706521739	7.00E-21	101	263820	Picrophilus torridus DSM 9790	Archaea;Euryarchaeota;Thermoplasmata;Thermoplasmatales;Picrophilaceae;Picrophilus	hypothetical protein Ta0916 [Thermoplasma acidophilum DSM 1728]	hypothetical protein PTO1202 [Picrophilus torridus DSM 9790] >gi|48478274|ref|YP_023980.1| hypothetical protein PTO1202 [Picrophilus torridus DSM 9790]
gi|16081965|ref|NP_394375.1|	33	29	1	gi|48431036|gb|AAT43901.1|	gi|48431036|gb|AAT43901.1|	0.786495755	60	271	245	0.904059041	1.00E-80	302	263820	Picrophilus torridus DSM 9790	Archaea;Euryarchaeota;Thermoplasmata;Thermoplasmatales;Picrophilaceae;Picrophilus	DNA polymerase III subunit beta [Thermoplasma acidophilum DSM 1728]	DNA polymerase sliding clamp [Picrophilus torridus DSM 9790] >gi|73921629|sp|Q6KZF1|PCNA_PICTO DNA polymerase sliding clamp (Proliferating cell nuclear antigen homolog) (PCNA) >gi|48478388|ref|YP_024094.1| DNA polymerase III subunit beta [Picrophilus torridus DSM 9790]
gi|16081967|ref|NP_394377.1|	4	1	1	gi|68140101|gb|EAM93411.1|	gi|68140101|gb|EAM93411.1|	0.761947926	30	433	430	0.993071594	7.00E-57	224	333146	Ferroplasma acidarmanus Fer1	Archaea;Euryarchaeota;Thermoplasmata;Thermoplasmatales;Ferroplasmaceae;Ferroplasma	hypothetical protein Ta0919 [Thermoplasma acidophilum DSM 1728]	Protein of unknown function DUF58 [Ferroplasma acidarmanus Fer1] >gi|69269830|ref|ZP_00610134.1| Protein of unknown function DUF58 [Ferroplasma acidarmanus Fer1]
gi|16081968|ref|NP_394378.1|	429	427	1	gi|68140100|gb|EAM93410.1|	gi|68140100|gb|EAM93410.1|	0.761947926	62	319	321	1.006269592	7.00E-113	409	333146	Ferroplasma acidarmanus Fer1	Archaea;Euryarchaeota;Thermoplasmata;Thermoplasmatales;Ferroplasmaceae;Ferroplasma	regulatory protein moxR related protein [Thermoplasma acidophilum DSM 1728]	regulatory protein moxR related protein [Ferroplasma acidarmanus Fer1] >gi|69269829|ref|ZP_00610133.1| regulatory protein moxR related protein [Ferroplasma acidarmanus Fer1]
gi|16081972|ref|NP_394382.1|	10	7	1	gi|68140581|gb|EAM93880.1|	gi|68140581|gb|EAM93880.1|	0.761947926	47	510	514	1.007843137	6.00E-138	494	333146	Ferroplasma acidarmanus Fer1	Archaea;Euryarchaeota;Thermoplasmata;Thermoplasmatales;Ferroplasmaceae;Ferroplasma	hypothetical protein Ta0924 [Thermoplasma acidophilum DSM 1728]	PUA domain [Ferroplasma acidarmanus Fer1] >gi|69269132|ref|ZP_00609695.1| PUA domain [Ferroplasma acidarmanus Fer1]
gi|16081973|ref|NP_394383.1|	3	1	1	gi|48430878|gb|AAT43743.1|	gi|48430878|gb|AAT43743.1|	0.786495755	71	56	52	0.928571429	8.00E-15	81	263820	Picrophilus torridus DSM 9790	Archaea;Euryarchaeota;Thermoplasmata;Thermoplasmatales;Picrophilaceae;Picrophilus	hypothetical protein Ta0925 [Thermoplasma acidophilum DSM 1728]	hypothetical protein PTO1158 [Picrophilus torridus DSM 9790] >gi|48478230|ref|YP_023936.1| hypothetical protein PTO1158 [Picrophilus torridus DSM 9790]
gi|16081974|ref|NP_394384.1|	27	25	1	gi|48430400|gb|AAT43265.1|	gi|48430400|gb|AAT43265.1|	0.786495755	37	329	316	0.960486322	1.00E-51	206	263820	Picrophilus torridus DSM 9790	Archaea;Euryarchaeota;Thermoplasmata;Thermoplasmatales;Picrophilaceae;Picrophilus	hypothetical protein Ta0926 [Thermoplasma acidophilum DSM 1728]	Met-10+ protein [Picrophilus torridus DSM 9790] >gi|48477752|ref|YP_023458.1| Met-10+ protein [Picrophilus torridus DSM 9790]
gi|16081975|ref|NP_394385.1|	4	2	1	gi|48430441|gb|AAT43306.1|	gi|48430441|gb|AAT43306.1|	0.786495755	75	67	53	0.791044776	1.00E-14	80	263820	Picrophilus torridus DSM 9790	Archaea;Euryarchaeota;Thermoplasmata;Thermoplasmatales;Picrophilaceae;Picrophilus	hypothetical protein Ta0927 [Thermoplasma acidophilum DSM 1728]	snRNP Sm-like protein [Picrophilus torridus DSM 9790] >gi|48477793|ref|YP_023499.1| snRNP Sm-like protein [Picrophilus torridus DSM 9790]
gi|16081976|ref|NP_394386.1|	4	2	1	gi|48430442|gb|AAT43307.1|	gi|48430442|gb|AAT43307.1|	0.786495755	63	70	46	0.657142857	1.00E-09	64	263820	Picrophilus torridus DSM 9790	Archaea;Euryarchaeota;Thermoplasmata;Thermoplasmatales;Picrophilaceae;Picrophilus	hypothetical protein Ta0928 [Thermoplasma acidophilum DSM 1728]	hypothetical protein PTO0722 [Picrophilus torridus DSM 9790] >gi|48477794|ref|YP_023500.1| hypothetical protein PTO0722 [Picrophilus torridus DSM 9790]
gi|16081977|ref|NP_394387.1|	7	5	1	gi|48430443|gb|AAT43308.1|	gi|48430443|gb|AAT43308.1|	0.786495755	41	204	178	0.87254902	2.00E-32	141	263820	Picrophilus torridus DSM 9790	Archaea;Euryarchaeota;Thermoplasmata;Thermoplasmatales;Picrophilaceae;Picrophilus	hypothetical protein Ta0929 [Thermoplasma acidophilum DSM 1728]	putative RNA-binding protein [Picrophilus torridus DSM 9790] >gi|48477795|ref|YP_023501.1| putative RNA-binding protein [Picrophilus torridus DSM 9790]
gi|16081978|ref|NP_394388.1|	4	2	1	gi|68140676|gb|EAM93974.1|	gi|68140676|gb|EAM93974.1|	0.761947926	70	168	167	0.994047619	4.00E-65	249	333146	Ferroplasma acidarmanus Fer1	Archaea;Euryarchaeota;Thermoplasmata;Thermoplasmatales;Ferroplasmaceae;Ferroplasma	hypothetical protein Ta0930 [Thermoplasma acidophilum DSM 1728]	conserved hypothetical protein [Ferroplasma acidarmanus Fer1] >gi|69269026|ref|ZP_00609624.1| conserved hypothetical protein [Ferroplasma acidarmanus Fer1]
gi|16081979|ref|NP_394389.1|	4	2	1	gi|68140677|gb|EAM93975.1|	gi|68140677|gb|EAM93975.1|	0.761947926	60	339	340	1.002949853	2.00E-113	411	333146	Ferroplasma acidarmanus Fer1	Archaea;Euryarchaeota;Thermoplasmata;Thermoplasmatales;Ferroplasmaceae;Ferroplasma	hypothetical protein Ta0931 [Thermoplasma acidophilum DSM 1728]	Uncharacterized HDIG domain [Ferroplasma acidarmanus Fer1] >gi|69269027|ref|ZP_00609625.1| Uncharacterized HDIG domain [Ferroplasma acidarmanus Fer1]
gi|16081980|ref|NP_394391.1|	7	4	1	gi|48430499|gb|AAT43364.1|	gi|48430499|gb|AAT43364.1|	0.786495755	39	362	355	0.980662983	2.00E-68	262	263820	Picrophilus torridus DSM 9790	Archaea;Euryarchaeota;Thermoplasmata;Thermoplasmatales;Picrophilaceae;Picrophilus	multidrug resistance protein NorA related protein [Thermoplasma acidophilum DSM 1728]	hypothetical resistence protein NorA [Picrophilus torridus DSM 9790] >gi|48477851|ref|YP_023557.1| hypothetical resistence protein NorA [Picrophilus torridus DSM 9790]
gi|16081982|ref|NP_394394.1|	6	4	1	gi|48431085|gb|AAT43950.1|	gi|48431085|gb|AAT43950.1|	0.786495755	41	212	185	0.872641509	3.00E-34	147	263820	Picrophilus torridus DSM 9790	Archaea;Euryarchaeota;Thermoplasmata;Thermoplasmatales;Picrophilaceae;Picrophilus	hypothetical protein Ta0936 [Thermoplasma acidophilum DSM 1728]	phosphoserine phosphatase [Picrophilus torridus DSM 9790] >gi|48478437|ref|YP_024143.1| phosphoserine phosphatase [Picrophilus torridus DSM 9790]
gi|16081983|ref|NP_394395.1|	129	127	1	gi|48431084|gb|AAT43949.1|	gi|48431084|gb|AAT43949.1|	0.786495755	59	462	467	1.010822511	4.00E-161	570	263820	Picrophilus torridus DSM 9790	Archaea;Euryarchaeota;Thermoplasmata;Thermoplasmatales;Picrophilaceae;Picrophilus	prolyl-tRNA synthetase [Thermoplasma acidophilum DSM 1728]	prolyl-tRNA synthetase [Picrophilus torridus DSM 9790] >gi|48478436|ref|YP_024142.1| prolyl-tRNA synthetase [Picrophilus torridus DSM 9790]
gi|16081984|ref|NP_394396.1|	5	4	1	gi|13816017|gb|AAK42811.1|	gi|13816017|gb|AAK42811.1|	0.42796386	56	110	103	0.936363636	1.00E-28	127	273057	Sulfolobus solfataricus P2	Archaea;Crenarchaeota;Thermoprotei;Sulfolobales;Sulfolobaceae;Sulfolobus	hypothetical protein Ta0938 [Thermoplasma acidophilum DSM 1728]	Conserved hypothetical protein [Sulfolobus solfataricus P2] >gi|15899416|ref|NP_344021.1| hypothetical protein SSO2699 [Sulfolobus solfataricus P2]
gi|16081985|ref|NP_394397.1|	5	4	1	gi|13816018|gb|AAK42812.1|	gi|13816018|gb|AAK42812.1|	0.42796386	47	296	294	0.993243243	1.00E-73	279	273057	Sulfolobus solfataricus P2	Archaea;Crenarchaeota;Thermoprotei;Sulfolobales;Sulfolobaceae;Sulfolobus	hypothetical protein Ta0939 [Thermoplasma acidophilum DSM 1728]	Conserved hypothetical protein [Sulfolobus solfataricus P2] >gi|15899417|ref|NP_344022.1| hypothetical protein SSO2700 [Sulfolobus solfataricus P2]
gi|16081986|ref|NP_394398.1|	107	103	1	gi|48431058|gb|AAT43923.1|	gi|48431058|gb|AAT43923.1|	0.786495755	81	312	307	0.983974359	1.00E-142	508	263820	Picrophilus torridus DSM 9790	Archaea;Euryarchaeota;Thermoplasmata;Thermoplasmatales;Picrophilaceae;Picrophilus	transcription initiation factor IIB [Thermoplasma acidophilum DSM 1728]	transcription initiation factor IIB [Picrophilus torridus DSM 9790] >gi|48478410|ref|YP_024116.1| transcription initiation factor IIB [Picrophilus torridus DSM 9790]
gi|16081987|ref|NP_394400.1|	106	104	1	gi|68140107|gb|EAM93417.1|	gi|68140107|gb|EAM93417.1|	0.761947926	52	326	313	0.960122699	2.00E-91	339	333146	Ferroplasma acidarmanus Fer1	Archaea;Euryarchaeota;Thermoplasmata;Thermoplasmatales;Ferroplasmaceae;Ferroplasma	GTP-binding protein related protein, GTP1/OBG-family [Thermoplasma acidophilum DSM 1728]	Nucleolar GTP-binding 1 [Ferroplasma acidarmanus Fer1] >gi|69269836|ref|ZP_00610140.1| Nucleolar GTP-binding 1 [Ferroplasma acidarmanus Fer1]
gi|16081988|ref|NP_394401.1|	209	206	1	gi|48430598|gb|AAT43463.1|	gi|48430598|gb|AAT43463.1|	0.786495755	57	550	550	1	0	646	263820	Picrophilus torridus DSM 9790	Archaea;Euryarchaeota;Thermoplasmata;Thermoplasmatales;Picrophilaceae;Picrophilus	glutamyl-tRNA synthetase [Thermoplasma acidophilum DSM 1728]	glutamyl-tRNA synthetase [Picrophilus torridus DSM 9790] >gi|67461768|sp|Q6L0N9|SYE_PICTO Glutamyl-tRNA synthetase (Glutamate--tRNA ligase) (GluRS) >gi|48477950|ref|YP_023656.1| glutamyl-tRNA synthetase [Picrophilus torridus DSM 9790]
gi|16081989|ref|NP_394402.1|	6	4	1	gi|76558354|emb|CAI49944.1|	gi|76558354|emb|CAI49944.1|	0.542739476	33	88	72	0.818181818	4.00E-07	55	348780	Natronomonas pharaonis DSM 2160	Archaea;Euryarchaeota;Halobacteria;Halobacteriales;Halobacteriaceae;Natronomonas	hypothetical protein Ta0943 [Thermoplasma acidophilum DSM 1728]	conserved hypothetical protein [Natronomonas pharaonis DSM 2160] >gi|76802489|ref|YP_327497.1| hypothetical protein NP3706A [Natronomonas pharaonis DSM 2160]
gi|16081990|ref|NP_394404.1|	119	113	1	gi|48431060|gb|AAT43925.1|	gi|48431060|gb|AAT43925.1|	0.786495755	80	307	302	0.983713355	7.00E-142	506	263820	Picrophilus torridus DSM 9790	Archaea;Euryarchaeota;Thermoplasmata;Thermoplasmatales;Picrophilaceae;Picrophilus	transcription initiation factor IIB [Thermoplasma acidophilum DSM 1728]	transcription initiation factor IIB [Picrophilus torridus DSM 9790] >gi|48478412|ref|YP_024118.1| transcription initiation factor IIB [Picrophilus torridus DSM 9790]
gi|16081991|ref|NP_394405.1|	162	158	1	gi|48430934|gb|AAT43799.1|	gi|48430934|gb|AAT43799.1|	0.786495755	58	428	421	0.98364486	1.00E-140	503	263820	Picrophilus torridus DSM 9790	Archaea;Euryarchaeota;Thermoplasmata;Thermoplasmatales;Picrophilaceae;Picrophilus	aspartyl-tRNA synthetase [Thermoplasma acidophilum DSM 1728]	aspartyl-tRNA synthetase [Picrophilus torridus DSM 9790] >gi|62287564|sp|Q6KZQ3|SYD_PICTO Aspartyl-tRNA synthetase (Aspartate--tRNA ligase) (AspRS) >gi|48478286|ref|YP_023992.1| aspartyl-tRNA synthetase [Picrophilus torridus DSM 9790]
gi|16081992|ref|NP_394406.1|	424	418	1	gi|68140706|gb|EAM94003.1|	gi|68140706|gb|EAM94003.1|	0.761947926	48	314	313	0.996815287	3.00E-80	301	333146	Ferroplasma acidarmanus Fer1	Archaea;Euryarchaeota;Thermoplasmata;Thermoplasmatales;Ferroplasmaceae;Ferroplasma	beta-hydroxybutyryl-CoA dehydrogenase related protein [Thermoplasma acidophilum DSM 1728]	3-hydroxybutyryl-CoA dehydrogenase [Ferroplasma acidarmanus Fer1] >gi|69268860|ref|ZP_00609492.1| 3-hydroxybutyryl-CoA dehydrogenase [Ferroplasma acidarmanus Fer1]
gi|16081993|ref|NP_394408.1|	18	16	1	gi|48430931|gb|AAT43796.1|	gi|48430931|gb|AAT43796.1|	0.786495755	53	141	145	1.028368794	2.00E-35	149	263820	Picrophilus torridus DSM 9790	Archaea;Euryarchaeota;Thermoplasmata;Thermoplasmatales;Picrophilaceae;Picrophilus	transcription factor [Thermoplasma acidophilum DSM 1728]	HTH DNA binding protein [Picrophilus torridus DSM 9790] >gi|48478283|ref|YP_023989.1| transcription factor [Picrophilus torridus DSM 9790]
gi|16081994|ref|NP_394409.1|	126	124	1	gi|48430932|gb|AAT43797.1|	gi|48430932|gb|AAT43797.1|	0.786495755	55	230	204	0.886956522	2.00E-60	234	263820	Picrophilus torridus DSM 9790	Archaea;Euryarchaeota;Thermoplasmata;Thermoplasmatales;Picrophilaceae;Picrophilus	fibrillarin [Thermoplasma acidophilum DSM 1728]	fibrillarin-like pre-rRNA processing protein [Picrophilus torridus DSM 9790] >gi|73919368|sp|Q6KZQ5|FLPA_PICTO Fibrillarin-like pre-rRNA processing protein >gi|48478284|ref|YP_023990.1| fibrillarin [Picrophilus torridus DSM 9790]
gi|16081995|ref|NP_394410.1|	15	13	1	gi|2622339|gb|AAB85717.1|	gi|2622339|gb|AAB85717.1|	0.543901961	38	154	147	0.954545455	3.00E-23	109	187420	Methanothermobacter thermautotrophicus str. Delta H	Archaea;Euryarchaeota;Methanobacteria;Methanobacteriales;Methanobacteriaceae;Methanothermobacter	hypothetical protein Ta0950 [Thermoplasma acidophilum DSM 1728]	conserved protein [Methanothermobacter thermautotrophicus str. Delta H] >gi|15679239|ref|NP_276356.1| hypothetical protein MTH1228 [Methanothermobacter thermautotrophicus str. Delta H] >gi|7430210|pir||A69031 conserved hypothetical protein MTH1228 - Methanobacterium thermoautotrophicum (strain Delta H) >gi|6647984|sp|O27296|PTPS_METTH Putative 6-pyruvoyl tetrahydrobiopterin synthase (PTPS) (PTP s…
gi|16081996|ref|NP_394411.1|	282	280	1	gi|48431028|gb|AAT43893.1|	gi|48431028|gb|AAT43893.1|	0.786495755	69	238	232	0.974789916	1.00E-93	345	263820	Picrophilus torridus DSM 9790	Archaea;Euryarchaeota;Thermoplasmata;Thermoplasmatales;Picrophilaceae;Picrophilus	transcription regulator (exsB) related protein [Thermoplasma acidophilum DSM 1728]	hypothetical protein PTO1308 [Picrophilus torridus DSM 9790] >gi|48478380|ref|YP_024086.1| hypothetical protein PTO1308 [Picrophilus torridus DSM 9790]
gi|16081997|ref|NP_394412.1|	493	491	1	gi|48430714|gb|AAT43579.1|	gi|48430714|gb|AAT43579.1|	0.786495755	71	325	323	0.993846154	3.00E-129	464	263820	Picrophilus torridus DSM 9790	Archaea;Euryarchaeota;Thermoplasmata;Thermoplasmatales;Picrophilaceae;Picrophilus	malate dehydrogenase [Thermoplasma acidophilum DSM 1728]	malate dehydrogenase [Picrophilus torridus DSM 9790] >gi|51316148|sp|Q6L0C3|MDH_PICTO Malate dehydrogenase >gi|48478066|ref|YP_023772.1| malate dehydrogenase [Picrophilus torridus DSM 9790]
gi|16081998|ref|NP_394415.1|	414	412	1	gi|48431031|gb|AAT43896.1|	gi|48431031|gb|AAT43896.1|	0.786495755	63	320	316	0.9875	1.00E-119	432	263820	Picrophilus torridus DSM 9790	Archaea;Euryarchaeota;Thermoplasmata;Thermoplasmatales;Picrophilaceae;Picrophilus	delta-aminolevulinic acid dehydratase [Thermoplasma acidophilum DSM 1728]	delta-aminolevulinic acid dehydratase [Picrophilus torridus DSM 9790] >gi|48478383|ref|YP_024089.1| delta-aminolevulinic acid dehydratase [Picrophilus torridus DSM 9790]
gi|16081999|ref|NP_394416.1|	5	2	1	gi|68139962|gb|EAM93275.1|	gi|68139962|gb|EAM93275.1|	0.761947926	44	110	110	1	1.00E-21	104	333146	Ferroplasma acidarmanus Fer1	Archaea;Euryarchaeota;Thermoplasmata;Thermoplasmatales;Ferroplasmaceae;Ferroplasma	hypothetical protein Ta0956 [Thermoplasma acidophilum DSM 1728]	unknown product [Ferroplasma acidarmanus Fer1] >gi|69269978|ref|ZP_00610214.1| unknown product [Ferroplasma acidarmanus Fer1]
gi|16082000|ref|NP_394417.1|	4	2	1	gi|48431130|gb|AAT43995.1|	gi|48431130|gb|AAT43995.1|	0.786495755	56	81	82	1.012345679	2.00E-21	103	263820	Picrophilus torridus DSM 9790	Archaea;Euryarchaeota;Thermoplasmata;Thermoplasmatales;Picrophilaceae;Picrophilus	hypothetical protein Ta0957 [Thermoplasma acidophilum DSM 1728]	hypothetical protein PTO1410 [Picrophilus torridus DSM 9790] >gi|48478482|ref|YP_024188.1| hypothetical protein PTO1410 [Picrophilus torridus DSM 9790]
gi|16082002|ref|NP_394419.1|	121	119	1	gi|48431129|gb|AAT43994.1|	gi|48431129|gb|AAT43994.1|	0.786495755	41	469	468	0.997867804	2.00E-102	376	263820	Picrophilus torridus DSM 9790	Archaea;Euryarchaeota;Thermoplasmata;Thermoplasmatales;Picrophilaceae;Picrophilus	NADH dehydrogenase subunit N [Thermoplasma acidophilum DSM 1728]	NADH-quinone oxidoreductase chain N [Picrophilus torridus DSM 9790] >gi|48478481|ref|YP_024187.1| NADH dehydrogenase subunit N [Picrophilus torridus DSM 9790]
gi|16082003|ref|NP_394420.1|	98	96	1	gi|68139983|gb|EAM93296.1|	gi|68139983|gb|EAM93296.1|	0.761947926	40	503	456	0.906560636	1.00E-103	380	333146	Ferroplasma acidarmanus Fer1	Archaea;Euryarchaeota;Thermoplasmata;Thermoplasmatales;Ferroplasmaceae;Ferroplasma	NADH dehydrogenase subunit M [Thermoplasma acidophilum DSM 1728]	Proton-translocating NADH-quinone oxidoreductase, chain M [Ferroplasma acidarmanus Fer1] >gi|69269999|ref|ZP_00610235.1| Proton-translocating NADH-quinone oxidoreductase, chain M [Ferroplasma acidarmanus Fer1]
gi|16082004|ref|NP_394421.1|	37	36	1	gi|68139982|gb|EAM93295.1|	gi|68139982|gb|EAM93295.1|	0.761947926	54	635	606	0.954330709	0	650	333146	Ferroplasma acidarmanus Fer1	Archaea;Euryarchaeota;Thermoplasmata;Thermoplasmatales;Ferroplasmaceae;Ferroplasma	NADH dehydrogenase, chain L related protein [Thermoplasma acidophilum DSM 1728]	NADH-plastoquinone oxidoreductase, chain 5 [Ferroplasma acidarmanus Fer1] >gi|69269998|ref|ZP_00610234.1| NADH-plastoquinone oxidoreductase, chain 5 [Ferroplasma acidarmanus Fer1]
gi|16082005|ref|NP_394422.1|	128	126	1	gi|48431128|gb|AAT43993.1|	gi|48431128|gb|AAT43993.1|	0.786495755	56	104	103	0.990384615	6.00E-24	111	263820	Picrophilus torridus DSM 9790	Archaea;Euryarchaeota;Thermoplasmata;Thermoplasmatales;Picrophilaceae;Picrophilus	NADH dehydrogenase kappa subunit [Thermoplasma acidophilum DSM 1728]	NADH-quinone oxidoreductase chain K [Picrophilus torridus DSM 9790] >gi|48478480|ref|YP_024186.1| NADH dehydrogenase kappa subunit [Picrophilus torridus DSM 9790]
gi|16082007|ref|NP_394424.1|	11	9	1	gi|48431126|gb|AAT43991.1|	gi|48431126|gb|AAT43991.1|	0.786495755	53	82	63	0.768292683	2.00E-13	76	263820	Picrophilus torridus DSM 9790	Archaea;Euryarchaeota;Thermoplasmata;Thermoplasmatales;Picrophilaceae;Picrophilus	NADH dehydrogenase subunit J [Thermoplasma acidophilum DSM 1728]	NADH-quinone oxidoreductase chain J [Picrophilus torridus DSM 9790] >gi|48478478|ref|YP_024184.1| NADH dehydrogenase subunit J [Picrophilus torridus DSM 9790]
gi|16082008|ref|NP_394425.1|	104	101	1	gi|76882943|gb|ABA57624.1|	gi|76882943|gb|ABA57624.1|	0.036894518	40	154	136	0.883116883	7.00E-19	94	323261	Nitrosococcus oceani ATCC 19707	Bacteria;Proteobacteria;Gammaproteobacteria;Chromatiales;Chromatiaceae;Nitrosococcus	NADH dehydrogenase subunit I [Thermoplasma acidophilum DSM 1728]	NADH-quinone oxidoreductase, chain I [Nitrosococcus oceani ATCC 19707] >gi|77164629|ref|YP_343154.1| NADH-quinone oxidoreductase, chain I [Nitrosococcus oceani ATCC 19707]
gi|16082009|ref|NP_394426.1|	378	376	1	gi|48431124|gb|AAT43989.1|	gi|48431124|gb|AAT43989.1|	0.786495755	58	340	327	0.961764706	9.00E-112	406	263820	Picrophilus torridus DSM 9790	Archaea;Euryarchaeota;Thermoplasmata;Thermoplasmatales;Picrophilaceae;Picrophilus	NADH dehydrogenase subunit H [Thermoplasma acidophilum DSM 1728]	NADH-quinone oxidoreductase chain H [Picrophilus torridus DSM 9790] >gi|48478476|ref|YP_024182.1| NADH dehydrogenase subunit H [Picrophilus torridus DSM 9790]
gi|16082010|ref|NP_394428.1|	196	194	1	gi|48431122|gb|AAT43987.1|	gi|48431122|gb|AAT43987.1|	0.786495755	60	150	150	1	2.00E-53	209	263820	Picrophilus torridus DSM 9790	Archaea;Euryarchaeota;Thermoplasmata;Thermoplasmatales;Picrophilaceae;Picrophilus	NADH dehydrogenase subunit C [Thermoplasma acidophilum DSM 1728]	NADH-quinone oxidoreductase chain C [Picrophilus torridus DSM 9790] >gi|48478474|ref|YP_024180.1| NADH dehydrogenase subunit C [Picrophilus torridus DSM 9790]
gi|16082011|ref|NP_394431.1|	29	27	1	gi|48431118|gb|AAT43983.1|	gi|48431118|gb|AAT43983.1|	0.786495755	46	603	597	0.990049751	4.00E-134	481	263820	Picrophilus torridus DSM 9790	Archaea;Euryarchaeota;Thermoplasmata;Thermoplasmatales;Picrophilaceae;Picrophilus	glutamyl-tRNA(Gln) amidotransferase subunit E [Thermoplasma acidophilum DSM 1728]	glutamyl-tRNA(Gln) amidotransferase subunit B [Picrophilus torridus DSM 9790] >gi|48478470|ref|YP_024176.1| glutamyl-tRNA(Gln) amidotransferase subunit E [Picrophilus torridus DSM 9790]
gi|16082012|ref|NP_394432.1|	156	154	1	gi|48431117|gb|AAT43982.1|	gi|48431117|gb|AAT43982.1|	0.786495755	44	409	394	0.963325183	8.00E-87	324	263820	Picrophilus torridus DSM 9790	Archaea;Euryarchaeota;Thermoplasmata;Thermoplasmatales;Picrophilaceae;Picrophilus	glutamyl-tRNA(Gln) amidotransferase subunit D [Thermoplasma acidophilum DSM 1728]	glutamyl-tRNA(Gln) amidotransferase subunit A [Picrophilus torridus DSM 9790] >gi|48478469|ref|YP_024175.1| glutamyl-tRNA(Gln) amidotransferase subunit D [Picrophilus torridus DSM 9790]
gi|16082013|ref|NP_394433.1|	22	19	1	gi|20516760|gb|AAM24944.1|	gi|20516760|gb|AAM24944.1|	0.040544254	32	257	252	0.980544747	6.00E-27	124	273068	Thermoanaerobacter tengcongensis MB4	Bacteria;Firmicutes;Clostridia;Thermoanaerobacteriales;Thermoanaerobacteriaceae;Thermoanaerobacter	hypothetical protein Ta0973 [Thermoplasma acidophilum DSM 1728]	conserved hypothetical protein [Thermoanaerobacter tengcongensis MB4] >gi|20808169|ref|NP_623340.1| hypothetical protein TTE1750 [Thermoanaerobacter tengcongensis MB4]
gi|16082014|ref|NP_394434.1|	500	498	1	gi|48431116|gb|AAT43981.1|	gi|48431116|gb|AAT43981.1|	0.786495755	69	384	375	0.9765625	2.00E-148	528	263820	Picrophilus torridus DSM 9790	Archaea;Euryarchaeota;Thermoplasmata;Thermoplasmatales;Picrophilaceae;Picrophilus	probable acyl-CoA dehydrogenase [Thermoplasma acidophilum DSM 1728]	acyl-CoA dehydrogenase, short-chain specific [Picrophilus torridus DSM 9790] >gi|48478468|ref|YP_024174.1| acyl-CoA dehydrogenase, short-chain specific [Picrophilus torridus DSM 9790]
gi|16082015|ref|NP_394436.1|	4	1	1	gi|68140013|gb|EAM93324.1|	gi|68140013|gb|EAM93324.1|	0.761947926	32	1090	1081	0.991743119	1.00E-139	501	333146	Ferroplasma acidarmanus Fer1	Archaea;Euryarchaeota;Thermoplasmata;Thermoplasmatales;Ferroplasmaceae;Ferroplasma	xanthomonapepsin related protein [Thermoplasma acidophilum DSM 1728]	Peptidase S8 and S53, subtilisin, kexin, sedolisin [Ferroplasma acidarmanus Fer1] >gi|69269892|ref|ZP_00610158.1| Peptidase S8 and S53, subtilisin, kexin, sedolisin [Ferroplasma acidarmanus Fer1]
gi|16082016|ref|NP_394437.1|	28	25	1	gi|48429906|gb|AAT42771.1|	gi|48429906|gb|AAT42771.1|	0.786495755	65	343	341	0.994169096	1.00E-128	462	263820	Picrophilus torridus DSM 9790	Archaea;Euryarchaeota;Thermoplasmata;Thermoplasmatales;Picrophilaceae;Picrophilus	methionine synthase [Thermoplasma acidophilum DSM 1728]	methionine synthase II, cobalamin-independent [Picrophilus torridus DSM 9790] >gi|48477258|ref|YP_022964.1| methionine synthase [Picrophilus torridus DSM 9790]
gi|16082018|ref|NP_394440.1|	442	435	1	gi|48430455|gb|AAT43320.1|	gi|48430455|gb|AAT43320.1|	0.786495755	76	549	526	0.958105647	0	784	263820	Picrophilus torridus DSM 9790	Archaea;Euryarchaeota;Thermoplasmata;Thermoplasmatales;Picrophilaceae;Picrophilus	thermosome, alpha chain [Thermoplasma acidophilum DSM 1728]	thermosome subunit [Picrophilus torridus DSM 9790] >gi|48477807|ref|YP_023513.1| thermosome subunit [Picrophilus torridus DSM 9790]
gi|16082019|ref|NP_394441.1|	94	90	1	gi|48430921|gb|AAT43786.1|	gi|48430921|gb|AAT43786.1|	0.786495755	48	132	130	0.984848485	3.00E-32	139	263820	Picrophilus torridus DSM 9790	Archaea;Euryarchaeota;Thermoplasmata;Thermoplasmatales;Picrophilaceae;Picrophilus	transcription regulator LrpA related protein [Thermoplasma acidophilum DSM 1728]	transcriptional regulatory protein, AsnC family [Picrophilus torridus DSM 9790] >gi|48478273|ref|YP_023979.1| transcriptional regulatory protein, AsnC family [Picrophilus torridus DSM 9790]
gi|16082021|ref|NP_394443.1|	7	6	1	gi|68140874|gb|EAM94169.1|	gi|68140874|gb|EAM94169.1|	0.761947926	46	322	312	0.968944099	8.00E-75	283	333146	Ferroplasma acidarmanus Fer1	Archaea;Euryarchaeota;Thermoplasmata;Thermoplasmatales;Ferroplasmaceae;Ferroplasma	hypothetical protein Ta0983 [Thermoplasma acidophilum DSM 1728]	conserved hypothetical protein [Ferroplasma acidarmanus Fer1] >gi|69268775|ref|ZP_00609445.1| conserved hypothetical protein [Ferroplasma acidarmanus Fer1]
gi|16082022|ref|NP_394444.1|	414	411	1	gi|48430454|gb|AAT43319.1|	gi|48430454|gb|AAT43319.1|	0.786495755	52	319	319	1	1.00E-94	349	263820	Picrophilus torridus DSM 9790	Archaea;Euryarchaeota;Thermoplasmata;Thermoplasmatales;Picrophilaceae;Picrophilus	probable thioredoxin reductase [Thermoplasma acidophilum DSM 1728]	thioredoxin reductase [Picrophilus torridus DSM 9790] >gi|48477806|ref|YP_023512.1| thioredoxin reductase [Picrophilus torridus DSM 9790]
gi|16082023|ref|NP_394445.1|	8	6	1	gi|48430242|gb|AAT43107.1|	gi|48430242|gb|AAT43107.1|	0.786495755	49	255	230	0.901960784	2.00E-50	202	263820	Picrophilus torridus DSM 9790	Archaea;Euryarchaeota;Thermoplasmata;Thermoplasmatales;Picrophilaceae;Picrophilus	hypothetical protein Ta0985 [Thermoplasma acidophilum DSM 1728]	transporter [Picrophilus torridus DSM 9790] >gi|48477594|ref|YP_023300.1| transporter [Picrophilus torridus DSM 9790]
gi|16082024|ref|NP_394446.1|	11	8	1	gi|48429814|gb|AAT42679.1|	gi|48429814|gb|AAT42679.1|	0.786495755	61	214	162	0.757009346	2.00E-51	205	263820	Picrophilus torridus DSM 9790	Archaea;Euryarchaeota;Thermoplasmata;Thermoplasmatales;Picrophilaceae;Picrophilus	hypothetical protein Ta0986 [Thermoplasma acidophilum DSM 1728]	hypothetical membrane spanning protein [Picrophilus torridus DSM 9790] >gi|48477166|ref|YP_022872.1| hypothetical membrane spanning protein [Picrophilus torridus DSM 9790]
gi|16082025|ref|NP_394447.1|	10	8	1	gi|48431083|gb|AAT43948.1|	gi|48431083|gb|AAT43948.1|	0.786495755	51	418	414	0.990430622	7.00E-115	417	263820	Picrophilus torridus DSM 9790	Archaea;Euryarchaeota;Thermoplasmata;Thermoplasmatales;Picrophilaceae;Picrophilus	arginine deiminase related protein [Thermoplasma acidophilum DSM 1728]	arginine deiminase [Picrophilus torridus DSM 9790] >gi|48478435|ref|YP_024141.1| arginine deiminase [Picrophilus torridus DSM 9790]
gi|16082026|ref|NP_394448.1|	6	4	1	gi|68141246|gb|EAM94535.1|	gi|68141246|gb|EAM94535.1|	0.761947926	35	335	333	0.994029851	1.00E-59	233	333146	Ferroplasma acidarmanus Fer1	Archaea;Euryarchaeota;Thermoplasmata;Thermoplasmatales;Ferroplasmaceae;Ferroplasma	hypothetical protein Ta0988 [Thermoplasma acidophilum DSM 1728]	conserved hypothetical protein [Ferroplasma acidarmanus Fer1] >gi|69268160|ref|ZP_00608994.1| conserved hypothetical protein [Ferroplasma acidarmanus Fer1]
gi|16082027|ref|NP_394449.1|	29	27	1	gi|48430812|gb|AAT43677.1|	gi|48430812|gb|AAT43677.1|	0.786495755	41	231	220	0.952380952	4.00E-45	184	263820	Picrophilus torridus DSM 9790	Archaea;Euryarchaeota;Thermoplasmata;Thermoplasmatales;Picrophilaceae;Picrophilus	hypothetical protein Ta0989 [Thermoplasma acidophilum DSM 1728]	serine/threonine protein phosphatase [Picrophilus torridus DSM 9790] >gi|48478164|ref|YP_023870.1| serine/threonine protein phosphatase [Picrophilus torridus DSM 9790]
gi|16082028|ref|NP_394450.1|	78	74	1	gi|48431223|gb|AAT44088.1|	gi|48431223|gb|AAT44088.1|	0.786495755	46	240	235	0.979166667	1.00E-57	225	263820	Picrophilus torridus DSM 9790	Archaea;Euryarchaeota;Thermoplasmata;Thermoplasmatales;Picrophilaceae;Picrophilus	hypothetical protein Ta0990 [Thermoplasma acidophilum DSM 1728]	hypothetical membrane associated protein [Picrophilus torridus DSM 9790] >gi|48478575|ref|YP_024281.1| hypothetical membrane associated protein [Picrophilus torridus DSM 9790]
gi|16082029|ref|NP_394451.1|	70	68	1	gi|2984353|gb|AAC07873.1|	gi|2984353|gb|AAC07873.1|	0.034069235	36	641	510	0.795631825	4.00E-92	342	224324	Aquifex aeolicus VF5	Bacteria;Aquificae;Aquificales;Aquificaceae;Aquifex	hypothetical protein Ta0991 [Thermoplasma acidophilum DSM 1728]	hypothetical protein aq_2146 [Aquifex aeolicus VF5] >gi|15607089|ref|NP_214471.1| hypothetical protein aq_2146 [Aquifex aeolicus VF5]
gi|16082030|ref|NP_394452.1|	138	133	1	gi|48430584|gb|AAT43449.1|	gi|48430584|gb|AAT43449.1|	0.786495755	44	457	453	0.991247265	3.00E-100	368	263820	Picrophilus torridus DSM 9790	Archaea;Euryarchaeota;Thermoplasmata;Thermoplasmatales;Picrophilaceae;Picrophilus	cytochrome bd ubiquinol oxidase related protein [Thermoplasma acidophilum DSM 1728]	cytochrome ubiquinol oxidase subunit I [Picrophilus torridus DSM 9790] >gi|48477936|ref|YP_023642.1| cytochrome ubiquinol oxidase subunit I [Picrophilus torridus DSM 9790]
gi|16082032|ref|NP_394454.1|	71	68	1	gi|77684769|ref|ZP_00800190.1|	gi|77684769|ref|ZP_00800190.1|	0.04007848	31	516	521	1.009689922	8.00E-66	254	293826	Alkaliphilus metalliredigenes QYMF	Bacteria;Firmicutes;Clostridia;Clostridiales;Clostridiaceae;Alkaliphilus	gamma-glutamyltransferase related protein [Thermoplasma acidophilum DSM 1728]	Gamma-glutamyltransferase [Alkaliphilus metalliredigenes QYMF] >gi|77639452|gb|EAO81819.1| Gamma-glutamyltransferase [Alkaliphilus metalliredigenes QYMF]
gi|16082033|ref|NP_394455.1|	29	26	1	gi|48429903|gb|AAT42768.1|	gi|48429903|gb|AAT42768.1|	0.786495755	62	253	243	0.960474308	4.00E-81	304	263820	Picrophilus torridus DSM 9790	Archaea;Euryarchaeota;Thermoplasmata;Thermoplasmatales;Picrophilaceae;Picrophilus	PcrB-like protein [Thermoplasma acidophilum DSM 1728]	geranylgeranylglyceryl diphosphate synthase [Picrophilus torridus DSM 9790] >gi|73921633|sp|Q6L2N4|PCRB_PICTO PcrB protein homolog >gi|48477255|ref|YP_022961.1| PcrB-like protein [Picrophilus torridus DSM 9790]
gi|16082034|ref|NP_394457.1|	13	11	1	gi|68140625|gb|EAM93923.1|	gi|68140625|gb|EAM93923.1|	0.761947926	39	344	333	0.968023256	2.00E-65	252	333146	Ferroplasma acidarmanus Fer1	Archaea;Euryarchaeota;Thermoplasmata;Thermoplasmatales;Ferroplasmaceae;Ferroplasma	N(2),N(2)-dimethylguanosine tRNA methyltransferase [Thermoplasma acidophilum DSM 1728]	tRNA (guanine-N(2)-)-methyltransferase [Ferroplasma acidarmanus Fer1] >gi|69268975|ref|ZP_00609573.1| tRNA (guanine-N(2)-)-methyltransferase [Ferroplasma acidarmanus Fer1]
gi|16082035|ref|NP_394458.1|	22	19	1	gi|68140624|gb|EAM93922.1|	gi|68140624|gb|EAM93922.1|	0.761947926	62	181	178	0.983425414	7.00E-60	232	333146	Ferroplasma acidarmanus Fer1	Archaea;Euryarchaeota;Thermoplasmata;Thermoplasmatales;Ferroplasmaceae;Ferroplasma	hypothetical protein Ta0998 [Thermoplasma acidophilum DSM 1728]	conserved hypothetical protein [Ferroplasma acidarmanus Fer1] >gi|69268974|ref|ZP_00609572.1| conserved hypothetical protein [Ferroplasma acidarmanus Fer1]
gi|16082036|ref|NP_394460.1|	4	2	1	gi|68140389|gb|EAM93692.1|	gi|68140389|gb|EAM93692.1|	0.761947926	31	885	896	1.012429379	1.00E-124	450	333146	Ferroplasma acidarmanus Fer1	Archaea;Euryarchaeota;Thermoplasmata;Thermoplasmatales;Ferroplasmaceae;Ferroplasma	DNA helicase II (UvrD) related protein [Thermoplasma acidophilum DSM 1728]	UvrD/REP helicase [Ferroplasma acidarmanus Fer1] >gi|69269325|ref|ZP_00609801.1| UvrD/REP helicase [Ferroplasma acidarmanus Fer1]
gi|16082037|ref|NP_394461.1|	283	281	1	gi|11498289|ref|NP_069515.1|	gi|11498289|ref|NP_069515.1|	0.546859016	56	567	565	0.996472663	0	654	224325	Archaeoglobus fulgidus DSM 4304	Archaea;Euryarchaeota;Archaeoglobi;Archaeoglobales;Archaeoglobaceae;Archaeoglobus	succinate dehydrogenase [Thermoplasma acidophilum DSM 1728]	succinate dehydrogenase [Archaeoglobus fulgidus DSM 4304] >gi|2649933|gb|AAB90557.1| succinate dehydrogenase, flavoprotein subunit A (sdhA) [Archaeoglobus fulgidus DSM 4304]
gi|16082038|ref|NP_394462.1|	379	376	1	gi|11498290|ref|NP_069516.1|	gi|11498290|ref|NP_069516.1|	0.546859016	50	240	235	0.979166667	3.00E-61	237	224325	Archaeoglobus fulgidus DSM 4304	Archaea;Euryarchaeota;Archaeoglobi;Archaeoglobales;Archaeoglobaceae;Archaeoglobus	succinate dehydrogenase [Thermoplasma acidophilum DSM 1728]	succinate dehydrogenase [Archaeoglobus fulgidus DSM 4304] >gi|2649932|gb|AAB90556.1| succinate dehydrogenase, iron-sulfur subunit B (sdhB) [Archaeoglobus fulgidus DSM 4304]
gi|16082039|ref|NP_394463.1|	7	4	4	gi|41409539|ref|NP_962375.1|	gi|41409539|ref|NP_962375.1|	0.036407964	25	130	105	0.807692308	4.00E-06	52	262316	Mycobacterium avium subsp. paratuberculosis K-10	Bacteria;Actinobacteria;Actinobacteridae;Actinomycetales;Corynebacterineae;Mycobacteriaceae;Mycobacterium	probable cytochrome b, diheme [Thermoplasma acidophilum DSM 1728]	SdhC [Mycobacterium avium subsp. paratuberculosis K-10] >gi|41398370|gb|AAS05991.1| SdhC [Mycobacterium avium subsp. paratuberculosis K-10]
gi|16082041|ref|NP_394465.1|	179	176	1	gi|48430613|gb|AAT43478.1|	gi|48430613|gb|AAT43478.1|	0.786495755	55	133	127	0.954887218	1.00E-35	150	263820	Picrophilus torridus DSM 9790	Archaea;Euryarchaeota;Thermoplasmata;Thermoplasmatales;Picrophilaceae;Picrophilus	hypothetical protein Ta1005 [Thermoplasma acidophilum DSM 1728]	succinyl-CoA synthetase [Picrophilus torridus DSM 9790] >gi|48477965|ref|YP_023671.1| succinyl-CoA synthetase [Picrophilus torridus DSM 9790]
gi|16082042|ref|NP_394466.1|	93	90	1	gi|48430614|gb|AAT43479.1|	gi|48430614|gb|AAT43479.1|	0.786495755	78	100	101	1.01	4.00E-43	175	263820	Picrophilus torridus DSM 9790	Archaea;Euryarchaeota;Thermoplasmata;Thermoplasmatales;Picrophilaceae;Picrophilus	DNA-directed RNA polymerase subunit M [Thermoplasma acidophilum DSM 1728]	DNA-directed RNA polymerase subunit M [Picrophilus torridus DSM 9790] >gi|48477966|ref|YP_023672.1| DNA-directed RNA polymerase subunit M [Picrophilus torridus DSM 9790]
gi|16082043|ref|NP_394467.1|	3	1	1	gi|68139854|gb|EAM93171.1|	gi|68139854|gb|EAM93171.1|	0.761947926	31	215	205	0.953488372	8.00E-17	89	333146	Ferroplasma acidarmanus Fer1	Archaea;Euryarchaeota;Thermoplasmata;Thermoplasmatales;Ferroplasmaceae;Ferroplasma	hypothetical membrane protein [Thermoplasma acidophilum DSM 1728]	conserved hypothetical membrane protein [Ferroplasma acidarmanus Fer1] >gi|69270170|ref|ZP_00610322.1| conserved hypothetical membrane protein [Ferroplasma acidarmanus Fer1]
gi|16082044|ref|NP_394468.1|	33	29	1	gi|15622125|dbj|BAB66118.1|	gi|15622125|dbj|BAB66118.1|	0.42796386	47	280	269	0.960714286	7.00E-74	280	273063	Sulfolobus tokodaii str. 7	Archaea;Crenarchaeota;Thermoprotei;Sulfolobales;Sulfolobaceae;Sulfolobus	hypothetical protein Ta1008 [Thermoplasma acidophilum DSM 1728]	271aa long conserved hypothetical protein [Sulfolobus tokodaii str. 7] >gi|15921340|ref|NP_377009.1| hypothetical protein ST1087 [Sulfolobus tokodaii str. 7]
gi|16082045|ref|NP_394469.1|	4	2	1	gi|15621107|dbj|BAB65103.1|	gi|15621107|dbj|BAB65103.1|	0.42796386	32	105	105	1	1.00E-13	77	273063	Sulfolobus tokodaii str. 7	Archaea;Crenarchaeota;Thermoprotei;Sulfolobales;Sulfolobaceae;Sulfolobus	hypothetical protein Ta1009 [Thermoplasma acidophilum DSM 1728]	108aa long conserved hypothetical protein [Sulfolobus tokodaii str. 7] >gi|15920325|ref|NP_375994.1| hypothetical protein ST0148 [Sulfolobus tokodaii str. 7]
gi|16082046|ref|NP_394471.1|	15	13	1	gi|48430048|gb|AAT42913.1|	gi|48430048|gb|AAT42913.1|	0.786495755	53	261	219	0.83908046	4.00E-66	254	263820	Picrophilus torridus DSM 9790	Archaea;Euryarchaeota;Thermoplasmata;Thermoplasmatales;Picrophilaceae;Picrophilus	peptidyl-prolyl cis-trans isomerase related protein [Thermoplasma acidophilum DSM 1728]	peptidyl-prolyl cis-trans isomerase [Picrophilus torridus DSM 9790] >gi|48477400|ref|YP_023106.1| peptidyl-prolyl cis-trans isomerase [Picrophilus torridus DSM 9790]
gi|16082047|ref|NP_394472.1|	75	73	1	gi|68568586|gb|AAY81515.1|	gi|68568586|gb|AAY81515.1|	0.42796386	56	605	601	0.99338843	0	710	330779	Sulfolobus acidocaldarius DSM 639	Archaea;Crenarchaeota;Thermoprotei;Sulfolobales;Sulfolobaceae;Sulfolobus	indolepyruvate ferredoxin oxidoreductase, alpha subunit related protein [Thermoplasma acidophilum DSM 1728]	indolepyruvate ferredoxin oxidoreductase alpha [Sulfolobus acidocaldarius DSM 639] >gi|70607938|ref|YP_256808.1| indolepyruvate ferredoxin oxidoreductase alpha [Sulfolobus acidocaldarius DSM 639]
gi|16082048|ref|NP_394473.1|	51	49	1	gi|68568585|gb|AAY81514.1|	gi|68568585|gb|AAY81514.1|	0.42796386	50	202	179	0.886138614	1.00E-41	171	330779	Sulfolobus acidocaldarius DSM 639	Archaea;Crenarchaeota;Thermoprotei;Sulfolobales;Sulfolobaceae;Sulfolobus	indolepyruvate ferredoxin oxidoreductase [Thermoplasma acidophilum DSM 1728]	indolepyruvate ferredoxin oxidoreductase beta [Sulfolobus acidocaldarius DSM 639] >gi|70607937|ref|YP_256807.1| indolepyruvate ferredoxin oxidoreductase [Sulfolobus acidocaldarius DSM 639]
gi|16082049|ref|NP_394475.1|	8	6	1	gi|48430788|gb|AAT43653.1|	gi|48430788|gb|AAT43653.1|	0.786495755	37	378	374	0.989417989	3.00E-54	215	263820	Picrophilus torridus DSM 9790	Archaea;Euryarchaeota;Thermoplasmata;Thermoplasmatales;Picrophilaceae;Picrophilus	hypothetical protein Ta1015 [Thermoplasma acidophilum DSM 1728]	methyltransferase [Picrophilus torridus DSM 9790] >gi|48478140|ref|YP_023846.1| methyltransferase [Picrophilus torridus DSM 9790]
gi|16082050|ref|NP_394476.1|	34	32	1	gi|48431042|gb|AAT43907.1|	gi|48431042|gb|AAT43907.1|	0.786495755	54	453	424	0.93598234	2.00E-131	472	263820	Picrophilus torridus DSM 9790	Archaea;Euryarchaeota;Thermoplasmata;Thermoplasmatales;Picrophilaceae;Picrophilus	DNA repair protein RAD25 related protein [Thermoplasma acidophilum DSM 1728]	DNA repair helicase [Picrophilus torridus DSM 9790] >gi|48478394|ref|YP_024100.1| DNA repair helicase [Picrophilus torridus DSM 9790]
gi|16082051|ref|NP_394477.1|	9	7	1	gi|48431041|gb|AAT43906.1|	gi|48431041|gb|AAT43906.1|	0.786495755	31	407	419	1.029484029	3.00E-58	229	263820	Picrophilus torridus DSM 9790	Archaea;Euryarchaeota;Thermoplasmata;Thermoplasmatales;Picrophilaceae;Picrophilus	hypothetical protein Ta1017 [Thermoplasma acidophilum DSM 1728]	hypothetical protein PTO1321 [Picrophilus torridus DSM 9790] >gi|48478393|ref|YP_024099.1| hypothetical protein PTO1321 [Picrophilus torridus DSM 9790]
gi|16082052|ref|NP_394478.1|	263	261	1	gi|68139709|gb|EAM93038.1|	gi|68139709|gb|EAM93038.1|	0.761947926	48	382	380	0.994764398	1.00E-92	342	333146	Ferroplasma acidarmanus Fer1	Archaea;Euryarchaeota;Thermoplasmata;Thermoplasmatales;Ferroplasmaceae;Ferroplasma	serine-glyoxylate aminotransferase related protein [Thermoplasma acidophilum DSM 1728]	Aminotransferase, class V [Ferroplasma acidarmanus Fer1] >gi|69270546|ref|ZP_00610486.1| Aminotransferase, class V [Ferroplasma acidarmanus Fer1]
gi|16082053|ref|NP_394479.1|	6	4	2	gi|15607139|ref|NP_213755.1|	gi|18159566|gb|AAL62982.1|	0.409538282	40	85	82	0.964705882	2.00E-07	57	178306	Pyrobaculum aerophilum str. IM2	Archaea;Crenarchaeota;Thermoprotei;Thermoproteales;Thermoproteaceae;Pyrobaculum	MoaD (involved in molybdopterin synthesis) related protein [Thermoplasma acidophilum DSM 1728]	molybdenum cofactor biosynthesis protein D/E [Pyrobaculum aerophilum str. IM2] >gi|18312133|ref|NP_558800.1| molybdenum cofactor biosynthesis protein D/E [Pyrobaculum aerophilum str. IM2]
gi|16082054|ref|NP_394480.1|	51	45	1	gi|6735522|emb|CAB69073.1|	gi|6735522|emb|CAB69073.1|	0.544283379	28	228	206	0.903508772	2.00E-14	82	2186	Methanothermococcus thermolithotrophicus	Archaea;Euryarchaeota;Methanococci;Methanococcales;Methanococcaceae;Methanothermococcus	transcription initiation factor IIB related protein [Thermoplasma acidophilum DSM 1728]	archaeal transcription factor B [Methanothermococcus thermolithotrophicus] >gi|14195251|sp|Q9P9I7|TF2B_METTL Transcription initiation factor IIB (TFIIB)
gi|16082056|ref|NP_394482.1|	159	154	1	gi|1591564|gb|AAB98890.1|	gi|1591564|gb|AAB98890.1|	0.544780545	36	626	610	0.974440895	7.00E-101	371	243232	Methanocaldococcus jannaschii DSM 2661	Archaea;Euryarchaeota;Methanococci;Methanococcales;Methanocaldococcaceae;Methanocaldococcus	molybdopterin biosynthesis protein (moeA-1) related protein [Thermoplasma acidophilum DSM 1728]	molybdenum cofactor biosynthesis protein (moeA) [Methanocaldococcus jannaschii DSM 2661] >gi|15669076|ref|NP_247881.1| molybdenum cofactor biosynthesis protein (moeA) [Methanocaldococcus jannaschii DSM 2661] >gi|2129131|pir||F64410 molybdenum cofactor biosynthesis protein moeA homolog - Methanococcus jannaschii >gi|2497959|sp|Q58296|Y886_METJA Putative molybdopterin biosynthesis protein MJ0886
gi|16082057|ref|NP_394483.1|	129	126	1	gi|68139730|gb|EAM93056.1|	gi|68139730|gb|EAM93056.1|	0.761947926	34	399	399	1	6.00E-63	244	333146	Ferroplasma acidarmanus Fer1	Archaea;Euryarchaeota;Thermoplasmata;Thermoplasmatales;Ferroplasmaceae;Ferroplasma	molybdopterin biosynthesis protein (moeA-2) related protein [Thermoplasma acidophilum DSM 1728]	Molybdenum cofactor biosynthesis protein:MoeA N-terminal region, domain I and II:MoeA C-terminal, domain IV [Ferroplasma acidarmanus Fer1] >gi|69270459|ref|ZP_00610455.1| Molybdenum cofactor biosynthesis protein:MoeA N-terminal region, domain I and II:MoeA C-terminal, domain IV [Ferroplasma acidarmanus Fer1]
gi|16082058|ref|NP_394484.1|	103	100	1	gi|68568331|gb|AAY81260.1|	gi|68568331|gb|AAY81260.1|	0.42796386	58	583	553	0.948542024	0	662	330779	Sulfolobus acidocaldarius DSM 639	Archaea;Crenarchaeota;Thermoprotei;Sulfolobales;Sulfolobaceae;Sulfolobus	multidrug resistance protein related protein [Thermoplasma acidophilum DSM 1728]	sugar transporter [Sulfolobus acidocaldarius DSM 639] >gi|70607683|ref|YP_256553.1| sugar transporter [Sulfolobus acidocaldarius DSM 639]
gi|16082061|ref|NP_394487.1|	477	475	1	gi|68139622|gb|EAM92962.1|	gi|68139622|gb|EAM92962.1|	0.761947926	39	289	202	0.698961938	1.00E-36	156	333146	Ferroplasma acidarmanus Fer1	Archaea;Euryarchaeota;Thermoplasmata;Thermoplasmatales;Ferroplasmaceae;Ferroplasma	ABC transporter, ATP-binding protein related protein [Thermoplasma acidophilum DSM 1728]	ABC transporter [Ferroplasma acidarmanus Fer1] >gi|69270873|ref|ZP_00610553.1| ABC transporter [Ferroplasma acidarmanus Fer1]
gi|16082064|ref|NP_394490.1|	35	33	1	gi|48430942|gb|AAT43807.1|	gi|48430942|gb|AAT43807.1|	0.786495755	70	271	268	0.988929889	2.00E-104	381	263820	Picrophilus torridus DSM 9790	Archaea;Euryarchaeota;Thermoplasmata;Thermoplasmatales;Picrophilaceae;Picrophilus	DNA-directed RNA polymerase subunit D [Thermoplasma acidophilum DSM 1728]	DNA-directed RNA polymerase subunit D [Picrophilus torridus DSM 9790] >gi|48478294|ref|YP_024000.1| DNA-directed RNA polymerase subunit D [Picrophilus torridus DSM 9790] >gi|55976419|sp|Q6KZP5|RPOD_PICTO DNA-directed RNA polymerase subunit D
gi|16082065|ref|NP_394491.1|	215	212	1	gi|48430941|gb|AAT43806.1|	gi|48430941|gb|AAT43806.1|	0.786495755	88	130	116	0.892307692	2.00E-52	206	263820	Picrophilus torridus DSM 9790	Archaea;Euryarchaeota;Thermoplasmata;Thermoplasmatales;Picrophilaceae;Picrophilus	30S ribosomal protein S11 [Thermoplasma acidophilum DSM 1728]	small subunit ribosomal protein S11P [Picrophilus torridus DSM 9790] >gi|48478293|ref|YP_023999.1| 30S ribosomal protein S11 [Picrophilus torridus DSM 9790] >gi|59798720|sp|Q6KZP6|RS11_PICTO 30S ribosomal protein S11P
gi|16082066|ref|NP_394492.1|	124	122	1	gi|68140008|gb|EAM93319.1|	gi|68140008|gb|EAM93319.1|	0.761947926	55	199	193	0.969849246	1.00E-56	221	333146	Ferroplasma acidarmanus Fer1	Archaea;Euryarchaeota;Thermoplasmata;Thermoplasmatales;Ferroplasmaceae;Ferroplasma	30S ribosomal protein S4 [Thermoplasma acidophilum DSM 1728]	Ribosomal protein S4/9, eukaryotic and archaeal form [Ferroplasma acidarmanus Fer1] >gi|69269887|ref|ZP_00610153.1| Ribosomal protein S4/9, eukaryotic and archaeal form [Ferroplasma acidarmanus Fer1]
gi|16082067|ref|NP_394493.1|	124	122	1	gi|48430939|gb|AAT43804.1|	gi|48430939|gb|AAT43804.1|	0.786495755	63	171	152	0.888888889	4.00E-47	189	263820	Picrophilus torridus DSM 9790	Archaea;Euryarchaeota;Thermoplasmata;Thermoplasmatales;Picrophilaceae;Picrophilus	30S ribosomal protein S13 [Thermoplasma acidophilum DSM 1728]	small subunit ribosomal protein S13P [Picrophilus torridus DSM 9790] >gi|48478291|ref|YP_023997.1| 30S ribosomal protein S13 [Picrophilus torridus DSM 9790]
gi|16082068|ref|NP_394494.1|	6	4	1	gi|48429847|gb|AAT42712.1|	gi|48429847|gb|AAT42712.1|	0.786495755	41	414	404	0.975845411	1.00E-80	303	263820	Picrophilus torridus DSM 9790	Archaea;Euryarchaeota;Thermoplasmata;Thermoplasmatales;Picrophilaceae;Picrophilus	hypothetical protein Ta1034 [Thermoplasma acidophilum DSM 1728]	transporter [Picrophilus torridus DSM 9790] >gi|48477199|ref|YP_022905.1| transporter [Picrophilus torridus DSM 9790]
gi|16082069|ref|NP_394495.1|	84	82	1	gi|48429948|gb|AAT42813.1|	gi|48429948|gb|AAT42813.1|	0.786495755	51	336	337	1.00297619	9.00E-88	326	263820	Picrophilus torridus DSM 9790	Archaea;Euryarchaeota;Thermoplasmata;Thermoplasmatales;Picrophilaceae;Picrophilus	flap endonuclease-1 [Thermoplasma acidophilum DSM 1728]	RAD-2/FEN-1 exonuclease [Picrophilus torridus DSM 9790] >gi|73919351|sp|Q6L2I9|FEN_PICTO Flap structure-specific endonuclease >gi|48477300|ref|YP_023006.1| flap endonuclease-1 [Picrophilus torridus DSM 9790]
gi|16082070|ref|NP_394496.1|	21	17	1	gi|68140202|gb|EAM93509.1|	gi|68140202|gb|EAM93509.1|	0.761947926	44	245	235	0.959183673	6.00E-50	200	333146	Ferroplasma acidarmanus Fer1	Archaea;Euryarchaeota;Thermoplasmata;Thermoplasmatales;Ferroplasmaceae;Ferroplasma	DNA repair and recombination protein RadB [Thermoplasma acidophilum DSM 1728]	DNA repair protein RAD51 related protein [Ferroplasma acidarmanus Fer1] >gi|69269642|ref|ZP_00610012.1| DNA repair protein RAD51 related protein [Ferroplasma acidarmanus Fer1]
gi|16082071|ref|NP_394497.1|	320	318	1	gi|48430701|gb|AAT43566.1|	gi|48430701|gb|AAT43566.1|	0.786495755	58	360	358	0.994444444	2.00E-120	435	263820	Picrophilus torridus DSM 9790	Archaea;Euryarchaeota;Thermoplasmata;Thermoplasmatales;Picrophilaceae;Picrophilus	proline dipeptidase related protein [Thermoplasma acidophilum DSM 1728]	Xaa-Pro dipeptidase [Picrophilus torridus DSM 9790] >gi|48478053|ref|YP_023759.1| Xaa-Pro dipeptidase [Picrophilus torridus DSM 9790]
gi|16082072|ref|NP_394498.1|	15	13	1	gi|48430702|gb|AAT43567.1|	gi|48430702|gb|AAT43567.1|	0.786495755	37	340	293	0.861764706	1.00E-55	220	263820	Picrophilus torridus DSM 9790	Archaea;Euryarchaeota;Thermoplasmata;Thermoplasmatales;Picrophilaceae;Picrophilus	DNA primase large subunit [Thermoplasma acidophilum DSM 1728]	DNA primase 58 kDa subunit [Picrophilus torridus DSM 9790] >gi|48478054|ref|YP_023760.1| DNA primase large subunit [Picrophilus torridus DSM 9790]
gi|16082073|ref|NP_394500.1|	83	81	1	gi|68141216|gb|EAM94505.1|	gi|68141216|gb|EAM94505.1|	0.761947926	55	127	127	1	2.00E-34	146	333146	Ferroplasma acidarmanus Fer1	Archaea;Euryarchaeota;Thermoplasmata;Thermoplasmatales;Ferroplasmaceae;Ferroplasma	30S ribosomal protein S8 [Thermoplasma acidophilum DSM 1728]	Ribosomal protein S8E [Ferroplasma acidarmanus Fer1] >gi|69268130|ref|ZP_00608964.1| Ribosomal protein S8E [Ferroplasma acidarmanus Fer1]
gi|16082075|ref|NP_394503.1|	4	2	1	gi|48429993|gb|AAT42858.1|	gi|48429993|gb|AAT42858.1|	0.786495755	42	574	554	0.965156794	1.00E-114	416	263820	Picrophilus torridus DSM 9790	Archaea;Euryarchaeota;Thermoplasmata;Thermoplasmatales;Picrophilaceae;Picrophilus	hypothetical protein Ta1043 [Thermoplasma acidophilum DSM 1728]	hypothetical membrane spanning protein [Picrophilus torridus DSM 9790] >gi|48477345|ref|YP_023051.1| hypothetical membrane spanning protein [Picrophilus torridus DSM 9790]
gi|16082076|ref|NP_394505.1|	51	50	1	gi|48431202|gb|AAT44067.1|	gi|48431202|gb|AAT44067.1|	0.786495755	61	780	777	0.996153846	0	966	263820	Picrophilus torridus DSM 9790	Archaea;Euryarchaeota;Thermoplasmata;Thermoplasmatales;Picrophilaceae;Picrophilus	H+-transporting ATPase related protein [Thermoplasma acidophilum DSM 1728]	E1-E2 ATPase [Picrophilus torridus DSM 9790] >gi|48478554|ref|YP_024260.1| E1-E2 ATPase [Picrophilus torridus DSM 9790]
gi|16082077|ref|NP_394506.1|	86	83	1	gi|48430129|gb|AAT42994.1|	gi|48430129|gb|AAT42994.1|	0.786495755	67	127	107	0.842519685	2.00E-33	143	263820	Picrophilus torridus DSM 9790	Archaea;Euryarchaeota;Thermoplasmata;Thermoplasmatales;Picrophilaceae;Picrophilus	probable chaperone (csaA) [Thermoplasma acidophilum DSM 1728]	protein secretion chaperonin CsaA [Picrophilus torridus DSM 9790] >gi|48477481|ref|YP_023187.1| protein secretion chaperonin CsaA [Picrophilus torridus DSM 9790]
gi|16082078|ref|NP_394507.1|	18	14	1	gi|48430819|gb|AAT43684.1|	gi|48430819|gb|AAT43684.1|	0.786495755	45	320	312	0.975	1.00E-69	266	263820	Picrophilus torridus DSM 9790	Archaea;Euryarchaeota;Thermoplasmata;Thermoplasmatales;Picrophilaceae;Picrophilus	hypothetical protein Ta1047 [Thermoplasma acidophilum DSM 1728]	hypothetical glycosylase [Picrophilus torridus DSM 9790] >gi|48478171|ref|YP_023877.1| hypothetical glycosylase [Picrophilus torridus DSM 9790]
gi|16082079|ref|NP_394509.1|	5	3	1	gi|68140933|gb|EAM94226.1|	gi|68140933|gb|EAM94226.1|	0.761947926	42	256	257	1.00390625	1.00E-46	189	333146	Ferroplasma acidarmanus Fer1	Archaea;Euryarchaeota;Thermoplasmata;Thermoplasmatales;Ferroplasmaceae;Ferroplasma	hypothetical protein Ta1048 [Thermoplasma acidophilum DSM 1728]	Glycosyl transferase, family 2 [Ferroplasma acidarmanus Fer1] >gi|69268511|ref|ZP_00609243.1| Glycosyl transferase, family 2 [Ferroplasma acidarmanus Fer1]
gi|16082080|ref|NP_394510.1|	435	431	1	gi|19888207|gb|AAM02736.1|	gi|19888207|gb|AAM02736.1|	0.542499697	38	301	189	0.627906977	1.00E-30	136	190192	Methanopyrus kandleri AV19	Archaea;Euryarchaeota;Methanopyri;Methanopyrales;Methanopyraceae;Methanopyrus	transport-ATP binding protein related protein [Thermoplasma acidophilum DSM 1728]	ABC-type molibdate transport systems, ATPase component [Methanopyrus kandleri AV19] >gi|1881461|emb|CAA67415.1| orf4 [Methanopyrus kandleri] >gi|20094959|ref|NP_614806.1| ABC-type molibdate transport systems, ATPase component [Methanopyrus kandleri AV19]
gi|16082081|ref|NP_394511.1|	21	18	1	gi|11497713|ref|NP_068934.1|	gi|11497713|ref|NP_068934.1|	0.546859016	29	266	207	0.778195489	1.00E-20	102	224325	Archaeoglobus fulgidus DSM 4304	Archaea;Euryarchaeota;Archaeoglobi;Archaeoglobales;Archaeoglobaceae;Archaeoglobus	ABC transporter permease related protein [Thermoplasma acidophilum DSM 1728]	sulfate ABC transporter, permease protein (cysT) [Archaeoglobus fulgidus DSM 4304] >gi|2650555|gb|AAB91136.1| sulfate ABC transporter, permease protein (cysT) [Archaeoglobus fulgidus DSM 4304]
gi|16082083|ref|NP_394513.1|	11	9	1	gi|68139964|gb|EAM93277.1|	gi|68139964|gb|EAM93277.1|	0.761947926	50	192	193	1.005208333	2.00E-48	194	333146	Ferroplasma acidarmanus Fer1	Archaea;Euryarchaeota;Thermoplasmata;Thermoplasmatales;Ferroplasmaceae;Ferroplasma	N-carbamoylsarcosine amidase related protein [Thermoplasma acidophilum DSM 1728]	Isochorismatase hydrolase [Ferroplasma acidarmanus Fer1] >gi|69269980|ref|ZP_00610216.1| Isochorismatase hydrolase [Ferroplasma acidarmanus Fer1]
gi|16082084|ref|NP_394514.1|	315	312	1	gi|48431135|gb|AAT44000.1|	gi|48431135|gb|AAT44000.1|	0.786495755	56	796	788	0.989949749	0	889	263820	Picrophilus torridus DSM 9790	Archaea;Euryarchaeota;Thermoplasmata;Thermoplasmatales;Picrophilaceae;Picrophilus	DNA gyrase subunit A [Thermoplasma acidophilum DSM 1728]	DNA gyrase subunit A [Picrophilus torridus DSM 9790] >gi|48478487|ref|YP_024193.1| DNA gyrase subunit A [Picrophilus torridus DSM 9790]
gi|16082085|ref|NP_394515.1|	355	352	1	gi|68140110|gb|EAM93420.1|	gi|68140110|gb|EAM93420.1|	0.761947926	61	641	642	1.001560062	0	807	333146	Ferroplasma acidarmanus Fer1	Archaea;Euryarchaeota;Thermoplasmata;Thermoplasmatales;Ferroplasmaceae;Ferroplasma	DNA topoisomerase IV subunit B [Thermoplasma acidophilum DSM 1728]	DNA topoisomerase (ATP-hydrolyzing) [Ferroplasma acidarmanus Fer1] >gi|69269839|ref|ZP_00610143.1| DNA topoisomerase (ATP-hydrolyzing) [Ferroplasma acidarmanus Fer1]
gi|16082086|ref|NP_394516.1|	6	4	1	gi|68141060|gb|EAM94351.1|	gi|68141060|gb|EAM94351.1|	0.761947926	43	86	79	0.918604651	3.00E-15	82	333146	Ferroplasma acidarmanus Fer1	Archaea;Euryarchaeota;Thermoplasmata;Thermoplasmatales;Ferroplasmaceae;Ferroplasma	hypothetical protein Ta1056 [Thermoplasma acidophilum DSM 1728]	conserved hypothetical protein [Ferroplasma acidarmanus Fer1] >gi|69268318|ref|ZP_00609101.1| conserved hypothetical protein [Ferroplasma acidarmanus Fer1]
gi|16082087|ref|NP_394518.1|	131	128	1	gi|68140590|gb|EAM93889.1|	gi|68140590|gb|EAM93889.1|	0.761947926	62	303	298	0.98349835	4.00E-102	374	333146	Ferroplasma acidarmanus Fer1	Archaea;Euryarchaeota;Thermoplasmata;Thermoplasmatales;Ferroplasmaceae;Ferroplasma	agmatinase related protein [Thermoplasma acidophilum DSM 1728]	Putative agmatinase [Ferroplasma acidarmanus Fer1] >gi|69269141|ref|ZP_00609704.1| Putative agmatinase [Ferroplasma acidarmanus Fer1]
gi|16082088|ref|NP_394519.1|	171	169	1	gi|48430437|gb|AAT43302.1|	gi|48430437|gb|AAT43302.1|	0.786495755	86	129	129	1	1.00E-60	233	263820	Picrophilus torridus DSM 9790	Archaea;Euryarchaeota;Thermoplasmata;Thermoplasmatales;Picrophilaceae;Picrophilus	translation initiation factor IF-5A [Thermoplasma acidophilum DSM 1728]	protein translation initiation factor 5A [Picrophilus torridus DSM 9790] >gi|85540725|sp|Q6L150|IF5A_PICTO Translation initiation factor 5A (eIF-5A) (Hypusine-containing protein) >gi|48477789|ref|YP_023495.1| translation initiation factor IF-5A [Picrophilus torridus DSM 9790]
gi|16082089|ref|NP_394522.1|	274	270	1	gi|48431079|gb|AAT43944.1|	gi|48431079|gb|AAT43944.1|	0.786495755	57	481	464	0.964656965	9.00E-151	536	263820	Picrophilus torridus DSM 9790	Archaea;Euryarchaeota;Thermoplasmata;Thermoplasmatales;Picrophilaceae;Picrophilus	multidrug resistance transporter related protein [Thermoplasma acidophilum DSM 1728]	transporter [Picrophilus torridus DSM 9790] >gi|48478431|ref|YP_024137.1| transporter [Picrophilus torridus DSM 9790]
gi|16082090|ref|NP_394523.1|	10	7	1	gi|48430518|gb|AAT43383.1|	gi|48430518|gb|AAT43383.1|	0.786495755	39	516	479	0.928294574	9.00E-91	337	263820	Picrophilus torridus DSM 9790	Archaea;Euryarchaeota;Thermoplasmata;Thermoplasmatales;Picrophilaceae;Picrophilus	hypothetical membrane protein [Thermoplasma acidophilum DSM 1728]	conserved hypothetical protein [Picrophilus torridus DSM 9790] >gi|48477870|ref|YP_023576.1| hypothetical protein PTO0798 [Picrophilus torridus DSM 9790]
gi|16082091|ref|NP_394524.1|	21	19	1	gi|48430689|gb|AAT43554.1|	gi|48430689|gb|AAT43554.1|	0.786495755	48	220	195	0.886363636	2.00E-47	191	263820	Picrophilus torridus DSM 9790	Archaea;Euryarchaeota;Thermoplasmata;Thermoplasmatales;Picrophilaceae;Picrophilus	hypothetical protein Ta1064 [Thermoplasma acidophilum DSM 1728]	hypothetical conserved archaeal protein [Picrophilus torridus DSM 9790] >gi|48478041|ref|YP_023747.1| hypothetical conserved archaeal protein [Picrophilus torridus DSM 9790]
gi|16082092|ref|NP_394525.1|	4	1	1	gi|48430926|gb|AAT43791.1|	gi|48430926|gb|AAT43791.1|	0.786495755	41	84	80	0.952380952	1.00E-11	71	263820	Picrophilus torridus DSM 9790	Archaea;Euryarchaeota;Thermoplasmata;Thermoplasmatales;Picrophilaceae;Picrophilus	hypothetical protein Ta1065 [Thermoplasma acidophilum DSM 1728]	hypothetical protein PTO1206 [Picrophilus torridus DSM 9790] >gi|48478278|ref|YP_023984.1| hypothetical protein PTO1206 [Picrophilus torridus DSM 9790]
gi|16082093|ref|NP_394526.1|	192	190	1	gi|68140655|gb|EAM93953.1|	gi|68140655|gb|EAM93953.1|	0.761947926	52	759	734	0.967061924	0	787	333146	Ferroplasma acidarmanus Fer1	Archaea;Euryarchaeota;Thermoplasmata;Thermoplasmatales;Ferroplasmaceae;Ferroplasma	phosphoribosylformylglycinamidine synthase subunit II [Thermoplasma acidophilum DSM 1728]	Phosphoribosylformylglycinamidine synthase II [Ferroplasma acidarmanus Fer1] >gi|69269005|ref|ZP_00609603.1| Phosphoribosylformylglycinamidine synthase II [Ferroplasma acidarmanus Fer1]
gi|16082094|ref|NP_394527.1|	30	28	1	gi|4981269|gb|AAD35825.1|	gi|4981269|gb|AAD35825.1|	0.034918882	27	381	366	0.960629921	3.00E-34	149	243274	Thermotoga maritima MSB8	Bacteria;Thermotogae;Thermotogales;Thermotogaceae;Thermotoga	N-acetylglucosaminyl-phosphatidylinositol biosynthetic protein related protein [Thermoplasma acidophilum DSM 1728]	conserved hypothetical protein [Thermotoga maritima MSB8] >gi|15643507|ref|NP_228553.1| hypothetical protein TM0744 [Thermotoga maritima MSB8]
gi|16082095|ref|NP_394528.1|	36	34	1	gi|48430813|gb|AAT43678.1|	gi|48430813|gb|AAT43678.1|	0.786495755	48	354	351	0.991525424	3.00E-89	331	263820	Picrophilus torridus DSM 9790	Archaea;Euryarchaeota;Thermoplasmata;Thermoplasmatales;Picrophilaceae;Picrophilus	hypothetical protein Ta1068 [Thermoplasma acidophilum DSM 1728]	hypothetical protein PTO1093 [Picrophilus torridus DSM 9790] >gi|48478165|ref|YP_023871.1| hypothetical protein PTO1093 [Picrophilus torridus DSM 9790]
gi|16082096|ref|NP_394529.1|	6	4	1	gi|13816019|gb|AAK42813.1|	gi|13816019|gb|AAK42813.1|	0.42796386	42	382	378	0.989528796	1.00E-82	309	273057	Sulfolobus solfataricus P2	Archaea;Crenarchaeota;Thermoprotei;Sulfolobales;Sulfolobaceae;Sulfolobus	multidrug resistance protein related protein [Thermoplasma acidophilum DSM 1728]	Permease, major facilitator superfamily [Sulfolobus solfataricus P2] >gi|15899418|ref|NP_344023.1| Permease, major facilitator superfamily [Sulfolobus solfataricus P2]
gi|16082097|ref|NP_394530.1|	242	239	1	gi|68139862|gb|EAM93179.1|	gi|68139862|gb|EAM93179.1|	0.761947926	60	202	197	0.975247525	1.00E-58	228	333146	Ferroplasma acidarmanus Fer1	Archaea;Euryarchaeota;Thermoplasmata;Thermoplasmatales;Ferroplasmaceae;Ferroplasma	hypothetical protein Ta1070 [Thermoplasma acidophilum DSM 1728]	Multiple antibiotic resistance (MarC)-related proteins [Ferroplasma acidarmanus Fer1] >gi|69270178|ref|ZP_00610330.1| Multiple antibiotic resistance (MarC)-related proteins [Ferroplasma acidarmanus Fer1]
gi|16082098|ref|NP_394531.1|	9	5	1	gi|48430450|gb|AAT43315.1|	gi|48430450|gb|AAT43315.1|	0.786495755	53	241	237	0.98340249	3.00E-72	274	263820	Picrophilus torridus DSM 9790	Archaea;Euryarchaeota;Thermoplasmata;Thermoplasmatales;Picrophilaceae;Picrophilus	hypothetical protein Ta1071 [Thermoplasma acidophilum DSM 1728]	daunorubicin resistance ATP-binding protein DrrB [Picrophilus torridus DSM 9790] >gi|48477802|ref|YP_023508.1| daunorubicin resistance ATP-binding protein DrrB [Picrophilus torridus DSM 9790]
gi|16082099|ref|NP_394532.1|	499	493	1	gi|48430449|gb|AAT43314.1|	gi|48430449|gb|AAT43314.1|	0.786495755	56	294	278	0.945578231	3.00E-81	304	263820	Picrophilus torridus DSM 9790	Archaea;Euryarchaeota;Thermoplasmata;Thermoplasmatales;Picrophilaceae;Picrophilus	ABC transporter ATP-binding protein related protein [Thermoplasma acidophilum DSM 1728]	daunorubicin resistance ATP-binding protein DrrA [Picrophilus torridus DSM 9790] >gi|48477801|ref|YP_023507.1| daunorubicin resistance ATP-binding protein DrrA [Picrophilus torridus DSM 9790]
gi|16082100|ref|NP_394533.1|	45	43	1	gi|48430798|gb|AAT43663.1|	gi|48430798|gb|AAT43663.1|	0.786495755	60	389	384	0.98714653	2.00E-137	492	263820	Picrophilus torridus DSM 9790	Archaea;Euryarchaeota;Thermoplasmata;Thermoplasmatales;Picrophilaceae;Picrophilus	probable sulfolipid biosynthesis protein [Thermoplasma acidophilum DSM 1728]	UDP sulfoquinovose synthase [Picrophilus torridus DSM 9790] >gi|48478150|ref|YP_023856.1| UDP sulfoquinovose synthase [Picrophilus torridus DSM 9790]
gi|16082101|ref|NP_394534.1|	64	60	1	gi|68139861|gb|EAM93178.1|	gi|68139861|gb|EAM93178.1|	0.761947926	38	247	240	0.971659919	2.00E-41	171	333146	Ferroplasma acidarmanus Fer1	Archaea;Euryarchaeota;Thermoplasmata;Thermoplasmatales;Ferroplasmaceae;Ferroplasma	glucose-1-phosphate thymidylyltransferase related protein [Thermoplasma acidophilum DSM 1728]	Nucleotidyl transferase [Ferroplasma acidarmanus Fer1] >gi|69270177|ref|ZP_00610329.1| Nucleotidyl transferase [Ferroplasma acidarmanus Fer1]
gi|16082102|ref|NP_394535.1|	435	433	1	gi|48431234|gb|AAT44099.1|	gi|48431234|gb|AAT44099.1|	0.786495755	58	408	405	0.992647059	5.00E-137	490	263820	Picrophilus torridus DSM 9790	Archaea;Euryarchaeota;Thermoplasmata;Thermoplasmatales;Picrophilaceae;Picrophilus	phosphoglycerate kinase [Thermoplasma acidophilum DSM 1728]	phosphoglycerate kinase [Picrophilus torridus DSM 9790] >gi|73921744|sp|Q6KYV3|PGK_PICTO Phosphoglycerate kinase >gi|48478586|ref|YP_024292.1| phosphoglycerate kinase [Picrophilus torridus DSM 9790]
gi|16082103|ref|NP_394537.1|	488	486	1	gi|48431236|gb|AAT44101.1|	gi|48431236|gb|AAT44101.1|	0.786495755	53	288	268	0.930555556	2.00E-75	285	263820	Picrophilus torridus DSM 9790	Archaea;Euryarchaeota;Thermoplasmata;Thermoplasmatales;Picrophilaceae;Picrophilus	probable signal recognition particle protein [Thermoplasma acidophilum DSM 1728]	signal recognition particle receptor FtsY [Picrophilus torridus DSM 9790] >gi|48478588|ref|YP_024294.1| signal recognition particle receptor FtsY [Picrophilus torridus DSM 9790]
gi|16082104|ref|NP_394538.1|	19	17	1	gi|68568214|gb|AAY81143.1|	gi|68568214|gb|AAY81143.1|	0.42796386	26	354	231	0.652542373	2.00E-16	89	330779	Sulfolobus acidocaldarius DSM 639	Archaea;Crenarchaeota;Thermoprotei;Sulfolobales;Sulfolobaceae;Sulfolobus	aspartate aminotransferase related protein [Thermoplasma acidophilum DSM 1728]	aspartate aminotransferase [Sulfolobus acidocaldarius DSM 639] >gi|70607566|ref|YP_256436.1| aspartate aminotransferase [Sulfolobus acidocaldarius DSM 639]
gi|16082105|ref|NP_394539.1|	18	15	1	gi|48430413|gb|AAT43278.1|	gi|48430413|gb|AAT43278.1|	0.786495755	31	255	236	0.925490196	2.00E-29	132	263820	Picrophilus torridus DSM 9790	Archaea;Euryarchaeota;Thermoplasmata;Thermoplasmatales;Picrophilaceae;Picrophilus	cobalamin synthase [Thermoplasma acidophilum DSM 1728]	cobalamin [5'-phosphate] synthase [Picrophilus torridus DSM 9790] >gi|73918909|sp|Q6L174|COBS_PICTO Cobalamin synthase >gi|48477765|ref|YP_023471.1| cobalamin synthase [Picrophilus torridus DSM 9790]
gi|16082106|ref|NP_394540.1|	27	25	1	gi|48430955|gb|AAT43820.1|	gi|48430955|gb|AAT43820.1|	0.786495755	69	657	649	0.98782344	0	897	263820	Picrophilus torridus DSM 9790	Archaea;Euryarchaeota;Thermoplasmata;Thermoplasmatales;Picrophilaceae;Picrophilus	ATP-dependent proteinase La (Lon) related protein [Thermoplasma acidophilum DSM 1728]	ATP-dependent protease La [Picrophilus torridus DSM 9790] >gi|48478307|ref|YP_024013.1| ATP-dependent protease La [Picrophilus torridus DSM 9790]
gi|16082107|ref|NP_394542.1|	4	2	1	gi|48430935|gb|AAT43800.1|	gi|48430935|gb|AAT43800.1|	0.786495755	41	434	396	0.912442396	2.00E-78	296	263820	Picrophilus torridus DSM 9790	Archaea;Euryarchaeota;Thermoplasmata;Thermoplasmatales;Picrophilaceae;Picrophilus	nodulation protein NfeD related protein [Thermoplasma acidophilum DSM 1728]	putative serine protease [Picrophilus torridus DSM 9790] >gi|48478287|ref|YP_023993.1| putative serine protease [Picrophilus torridus DSM 9790]
gi|16082108|ref|NP_394543.1|	77	75	1	gi|85858547|ref|YP_460749.1|	gi|85858547|ref|YP_460749.1|	0.037073559	40	161	149	0.925465839	3.00E-24	113	56780	Syntrophus aciditrophicus SB	Bacteria;Proteobacteria;Deltaproteobacteria;Syntrophobacterales;Syntrophaceae;Syntrophus	hypothetical protein Ta1084 [Thermoplasma acidophilum DSM 1728]	phosphatidylethanolamine-binding protein [Syntrophus aciditrophicus SB] >gi|85721638|gb|ABC76581.1| phosphatidylethanolamine-binding protein [Syntrophus aciditrophicus SB]
gi|16082109|ref|NP_394544.1|	20	13	1	gi|68140595|gb|EAM93893.1|	gi|68140595|gb|EAM93893.1|	0.761947926	51	410	393	0.958536585	6.00E-114	414	333146	Ferroplasma acidarmanus Fer1	Archaea;Euryarchaeota;Thermoplasmata;Thermoplasmatales;Ferroplasmaceae;Ferroplasma	multidrug-efflux transporter related protein [Thermoplasma acidophilum DSM 1728]	multidrug resistance protein [Ferroplasma acidarmanus Fer1] >gi|69268945|ref|ZP_00609543.1| multidrug resistance protein [Ferroplasma acidarmanus Fer1]
gi|16082110|ref|NP_394545.1|	72	70	1	gi|68141308|gb|EAM94597.1|	gi|68141308|gb|EAM94597.1|	0.761947926	43	175	169	0.965714286	9.00E-33	142	333146	Ferroplasma acidarmanus Fer1	Archaea;Euryarchaeota;Thermoplasmata;Thermoplasmatales;Ferroplasmaceae;Ferroplasma	heat shock protein GrpE related protein [Thermoplasma acidophilum DSM 1728]	GrpE protein [Ferroplasma acidarmanus Fer1] >gi|69268222|ref|ZP_00609056.1| GrpE protein [Ferroplasma acidarmanus Fer1]
gi|16082111|ref|NP_394546.1|	500	496	1	gi|48430560|gb|AAT43425.1|	gi|48430560|gb|AAT43425.1|	0.786495755	72	613	611	0.996737357	0	888	263820	Picrophilus torridus DSM 9790	Archaea;Euryarchaeota;Thermoplasmata;Thermoplasmatales;Picrophilaceae;Picrophilus	molecular chaperone DnaK [Thermoplasma acidophilum DSM 1728]	chaperone protein Dank [Picrophilus torridus DSM 9790] >gi|73919244|sp|Q6L0S7|DNAK_PICTO Chaperone protein dnaK (Heat shock protein 70) (Heat shock 70 kDa protein) (HSP70) >gi|48477912|ref|YP_023618.1| molecular chaperone DnaK [Picrophilus torridus DSM 9790]
gi|16082112|ref|NP_394547.1|	359	357	1	gi|48430561|gb|AAT43426.1|	gi|48430561|gb|AAT43426.1|	0.786495755	63	365	364	0.997260274	2.00E-134	481	263820	Picrophilus torridus DSM 9790	Archaea;Euryarchaeota;Thermoplasmata;Thermoplasmatales;Picrophilaceae;Picrophilus	heat shock protein DnaJ related protein [Thermoplasma acidophilum DSM 1728]	chaperone protein DnaJ [Picrophilus torridus DSM 9790] >gi|62899958|sp|Q6L0S6|DNAJ_PICTO Chaperone protein dnaJ >gi|48477913|ref|YP_023619.1| chaperone protein DnaJ [Picrophilus torridus DSM 9790]
gi|16082113|ref|NP_394549.1|	8	6	1	gi|48430587|gb|AAT43452.1|	gi|48430587|gb|AAT43452.1|	0.786495755	74	64	63	0.984375	9.00E-22	104	263820	Picrophilus torridus DSM 9790	Archaea;Euryarchaeota;Thermoplasmata;Thermoplasmatales;Picrophilaceae;Picrophilus	DNA-directed RNA polymerase subunit E" [Thermoplasma acidophilum DSM 1728]	DNA-directed RNA polymerase subunit E [Picrophilus torridus DSM 9790] >gi|48477939|ref|YP_023645.1| DNA-directed RNA polymerase subunit E" [Picrophilus torridus DSM 9790]
gi|16082114|ref|NP_394550.1|	22	19	1	gi|48430588|gb|AAT43453.1|	gi|48430588|gb|AAT43453.1|	0.786495755	49	156	123	0.788461538	7.00E-31	135	263820	Picrophilus torridus DSM 9790	Archaea;Euryarchaeota;Thermoplasmata;Thermoplasmatales;Picrophilaceae;Picrophilus	hypothetical protein Ta1091 [Thermoplasma acidophilum DSM 1728]	archaeal conserved hypothetical protein [Picrophilus torridus DSM 9790] >gi|73921169|sp|Q6L0P9|Y868_PICTO Hypothetical UPF0218 protein PTO0868 >gi|48477940|ref|YP_023646.1| hypothetical protein PTO0868 [Picrophilus torridus DSM 9790]
gi|16082115|ref|NP_394551.1|	16	14	1	gi|48430589|gb|AAT43454.1|	gi|48430589|gb|AAT43454.1|	0.786495755	57	98	96	0.979591837	7.00E-26	118	263820	Picrophilus torridus DSM 9790	Archaea;Euryarchaeota;Thermoplasmata;Thermoplasmatales;Picrophilaceae;Picrophilus	30S ribosomal protein S24e [Thermoplasma acidophilum DSM 1728]	small subunit ribosomal protein S24E [Picrophilus torridus DSM 9790] >gi|48477941|ref|YP_023647.1| 30S ribosomal protein S24e [Picrophilus torridus DSM 9790] >gi|59798721|sp|Q6L0P8|RS24_PICTO 30S ribosomal protein S24e
gi|16082116|ref|NP_394552.1|	22	20	1	gi|48430590|gb|AAT43455.1|	gi|48430590|gb|AAT43455.1|	0.786495755	81	55	49	0.890909091	2.00E-19	97	263820	Picrophilus torridus DSM 9790	Archaea;Euryarchaeota;Thermoplasmata;Thermoplasmatales;Picrophilaceae;Picrophilus	30S ribosomal protein S27ae [Thermoplasma acidophilum DSM 1728]	small subunit ribosomal protein S27AE [Picrophilus torridus DSM 9790] >gi|68566072|sp|Q6L0P7|RS27A_PICTO 30S ribosomal protein S27ae >gi|48477942|ref|YP_023648.1| 30S ribosomal protein S27ae [Picrophilus torridus DSM 9790]
gi|16082117|ref|NP_394554.1|	20	18	1	gi|48430289|gb|AAT43154.1|	gi|48430289|gb|AAT43154.1|	0.786495755	46	363	343	0.944903581	4.00E-86	321	263820	Picrophilus torridus DSM 9790	Archaea;Euryarchaeota;Thermoplasmata;Thermoplasmatales;Picrophilaceae;Picrophilus	hypothetical protein Ta1095 [Thermoplasma acidophilum DSM 1728]	hypothetical protein PTO0569 [Picrophilus torridus DSM 9790] >gi|48477641|ref|YP_023347.1| hypothetical protein PTO0569 [Picrophilus torridus DSM 9790]
gi|16082118|ref|NP_394555.1|	388	387	2	gi|5457700|emb|CAB49191.1|	gi|5457700|emb|CAB49191.1|	0.550659068	51	488	483	0.989754098	4.00E-131	471	272844	Pyrococcus abyssi GE5	Archaea;Euryarchaeota;Thermococci;Thermococcales;Thermococcaceae;Pyrococcus	probable glycerol kinase [Thermoplasma acidophilum DSM 1728]	glpK glycerol kinase (EC 2.7.1.30) [Pyrococcus abyssi GE5] >gi|14520485|ref|NP_125960.1| glycerol kinase [Pyrococcus abyssi GE5] >gi|13626972|sp|Q9V207|GLPK_PYRAB Glycerol kinase (ATP:glycerol 3-phosphotransferase) (Glycerokinase) (GK)
gi|16082119|ref|NP_394556.1|	7	6	1	gi|68139755|gb|EAM93079.1|	gi|68139755|gb|EAM93079.1|	0.761947926	55	203	204	1.004926108	1.00E-65	252	333146	Ferroplasma acidarmanus Fer1	Archaea;Euryarchaeota;Thermoplasmata;Thermoplasmatales;Ferroplasmaceae;Ferroplasma	hypothetical protein Ta1097 [Thermoplasma acidophilum DSM 1728]	conserved hypothetical membrane protein [Ferroplasma acidarmanus Fer1] >gi|69270400|ref|ZP_00610432.1| conserved hypothetical membrane protein [Ferroplasma acidarmanus Fer1]
gi|16082120|ref|NP_394557.1|	26	24	1	gi|68140051|gb|EAM93362.1|	gi|68140051|gb|EAM93362.1|	0.761947926	35	339	343	1.01179941	2.00E-57	225	333146	Ferroplasma acidarmanus Fer1	Archaea;Euryarchaeota;Thermoplasmata;Thermoplasmatales;Ferroplasmaceae;Ferroplasma	cell division protein pelota related protein [Thermoplasma acidophilum DSM 1728]	eRF1 domain 1:eRF1 domain 3 [Ferroplasma acidarmanus Fer1] >gi|69269930|ref|ZP_00610196.1| eRF1 domain 1:eRF1 domain 3 [Ferroplasma acidarmanus Fer1]
gi|16082121|ref|NP_394558.1|	15	13	1	gi|68140050|gb|EAM93361.1|	gi|68140050|gb|EAM93361.1|	0.761947926	38	157	144	0.917197452	1.00E-21	104	333146	Ferroplasma acidarmanus Fer1	Archaea;Euryarchaeota;Thermoplasmata;Thermoplasmatales;Ferroplasmaceae;Ferroplasma	hypothetical protein Ta1099 [Thermoplasma acidophilum DSM 1728]	Protein of unknown function DUF82 [Ferroplasma acidarmanus Fer1] >gi|69269929|ref|ZP_00610195.1| Protein of unknown function DUF82 [Ferroplasma acidarmanus Fer1]
gi|16082122|ref|NP_394559.1|	270	268	2	gi|48429911|gb|AAT42776.1|	gi|48429911|gb|AAT42776.1|	0.786495755	60	180	180	1	2.00E-58	227	263820	Picrophilus torridus DSM 9790	Archaea;Euryarchaeota;Thermoplasmata;Thermoplasmatales;Picrophilaceae;Picrophilus	3-octaprenyl-4-hydroxybenzoate carboxy-lyase [Thermoplasma acidophilum DSM 1728]	3-octaprenyl-4-hydroxybenzoate carboxy-lyase [Picrophilus torridus DSM 9790] >gi|48477263|ref|YP_022969.1| 3-octaprenyl-4-hydroxybenzoate carboxy-lyase [Picrophilus torridus DSM 9790]
[truncated: 492 more rows]
