# Supplementary material for: DarkHorse: a method for genome-wide prediction of horizontal gene transfer
Source: Genome Biol. 2007 Feb 2;8(2):R16. doi: 10.1186/gb-2007-8-2-r16 (PMC1852411; doi:10.1186/gb-2007-8-2-r16)
Supplement: Additional data file 3 — The filter threshold setting was zero and self definition was set as 'Thermotoga'. [file gb-2007-8-2-r16-S3.txt]

query_id	num_blasthits	nonself_hits	cand_set_num	tophit_id	besthit_id	LPI	pct_id	seq_length	align_len	align_coverage	evalue	bitscore	tax_id	species	lineage	query_annotation	besthit_annotation
gi|4980509|gb|AAD35119.1|AE001690_13	14	12	1	gi|86142611|ref|ZP_01061050.1|	gi|86142611|ref|ZP_01061050.1|	0.3515481	51	721	707	0.980582524	0	698	313593	Flavobacterium sp. MED217	Bacteria;Bacteroidetes;Flavobacteria;Flavobacteriales;Flavobacteriaceae;Flavobacterium	beta-glucosidase [Thermotoga maritima MSB8]	beta-glucosidase [Flavobacterium sp. MED217] >gi|85830643|gb|EAQ49101.1| beta-glucosidase [Flavobacterium sp. MED217]
gi|4980511|gb|AAD35121.1|AE001690_15	499	487	1	gi|5458955|emb|CAB50442.1|	gi|5458955|emb|CAB50442.1|	0.117737457	52	268	264	0.985074627	1.00E-69	265	272844	Pyrococcus abyssi GE5	Archaea;Euryarchaeota;Thermococci;Thermococcales;Thermococcaceae;Pyrococcus	oligopeptide ABC transporter, ATP-binding protein [Thermotoga maritima MSB8]	dppF-3 dipeptide ABC transporter, ATP-binding protein [Pyrococcus abyssi GE5] >gi|14521736|ref|NP_127212.1| dipeptide ABC transporter, ATP-binding protein [Pyrococcus abyssi GE5]
gi|4980512|gb|AAD35122.1|AE001690_16	381	364	1	gi|3256910|dbj|BAA29593.1|	gi|3256910|dbj|BAA29593.1|	0.117737457	49	330	316	0.957575758	3.00E-79	298	70601	Pyrococcus horikoshii OT3	Archaea;Euryarchaeota;Thermococci;Thermococcales;Thermococcaceae;Pyrococcus	oligopeptide ABC transporter, ATP-binding protein [Thermotoga maritima MSB8]	324aa long hypothetical oligopeptide transport ATP-binding protein AppF [Pyrococcus horikoshii OT3] >gi|14590411|ref|NP_142477.1| oligopeptide transport ATP-binding protein AppF [Pyrococcus horikoshii OT3]
gi|4980513|gb|AAD35123.1|AE001690_17	489	482	2	gi|76795392|ref|ZP_00777765.1|	gi|76795392|ref|ZP_00777765.1|	0.553551161	44	280	245	0.875	6.00E-60	233	340099	Thermoanaerobacter ethanolicus ATCC 33223	Bacteria;Firmicutes;Clostridia;Thermoanaerobacteriales;Thermoanaerobacteriaceae;Thermoanaerobacter	oligopeptide ABC transporter, permease protein [Thermotoga maritima MSB8]	Binding-protein-dependent transport systems inner membrane component [Thermoanaerobacter ethanolicus ATCC 33223] >gi|76589200|gb|EAO65599.1| Binding-protein-dependent transport systems inner membrane component [Thermoanaerobacter ethanolicus ATCC 33223]
gi|4980514|gb|AAD35124.1|AE001690_18	283	278	1	gi|5458361|emb|CAB49850.1|	gi|5458361|emb|CAB49850.1|	0.117737457	40	338	327	0.967455621	9.00E-77	290	272844	Pyrococcus abyssi GE5	Archaea;Euryarchaeota;Thermococci;Thermococcales;Thermococcaceae;Pyrococcus	oligopeptide ABC transporter, permease protein [Thermotoga maritima MSB8]	appB-2 oligopeptide transport system permease protein appB [Pyrococcus abyssi GE5] >gi|14521144|ref|NP_126619.1| oligopeptide transport system permease protein appb [Pyrococcus abyssi GE5]
gi|4980515|gb|AAD35125.1|AE001690_19	17	13	1	gi|5458360|emb|CAB49849.1|	gi|5458360|emb|CAB49849.1|	0.117737457	35	606	547	0.902640264	7.00E-90	334	272844	Pyrococcus abyssi GE5	Archaea;Euryarchaeota;Thermococci;Thermococcales;Thermococcaceae;Pyrococcus	oligopeptide ABC transporter, periplasmic oligopeptide-binding protein [Thermotoga maritima MSB8]	appA oligopeptide-binding protein appA precursor [Pyrococcus abyssi GE5] >gi|14521143|ref|NP_126618.1| oligopeptide-binding protein appa precursor [Pyrococcus abyssi GE5]
gi|4980516|gb|AAD35126.1|AE001690_20	59	56	1	gi|82747677|ref|ZP_00910171.1|	gi|82747677|ref|ZP_00910171.1|	0.550257807	24	381	390	1.023622047	4.00E-26	122	290402	Clostridium beijerincki NCIMB 8052	Bacteria;Firmicutes;Clostridia;Clostridiales;Clostridiaceae;Clostridium	transcriptional regulator, XylR-related [Thermotoga maritima MSB8]	XylR transcriptional regulator [Clostridium beijerincki NCIMB 8052] >gi|82724407|gb|EAP59162.1| XylR transcriptional regulator [Clostridium beijerincki NCIMB 8052]
gi|4980518|gb|AAD35127.1|AE001691_1	3	2	1	gi|56911732|dbj|BAD66259.1|	gi|56911732|dbj|BAD66259.1|	0.480639472	36	395	395	1	6.00E-70	267	66692	Bacillus clausii KSM-K16	Bacteria;Firmicutes;Bacilli;Bacillales;Bacillaceae;Bacillus	hypothetical protein TM_0033 [Thermotoga maritima MSB8]	conserved hypothetical protein [Bacillus clausii KSM-K16] >gi|56965487|ref|YP_177220.1| hypothetical protein ABC3727 [Bacillus clausii KSM-K16]
gi|4980519|gb|AAD35128.1|AE001691_2	22	21	1	gi|82499595|ref|ZP_00885036.1|	gi|82499595|ref|ZP_00885036.1|	0.543700465	54	357	312	0.87394958	3.00E-93	344	351627	Caldicellulosiruptor saccharolyticus DSM 8903	Bacteria;Firmicutes;Clostridia;Clostridiales;Syntrophomonadaceae;Caldicellulosiruptor	iron-sulfur cluster-binding protein [Thermotoga maritima MSB8]	iron-sulfur cluster-binding protein [Caldicellulosiruptor saccharolyticus DSM 8903] >gi|82402384|gb|EAP43164.1| iron-sulfur cluster-binding protein [Caldicellulosiruptor saccharolyticus DSM 8903]
gi|4980521|gb|AAD35130.1|AE001691_4	46	45	1	gi|2983732|gb|AAC07294.1|	gi|2983732|gb|AAC07294.1|	0.387717855	46	174	177	1.017241379	2.00E-31	138	224324	Aquifex aeolicus VF5	Bacteria;Aquificae;Aquificales;Aquificaceae;Aquifex	conserved hypothetical protein [Thermotoga maritima MSB8]	hypothetical protein aq_1292 [Aquifex aeolicus VF5] >gi|54036545|sp|O67322|Y1292_AQUAE Hypothetical UPF0334 kinase-like protein AQ_1292 >gi|15606506|ref|NP_213886.1| hypothetical protein aq_1292 [Aquifex aeolicus VF5]
gi|4980522|gb|AAD35131.1|AE001691_5	6	5	1	gi|50877146|emb|CAG36986.1|	gi|50877146|emb|CAG36986.1|	0.379913903	29	416	369	0.887019231	2.00E-33	146	177439	Desulfotalea psychrophila LSv54	Bacteria;Proteobacteria;Deltaproteobacteria;Desulfobacterales;Desulfobulbaceae;Desulfotalea	conserved hypothetical protein [Thermotoga maritima MSB8]	hypothetical protein [Desulfotalea psychrophila LSv54] >gi|51246109|ref|YP_065993.1| hypothetical protein DP2257 [Desulfotalea psychrophila LSv54]
gi|4980523|gb|AAD35132.1|AE001691_6	175	174	1	gi|82500553|ref|ZP_00885962.1|	gi|82500553|ref|ZP_00885962.1|	0.543700465	58	120	118	0.983333333	1.00E-36	153	351627	Caldicellulosiruptor saccharolyticus DSM 8903	Bacteria;Firmicutes;Clostridia;Clostridiales;Syntrophomonadaceae;Caldicellulosiruptor	6-pyruvoyl tetrahydrobiopterin synthase, putative [Thermotoga maritima MSB8]	6-pyruvoyltetrahydropterin synthase [Caldicellulosiruptor saccharolyticus DSM 8903] >gi|82401452|gb|EAP42264.1| 6-pyruvoyltetrahydropterin synthase [Caldicellulosiruptor saccharolyticus DSM 8903]
gi|4980524|gb|AAD35133.1|AE001691_7	63	62	1	gi|82500552|ref|ZP_00885961.1|	gi|82500552|ref|ZP_00885961.1|	0.543700465	54	259	251	0.969111969	1.00E-79	299	351627	Caldicellulosiruptor saccharolyticus DSM 8903	Bacteria;Firmicutes;Clostridia;Clostridiales;Syntrophomonadaceae;Caldicellulosiruptor	conserved hypothetical protein [Thermotoga maritima MSB8]	Protein of unknown function DUF198 [Caldicellulosiruptor saccharolyticus DSM 8903] >gi|82401451|gb|EAP42263.1| Protein of unknown function DUF198 [Caldicellulosiruptor saccharolyticus DSM 8903]
gi|4980525|gb|AAD35134.1|AE001691_8	420	419	1	gi|82498775|ref|ZP_00884231.1|	gi|82498775|ref|ZP_00884231.1|	0.543700465	58	278	270	0.971223022	2.00E-83	311	351627	Caldicellulosiruptor saccharolyticus DSM 8903	Bacteria;Firmicutes;Clostridia;Clostridiales;Syntrophomonadaceae;Caldicellulosiruptor	dihydropteroate synthase [Thermotoga maritima MSB8]	Dihydropteroate synthase [Caldicellulosiruptor saccharolyticus DSM 8903] >gi|82403238|gb|EAP44003.1| Dihydropteroate synthase [Caldicellulosiruptor saccharolyticus DSM 8903]
gi|4980526|gb|AAD35135.1|AE001691_9	263	262	1	gi|18144683|dbj|BAB80728.1|	gi|18144683|dbj|BAB80728.1|	0.550257807	52	129	112	0.868217054	4.00E-29	129	195102	Clostridium perfringens str. 13	Bacteria;Firmicutes;Clostridia;Clostridiales;Clostridiaceae;Clostridium	2-amino-4-hydroxy-6-hydroxymethyldihydropteridine pyrophosphokinase [Thermotoga maritima MSB8]	bifunctional folate synthesis protein [Clostridium perfringens str. 13] >gi|18310004|ref|NP_561938.1| bifunctional folate synthesis protein [Clostridium perfringens str. 13]
gi|4980527|gb|AAD35136.1|AE001691_10	327	326	1	gi|20516281|gb|AAM24504.1|	gi|20516281|gb|AAM24504.1|	0.553551161	48	359	354	0.986072423	6.00E-85	317	273068	Thermoanaerobacter tengcongensis MB4	Bacteria;Firmicutes;Clostridia;Thermoanaerobacteriales;Thermoanaerobacteriaceae;Thermoanaerobacter	aminopeptidase P, putative [Thermotoga maritima MSB8]	Xaa-Pro aminopeptidase [Thermoanaerobacter tengcongensis MB4] >gi|20807729|ref|NP_622900.1| Xaa-Pro aminopeptidase [Thermoanaerobacter tengcongensis MB4]
gi|4980528|gb|AAD35137.1|AE001691_11	491	489	1	gi|20515830|gb|AAM24092.1|	gi|20515830|gb|AAM24092.1|	0.553551161	42	581	576	0.991394148	8.00E-134	480	273068	Thermoanaerobacter tengcongensis MB4	Bacteria;Firmicutes;Clostridia;Thermoanaerobacteriales;Thermoanaerobacteriaceae;Thermoanaerobacter	ABC transporter, ATP-binding protein [Thermotoga maritima MSB8]	ABC-type multidrug/protein/lipid transport system, ATPase component [Thermoanaerobacter tengcongensis MB4] >gi|20807317|ref|NP_622488.1| ABC-type multidrug/protein/lipid transport system, ATPase component [Thermoanaerobacter tengcongensis MB4]
gi|4980532|gb|AAD35141.1|AE001691_15	45	40	1	gi|83815138|ref|YP_446494.1|	gi|83815138|ref|YP_446494.1|	0.352057507	37	405	381	0.940740741	5.00E-64	248	309807	Salinibacter ruber DSM 13855	Bacteria;Bacteroidetes;Sphingobacteria;Sphingobacteriales;Crenotrichaceae;Salinibacter	transposase, putative [Thermotoga maritima MSB8]	IS605 family transposase [Salinibacter ruber DSM 13855] >gi|83756532|gb|ABC44645.1| IS605 family transposase [Salinibacter ruber DSM 13855]
gi|4980533|gb|AAD35142.1|AE001691_16	21	20	1	gi|77995188|gb|ABB14087.1|	gi|77995188|gb|ABB14087.1|	0.544226429	35	261	265	1.01532567	3.00E-38	161	246194	Carboxydothermus hydrogenoformans Z-2901	Bacteria;Firmicutes;Clostridia;Clostridiales;Peptococcaceae;Carboxydothermus	iron-sulfur cluster-binding protein [Thermotoga maritima MSB8]	iron-sulfur cluster-binding protein [Carboxydothermus hydrogenoformans Z-2901] >gi|78043073|ref|YP_361194.1| iron-sulfur cluster-binding protein [Carboxydothermus hydrogenoformans Z-2901]
gi|4980534|gb|AAD35143.1|AE001691_17	125	122	4	gi|14325074|dbj|BAB59999.1|	gi|14325074|dbj|BAB59999.1|	0.088676451	50	108	75	0.694444444	3.00E-18	92	273116	Thermoplasma volcanium GSS1	Archaea;Euryarchaeota;Thermoplasmata;Thermoplasmatales;Thermoplasmataceae;Thermoplasma	transposase [Thermotoga maritima MSB8]	transposase [Thermoplasma volcanium GSS1] >gi|13541674|ref|NP_111362.1| Predicted inactivated transposase [Thermoplasma volcanium GSS1]
gi|4980537|gb|AAD35145.1|AE001692_2	137	136	1	gi|68210762|ref|ZP_00562626.1|	gi|68210762|ref|ZP_00562626.1|	0.090632314	36	669	674	1.007473842	8.00E-130	467	259564	Methanococcoides burtonii DSM 6242	Archaea;Euryarchaeota;Methanomicrobia;Methanosarcinales;Methanosarcinaceae;Methanococcoides	iron(II) transport protein B [Thermotoga maritima MSB8]	Ferrous iron transport protein B:Small GTP-binding protein domain:GTP-binding [Methanococcoides burtonii DSM 6242] >gi|68185761|gb|EAN00480.1| Ferrous iron transport protein B:Small GTP-binding protein domain:GTP-binding [Methanococcoides burtonii DSM 6242]
gi|4980541|gb|AAD35149.1|AE001692_6	35	34	1	gi|82499573|ref|ZP_00885015.1|	gi|82499573|ref|ZP_00885015.1|	0.543700465	66	674	593	0.879821958	0	869	351627	Caldicellulosiruptor saccharolyticus DSM 8903	Bacteria;Firmicutes;Clostridia;Clostridiales;Syntrophomonadaceae;Caldicellulosiruptor	alpha-glucuronidase [Thermotoga maritima MSB8]	alpha-glucuronidase [Caldicellulosiruptor saccharolyticus DSM 8903] >gi|82402441|gb|EAP43220.1| alpha-glucuronidase [Caldicellulosiruptor saccharolyticus DSM 8903]
gi|4980542|gb|AAD35150.1|AE001692_7	21	18	1	gi|17742645|gb|AAL44986.1|	gi|17742645|gb|AAL44986.1|	0.375261367	35	660	626	0.948484848	3.00E-93	346	176299	Agrobacterium tumefaciens str. C58	Bacteria;Proteobacteria;Alphaproteobacteria;Rhizobiales;Rhizobiaceae;Agrobacterium	oligopeptide ABC transporter, periplasmic oligopeptide-binding protein, putative [Thermotoga maritima MSB8]	ABC transporter, substrate binding protein [oligopeptide] [Agrobacterium tumefaciens str. C58] >gi|17937881|ref|NP_534670.1| ABC transporter, substrate binding protein [oligopeptide] [Agrobacterium tumefaciens str. C58]
gi|4980543|gb|AAD35151.1|AE001692_8	500	495	1	gi|20517537|gb|AAM25655.1|	gi|20517537|gb|AAM25655.1|	0.553551161	59	338	321	0.949704142	1.00E-107	393	273068	Thermoanaerobacter tengcongensis MB4	Bacteria;Firmicutes;Clostridia;Thermoanaerobacteriales;Thermoanaerobacteriaceae;Thermoanaerobacter	oligopeptide ABC transporter, ATP-binding protein [Thermotoga maritima MSB8]	ABC-type dipeptide/oligopeptide/nickel transport system, ATPase component [Thermoanaerobacter tengcongensis MB4] >gi|20808880|ref|NP_624051.1| ABC-type dipeptide/oligopeptide/nickel transport system, ATPase component [Thermoanaerobacter tengcongensis MB4]
gi|4980544|gb|AAD35152.1|AE001692_9	500	495	1	gi|55771854|dbj|BAD70295.1|	gi|55771854|dbj|BAD70295.1|	0.361461258	55	331	327	0.987915408	3.00E-96	354	300852	Thermus thermophilus HB8	Bacteria;Deinococcus-Thermus;Deinococci;Thermales;Thermaceae;Thermus	oligopeptide ABC transporter, ATP-binding protein [Thermotoga maritima MSB8]	peptide ABC transporter, ATP-binding protein [Thermus thermophilus HB8] >gi|55980441|ref|YP_143738.1| peptide ABC transporter, ATP-binding protein [Thermus thermophilus HB8]
gi|4980545|gb|AAD35153.1|AE001692_10	494	489	1	gi|15140652|emb|CAC49167.1|	gi|15140652|emb|CAC49167.1|	0.375067004	55	362	353	0.975138122	2.00E-113	411	266834	Sinorhizobium meliloti 1021	Bacteria;Proteobacteria;Alphaproteobacteria;Rhizobiales;Rhizobiaceae;Sinorhizobium	oligopeptide ABC transporter, permease protein [Thermotoga maritima MSB8]	putative mureinpeptideoligopeptide ABC transporter permease protein [Sinorhizobium meliloti 1021] >gi|16264515|ref|NP_437307.1| putative mureinpeptideoligopeptide ABC transporter permease protein [Sinorhizobium meliloti 1021]
gi|4980546|gb|AAD35154.1|AE001692_11	351	347	2	gi|15159071|gb|AAK89246.1|	gi|15159071|gb|AAK89246.1|	0.375261367	51	328	328	1	3.00E-95	351	176299	Agrobacterium tumefaciens str. C58	Bacteria;Proteobacteria;Alphaproteobacteria;Rhizobiales;Rhizobiaceae;Agrobacterium	oligopeptide ABC transporter, permease protein [Thermotoga maritima MSB8]	AGR_L_1327p [Agrobacterium tumefaciens str. C58] >gi|15890789|ref|NP_356461.1| hypothetical protein AGR_L_1327 [Agrobacterium tumefaciens str. C58]
gi|4980548|gb|AAD35155.1|AE001693_1	24	20	1	gi|2760908|gb|AAB95325.1|	gi|2760908|gb|AAB95325.1|	0.543700465	43	1059	1047	0.988668555	0	843	70295	Caldicellulosiruptor sp. Rt69B.1	Bacteria;Firmicutes;Clostridia;Clostridiales;Syntrophomonadaceae;Caldicellulosiruptor	endo-1,4-beta-xylanase A [Thermotoga maritima MSB8]	family 10 xylanase [Caldicellulosiruptor sp. Rt69B.1]
gi|4980549|gb|AAD35156.1|AE001693_2	2	1	1	gi|2760908|gb|AAB95325.1|	gi|2760908|gb|AAB95325.1|	0.543700465	25	179	129	0.720670391	3.00E-06	54	70295	Caldicellulosiruptor sp. Rt69B.1	Bacteria;Firmicutes;Clostridia;Clostridiales;Syntrophomonadaceae;Caldicellulosiruptor	hypothetical protein TM_0062 [Thermotoga maritima MSB8]	family 10 xylanase [Caldicellulosiruptor sp. Rt69B.1]
gi|4980551|gb|AAD35158.1|AE001693_4	79	77	1	gi|20516951|gb|AAM25118.1|	gi|20516951|gb|AAM25118.1|	0.553551161	38	451	460	1.019955654	6.00E-82	307	273068	Thermoanaerobacter tengcongensis MB4	Bacteria;Firmicutes;Clostridia;Thermoanaerobacteriales;Thermoanaerobacteriaceae;Thermoanaerobacter	uronate isomerase, putative [Thermotoga maritima MSB8]	Glucuronate isomerase [Thermoanaerobacter tengcongensis MB4] >gi|20808343|ref|NP_623514.1| uronate isomerase [Thermoanaerobacter tengcongensis MB4] >gi|32699750|sp|Q8R8Q6|UXAC_THETN Uronate isomerase (Glucuronate isomerase) (Uronic isomerase)
gi|4980552|gb|AAD35159.1|AE001693_5	461	459	1	gi|83589282|ref|YP_429291.1|	gi|83589282|ref|YP_429291.1|	0.544173124	39	246	245	0.995934959	9.00E-48	193	264732	Moorella thermoacetica ATCC 39073	Bacteria;Firmicutes;Clostridia;Thermoanaerobacteriales;Thermoanaerobacteriaceae;Moorella	transcriptional regulator, IclR family [Thermotoga maritima MSB8]	transcriptional regulator, IclR family [Moorella thermoacetica ATCC 39073] >gi|83572196|gb|ABC18748.1| transcriptional regulator, IclR family [Moorella thermoacetica ATCC 39073]
gi|4980553|gb|AAD35160.1|AE001693_6	317	315	1	gi|18143807|dbj|BAB79856.1|	gi|18143807|dbj|BAB79856.1|	0.550257807	40	205	193	0.941463415	1.00E-38	162	195102	Clostridium perfringens str. 13	Bacteria;Firmicutes;Clostridia;Clostridiales;Clostridiaceae;Clostridium	2-dehydro-3-deoxyphosphogluconate aldolase/4-hydroxy-2-oxoglutarate aldolase [Thermotoga maritima MSB8]	2-dehydro-3-deoxyphosphogluconate/4-hydroxy-2- oxoglutarate aldolase [Clostridium perfringens str. 13] >gi|18309132|ref|NP_561066.1| 2-dehydro-3-deoxyphosphogluconate/4-hydroxy-2-ox oglutarate aldolase [Clostridium perfringens str. 13]
gi|4980554|gb|AAD35161.1|AE001693_7	102	100	1	gi|83589284|ref|YP_429293.1|	gi|83589284|ref|YP_429293.1|	0.544173124	54	339	338	0.997050147	2.00E-104	382	264732	Moorella thermoacetica ATCC 39073	Bacteria;Firmicutes;Clostridia;Thermoanaerobacteriales;Thermoanaerobacteriaceae;Moorella	2-keto-3-deoxygluconate kinase [Thermotoga maritima MSB8]	PfkB [Moorella thermoacetica ATCC 39073] >gi|83572198|gb|ABC18750.1| PfkB [Moorella thermoacetica ATCC 39073]
gi|4980555|gb|AAD35162.1|AE001693_8	13	12	1	gi|20516952|gb|AAM25119.1|	gi|20516952|gb|AAM25119.1|	0.553551161	59	539	538	0.998144712	0	640	273068	Thermoanaerobacter tengcongensis MB4	Bacteria;Firmicutes;Clostridia;Thermoanaerobacteriales;Thermoanaerobacteriaceae;Thermoanaerobacter	D-mannonate oxidoreductase, putative [Thermotoga maritima MSB8]	Mannitol-1-phosphate/altronate dehydrogenases [Thermoanaerobacter tengcongensis MB4] >gi|20808344|ref|NP_623515.1| Mannitol-1-phosphate/altronate dehydrogenase [Thermoanaerobacter tengcongensis MB4]
gi|4980556|gb|AAD35163.1|AE001693_9	36	34	1	gi|82499571|ref|ZP_00885013.1|	gi|82499571|ref|ZP_00885013.1|	0.543700465	76	360	356	0.988888889	1.00E-167	592	351627	Caldicellulosiruptor saccharolyticus DSM 8903	Bacteria;Firmicutes;Clostridia;Clostridiales;Syntrophomonadaceae;Caldicellulosiruptor	D-mannonate hydrolase [Thermotoga maritima MSB8]	Mannonate dehydratase [Caldicellulosiruptor saccharolyticus DSM 8903] >gi|82402439|gb|EAP43218.1| Mannonate dehydratase [Caldicellulosiruptor saccharolyticus DSM 8903]
gi|4980557|gb|AAD35164.1|AE001693_10	186	176	2	gi|67916295|ref|ZP_00510011.1|	gi|67916295|ref|ZP_00510011.1|	0.550257807	44	347	328	0.945244957	4.00E-84	314	203119	Clostridium thermocellum ATCC 27405	Bacteria;Firmicutes;Clostridia;Clostridiales;Clostridiaceae;Clostridium	endo-1,4-beta-xylanase B [Thermotoga maritima MSB8]	Putative esterase:Glycoside hydrolase, family 10:Clostridium cellulosome enzyme, dockerin type I:Carbohydrate binding module, family 6 [Clostridium thermocellum ATCC 27405] >gi|67849757|gb|EAM45352.1| Putative esterase:Glycoside hydrolase, family 10:Clostridium cellulosome enzyme, dockerin type I:Carbohydrate binding module, family 6 [Clostridium thermocellum ATCC 27405] >gi|139886|sp|P10478|XYNZ…
gi|4980559|gb|AAD35165.1|AE001694_1	5	1	1	gi|23125443|ref|ZP_00107376.1|	gi|23125443|ref|ZP_00107376.1|	0.377199917	24	625	382	0.6112	3.00E-13	80	63737	Nostoc punctiforme PCC 73102	Bacteria;Cyanobacteria;Nostocales;Nostocaceae;Nostoc	oligopeptide ABC transporter, periplasmic oligopeptide-binding protein [Thermotoga maritima MSB8]	COG0747: ABC-type dipeptide transport system, periplasmic component [Nostoc punctiforme PCC 73102]
gi|4980560|gb|AAD35166.1|AE001694_2	93	87	1	gi|5458361|emb|CAB49850.1|	gi|5458361|emb|CAB49850.1|	0.117737457	33	335	333	0.994029851	3.00E-44	182	272844	Pyrococcus abyssi GE5	Archaea;Euryarchaeota;Thermococci;Thermococcales;Thermococcaceae;Pyrococcus	oligopeptide ABC transporter, permease protein [Thermotoga maritima MSB8]	appB-2 oligopeptide transport system permease protein appB [Pyrococcus abyssi GE5] >gi|14521144|ref|NP_126619.1| oligopeptide transport system permease protein appb [Pyrococcus abyssi GE5]
gi|4980561|gb|AAD35167.1|AE001694_3	360	351	1	gi|18893300|gb|AAL81335.1|	gi|18893300|gb|AAL81335.1|	0.117737457	34	287	225	0.783972125	1.00E-35	153	186497	Pyrococcus furiosus DSM 3638	Archaea;Euryarchaeota;Thermococci;Thermococcales;Thermococcaceae;Pyrococcus	oligopeptide ABC transporter, permease protein [Thermotoga maritima MSB8]	dipeptide ABC transporter, permease protein; (dppC) [Pyrococcus furiosus DSM 3638] >gi|18977583|ref|NP_578940.1| dipeptide ABC transporter, permease protein [Pyrococcus furiosus DSM 3638]
gi|4980562|gb|AAD35168.1|AE001694_4	499	488	1	gi|76795525|ref|ZP_00777898.1|	gi|76795525|ref|ZP_00777898.1|	0.553551161	44	332	323	0.972891566	2.00E-70	269	340099	Thermoanaerobacter ethanolicus ATCC 33223	Bacteria;Firmicutes;Clostridia;Thermoanaerobacteriales;Thermoanaerobacteriaceae;Thermoanaerobacter	oligopeptide ABC transporter, ATP-binding protein [Thermotoga maritima MSB8]	Oligopeptide/dipeptide ABC transporter, ATP-binding protein, C-terminal [Thermoanaerobacter ethanolicus ATCC 33223] >gi|76589333|gb|EAO65732.1| Oligopeptide/dipeptide ABC transporter, ATP-binding protein, C-terminal [Thermoanaerobacter ethanolicus ATCC 33223]
gi|4980563|gb|AAD35169.1|AE001694_5	499	490	1	gi|3256912|dbj|BAA29595.1|	gi|3256912|dbj|BAA29595.1|	0.117737457	46	320	319	0.996875	8.00E-72	273	70601	Pyrococcus horikoshii OT3	Archaea;Euryarchaeota;Thermococci;Thermococcales;Thermococcaceae;Pyrococcus	oligopeptide ABC transporter, ATP-binding protein [Thermotoga maritima MSB8]	321aa long hypothetical oligopeptide transport ATP-binding protein AppF [Pyrococcus horikoshii OT3] >gi|14590412|ref|NP_142478.1| oligopeptide transport ATP-binding protein AppF [Pyrococcus horikoshii OT3]
gi|4980564|gb|AAD35170.1|AE001694_6	80	77	1	gi|76795911|ref|ZP_00778281.1|	gi|76795911|ref|ZP_00778281.1|	0.553551161	57	778	787	1.011568123	0	901	340099	Thermoanaerobacter ethanolicus ATCC 33223	Bacteria;Firmicutes;Clostridia;Thermoanaerobacteriales;Thermoanaerobacteriaceae;Thermoanaerobacter	xylosidase [Thermotoga maritima MSB8]	Glycoside hydrolase, family 3, N-terminal:Glycoside hydrolase, family 3, C-terminal [Thermoanaerobacter ethanolicus ATCC 33223] >gi|76588679|gb|EAO65081.1| Glycoside hydrolase, family 3, N-terminal:Glycoside hydrolase, family 3, C-terminal [Thermoanaerobacter ethanolicus ATCC 33223]
gi|4980565|gb|AAD35171.1|AE001694_7	36	33	1	gi|29604944|dbj|BAC69012.1|	gi|29604944|dbj|BAC69012.1|	0.341040863	53	325	319	0.981538462	3.00E-92	341	227882	Streptomyces avermitilis MA-4680	Bacteria;Actinobacteria;Actinobacteridae;Actinomycetales;Streptomycineae;Streptomycetaceae;Streptomyces	acetyl xylan esterase [Thermotoga maritima MSB8]	putative acetyl xylan esterase [Streptomyces avermitilis MA-4680] >gi|29827843|ref|NP_822477.1| putative acetyl xylan esterase [Streptomyces avermitilis MA-4680]
gi|4980566|gb|AAD35172.1|AE001694_8	500	494	1	gi|20515360|gb|AAM23661.1|	gi|20515360|gb|AAM23661.1|	0.553551161	39	256	251	0.98046875	1.00E-47	193	273068	Thermoanaerobacter tengcongensis MB4	Bacteria;Firmicutes;Clostridia;Thermoanaerobacteriales;Thermoanaerobacteriaceae;Thermoanaerobacter	iron(III) ABC transporter, ATP-binding protein [Thermotoga maritima MSB8]	ABC-type cobalamin/Fe3+-siderophores transport systems, ATPase components [Thermoanaerobacter tengcongensis MB4] >gi|20806886|ref|NP_622057.1| ABC-type cobalamin/Fe3+-siderophores transport systems, ATPase components [Thermoanaerobacter tengcongensis MB4]
gi|4980567|gb|AAD35173.1|AE001694_9	498	494	1	gi|77684782|ref|ZP_00800202.1|	gi|77684782|ref|ZP_00800202.1|	0.545641675	39	322	303	0.940993789	3.00E-54	215	293826	Alkaliphilus metalliredigenes QYMF	Bacteria;Firmicutes;Clostridia;Clostridiales;Clostridiaceae;Alkaliphilus	iron(III) ABC transporter, permease protein [Thermotoga maritima MSB8]	transport system permease protein [Alkaliphilus metalliredigenes QYMF] >gi|77639399|gb|EAO81767.1| transport system permease protein [Alkaliphilus metalliredigenes QYMF]
gi|4980568|gb|AAD35174.1|AE001694_10	91	90	1	gi|20515358|gb|AAM23659.1|	gi|20515358|gb|AAM23659.1|	0.553551161	37	329	253	0.76899696	3.00E-36	155	273068	Thermoanaerobacter tengcongensis MB4	Bacteria;Firmicutes;Clostridia;Thermoanaerobacteriales;Thermoanaerobacteriaceae;Thermoanaerobacter	iron(III) ABC transporter, periplasmic-binding protein, putative [Thermotoga maritima MSB8]	ABC-type Fe3+-siderophores transport systems, periplasmic components [Thermoanaerobacter tengcongensis MB4] >gi|20806884|ref|NP_622055.1| ABC-type Fe3+-siderophores transport systems, periplasmic components [Thermoanaerobacter tengcongensis MB4]
gi|4980570|gb|AAD35175.1|AE001695_1	33	32	1	gi|67875268|ref|ZP_00504691.1|	gi|67875268|ref|ZP_00504691.1|	0.550257807	35	149	148	0.993288591	2.00E-22	106	203119	Clostridium thermocellum ATCC 27405	Bacteria;Firmicutes;Clostridia;Clostridiales;Clostridiaceae;Clostridium	conserved hypothetical protein [Thermotoga maritima MSB8]	Protein of unknown function DUF180 [Clostridium thermocellum ATCC 27405] >gi|67850673|gb|EAM46247.1| Protein of unknown function DUF180 [Clostridium thermocellum ATCC 27405]
gi|4980571|gb|AAD35176.1|AE001695_2	42	41	1	gi|56381513|dbj|BAD77421.1|	gi|56381513|dbj|BAD77421.1|	0.479035973	30	304	308	1.013157895	5.00E-32	141	235909	Geobacillus kaustophilus HTA426	Bacteria;Firmicutes;Bacilli;Bacillales;Bacillaceae;Geobacillus	flagellar hook-associated protein 3 [Thermotoga maritima MSB8]	flagellar hook-associated protein 3 [Geobacillus kaustophilus HTA426] >gi|56421671|ref|YP_148989.1| flagellar hook-associated protein [Geobacillus kaustophilus HTA426]
gi|4980575|gb|AAD35180.1|AE001695_6	107	106	2	gi|68247239|gb|EAN29326.1|	gi|68247239|gb|EAN29326.1|	0.496215217	33	473	455	0.961945032	8.00E-57	224	156889	Magnetococcus sp. MC-1	Bacteria;Proteobacteria;Magnetococcus	virulence factor MviN-related protein [Thermotoga maritima MSB8]	Virulence factor MVIN-like [Magnetococcus sp. MC-1] >gi|69256733|ref|ZP_00606170.1| Virulence factor MVIN-like [Magnetococcus sp. MC-1]
gi|4980576|gb|AAD35181.1|AE001695_7	58	57	1	gi|18159641|gb|AAL63052.1|	gi|18159641|gb|AAL63052.1|	0.062575248	44	277	281	1.014440433	1.00E-60	236	178306	Pyrobaculum aerophilum str. IM2	Archaea;Crenarchaeota;Thermoprotei;Thermoproteales;Thermoproteaceae;Pyrobaculum	conserved hypothetical protein [Thermotoga maritima MSB8]	conserved hypothetical protein [Pyrobaculum aerophilum str. IM2] >gi|18312203|ref|NP_558870.1| hypothetical protein PAE0818 [Pyrobaculum aerophilum str. IM2] >gi|23822329|sp|Q8ZYE1|Y818_PYRAE Hypothetical UPF0103 protein PAE0818
gi|4980584|gb|AAD35188.1|AE001696_2	297	296	1	gi|18145950|dbj|BAB81991.1|	gi|18145950|dbj|BAB81991.1|	0.550257807	29	399	400	1.002506266	6.00E-50	201	195102	Clostridium perfringens str. 13	Bacteria;Firmicutes;Clostridia;Clostridiales;Clostridiaceae;Clostridium	general secretion pathway protein F, putative [Thermotoga maritima MSB8]	probable pilin biogenesis protein [Clostridium perfringens str. 13] >gi|18311267|ref|NP_563201.1| probable pilin biogenesis protein [Clostridium perfringens str. 13]
gi|4980585|gb|AAD35189.1|AE001696_3	5	1	1	gi|71838761|ref|ZP_00678518.1|	gi|71838761|ref|ZP_00678518.1|	0.38326827	34	158	154	0.974683544	2.00E-18	94	338966	Pelobacter propionicus DSM 2379	Bacteria;Proteobacteria;Deltaproteobacteria;Desulfuromonadales;Pelobacteraceae;Pelobacter	conserved hypothetical protein [Thermotoga maritima MSB8]	conserved hypothetical protein [Pelobacter propionicus DSM 2379] >gi|71740799|gb|EAO35960.1| conserved hypothetical protein [Pelobacter propionicus DSM 2379]
gi|4980586|gb|AAD35190.1|AE001696_4	352	350	1	gi|76795398|ref|ZP_00777771.1|	gi|76795398|ref|ZP_00777771.1|	0.553551161	42	306	306	1	2.00E-62	242	340099	Thermoanaerobacter ethanolicus ATCC 33223	Bacteria;Firmicutes;Clostridia;Thermoanaerobacteriales;Thermoanaerobacteriaceae;Thermoanaerobacter	conserved hypothetical protein [Thermotoga maritima MSB8]	Dihydrouridine synthase TIM-barrel protein nifR3 [Thermoanaerobacter ethanolicus ATCC 33223] >gi|76589206|gb|EAO65605.1| Dihydrouridine synthase TIM-barrel protein nifR3 [Thermoanaerobacter ethanolicus ATCC 33223]
gi|4980587|gb|AAD35191.1|AE001696_5	186	185	2	gi|82501352|ref|ZP_00886697.1|	gi|28204117|gb|AAO36556.1|	0.550257807	35	205	189	0.92195122	3.00E-27	124	212717	Clostridium tetani E88	Bacteria;Firmicutes;Clostridia;Clostridiales;Clostridiaceae;Clostridium	conserved hypothetical protein [Thermotoga maritima MSB8]	nicotinate-nucleotide adenylyltransferase [Clostridium tetani E88] >gi|28211675|ref|NP_782619.1| nicotinic acid mononucleotide adenyltransferase [Clostridium tetani E88] >gi|34098499|sp|Q892N9|NADD_CLOTE Probable nicotinate-nucleotide adenylyltransferase (Deamido-NAD(+) pyrophosphorylase) (Deamido-NAD(+) diphosphorylase) (Nicotinate mononucleotide adenylyltransferase) (NaMN adenylyltransferase)
gi|4980588|gb|AAD35192.1|AE001696_6	412	411	1	gi|28204118|gb|AAO36557.1|	gi|28204118|gb|AAO36557.1|	0.550257807	44	435	426	0.979310345	2.00E-94	349	212717	Clostridium tetani E88	Bacteria;Firmicutes;Clostridia;Clostridiales;Clostridiaceae;Clostridium	conserved hypothetical protein [Thermotoga maritima MSB8]	GTP-binding protein [Clostridium tetani E88] >gi|28211676|ref|NP_782620.1| GTP-binding protein [Clostridium tetani E88]
gi|4980590|gb|AAD35194.1|AE001696_8	367	366	1	gi|77995308|gb|ABB14207.1|	gi|77995308|gb|ABB14207.1|	0.544226429	51	688	646	0.938953488	0	650	246194	Carboxydothermus hydrogenoformans Z-2901	Bacteria;Firmicutes;Clostridia;Clostridiales;Peptococcaceae;Carboxydothermus	DNA ligase [Thermotoga maritima MSB8]	DNA ligase, NAD-dependent [Carboxydothermus hydrogenoformans Z-2901] >gi|78043193|ref|YP_359946.1| DNA ligase, NAD-dependent [Carboxydothermus hydrogenoformans Z-2901]
gi|4980592|gb|AAD35196.1|AE001696_10	83	82	1	gi|56379660|dbj|BAD75568.1|	gi|56379660|dbj|BAD75568.1|	0.479035973	37	359	335	0.933147632	2.00E-48	196	235909	Geobacillus kaustophilus HTA426	Bacteria;Firmicutes;Bacilli;Bacillales;Bacillaceae;Geobacillus	basic membrane protein [Thermotoga maritima MSB8]	ABC transporter (lipoprotein) [Geobacillus kaustophilus HTA426] >gi|56419818|ref|YP_147136.1| ABC transporter (lipoprotein) [Geobacillus kaustophilus HTA426]
gi|4980593|gb|AAD35197.1|AE001696_11	487	484	1	gi|15023582|gb|AAK78680.1|	gi|15023582|gb|AAK78680.1|	0.550257807	53	507	504	0.99408284	9.00E-155	550	272562	Clostridium acetobutylicum ATCC 824	Bacteria;Firmicutes;Clostridia;Clostridiales;Clostridiaceae;Clostridium	sugar ABC transporter, ATP-binding protein [Thermotoga maritima MSB8]	Sugar ABC-transporter, ATP-ase component [Clostridium acetobutylicum ATCC 824] >gi|15893991|ref|NP_347340.1| Sugar ABC-transporter, ATP-ase component [Clostridium acetobutylicum ATCC 824]
gi|4980594|gb|AAD35198.1|AE001696_12	208	207	1	gi|11065694|emb|CAC14306.1|	gi|11065694|emb|CAC14306.1|	0.550257807	45	344	320	0.930232558	6.00E-71	270	1511	Clostridium sticklandii	Bacteria;Firmicutes;Clostridia;Clostridiales;Clostridiaceae;Clostridium	sugar ABC transporter, permease protein [Thermotoga maritima MSB8]	putative permease 1 of an ABC transporter [Clostridium sticklandii]
gi|4980595|gb|AAD35199.1|AE001696_13	254	252	1	gi|76797044|ref|ZP_00779387.1|	gi|76797044|ref|ZP_00779387.1|	0.553551161	44	319	306	0.959247649	8.00E-72	273	340099	Thermoanaerobacter ethanolicus ATCC 33223	Bacteria;Firmicutes;Clostridia;Thermoanaerobacteriales;Thermoanaerobacteriaceae;Thermoanaerobacter	sugar ABC transporter, permease protein [Thermotoga maritima MSB8]	inner-membrane translocator [Thermoanaerobacter ethanolicus ATCC 33223] >gi|76587586|gb|EAO64015.1| inner-membrane translocator [Thermoanaerobacter ethanolicus ATCC 33223]
gi|4980599|gb|AAD35202.1|AE001697_2	391	390	1	gi|77995196|gb|ABB14095.1|	gi|77995196|gb|ABB14095.1|	0.544226429	49	421	419	0.995249406	1.00E-109	399	246194	Carboxydothermus hydrogenoformans Z-2901	Bacteria;Firmicutes;Clostridia;Clostridiales;Peptococcaceae;Carboxydothermus	UDP-N-acetylglucosamine 1-carboxyvinyltransferase [Thermotoga maritima MSB8]	UDP-N-acetylglucosamine 1-carboxyvinyltransferase 1 [Carboxydothermus hydrogenoformans Z-2901] >gi|78043081|ref|YP_361335.1| UDP-N-acetylglucosamine 1-carboxyvinyltransferase [Carboxydothermus hydrogenoformans Z-2901]
gi|4980600|gb|AAD35203.1|AE001697_3	33	31	1	gi|20516792|gb|AAM24973.1|	gi|20516792|gb|AAM24973.1|	0.553551161	49	328	275	0.838414634	6.00E-71	270	273068	Thermoanaerobacter tengcongensis MB4	Bacteria;Firmicutes;Clostridia;Thermoanaerobacteriales;Thermoanaerobacteriaceae;Thermoanaerobacter	pyruvate formate lyase activating enzyme, putative [Thermotoga maritima MSB8]	uncharacterized Fe-S protein PflX, homolog of pyruvate formate lyase activating proteins [Thermoanaerobacter tengcongensis MB4] >gi|20808198|ref|NP_623369.1| uncharacterized Fe-S protein PflX, homolog of pyruvate formate lyase activating proteins [Thermoanaerobacter tengcongensis MB4]
gi|4980601|gb|AAD35204.1|AE001697_4	75	71	1	gi|22778812|dbj|BAC15080.1|	gi|22778812|dbj|BAC15080.1|	0.478501474	32	378	388	1.026455026	5.00E-43	178	221109	Oceanobacillus iheyensis HTE831	Bacteria;Firmicutes;Bacilli;Bacillales;Bacillaceae;Oceanobacillus	transcriptional regulator, XylR-related [Thermotoga maritima MSB8]	transcriptional repressor of the xylose operon [Oceanobacillus iheyensis HTE831] >gi|23100579|ref|NP_694046.1| transcriptional repressor of the xylose operon [Oceanobacillus iheyensis HTE831]
gi|4980602|gb|AAD35205.1|AE001697_5	363	357	1	gi|3288811|gb|AAC25557.1|	gi|3288811|gb|AAC25557.1|	0.117737457	72	387	388	1.002583979	2.00E-162	574	186497	Pyrococcus furiosus DSM 3638	Archaea;Euryarchaeota;Thermococci;Thermococcales;Thermococcaceae;Pyrococcus	alcohol dehydrogenase, iron-containing [Thermotoga maritima MSB8]	iron containing alcohol dehydrogenase [Pyrococcus furiosus] >gi|18891983|gb|AAL80199.1| alcohol dehydrogenase [Pyrococcus furiosus DSM 3638] >gi|18976447|ref|NP_577804.1| alcohol dehydrogenase [Pyrococcus furiosus DSM 3638]
gi|4980603|gb|AAD35206.1|AE001697_6	479	477	1	gi|20515754|gb|AAM24023.1|	gi|20515754|gb|AAM24023.1|	0.553551161	42	317	296	0.933753943	8.00E-61	236	273068	Thermoanaerobacter tengcongensis MB4	Bacteria;Firmicutes;Clostridia;Thermoanaerobacteriales;Thermoanaerobacteriaceae;Thermoanaerobacter	sugar ABC transporter, permease protein [Thermotoga maritima MSB8]	Ribose/xylose/arabinose/galactoside ABC-type transport systems, permease components [Thermoanaerobacter tengcongensis MB4] >gi|20807248|ref|NP_622419.1| Ribose/xylose/arabinose/galactoside ABC-type transport systems, permease components [Thermoanaerobacter tengcongensis MB4]
gi|4980604|gb|AAD35207.1|AE001697_7	245	244	2	gi|3721552|dbj|BAA33543.1|	gi|3721552|dbj|BAA33543.1|	0.550257807	54	239	200	0.836820084	6.00E-54	213	1515	Clostridium thermocellum	Bacteria;Firmicutes;Clostridia;Clostridiales;Clostridiaceae;Clostridium	xylU-related protein [Thermotoga maritima MSB8]	xylanase [Clostridium thermocellum]
gi|4980605|gb|AAD35208.1|AE001697_8	108	107	1	gi|56381587|dbj|BAD77495.1|	gi|56381587|dbj|BAD77495.1|	0.479035973	38	335	237	0.707462687	6.00E-39	164	235909	Geobacillus kaustophilus HTA426	Bacteria;Firmicutes;Bacilli;Bacillales;Bacillaceae;Geobacillus	sugar ABC transporter, periplasmic sugar-binding protein [Thermotoga maritima MSB8]	sugar ABC transporter (sugar-binding protein) [Geobacillus kaustophilus HTA426] >gi|56421745|ref|YP_149063.1| sugar ABC transporter (sugar-binding protein) [Geobacillus kaustophilus HTA426]
gi|4980606|gb|AAD35209.1|AE001697_9	428	425	1	gi|28204386|gb|AAO36824.1|	gi|28204386|gb|AAO36824.1|	0.550257807	49	520	496	0.953846154	4.00E-134	481	212717	Clostridium tetani E88	Bacteria;Firmicutes;Clostridia;Clostridiales;Clostridiaceae;Clostridium	sugar ABC transporter, ATP-binding protein [Thermotoga maritima MSB8]	ribose transport ATP-binding protein rbsA [Clostridium tetani E88] >gi|28211943|ref|NP_782887.1| ribose transport ATP-binding protein rbsA [Clostridium tetani E88]
gi|4980607|gb|AAD35210.1|AE001697_10	289	286	1	gi|76795915|ref|ZP_00778285.1|	gi|76795915|ref|ZP_00778285.1|	0.553551161	43	492	494	1.004065041	1.00E-115	419	340099	Thermoanaerobacter ethanolicus ATCC 33223	Bacteria;Firmicutes;Clostridia;Thermoanaerobacteriales;Thermoanaerobacteriaceae;Thermoanaerobacter	sugar kinase, FGGY family [Thermotoga maritima MSB8]	Xylulokinase [Thermoanaerobacter ethanolicus ATCC 33223] >gi|76588683|gb|EAO65085.1| Xylulokinase [Thermoanaerobacter ethanolicus ATCC 33223]
gi|4980608|gb|AAD35211.1|AE001697_11	110	109	1	gi|71837640|ref|ZP_00677404.1|	gi|71837640|ref|ZP_00677404.1|	0.38326827	42	245	243	0.991836735	1.00E-45	185	338966	Pelobacter propionicus DSM 2379	Bacteria;Proteobacteria;Deltaproteobacteria;Desulfuromonadales;Pelobacteraceae;Pelobacter	conserved hypothetical protein [Thermotoga maritima MSB8]	Radical SAM [Pelobacter propionicus DSM 2379] >gi|71741922|gb|EAO37076.1| Radical SAM [Pelobacter propionicus DSM 2379]
gi|4980611|gb|AAD35213.1|AE001698_2	51	49	1	gi|18893170|gb|AAL81223.1|	gi|18893170|gb|AAL81223.1|	0.117737457	54	285	286	1.003508772	1.00E-78	296	186497	Pyrococcus furiosus DSM 3638	Archaea;Euryarchaeota;Thermococci;Thermococcales;Thermococcaceae;Pyrococcus	acetamidase, putative [Thermotoga maritima MSB8]	putative formamidase (formamide amidohydrolase) [Pyrococcus furiosus DSM 3638] >gi|18977471|ref|NP_578828.1| putative formamidase (formamide amidohydrolase) [Pyrococcus furiosus DSM 3638]
gi|4980612|gb|AAD35214.1|AE001698_3	18	17	1	gi|5458315|emb|CAB49804.1|	gi|5458315|emb|CAB49804.1|	0.117737457	59	184	181	0.983695652	6.00E-60	232	272844	Pyrococcus abyssi GE5	Archaea;Euryarchaeota;Thermococci;Thermococcales;Thermococcaceae;Pyrococcus	oxidoreductase, putative [Thermotoga maritima MSB8]	Nitroreductase, putative [Pyrococcus abyssi GE5] >gi|14521098|ref|NP_126573.1| hypothetical protein PAB0597 [Pyrococcus abyssi GE5]
gi|4980613|gb|AAD35215.1|AE001698_4	207	206	1	gi|2983974|gb|AAC07521.1|	gi|2983974|gb|AAC07521.1|	0.387717855	56	368	363	0.986413043	1.00E-117	426	224324	Aquifex aeolicus VF5	Bacteria;Aquificae;Aquificales;Aquificaceae;Aquifex	conserved hypothetical protein [Thermotoga maritima MSB8]	hypothetical protein aq_1632 [Aquifex aeolicus VF5] >gi|15606739|ref|NP_214119.1| hypothetical protein aq_1632 [Aquifex aeolicus VF5] >gi|4033496|sp|O67554|Y1632_AQUAE Hypothetical UPF0069 protein AQ_1632
gi|4980614|gb|AAD35216.1|AE001698_5	84	83	1	gi|67874742|ref|ZP_00504355.1|	gi|67874742|ref|ZP_00504355.1|	0.550257807	38	121	121	1	6.00E-14	78	203119	Clostridium thermocellum ATCC 27405	Bacteria;Firmicutes;Clostridia;Clostridiales;Clostridiaceae;Clostridium	ferric uptake regulation protein [Thermotoga maritima MSB8]	Ferric-uptake regulator [Clostridium thermocellum ATCC 27405] >gi|67851025|gb|EAM46594.1| Ferric-uptake regulator [Clostridium thermocellum ATCC 27405]
gi|4980615|gb|AAD35217.1|AE001698_6	31	30	1	gi|83589781|ref|YP_429790.1|	gi|83589781|ref|YP_429790.1|	0.544173124	28	267	251	0.940074906	1.00E-18	96	264732	Moorella thermoacetica ATCC 39073	Bacteria;Firmicutes;Clostridia;Thermoanaerobacteriales;Thermoanaerobacteriaceae;Moorella	zinc ABC transporter, periplasmic zinc-binding protein [Thermotoga maritima MSB8]	Periplasmic solute binding protein [Moorella thermoacetica ATCC 39073] >gi|83572695|gb|ABC19247.1| Periplasmic solute binding protein [Moorella thermoacetica ATCC 39073]
gi|4980616|gb|AAD35218.1|AE001698_7	280	278	1	gi|27904187|gb|AAO27020.1|	gi|27904187|gb|AAO27020.1|	0.377333274	37	240	209	0.870833333	7.00E-40	166	224915	Buchnera aphidicola str. Bp (Baizongia pistaciae)	Bacteria;Proteobacteria;Gammaproteobacteria;Enterobacteriales;Enterobacteriaceae;Buchnera	zinc ABC transporter, ATP-binding protein [Thermotoga maritima MSB8]	high-affinity zinc uptake system ATP-binding protein ZnuC [Buchnera aphidicola str. Bp (Baizongia pistaciae)] >gi|31340501|sp|Q89AJ0|ZNUC_BUCBP High-affinity zinc uptake system ATP-binding protein znuC >gi|27904789|ref|NP_777915.1| high-affinity zinc uptake system ATP-binding protein ZnuC [Buchnera aphidicola str. Bp (Baizongia pistaciae)]
gi|4980617|gb|AAD35219.1|AE001698_8	303	302	1	gi|52549861|gb|AAU83710.1|	gi|52549861|gb|AAU83710.1|	0	no data	282	no data	no data	10	no data	no data	uncultured archaeon	no data	zinc ABC transporter, permease protein [Thermotoga maritima MSB8]	no data
gi|4980618|gb|AAD35220.1|AE001698_9	446	442	2	gi|55773104|dbj|BAD71545.1|	gi|68207819|ref|ZP_00559966.1|	0.540825069	37	220	220	1	2.00E-34	148	272564	Desulfitobacterium hafniense DCB-2	Bacteria;Firmicutes;Clostridia;Clostridiales;Peptococcaceae;Desulfitobacterium	response regulator [Thermotoga maritima MSB8]	Response regulator receiver:Transcriptional regulatory protein, C terminal [Desulfitobacterium hafniense DCB-2] >gi|68168276|gb|EAM96215.1| Response regulator receiver:Transcriptional regulatory protein, C terminal [Desulfitobacterium hafniense DCB-2]
gi|4980620|gb|AAD35222.1|AE001698_11	302	301	1	gi|18677784|ref|NP_070080.2|	gi|18677784|ref|NP_070080.2|	0.093781804	57	462	444	0.961038961	6.00E-141	503	224325	Archaeoglobus fulgidus DSM 4304	Archaea;Euryarchaeota;Archaeoglobi;Archaeoglobales;Archaeoglobaceae;Archaeoglobus	oxaloacetate decarboxylase, alpha subunit [Thermotoga maritima MSB8]	oxaloacetate decarboxylase [Archaeoglobus fulgidus DSM 4304]
gi|4980621|gb|AAD35223.1|AE001698_12	59	58	1	gi|46914182|emb|CAG20962.1|	gi|46914182|emb|CAG20962.1|	0.37750457	34	358	303	0.846368715	5.00E-45	184	298386	Photobacterium profundum SS9	Bacteria;Proteobacteria;Gammaproteobacteria;Vibrionales;Vibrionaceae;Photobacterium	carboxypeptidase G2, putative [Thermotoga maritima MSB8]	putative carboxypeptidase G2 [Photobacterium profundum SS9] >gi|54309744|ref|YP_130764.1| putative carboxypeptidase G2 [Photobacterium profundum SS9]
gi|4980623|gb|AAD35224.1|AE001699_1	24	23	1	gi|2621850|gb|AAB85264.1|	gi|2621850|gb|AAB85264.1|	0.090047198	46	384	379	0.986979167	3.00E-93	345	187420	Methanothermobacter thermautotrophicus str. Delta H	Archaea;Euryarchaeota;Methanobacteria;Methanobacteriales;Methanobacteriaceae;Methanothermobacter	conserved hypothetical protein [Thermotoga maritima MSB8]	conserved protein [Methanothermobacter thermautotrophicus str. Delta H] >gi|15678786|ref|NP_275903.1| hypothetical protein MTH761 [Methanothermobacter thermautotrophicus str. Delta H]
gi|4980624|gb|AAD35225.1|AE001699_2	94	93	1	gi|19910967|dbj|BAB87734.1|	gi|19910967|dbj|BAB87734.1|	0.550257807	33	258	224	0.868217054	3.00E-27	124	1542	Clostridium novyi	Bacteria;Firmicutes;Clostridia;Clostridiales;Clostridiaceae;Clostridium	flagellin, putative [Thermotoga maritima MSB8]	flagellin protein FliA(A) [Clostridium novyi]
gi|4980625|gb|AAD35226.1|AE001699_3	47	46	2	gi|15237256|ref|NP_197713.1|	gi|15237256|ref|NP_197713.1|	0.009037934	37	194	181	0.932989691	4.00E-21	103	3702	Arabidopsis thaliana	Eukaryota;Viridiplantae;Streptophyta;rosids;Brassicales;Brassicaceae;Arabidopsis	isochorismatase-related protein [Thermotoga maritima MSB8]	catalytic [Arabidopsis thaliana] >gi|10177811|dbj|BAB11177.1| unnamed protein product [Arabidopsis thaliana] >gi|28393855|gb|AAO42335.1| unknown protein [Arabidopsis thaliana] >gi|27754578|gb|AAO22736.1| unknown protein [Arabidopsis thaliana]
gi|4980626|gb|AAD35227.1|AE001699_4	4	3	2	gi|46199857|ref|YP_005524.1|	gi|46199857|ref|YP_005524.1|	0.361461258	25	284	223	0.785211268	6.00E-07	57	262724	Thermus thermophilus HB27	Bacteria;Deinococcus-Thermus;Deinococci;Thermales;Thermaceae;Thermus	thioredoxin reductase-related protein [Thermotoga maritima MSB8]	thioredoxin reductase [Thermus thermophilus HB27] >gi|46197484|gb|AAS81897.1| thioredoxin reductase [Thermus thermophilus HB27]
gi|4980627|gb|AAD35228.1|AE001699_5	21	19	1	gi|66798269|ref|ZP_00397024.1|	gi|66798269|ref|ZP_00397024.1|	0.357350154	39	410	418	1.019512195	3.00E-73	278	319795	Deinococcus geothermalis DSM 11300	Bacteria;Deinococcus-Thermus;Deinococci;Deinococcales;Deinococcaceae;Deinococcus	transposase, putative [Thermotoga maritima MSB8]	Transposase, IS605 OrfB [Deinococcus geothermalis DSM 11300] >gi|66781376|gb|EAL82345.1| Transposase, IS605 OrfB [Deinococcus geothermalis DSM 11300]
gi|4980628|gb|AAD35229.1|AE001699_6	2	1	1	gi|15024112|gb|AAK79162.1|	gi|15024112|gb|AAK79162.1|	0.550257807	31	329	266	0.808510638	2.00E-28	129	272562	Clostridium acetobutylicum ATCC 824	Bacteria;Firmicutes;Clostridia;Clostridiales;Clostridiaceae;Clostridium	conserved hypothetical protein [Thermotoga maritima MSB8]	Predicted Fe-S-cluster redox enzyme, YLON B.subtilis homolog [Clostridium acetobutylicum ATCC 824] >gi|15894473|ref|NP_347822.1| Predicted Fe-S-cluster redox enzyme, YLON B.subtilis homolog [Clostridium acetobutylicum ATCC 824]
gi|4980629|gb|AAD35230.1|AE001699_7	485	483	1	gi|85859664|ref|YP_461866.1|	gi|85859664|ref|YP_461866.1|	0.383989231	40	239	230	0.962343096	1.00E-36	156	56780	Syntrophus aciditrophicus SB	Bacteria;Proteobacteria;Deltaproteobacteria;Syntrophobacterales;Syntrophaceae;Syntrophus	tryptophan synthase, alpha subunit [Thermotoga maritima MSB8]	tryptophan synthase alpha chain [Syntrophus aciditrophicus SB] >gi|85722755|gb|ABC77698.1| tryptophan synthase alpha chain [Syntrophus aciditrophicus SB]
gi|4980630|gb|AAD35231.1|AE001699_8	500	499	1	gi|20516583|gb|AAM24782.1|	gi|20516583|gb|AAM24782.1|	0.553551161	65	389	382	0.982005141	1.00E-140	502	273068	Thermoanaerobacter tengcongensis MB4	Bacteria;Firmicutes;Clostridia;Thermoanaerobacteriales;Thermoanaerobacteriaceae;Thermoanaerobacter	tryptophan synthase, beta subunit [Thermotoga maritima MSB8]	Tryptophan synthase beta chain [Thermoanaerobacter tengcongensis MB4] >gi|20808007|ref|NP_623178.1| tryptophan synthase subunit beta [Thermoanaerobacter tengcongensis MB4] >gi|24212534|sp|Q8R9M9|TRPB_THETN Tryptophan synthase beta chain
gi|4980631|gb|AAD35232.1|AE001699_9	250	248	1	gi|39984364|gb|AAR35751.1|	gi|39984364|gb|AAR35751.1|	0.384194406	49	205	205	1	3.00E-48	194	243231	Geobacter sulfurreducens PCA	Bacteria;Proteobacteria;Deltaproteobacteria;Desulfuromonadales;Geobacteraceae;Geobacter	phosphoribosylanthranilate isomerase [Thermotoga maritima MSB8]	N-(5'phosphoribosyl)anthranilate isomerase [Geobacter sulfurreducens PCA] >gi|39997473|ref|NP_953424.1| N-(5'phosphoribosyl)anthranilate isomerase [Geobacter sulfurreducens PCA]
gi|4980632|gb|AAD35233.1|AE001699_10	451	446	1	gi|1519710|gb|AAB07592.1|	gi|1519710|gb|AAB07592.1|	0.480639472	40	230	226	0.982608696	5.00E-34	147	1404	Bacillus megaterium	Bacteria;Firmicutes;Bacilli;Bacillales;Bacillaceae;Bacillus	indole-3-glycerol phosphate synthase [Thermotoga maritima MSB8]	indole glycerol phosphate synthetase [Bacillus megaterium] >gi|2499065|sp|P70937|TRPC_BACME Indole-3-glycerol phosphate synthase (IGPS)
gi|4980633|gb|AAD35234.1|AE001699_11	18	16	1	gi|32261862|gb|AAP76911.1|	gi|32261862|gb|AAP76911.1|	0.372595633	39	589	537	0.911714771	7.00E-100	367	235279	Helicobacter hepaticus ATCC 51449	Bacteria;Proteobacteria;Epsilonproteobacteria;Campylobacterales;Helicobacteraceae;Helicobacter	anthranilate synthase component II [Thermotoga maritima MSB8]	anthranilate phosphoribosyltransferase [Helicobacter hepaticus ATCC 51449] >gi|32265813|ref|NP_859845.1| anthranilate phosphoribosyltransferase [Helicobacter hepaticus ATCC 51449]
gi|4980634|gb|AAD35235.1|AE001699_12	331	329	1	gi|48263|emb|CAA30566.1|	gi|48263|emb|CAA30566.1|	0.361461258	44	461	459	0.995661605	2.00E-99	366	274	Thermus thermophilus	Bacteria;Deinococcus-Thermus;Deinococci;Thermales;Thermaceae;Thermus	anthranilate synthase component I [Thermotoga maritima MSB8]	unnamed protein product [Thermus thermophilus] >gi|55773226|dbj|BAD71667.1| anthranilate synthase component I (TrpE) [Thermus thermophilus HB8] >gi|136337|sp|P05378|TRPE_THET8 Anthranilate synthase component I >gi|46199795|ref|YP_005462.1| anthranilate synthase component I [Thermus thermophilus HB27] >gi|46197422|gb|AAS81835.1| anthranilate synthase component I [Thermus thermophilus HB27] >gi|559…
gi|4980635|gb|AAD35236.1|AE001699_13	3	1	1	gi|86147817|ref|ZP_01066124.1|	gi|86147817|ref|ZP_01066124.1|	0.377796115	28	450	278	0.617777778	3.00E-17	92	314290	Vibrio sp. MED222	Bacteria;Proteobacteria;Gammaproteobacteria;Vibrionales;Vibrionaceae;Vibrio	response regulator [Thermotoga maritima MSB8]	sensory transduction/ GGDEF family protein [Vibrio sp. MED222] >gi|85834455|gb|EAQ52606.1| sensory transduction/ GGDEF family protein [Vibrio sp. MED222]
gi|4980637|gb|AAD35237.1|AE001700_1	4	2	1	gi|71914507|gb|AAZ54409.1|	gi|71914507|gb|AAZ54409.1|	0.338946518	34	118	75	0.63559322	5.00E-10	65	269800	Thermobifida fusca YX	Bacteria;Actinobacteria;Actinobacteridae;Actinomycetales;Streptosporangineae;Nocardiopsaceae;Thermobifida	conserved hypothetical protein [Thermotoga maritima MSB8]	conserved hypothetical protein [Thermobifida fusca YX] >gi|72160775|ref|YP_288432.1| hypothetical protein Tfu_0371 [Thermobifida fusca YX]
gi|4980638|gb|AAD35238.1|AE001700_2	402	400	1	gi|82500617|ref|ZP_00886023.1|	gi|82500617|ref|ZP_00886023.1|	0.543700465	53	327	333	1.018348624	3.00E-96	354	351627	Caldicellulosiruptor saccharolyticus DSM 8903	Bacteria;Firmicutes;Clostridia;Clostridiales;Syntrophomonadaceae;Caldicellulosiruptor	secreted metalloendopeptidase Gcp, putative [Thermotoga maritima MSB8]	Peptidase M22, glycoprotease [Caldicellulosiruptor saccharolyticus DSM 8903] >gi|82401396|gb|EAP42211.1| Peptidase M22, glycoprotease [Caldicellulosiruptor saccharolyticus DSM 8903]
gi|4980639|gb|AAD35239.1|AE001700_3	376	374	1	gi|20515614|gb|AAM23895.1|	gi|20515614|gb|AAM23895.1|	0.553551161	63	406	400	0.985221675	1.00E-149	532	273068	Thermoanaerobacter tengcongensis MB4	Bacteria;Firmicutes;Clostridia;Thermoanaerobacteriales;Thermoanaerobacteriaceae;Thermoanaerobacter	ATP-dependent Clp protease, ATPase subunit clpX [Thermotoga maritima MSB8]	ATP-dependent protease Clp, ATPase subunit [Thermoanaerobacter tengcongensis MB4] >gi|23813862|sp|Q8RC24|CLPX_THETN ATP-dependent Clp protease ATP-binding subunit clpX >gi|20807120|ref|NP_622291.1| ATP-dependent protease ATP-binding subunit [Thermoanaerobacter tengcongensis MB4]
gi|4980640|gb|AAD35240.1|AE001700_4	140	138	1	gi|82501349|ref|ZP_00886694.1|	gi|82501349|ref|ZP_00886694.1|	0.543700465	34	110	109	0.990909091	3.00E-16	86	351627	Caldicellulosiruptor saccharolyticus DSM 8903	Bacteria;Firmicutes;Clostridia;Clostridiales;Syntrophomonadaceae;Caldicellulosiruptor	conserved hypothetical protein [Thermotoga maritima MSB8]	Iojap-related protein [Caldicellulosiruptor saccharolyticus DSM 8903] >gi|82400650|gb|EAP41526.1| Iojap-related protein [Caldicellulosiruptor saccharolyticus DSM 8903]
gi|4980641|gb|AAD35241.1|AE001700_5	438	435	1	gi|48854202|ref|ZP_00308365.1|	gi|48854202|ref|ZP_00308365.1|	0.351440083	46	606	611	1.008250825	2.00E-152	542	985	Cytophaga hutchinsonii	Bacteria;Bacteroidetes;Sphingobacteria;Sphingobacteriales;Flexibacteraceae;Cytophaga	glucosamine--fructose-6-phosphate aminotransferase, isomerizing [Thermotoga maritima MSB8]	COG0449: Glucosamine 6-phosphate synthetase, contains amidotransferase and phosphosugar isomerase domains [Cytophaga hutchinsonii]
gi|4980642|gb|AAD35242.1|AE001700_6	331	327	1	gi|76797520|ref|ZP_00779826.1|	gi|76797520|ref|ZP_00779826.1|	0.553551161	46	320	312	0.975	1.00E-64	249	340099	Thermoanaerobacter ethanolicus ATCC 33223	Bacteria;Firmicutes;Clostridia;Thermoanaerobacteriales;Thermoanaerobacteriaceae;Thermoanaerobacter	fatty acid/phospholipid synthesis protein [Thermotoga maritima MSB8]	Fatty acid synthesis plsX protein [Thermoanaerobacter ethanolicus ATCC 33223] >gi|76587110|gb|EAO63576.1| Fatty acid synthesis plsX protein [Thermoanaerobacter ethanolicus ATCC 33223]
gi|4980643|gb|AAD35243.1|AE001700_7	77	76	1	gi|83815909|ref|YP_444195.1|	gi|83815909|ref|YP_444195.1|	0.352057507	49	60	61	1.016666667	4.00E-11	69	309807	Salinibacter ruber DSM 13855	Bacteria;Bacteroidetes;Sphingobacteria;Sphingobacteriales;Crenotrichaceae;Salinibacter	ribosomal protein L32 [Thermotoga maritima MSB8]	ribosomal protein L32 [Salinibacter ruber DSM 13855] >gi|83757303|gb|ABC45416.1| ribosomal protein L32 [Salinibacter ruber DSM 13855]
gi|4980644|gb|AAD35244.1|AE001700_8	26	23	1	gi|39983579|gb|AAR34972.1|	gi|39983579|gb|AAR34972.1|	0.384194406	33	182	124	0.681318681	1.00E-13	78	243231	Geobacter sulfurreducens PCA	Bacteria;Proteobacteria;Deltaproteobacteria;Desulfuromonadales;Geobacteraceae;Geobacter	conserved hypothetical protein [Thermotoga maritima MSB8]	conserved hypothetical protein [Geobacter sulfurreducens PCA] >gi|39996698|ref|NP_952649.1| hypothetical protein GSU1598 [Geobacter sulfurreducens PCA]
gi|4980645|gb|AAD35245.1|AE001700_9	25	22	1	gi|28204139|gb|AAO36578.1|	gi|28204139|gb|AAO36578.1|	0.550257807	46	215	212	0.986046512	3.00E-45	184	212717	Clostridium tetani E88	Bacteria;Firmicutes;Clostridia;Clostridiales;Clostridiaceae;Clostridium	hypothetical protein TM_0152 [Thermotoga maritima MSB8]	conserved protein [Clostridium tetani E88] >gi|28211697|ref|NP_782641.1| hypothetical protein CTC02079 [Clostridium tetani E88]
gi|4980646|gb|AAD35246.1|AE001700_10	6	3	1	gi|20517430|gb|AAM25558.1|	gi|20517430|gb|AAM25558.1|	0.553551161	67	623	615	0.987158909	0	894	273068	Thermoanaerobacter tengcongensis MB4	Bacteria;Firmicutes;Clostridia;Thermoanaerobacteriales;Thermoanaerobacteriaceae;Thermoanaerobacter	hypothetical protein TM_0153 [Thermotoga maritima MSB8]	conserved hypothetical protein [Thermoanaerobacter tengcongensis MB4] >gi|20808783|ref|NP_623954.1| hypothetical protein TTE2422 [Thermoanaerobacter tengcongensis MB4]
gi|4980649|gb|AAD35248.1|AE001701_1	309	306	1	gi|11497843|ref|NP_069065.1|	gi|11497843|ref|NP_069065.1|	0.093781804	66	353	333	0.943342776	1.00E-130	469	224325	Archaeoglobus fulgidus DSM 4304	Archaea;Euryarchaeota;Archaeoglobi;Archaeoglobales;Archaeoglobaceae;Archaeoglobus	chorismate mutase/prephenate dehydratase [Thermotoga maritima MSB8]	chorismate mutase/prephenate dehydratase (pheA) [Archaeoglobus fulgidus DSM 4304] >gi|2650414|gb|AAB91005.1| chorismate mutase/prephenate dehydratase (pheA) [Archaeoglobus fulgidus DSM 4304]
gi|4980650|gb|AAD35249.1|AE001701_2	87	84	1	gi|56911956|dbj|BAD66483.1|	gi|56911956|dbj|BAD66483.1|	0.480639472	43	434	404	0.930875576	1.00E-90	337	66692	Bacillus clausii KSM-K16	Bacteria;Firmicutes;Bacilli;Bacillales;Bacillaceae;Bacillus	alkaline phosphatase [Thermotoga maritima MSB8]	alkaline phosphatase [Bacillus clausii KSM-K16] >gi|56965710|ref|YP_177444.1| alkaline phosphatase [Bacillus clausii KSM-K16]
gi|4980651|gb|AAD35250.1|AE001701_3	122	120	1	gi|83591028|ref|YP_431037.1|	gi|83591028|ref|YP_431037.1|	0.544173124	34	149	149	1	1.00E-17	90	264732	Moorella thermoacetica ATCC 39073	Bacteria;Firmicutes;Clostridia;Thermoanaerobacteriales;Thermoanaerobacteriaceae;Moorella	actinorhodin polyketide dimerase-related protein [Thermotoga maritima MSB8]	Flavin reductase-like, FMN-binding [Moorella thermoacetica ATCC 39073] >gi|83573942|gb|ABC20494.1| Flavin reductase-like, FMN-binding [Moorella thermoacetica ATCC 39073]
gi|4980652|gb|AAD35251.1|AE001701_4	179	177	1	gi|35214968|dbj|BAC92334.1|	gi|35214968|dbj|BAC92334.1|	0.375415257	47	293	234	0.798634812	1.00E-56	222	251221	Gloeobacter violaceus PCC 7421	Bacteria;Cyanobacteria;Gloeobacteria;Gloeobacterales;Gloeobacter	prolipoprotein diacylglyceryl transferase [Thermotoga maritima MSB8]	prolipoprotein diacylglyceryl transferase [Gloeobacter violaceus PCC 7421] >gi|46576253|sp|Q7ND43|LGT_GLOVI Prolipoprotein diacylglyceryl transferase >gi|37523962|ref|NP_927339.1| prolipoprotein diacylglyceryl transferase [Gloeobacter violaceus PCC 7421]
gi|4980653|gb|AAD35252.1|AE001701_5	346	344	1	gi|19713093|gb|AAL93950.1|	gi|19713093|gb|AAL93950.1|	0.375855887	43	196	192	0.979591837	9.00E-30	132	190304	Fusobacterium nucleatum subsp. nucleatum ATCC 25586	Bacteria;Fusobacteria;Fusobacterales;Fusobacteriaceae;Fusobacterium	ham1 protein [Thermotoga maritima MSB8]	Ribonuclease PH [Fusobacterium nucleatum subsp. nucleatum ATCC 25586] >gi|19705156|ref|NP_602651.1| Ribonuclease PH [Fusobacterium nucleatum subsp. nucleatum ATCC 25586]
gi|4980654|gb|AAD35253.1|AE001701_6	17	13	3	gi|78169619|gb|ABB26716.1|	gi|78169619|gb|ABB26716.1|	0.411648914	34	181	158	0.872928177	7.00E-20	99	316279	Synechococcus sp. CC9902	Bacteria;Cyanobacteria;Chroococcales;Synechococcus	conserved hypothetical protein [Thermotoga maritima MSB8]	conserved hypothetical protein [Synechococcus sp. CC9902] >gi|78185325|ref|YP_377760.1| hypothetical protein Syncc9902_1759 [Synechococcus sp. CC9902]
gi|4980655|gb|AAD35254.1|AE001701_7	215	212	1	gi|83590356|ref|YP_430365.1|	gi|83590356|ref|YP_430365.1|	0.544173124	38	272	236	0.867647059	3.00E-33	144	264732	Moorella thermoacetica ATCC 39073	Bacteria;Firmicutes;Clostridia;Thermoanaerobacteriales;Thermoanaerobacteriaceae;Moorella	geranyltranstransferase [Thermotoga maritima MSB8]	Polyprenyl synthetase [Moorella thermoacetica ATCC 39073] >gi|83573270|gb|ABC19822.1| Polyprenyl synthetase [Moorella thermoacetica ATCC 39073]
gi|4980658|gb|AAD35257.1|AE001701_10	61	57	1	gi|22776272|dbj|BAC12548.1|	gi|22776272|dbj|BAC12548.1|	0.478501474	34	264	232	0.878787879	4.00E-34	148	221109	Oceanobacillus iheyensis HTE831	Bacteria;Firmicutes;Bacilli;Bacillales;Bacillaceae;Oceanobacillus	conserved hypothetical protein [Thermotoga maritima MSB8]	hypothetical conserved protein [Oceanobacillus iheyensis HTE831] >gi|23098047|ref|NP_691513.1| hypothetical protein OB0592 [Oceanobacillus iheyensis HTE831]
gi|4980659|gb|AAD35258.1|AE001701_11	293	287	1	gi|71550893|ref|ZP_00670964.1|	gi|71550893|ref|ZP_00670964.1|	0.372150769	35	191	191	1	1.00E-21	105	335283	Nitrosomonas eutropha C71	Bacteria;Proteobacteria;Betaproteobacteria;Nitrosomonadales;Nitrosomonadaceae;Nitrosomonas	Holliday junction DNA helicase [Thermotoga maritima MSB8]	DNA recombination protein, RuvA [Nitrosomonas eutropha C71] >gi|71483930|gb|EAO16503.1| DNA recombination protein, RuvA [Nitrosomonas eutropha C71]
gi|4980660|gb|AAD35259.1|AE001701_12	335	329	1	gi|20515773|gb|AAM24040.1|	gi|20515773|gb|AAM24040.1|	0.553551161	38	430	439	1.020930233	9.00E-73	277	273068	Thermoanaerobacter tengcongensis MB4	Bacteria;Firmicutes;Clostridia;Thermoanaerobacteriales;Thermoanaerobacteriaceae;Thermoanaerobacter	folylpolyglutamate synthase/dihydrofolate synthase [Thermotoga maritima MSB8]	Folylpolyglutamate synthase [Thermoanaerobacter tengcongensis MB4] >gi|20807265|ref|NP_622436.1| Folylpolyglutamate synthase [Thermoanaerobacter tengcongensis MB4]
gi|4980661|gb|AAD35260.1|AE001701_13	175	169	1	gi|77996350|gb|ABB15249.1|	gi|77996350|gb|ABB15249.1|	0.544226429	64	390	376	0.964102564	5.00E-133	477	246194	Carboxydothermus hydrogenoformans Z-2901	Bacteria;Firmicutes;Clostridia;Clostridiales;Peptococcaceae;Carboxydothermus	phosphopentomutase [Thermotoga maritima MSB8]	phosphopentomutase [Carboxydothermus hydrogenoformans Z-2901] >gi|78044235|ref|YP_360782.1| phosphopentomutase [Carboxydothermus hydrogenoformans Z-2901]
gi|4980663|gb|AAD35261.1|AE001702_1	349	343	1	gi|83589432|ref|YP_429441.1|	gi|83589432|ref|YP_429441.1|	0.544173124	59	824	795	0.964805825	0	1009	264732	Moorella thermoacetica ATCC 39073	Bacteria;Firmicutes;Clostridia;Thermoanaerobacteriales;Thermoanaerobacteriaceae;Moorella	leucyl-tRNA synthetase [Thermotoga maritima MSB8]	leucyl-tRNA synthetase [Moorella thermoacetica ATCC 39073] >gi|83572346|gb|ABC18898.1| leucyl-tRNA synthetase [Moorella thermoacetica ATCC 39073]
gi|4980664|gb|AAD35262.1|AE001702_2	101	95	1	gi|77996719|gb|ABB15618.1|	gi|77996719|gb|ABB15618.1|	0.544226429	50	208	204	0.980769231	2.00E-48	194	246194	Carboxydothermus hydrogenoformans Z-2901	Bacteria;Firmicutes;Clostridia;Clostridiales;Peptococcaceae;Carboxydothermus	conserved hypothetical protein [Thermotoga maritima MSB8]	conserved hypothetical protein [Carboxydothermus hydrogenoformans Z-2901] >gi|78044604|ref|YP_359202.1| redox-sensing transcriptional repressor Rex [Carboxydothermus hydrogenoformans Z-2901]
gi|4980666|gb|AAD35264.1|AE001702_4	73	67	1	gi|41583802|gb|AAS09410.1|	gi|41583802|gb|AAS09410.1|	0.466967015	30	151	146	0.966887417	1.00E-13	77	257314	Lactobacillus johnsonii NCC 533	Bacteria;Firmicutes;Bacilli;Lactobacillales;Lactobacillaceae;Lactobacillus	conserved hypothetical protein [Thermotoga maritima MSB8]	hypothetical protein LJ_1638 [Lactobacillus johnsonii NCC 533] >gi|42519514|ref|NP_965444.1| hypothetical protein LJ1638 [Lactobacillus johnsonii NCC 533]
gi|4980667|gb|AAD35265.1|AE001702_5	353	344	1	gi|5458920|emb|CAB50407.1|	gi|5458920|emb|CAB50407.1|	0.117737457	58	404	401	0.992574257	5.00E-130	467	272844	Pyrococcus abyssi GE5	Archaea;Euryarchaeota;Thermococci;Thermococcales;Thermococcaceae;Pyrococcus	adenosylhomocysteinase [Thermotoga maritima MSB8]	ahcY adenosylhomocysteinase (EC 3.3.1.1) [Pyrococcus abyssi GE5] >gi|14521701|ref|NP_127177.1| S-adenosyl-L-homocysteine hydrolase [Pyrococcus abyssi GE5] >gi|12585361|sp|Q9UYK5|SAHH_PYRAB Adenosylhomocysteinase (S-adenosyl-L-homocysteine hydrolase) (AdoHcyase)
gi|4980668|gb|AAD35266.1|AE001702_6	23	14	1	gi|82500403|ref|ZP_00885819.1|	gi|82500403|ref|ZP_00885819.1|	0.543700465	50	1104	1121	1.015398551	0	1107	351627	Caldicellulosiruptor saccharolyticus DSM 8903	Bacteria;Firmicutes;Clostridia;Clostridiales;Syntrophomonadaceae;Caldicellulosiruptor	reverse gyrase [Thermotoga maritima MSB8]	Reverse gyrase [Caldicellulosiruptor saccharolyticus DSM 8903] >gi|82401613|gb|EAP42418.1| Reverse gyrase [Caldicellulosiruptor saccharolyticus DSM 8903]
gi|4980669|gb|AAD35267.1|AE001702_7	65	58	1	gi|86141854|ref|ZP_01060378.1|	gi|86141854|ref|ZP_01060378.1|	0.3515481	39	726	697	0.960055096	3.00E-121	439	313593	Flavobacterium sp. MED217	Bacteria;Bacteroidetes;Flavobacteria;Flavobacteriales;Flavobacteriaceae;Flavobacterium	pyrophosphatase, proton-translocating [Thermotoga maritima MSB8]	Inorganic H+ pyrophosphatase [Flavobacterium sp. MED217] >gi|85831417|gb|EAQ49873.1| Inorganic H+ pyrophosphatase [Flavobacterium sp. MED217]
gi|4980671|gb|AAD35269.1|AE001702_9	40	34	1	gi|68549367|ref|ZP_00588832.1|	gi|68549367|ref|ZP_00588832.1|	0.350229865	39	293	288	0.982935154	2.00E-48	195	324925	Pelodictyon phaeoclathratiforme BU-1	Bacteria;Chlorobi;Chlorobia;Chlorobiales;Chlorobiaceae;Pelodictyon	conserved hypothetical protein [Thermotoga maritima MSB8]	Protein of unknown function DUF89 [Pelodictyon phaeoclathratiforme BU-1] >gi|68243780|gb|EAN25976.1| Protein of unknown function DUF89 [Pelodictyon phaeoclathratiforme BU-1]
gi|4980672|gb|AAD35270.1|AE001702_10	224	218	1	gi|28204534|gb|AAO36972.1|	gi|28204534|gb|AAO36972.1|	0.550257807	43	283	280	0.989399293	3.00E-61	238	212717	Clostridium tetani E88	Bacteria;Firmicutes;Clostridia;Clostridiales;Clostridiaceae;Clostridium	conserved hypothetical protein [Thermotoga maritima MSB8]	transporter [Clostridium tetani E88] >gi|28212091|ref|NP_783035.1| transporter [Clostridium tetani E88]
gi|4980673|gb|AAD35271.1|AE001702_11	282	275	1	gi|82500507|ref|ZP_00885918.1|	gi|82500507|ref|ZP_00885918.1|	0.543700465	35	736	501	0.680706522	3.00E-89	332	351627	Caldicellulosiruptor saccharolyticus DSM 8903	Bacteria;Firmicutes;Clostridia;Clostridiales;Syntrophomonadaceae;Caldicellulosiruptor	primosomal protein N' [Thermotoga maritima MSB8]	Primosomal protein n [Caldicellulosiruptor saccharolyticus DSM 8903] >gi|82401493|gb|EAP42303.1| Primosomal protein n [Caldicellulosiruptor saccharolyticus DSM 8903]
gi|4980675|gb|AAD35272.1|AE001703_1	7	2	1	gi|82500134|ref|ZP_00885561.1|	gi|82500134|ref|ZP_00885561.1|	0.543700465	43	92	78	0.847826087	1.00E-10	67	351627	Caldicellulosiruptor saccharolyticus DSM 8903	Bacteria;Firmicutes;Clostridia;Clostridiales;Syntrophomonadaceae;Caldicellulosiruptor	hypothetical protein TM_0179 [Thermotoga maritima MSB8]	conserved hypothetical protein [Caldicellulosiruptor saccharolyticus DSM 8903] >gi|82401866|gb|EAP42660.1| conserved hypothetical protein [Caldicellulosiruptor saccharolyticus DSM 8903]
gi|4980678|gb|AAD35275.1|AE001703_4	30	23	1	gi|1592124|gb|AAB99497.1|	gi|1592124|gb|AAB99497.1|	0.091469702	44	397	281	0.707808564	1.00E-60	236	243232	Methanocaldococcus jannaschii DSM 2661	Archaea;Euryarchaeota;Methanococci;Methanococcales;Methanocaldococcaceae;Methanocaldococcus	conserved hypothetical protein [Thermotoga maritima MSB8]	conserved hypothetical protein [Methanocaldococcus jannaschii DSM 2661] >gi|38258708|sp|Q58882|Y1487_METJA Hypothetical protein MJ1487 >gi|15669680|ref|NP_248493.1| hypothetical protein MJ1487 [Methanocaldococcus jannaschii DSM 2661]
gi|4980679|gb|AAD35276.1|AE001703_5	96	91	1	gi|26987124|ref|NP_742549.1|	gi|26987124|ref|NP_742549.1|	0.377056618	33	267	233	0.872659176	4.00E-22	107	160488	Pseudomonas putida KT2440	Bacteria;Proteobacteria;Gammaproteobacteria;Pseudomonadales;Pseudomonadaceae;Pseudomonas	conserved hypothetical protein [Thermotoga maritima MSB8]	carbon-nitrogen hydrolase family protein [Pseudomonas putida KT2440] >gi|24981754|gb|AAN66013.1| carbon-nitrogen hydrolase family protein [Pseudomonas putida KT2440]
gi|4980680|gb|AAD35277.1|AE001703_6	370	365	1	gi|76796531|ref|ZP_00778891.1|	gi|76796531|ref|ZP_00778891.1|	0.553551161	47	429	436	1.016317016	1.00E-94	349	340099	Thermoanaerobacter ethanolicus ATCC 33223	Bacteria;Firmicutes;Clostridia;Thermoanaerobacteriales;Thermoanaerobacteriaceae;Thermoanaerobacter	phosphoglucomutase/phosphomannomutase family protein [Thermotoga maritima MSB8]	Phosphoglucosamine mutase [Thermoanaerobacter ethanolicus ATCC 33223] >gi|76588113|gb|EAO64525.1| Phosphoglucosamine mutase [Thermoanaerobacter ethanolicus ATCC 33223]
gi|4980682|gb|AAD35279.1|AE001703_8	55	50	1	gi|73661017|emb|CAI83624.1|	gi|73661017|emb|CAI83624.1|	0.409723569	40	368	329	0.894021739	9.00E-63	243	255470	Dehalococcoides sp. CBDB1	Bacteria;Chloroflexi;Dehalococcoidetes;Dehalococcoides	response regulator [Thermotoga maritima MSB8]	response regulator [Dehalococcoides sp. CBDB1] >gi|73749301|ref|YP_308540.1| response regulator [Dehalococcoides sp. CBDB1]
gi|4980684|gb|AAD35280.1|AE001704_1	155	150	1	gi|11498045|ref|NP_069269.1|	gi|11498045|ref|NP_069269.1|	0.093781804	76	143	139	0.972027972	3.00E-58	225	224325	Archaeoglobus fulgidus DSM 4304	Archaea;Euryarchaeota;Archaeoglobi;Archaeoglobales;Archaeoglobaceae;Archaeoglobus	conserved hypothetical protein [Thermotoga maritima MSB8]	hypothetical protein AF0433 [Archaeoglobus fulgidus DSM 4304] >gi|2650198|gb|AAB90804.1| conserved hypothetical protein [Archaeoglobus fulgidus DSM 4304] >gi|7483009|pir||A69304 conserved hypothetical protein AF0433 - Archaeoglobus fulgidus >gi|3915359|sp|O29816|Y433_ARCFU Hypothetical UPF0066 protein AF0433
gi|4980685|gb|AAD35281.1|AE001704_2	40	37	1	gi|5458430|emb|CAB49918.1|	gi|5458430|emb|CAB49918.1|	0.117737457	70	358	335	0.93575419	3.00E-140	501	272844	Pyrococcus abyssi GE5	Archaea;Euryarchaeota;Thermococci;Thermococcales;Thermococcaceae;Pyrococcus	iron(III) ABC transporter, periplasmic iron-binding protein, putative [Thermotoga maritima MSB8]	hemV-3 iron (III) ABC transporter, ATP-binding protein [Pyrococcus abyssi GE5] >gi|14521212|ref|NP_126687.1| iron (iii) abc transporter, atp-binding protein (hemv-3) [Pyrococcus abyssi GE5]
gi|4980686|gb|AAD35282.1|AE001704_3	493	488	1	gi|57160278|dbj|BAD86208.1|	gi|57160278|dbj|BAD86208.1|	0.115502278	61	344	341	0.99127907	3.00E-118	428	69014	Thermococcus kodakarensis KOD1	Archaea;Euryarchaeota;Thermococci;Thermococcales;Thermococcaceae;Thermococcus	iron(III) ABC transporter, permease protein, putative [Thermotoga maritima MSB8]	ABC-type iron(III)-siderophore transport system, permease component [Thermococcus kodakarensis KOD1] >gi|57641954|ref|YP_184432.1| ABC-type iron(III)-siderophore transport system, permease component [Thermococcus kodakarensis KOD1]
gi|4980687|gb|AAD35283.1|AE001704_4	495	491	1	gi|57160279|dbj|BAD86209.1|	gi|57160279|dbj|BAD86209.1|	0.115502278	51	258	240	0.930232558	3.00E-72	274	69014	Thermococcus kodakarensis KOD1	Archaea;Euryarchaeota;Thermococci;Thermococcales;Thermococcaceae;Thermococcus	iron(III) ABC transporter, ATP-binding protein, putative [Thermotoga maritima MSB8]	ABC-type iron(III)-siderophore transport system, ATPase component [Thermococcus kodakarensis KOD1] >gi|57641955|ref|YP_184433.1| ABC-type iron(III)-siderophore transport system, ATPase component [Thermococcus kodakarensis KOD1]
gi|4980688|gb|AAD35284.1|AE001704_5	43	39	1	gi|77995112|gb|ABB14011.1|	gi|77995112|gb|ABB14011.1|	0.544226429	75	87	86	0.988505747	8.00E-31	134	246194	Carboxydothermus hydrogenoformans Z-2901	Bacteria;Firmicutes;Clostridia;Clostridiales;Peptococcaceae;Carboxydothermus	spoVS-related protein [Thermotoga maritima MSB8]	stage V sporulation protein S [Carboxydothermus hydrogenoformans Z-2901] >gi|78042997|ref|YP_360016.1| stage V sporulation protein S [Carboxydothermus hydrogenoformans Z-2901]
gi|4980689|gb|AAD35285.1|AE001704_6	105	100	1	gi|77683940|ref|ZP_00799381.1|	gi|77683940|ref|ZP_00799381.1|	0.545641675	53	263	259	0.984790875	1.00E-74	282	293826	Alkaliphilus metalliredigenes QYMF	Bacteria;Firmicutes;Clostridia;Clostridiales;Clostridiaceae;Alkaliphilus	conserved hypothetical protein [Thermotoga maritima MSB8]	Conserved hypothetical protein 245 [Alkaliphilus metalliredigenes QYMF] >gi|77640290|gb|EAO82637.1| Conserved hypothetical protein 245 [Alkaliphilus metalliredigenes QYMF]
gi|4980690|gb|AAD35286.1|AE001704_7	437	432	1	gi|77683939|ref|ZP_00799380.1|	gi|77683939|ref|ZP_00799380.1|	0.545641675	50	206	204	0.990291262	2.00E-47	191	293826	Alkaliphilus metalliredigenes QYMF	Bacteria;Firmicutes;Clostridia;Clostridiales;Clostridiaceae;Alkaliphilus	ABC transporter, ATP-binding protein [Thermotoga maritima MSB8]	ABC transporter related [Alkaliphilus metalliredigenes QYMF] >gi|77640289|gb|EAO82636.1| ABC transporter related [Alkaliphilus metalliredigenes QYMF]
gi|4980691|gb|AAD35287.1|AE001704_8	23	20	1	gi|76796090|ref|ZP_00778458.1|	gi|76796090|ref|ZP_00778458.1|	0.553551161	28	288	245	0.850694444	8.00E-15	84	340099	Thermoanaerobacter ethanolicus ATCC 33223	Bacteria;Firmicutes;Clostridia;Thermoanaerobacteriales;Thermoanaerobacteriaceae;Thermoanaerobacter	guanosine pentaphosphate phosphohydrolase, putative [Thermotoga maritima MSB8]	Ppx/GppA phosphatase [Thermoanaerobacter ethanolicus ATCC 33223] >gi|76588501|gb|EAO64905.1| Ppx/GppA phosphatase [Thermoanaerobacter ethanolicus ATCC 33223]
gi|4980692|gb|AAD35288.1|AE001704_9	50	48	1	gi|6015824|emb|CAB57651.1|	gi|6015824|emb|CAB57651.1|	0.063603024	68	156	149	0.955128205	1.00E-54	214	2287	Sulfolobus solfataricus	Archaea;Crenarchaeota;Thermoprotei;Sulfolobales;Sulfolobaceae;Sulfolobus	conserved hypothetical protein [Thermotoga maritima MSB8]	hypothetical protein [Sulfolobus solfataricus] >gi|13813818|gb|AAK40956.1| Conserved hypothetical protein [Sulfolobus solfataricus P2] >gi|15897561|ref|NP_342166.1| hypothetical protein SSO0651 [Sulfolobus solfataricus P2]
gi|4980693|gb|AAD35289.1|AE001704_10	112	110	1	gi|2983761|gb|AAC07321.1|	gi|2983761|gb|AAC07321.1|	0.387717855	49	304	299	0.983552632	4.00E-75	284	224324	Aquifex aeolicus VF5	Bacteria;Aquificae;Aquificales;Aquificaceae;Aquifex	conserved hypothetical protein [Thermotoga maritima MSB8]	hypothetical protein aq_1333 [Aquifex aeolicus VF5] >gi|15606536|ref|NP_213916.1| hypothetical protein aq_1333 [Aquifex aeolicus VF5]
gi|4980695|gb|AAD35290.1|AE001705_1	171	169	1	gi|20517331|gb|AAM25468.1|	gi|20517331|gb|AAM25468.1|	0.553551161	53	820	813	0.991463415	0	835	273068	Thermoanaerobacter tengcongensis MB4	Bacteria;Firmicutes;Clostridia;Thermoanaerobacteriales;Thermoanaerobacteriaceae;Thermoanaerobacter	ATP-dependent Clp protease, ATPase subunit [Thermotoga maritima MSB8]	ATPases with chaperone activity, ATP-binding subunit [Thermoanaerobacter tengcongensis MB4] >gi|20808693|ref|NP_623864.1| ATPase with chaperone activity, ATP-binding subunit [Thermoanaerobacter tengcongensis MB4]
gi|4980696|gb|AAD35291.1|AE001705_2	348	347	1	gi|20517328|gb|AAM25466.1|	gi|20517328|gb|AAM25466.1|	0.553551161	38	440	441	1.002272727	2.00E-85	319	273068	Thermoanaerobacter tengcongensis MB4	Bacteria;Firmicutes;Clostridia;Thermoanaerobacteriales;Thermoanaerobacteriaceae;Thermoanaerobacter	DNA repair protein [Thermotoga maritima MSB8]	predicted ATP-dependent serine protease [Thermoanaerobacter tengcongensis MB4] >gi|20808691|ref|NP_623862.1| predicted ATP-dependent serine protease [Thermoanaerobacter tengcongensis MB4]
gi|4980697|gb|AAD35292.1|AE001705_3	34	33	1	gi|77994826|gb|ABB13725.1|	gi|77994826|gb|ABB13725.1|	0.544226429	42	357	348	0.974789916	1.00E-64	250	246194	Carboxydothermus hydrogenoformans Z-2901	Bacteria;Firmicutes;Clostridia;Clostridiales;Peptococcaceae;Carboxydothermus	conserved hypothetical protein [Thermotoga maritima MSB8]	putative DNA-binding protein [Carboxydothermus hydrogenoformans Z-2901] >gi|78042711|ref|YP_361151.1| putative DNA-binding protein [Carboxydothermus hydrogenoformans Z-2901]
gi|4980698|gb|AAD35293.1|AE001705_4	56	54	2	gi|76795773|ref|ZP_00778144.1|	gi|76795773|ref|ZP_00778144.1|	0.553551161	51	608	574	0.944078947	3.00E-164	581	340099	Thermoanaerobacter ethanolicus ATCC 33223	Bacteria;Firmicutes;Clostridia;Thermoanaerobacteriales;Thermoanaerobacteriaceae;Thermoanaerobacter	NADP-reducing hydrogenase, subunit D, putative [Thermotoga maritima MSB8]	Ferredoxin:4Fe-4S ferredoxin, iron-sulfur binding:Iron hydrogenase, small subunit:Hydrogenase large subunit, C-terminal [Thermoanaerobacter ethanolicus ATCC 33223] >gi|76588758|gb|EAO65159.1| Ferredoxin:4Fe-4S ferredoxin, iron-sulfur binding:Iron hydrogenase, small subunit:Hydrogenase large subunit, C-terminal [Thermoanaerobacter ethanolicus ATCC 33223]
gi|4980699|gb|AAD35294.1|AE001705_5	9	8	1	gi|71542667|ref|ZP_00664232.1|	gi|71542667|ref|ZP_00664232.1|	0.540250513	54	300	288	0.96	2.00E-85	318	335541	Syntrophomonas wolfei subsp. wolfei str. Goettingen	Bacteria;Firmicutes;Clostridia;Clostridiales;Syntrophomonadaceae;Syntrophomonas	hypothetical protein TM_0202 [Thermotoga maritima MSB8]	putative sulfonate transport system substrate-binding protein [Syntrophomonas wolfei str. Goettingen] >gi|71490901|gb|EAO23246.1| putative sulfonate transport system substrate-binding protein [Syntrophomonas wolfei str. Goettingen]
gi|4980700|gb|AAD35295.1|AE001705_6	207	206	1	gi|71542666|ref|ZP_00664231.1|	gi|71542666|ref|ZP_00664231.1|	0.540250513	44	243	240	0.987654321	3.00E-56	221	335541	Syntrophomonas wolfei subsp. wolfei str. Goettingen	Bacteria;Firmicutes;Clostridia;Clostridiales;Syntrophomonadaceae;Syntrophomonas	ABC transporter, permease protein, cysTW family [Thermotoga maritima MSB8]	Binding-protein-dependent transport systems inner membrane component [Syntrophomonas wolfei str. Goettingen] >gi|71490900|gb|EAO23245.1| Binding-protein-dependent transport systems inner membrane component [Syntrophomonas wolfei str. Goettingen]
gi|4980701|gb|AAD35296.1|AE001705_7	17	15	1	gi|71542665|ref|ZP_00664230.1|	gi|71542665|ref|ZP_00664230.1|	0.540250513	39	233	221	0.948497854	7.00E-41	169	335541	Syntrophomonas wolfei subsp. wolfei str. Goettingen	Bacteria;Firmicutes;Clostridia;Clostridiales;Syntrophomonadaceae;Syntrophomonas	ABC transporter, ATP-binding protein [Thermotoga maritima MSB8]	ABC transporter [Syntrophomonas wolfei str. Goettingen] >gi|71490899|gb|EAO23244.1| ABC transporter [Syntrophomonas wolfei str. Goettingen]
gi|4980702|gb|AAD35297.1|AE001705_8	299	298	1	gi|20516504|gb|AAM24710.1|	gi|20516504|gb|AAM24710.1|	0.553551161	46	780	672	0.861538462	2.00E-165	586	273068	Thermoanaerobacter tengcongensis MB4	Bacteria;Firmicutes;Clostridia;Thermoanaerobacteriales;Thermoanaerobacteriaceae;Thermoanaerobacter	ATP-dependent DNA helicase [Thermotoga maritima MSB8]	RecG-like helicase [Thermoanaerobacter tengcongensis MB4] >gi|20807935|ref|NP_623106.1| RecG-like helicase [Thermoanaerobacter tengcongensis MB4]
gi|4980703|gb|AAD35298.1|AE001705_9	346	345	1	gi|19713743|gb|AAL94494.1|	gi|19713743|gb|AAL94494.1|	0.375855887	45	171	171	1	2.00E-31	138	190304	Fusobacterium nucleatum subsp. nucleatum ATCC 25586	Bacteria;Fusobacteria;Fusobacterales;Fusobacteriaceae;Fusobacterium	hypoxanthine phosphoribosyltransferase [Thermotoga maritima MSB8]	Hypoxanthine-guanine phosphoribosyltransferase [Fusobacterium nucleatum subsp. nucleatum ATCC 25586] >gi|19703633|ref|NP_603195.1| Hypoxanthine-guanine phosphoribosyltransferase [Fusobacterium nucleatum subsp. nucleatum ATCC 25586]
gi|4980704|gb|AAD35299.1|AE001705_10	43	41	1	gi|20517544|gb|AAM25661.1|	gi|20517544|gb|AAM25661.1|	0.553551161	57	208	206	0.990384615	1.00E-64	248	273068	Thermoanaerobacter tengcongensis MB4	Bacteria;Firmicutes;Clostridia;Thermoanaerobacteriales;Thermoanaerobacteriaceae;Thermoanaerobacter	conserved hypothetical protein [Thermotoga maritima MSB8]	predicted Zn-dependent hydrolases of the beta-lactamase fold [Thermoanaerobacter tengcongensis MB4] >gi|20808886|ref|NP_624057.1| predicted Zn-dependent hydrolase of the beta-lactamase fold [Thermoanaerobacter tengcongensis MB4]
gi|4980705|gb|AAD35300.1|AE001705_11	500	499	1	gi|82499377|ref|ZP_00884823.1|	gi|82499377|ref|ZP_00884823.1|	0.543700465	45	466	467	1.002145923	3.00E-105	385	351627	Caldicellulosiruptor saccharolyticus DSM 8903	Bacteria;Firmicutes;Clostridia;Clostridiales;Syntrophomonadaceae;Caldicellulosiruptor	pyruvate kinase [Thermotoga maritima MSB8]	Pyruvate kinase [Caldicellulosiruptor saccharolyticus DSM 8903] >gi|82402605|gb|EAP43380.1| Pyruvate kinase [Caldicellulosiruptor saccharolyticus DSM 8903]
gi|4980706|gb|AAD35301.1|AE001705_12	222	221	2	gi|231058|pdb|4PFK|	gi|231058|pdb|4PFK|	0.479035973	50	319	319	1	1.00E-81	306	1422	Geobacillus stearothermophilus	Bacteria;Firmicutes;Bacilli;Bacillales;Bacillaceae;Geobacillus	6-phosphofructokinase [Thermotoga maritima MSB8]	Phosphofructokinase (E.C.2.7.1.11) Complex With Fructose-6-Phosphate And Adenosine Diphosphate(Slash)Mg++ >gi|230908|pdb|3PFK| Phosphofructokinase (E.C.2.7.1.11)
gi|4980709|gb|AAD35303.1|AE001706_2	344	343	1	gi|77995019|gb|ABB13918.1|	gi|77995019|gb|ABB13918.1|	0.544226429	48	364	360	0.989010989	2.00E-85	319	246194	Carboxydothermus hydrogenoformans Z-2901	Bacteria;Firmicutes;Clostridia;Clostridiales;Peptococcaceae;Carboxydothermus	aminomethyltransferase [Thermotoga maritima MSB8]	glycine cleavage system T protein [Carboxydothermus hydrogenoformans Z-2901] >gi|78042904|ref|YP_359347.1| glycine cleavage system T protein [Carboxydothermus hydrogenoformans Z-2901]
gi|4980710|gb|AAD35304.1|AE001706_3	424	422	2	gi|29124971|gb|AAO63775.1|	gi|17739885|gb|AAL42469.1|	0.375261367	45	124	120	0.967741935	1.00E-27	124	176299	Agrobacterium tumefaciens str. C58	Bacteria;Proteobacteria;Alphaproteobacteria;Rhizobiales;Rhizobiaceae;Agrobacterium	glycine cleavage system H protein [Thermotoga maritima MSB8]	glycine cleavage system component H [Agrobacterium tumefaciens str. C58] >gi|15156543|gb|AAK87255.1| AGR_C_2700p [Agrobacterium tumefaciens str. C58] >gi|23821603|sp|Q8UFD5|GCSH_AGRT5 Glycine cleavage system H protein >gi|17935363|ref|NP_532153.1| glycine cleavage system component H [Agrobacterium tumefaciens str. C58] >gi|15888789|ref|NP_354470.1| hypothetical protein AGR_C_2700 [Agrobacterium t…
gi|4980711|gb|AAD35305.1|AE001706_4	376	375	1	gi|77996269|gb|ABB15168.1|	gi|77996269|gb|ABB15168.1|	0.544226429	47	437	440	1.006864989	2.00E-109	399	246194	Carboxydothermus hydrogenoformans Z-2901	Bacteria;Firmicutes;Clostridia;Clostridiales;Peptococcaceae;Carboxydothermus	glycine dehydrogenase (decarboxylating) subunit 1 [Thermotoga maritima MSB8]	glycine dehydrogenase (decarboxylating), subunit 1 [Carboxydothermus hydrogenoformans Z-2901] >gi|78044154|ref|YP_359349.1| glycine dehydrogenase subunit 1 [Carboxydothermus hydrogenoformans Z-2901]
gi|4980712|gb|AAD35306.1|AE001706_5	220	219	1	gi|20515279|gb|AAM23589.1|	gi|20515279|gb|AAM23589.1|	0.553551161	62	474	476	1.004219409	2.00E-169	598	273068	Thermoanaerobacter tengcongensis MB4	Bacteria;Firmicutes;Clostridia;Thermoanaerobacteriales;Thermoanaerobacteriaceae;Thermoanaerobacter	glycine dehydrogenase (decarboxylating) subunit 2 [Thermotoga maritima MSB8]	Glycine cleavage system protein P (pyridoxal-binding), C-terminal domain [Thermoanaerobacter tengcongensis MB4] >gi|20806814|ref|NP_621985.1| glycine dehydrogenase subunit 2 [Thermoanaerobacter tengcongensis MB4] >gi|37537810|sp|Q8RCW2|GCSB_THETN Probable glycine dehydrogenase [decarboxylating] subunit 2 (Glycine decarboxylase subunit 2) (Glycine cleavage system P-protein subunit 2)
gi|4980713|gb|AAD35307.1|AE001706_6	485	483	1	gi|5458669|emb|CAB50156.1|	gi|5458669|emb|CAB50156.1|	0.117737457	56	128	125	0.9765625	1.00E-34	147	272844	Pyrococcus abyssi GE5	Archaea;Euryarchaeota;Thermococci;Thermococcales;Thermococcaceae;Pyrococcus	protein synthesis inhibitor, putative [Thermotoga maritima MSB8]	Translation initiation inhibitor [Pyrococcus abyssi GE5] >gi|14521450|ref|NP_126926.1| translation initiation inhibitor, putative. [Pyrococcus abyssi GE5] >gi|18203525|sp|Q9UZA3|Y1251_PYRAB Hypothetical UPF0076 protein PYRAB12510
gi|4980714|gb|AAD35308.1|AE001706_7	293	291	1	gi|68207211|ref|ZP_00559380.1|	gi|68207211|ref|ZP_00559380.1|	0.540825069	62	286	277	0.968531469	2.00E-104	381	272564	Desulfitobacterium hafniense DCB-2	Bacteria;Firmicutes;Clostridia;Clostridiales;Peptococcaceae;Desulfitobacterium	glycyl-tRNA synthetase, alpha subunit [Thermotoga maritima MSB8]	Glycyl-tRNA synthetase, alpha subunit [Desulfitobacterium hafniense DCB-2] >gi|68168888|gb|EAM96805.1| Glycyl-tRNA synthetase, alpha subunit [Desulfitobacterium hafniense DCB-2]
gi|4980715|gb|AAD35309.1|AE001706_8	258	257	1	gi|52004283|gb|AAU24225.1|	gi|52004283|gb|AAU24225.1|	0.480639472	33	672	677	1.007440476	5.00E-114	415	279010	Bacillus licheniformis ATCC 14580	Bacteria;Firmicutes;Bacilli;Bacillales;Bacillaceae;Bacillus	glycyl-tRNA synthetase, beta subunit [Thermotoga maritima MSB8]	glycyl-tRNA synthetase (beta subunit) [Bacillus licheniformis ATCC 14580] >gi|52348954|gb|AAU41588.1| GlyS [Bacillus licheniformis DSM 13] >gi|52081072|ref|YP_079863.1| glycyl-tRNA synthetase beta subunit [Bacillus licheniformis ATCC 14580] >gi|52786452|ref|YP_092281.1| glycyl-tRNA synthetase beta subunit [Bacillus licheniformis ATCC 14580]
gi|4980716|gb|AAD35310.1|AE001706_9	459	458	1	gi|67875413|ref|ZP_00504753.1|	gi|67875413|ref|ZP_00504753.1|	0.550257807	61	438	421	0.961187215	8.00E-149	530	203119	Clostridium thermocellum ATCC 27405	Bacteria;Firmicutes;Clostridia;Clostridiales;Clostridiaceae;Clostridium	flagellum-specific ATP synthase [Thermotoga maritima MSB8]	ATPase FliI/YscN [Clostridium thermocellum ATCC 27405] >gi|67850602|gb|EAM46177.1| ATPase FliI/YscN [Clostridium thermocellum ATCC 27405]
gi|4980718|gb|AAD35312.1|AE001706_11	243	241	1	gi|82498867|ref|ZP_00884322.1|	gi|82498867|ref|ZP_00884322.1|	0.543700465	59	335	331	0.988059701	2.00E-114	415	351627	Caldicellulosiruptor saccharolyticus DSM 8903	Bacteria;Firmicutes;Clostridia;Clostridiales;Syntrophomonadaceae;Caldicellulosiruptor	flagellar motor switch protein FliG [Thermotoga maritima MSB8]	Flagellar motor switch protein FliG [Caldicellulosiruptor saccharolyticus DSM 8903] >gi|82403159|gb|EAP43925.1| Flagellar motor switch protein FliG [Caldicellulosiruptor saccharolyticus DSM 8903]
gi|4980719|gb|AAD35313.1|AE001706_12	27	26	1	gi|76796416|ref|ZP_00778778.1|	gi|76796416|ref|ZP_00778778.1|	0.553551161	33	532	355	0.667293233	4.00E-45	186	340099	Thermoanaerobacter ethanolicus ATCC 33223	Bacteria;Firmicutes;Clostridia;Thermoanaerobacteriales;Thermoanaerobacteriaceae;Thermoanaerobacter	flagellar M-ring protein [Thermotoga maritima MSB8]	Flagellar FliF M-ring protein [Thermoanaerobacter ethanolicus ATCC 33223] >gi|76588180|gb|EAO64590.1| Flagellar FliF M-ring protein [Thermoanaerobacter ethanolicus ATCC 33223]
gi|4980721|gb|AAD35314.1|AE001707_1	471	466	1	gi|28204595|gb|AAO37032.1|	gi|28204595|gb|AAO37032.1|	0.550257807	42	266	237	0.890977444	3.00E-49	198	212717	Clostridium tetani E88	Bacteria;Firmicutes;Clostridia;Clostridiales;Clostridiaceae;Clostridium	ABC transporter, ATP-binding protein [Thermotoga maritima MSB8]	cobalt transport ATP-binding protein [Clostridium tetani E88] >gi|28212151|ref|NP_783095.1| cobalt transport ATP-binding protein [Clostridium tetani E88] >gi|56748776|sp|Q890R3|CBIO1_CLOTE Cobalt import ATP-binding protein cbiO 1
gi|4980722|gb|AAD35315.1|AE001707_2	10	9	1	gi|18146144|dbj|BAB82184.1|	gi|18146144|dbj|BAB82184.1|	0.550257807	41	77	60	0.779220779	2.00E-07	57	195102	Clostridium perfringens str. 13	Bacteria;Firmicutes;Clostridia;Clostridiales;Clostridiaceae;Clostridium	conserved hypothetical protein [Thermotoga maritima MSB8]	conserved hypothetical protein [Clostridium perfringens str. 13] >gi|18311460|ref|NP_563394.1| hypothetical protein CPE2478 [Clostridium perfringens str. 13]
gi|4980723|gb|AAD35316.1|AE001707_3	38	37	1	gi|57159246|dbj|BAD85176.1|	gi|57159246|dbj|BAD85176.1|	0.115502278	35	231	224	0.96969697	2.00E-25	118	69014	Thermococcus kodakarensis KOD1	Archaea;Euryarchaeota;Thermococci;Thermococcales;Thermococcaceae;Thermococcus	biotin--(acetyl-CoA carboxylase) synthetase [Thermotoga maritima MSB8]	biotin-protein ligase [Thermococcus kodakarensis KOD1] >gi|57640922|ref|YP_183400.1| biotin--protein ligase [Thermococcus kodakarensis KOD1]
gi|4980724|gb|AAD35317.1|AE001707_4	145	144	1	gi|77684311|ref|ZP_00799744.1|	gi|77684311|ref|ZP_00799744.1|	0.545641675	39	312	323	1.03525641	2.00E-55	219	293826	Alkaliphilus metalliredigenes QYMF	Bacteria;Firmicutes;Clostridia;Clostridiales;Clostridiaceae;Alkaliphilus	1-aminocyclopropane-1-carboxylate deaminase, putative [Thermotoga maritima MSB8]	Pyridoxal phosphate-dependent deaminase [Alkaliphilus metalliredigenes QYMF] >gi|77639878|gb|EAO82233.1| Pyridoxal phosphate-dependent deaminase [Alkaliphilus metalliredigenes QYMF]
gi|4980725|gb|AAD35318.1|AE001707_5	43	42	1	gi|77994853|gb|ABB13752.1|	gi|77994853|gb|ABB13752.1|	0.544226429	32	224	217	0.96875	2.00E-35	151	246194	Carboxydothermus hydrogenoformans Z-2901	Bacteria;Firmicutes;Clostridia;Clostridiales;Peptococcaceae;Carboxydothermus	conserved hypothetical protein [Thermotoga maritima MSB8]	putative membrane protein [Carboxydothermus hydrogenoformans Z-2901] >gi|78042738|ref|YP_361038.1| hypothetical protein CHY_2225 [Carboxydothermus hydrogenoformans Z-2901]
gi|4980726|gb|AAD35319.1|AE001707_6	370	367	1	gi|82499409|ref|ZP_00884855.1|	gi|82499409|ref|ZP_00884855.1|	0.543700465	49	545	530	0.972477064	2.00E-143	512	351627	Caldicellulosiruptor saccharolyticus DSM 8903	Bacteria;Firmicutes;Clostridia;Clostridiales;Syntrophomonadaceae;Caldicellulosiruptor	NADP-reducing hydrogenase, subunit C [Thermotoga maritima MSB8]	NADH:ubiquinone oxidoreductase, NADH-binding (51 kD) subunit [Caldicellulosiruptor saccharolyticus DSM 8903] >gi|82402637|gb|EAP43412.1| NADH:ubiquinone oxidoreductase, NADH-binding (51 kD) subunit [Caldicellulosiruptor saccharolyticus DSM 8903]
gi|4980728|gb|AAD35321.1|AE001707_8	23	22	1	gi|19887227|gb|AAM01982.1|	gi|19887227|gb|AAM01982.1|	0.088516069	46	158	160	1.012658228	2.00E-30	133	190192	Methanopyrus kandleri AV19	Archaea;Euryarchaeota;Methanopyri;Methanopyrales;Methanopyraceae;Methanopyrus	conserved hypothetical protein [Thermotoga maritima MSB8]	Predicted phosphoesterase [Methanopyrus kandleri AV19] >gi|20094205|ref|NP_614052.1| Predicted phosphoesterase [Methanopyrus kandleri AV19]
gi|4980729|gb|AAD35322.1|AE001707_9	78	76	1	gi|25008803|sp|Q8XHJ0|MURC_CLOPE	gi|25008803|sp|Q8XHJ0|MURC_CLOPE	0.550257807	31	457	454	0.993435449	5.00E-53	211	1502	Clostridium perfringens	Bacteria;Firmicutes;Clostridia;Clostridiales;Clostridiaceae;Clostridium	UDP-N-acetylmuramate--alanine ligase [Thermotoga maritima MSB8]	UDP-N-acetylmuramate--L-alanine ligase (UDP-N-acetylmuramoyl-L-alanine synthetase)
gi|4980730|gb|AAD35323.1|AE001707_10	141	141	1	gi|62462925|ref|ZP_00382289.1|	gi|62462925|ref|ZP_00382289.1|	0.466609712	31	339	324	0.955752212	7.00E-37	157	272622	Lactococcus lactis subsp. cremoris SK11	Bacteria;Firmicutes;Bacilli;Lactobacillales;Streptococcaceae;Lactococcus	UDP-N-acetylglucosamine--N-acetylmuramyl-(pentapeptide) pyrophosphoryl-undecaprenol N-acetylglucosamine transferase [Thermotoga maritima MSB8]	COG0707: UDP-N-acetylglucosamine:LPS N-acetylglucosamine transferase [Lactococcus lactis subsp. cremoris SK11]
gi|4980731|gb|AAD35324.1|AE001707_11	40	38	2	gi|78692433|ref|ZP_00856958.1|	gi|78692433|ref|ZP_00856958.1|	0.377139089	29	364	269	0.739010989	6.00E-26	121	60481	Shewanella sp. MR-7	Bacteria;Proteobacteria;Gammaproteobacteria;Alteromonadales;Shewanellaceae;Shewanella	cell division protein, rodA/ftsW/spoVE family [Thermotoga maritima MSB8]	Rod shape-determining protein RodA [Shewanella sp. MR-7] >gi|78508162|gb|EAP21659.1| Rod shape-determining protein RodA [Shewanella sp. MR-7] >gi|82498653|ref|ZP_00884129.1| Rod shape-determining protein RodA [Shewanella sp. MR-4] >gi|82403349|gb|EAP44094.1| Rod shape-determining protein RodA [Shewanella sp. MR-4]
gi|4980732|gb|AAD35325.1|AE001707_12	52	51	1	gi|77413561|ref|ZP_00789749.1|	gi|77413561|ref|ZP_00789749.1|	0.466658303	31	430	444	1.03255814	1.00E-45	187	342614	Streptococcus agalactiae 515	Bacteria;Firmicutes;Bacilli;Lactobacillales;Streptococcaceae;Streptococcus	UDP-N-acetylmuramoylalanine--D-glutamate ligase [Thermotoga maritima MSB8]	UDP-N-acetylmuramoylalanine--D-glutamate ligase [Streptococcus agalactiae 515] >gi|77160390|gb|EAO71513.1| UDP-N-acetylmuramoylalanine--D-glutamate ligase [Streptococcus agalactiae 515] >gi|23094944|emb|CAD46166.1| Unknown [Streptococcus agalactiae NEM316] >gi|25010591|ref|NP_734986.1| UDP-N-acetylmuramoyl-L-alanyl-D-glutamate synthetase [Streptococcus agalactiae NEM316] >gi|30316027|sp|Q8E6P1|MU…
gi|4980733|gb|AAD35326.1|AE001707_13	86	85	1	gi|68007976|gb|EAM87215.1|	gi|68007976|gb|EAM87215.1|	0.477918383	39	302	306	1.013245033	3.00E-49	198	262543	Exiguobacterium sp. 255-15	Bacteria;Firmicutes;Bacilli;Bacillales;Bacillaceae;Exiguobacterium	phospho-N-acetylmuramoyl-pentapeptide-transferase [Thermotoga maritima MSB8]	Phospho-N-acetylmuramoyl-pentapeptide transferase [Exiguobacterium sp. 255-15] >gi|68055470|ref|ZP_00539615.1| Phospho-N-acetylmuramoyl-pentapeptide transferase [Exiguobacterium sp. 255-15]
gi|4980734|gb|AAD35327.1|AE001707_14	114	114	1	gi|2983375|gb|AAC06961.1|	gi|2983375|gb|AAC06961.1|	0.387717855	30	426	426	1	1.00E-45	187	224324	Aquifex aeolicus VF5	Bacteria;Aquificae;Aquificales;Aquificaceae;Aquifex	UDP-N-acetylmuramoylalanyl-D-glutamyl-2,6-diaminopimelate--D-alanyl-D-alanyl ligase [Thermotoga maritima MSB8]	UDP-MURNAC-pentapeptide sythetase [Aquifex aeolicus VF5] >gi|15606186|ref|NP_213563.1| UDP-MURNAC-pentapeptide sythetase [Aquifex aeolicus VF5]
gi|4980735|gb|AAD35328.1|AE001707_15	193	193	1	gi|71542850|ref|ZP_00664376.1|	gi|71542850|ref|ZP_00664376.1|	0.540250513	36	490	492	1.004081633	3.00E-81	305	335541	Syntrophomonas wolfei subsp. wolfei str. Goettingen	Bacteria;Firmicutes;Clostridia;Clostridiales;Syntrophomonadaceae;Syntrophomonas	UDP-N-acetylmuramoylalanyl-D-glutamate--2,6-diaminopimelate ligase [Thermotoga maritima MSB8]	UDP-N-acetylmuramyl-tripeptide synthetase [Syntrophomonas wolfei str. Goettingen] >gi|71490752|gb|EAO23107.1| UDP-N-acetylmuramyl-tripeptide synthetase [Syntrophomonas wolfei str. Goettingen]
gi|4980737|gb|AAD35330.1|AE001707_17	192	190	1	gi|67916321|ref|ZP_00510036.1|	gi|67916321|ref|ZP_00510036.1|	0.550257807	48	370	370	1	3.00E-102	375	203119	Clostridium thermocellum ATCC 27405	Bacteria;Firmicutes;Clostridia;Clostridiales;Clostridiaceae;Clostridium	glucose-1-phosphate adenylyltransferase [Thermotoga maritima MSB8]	Glucose-1-phosphate adenylyltransferase [Clostridium thermocellum ATCC 27405] >gi|67849722|gb|EAM45318.1| Glucose-1-phosphate adenylyltransferase [Clostridium thermocellum ATCC 27405]
gi|4980738|gb|AAD35331.1|AE001707_18	167	165	1	gi|67916320|ref|ZP_00510035.1|	gi|67916320|ref|ZP_00510035.1|	0.550257807	52	423	415	0.98108747	8.00E-130	466	203119	Clostridium thermocellum ATCC 27405	Bacteria;Firmicutes;Clostridia;Clostridiales;Clostridiaceae;Clostridium	glucose-1-phosphate adenylyltransferase [Thermotoga maritima MSB8]	transferase hexapeptide repeat:Nucleotidyl transferase [Clostridium thermocellum ATCC 27405] >gi|67849721|gb|EAM45317.1| transferase hexapeptide repeat:Nucleotidyl transferase [Clostridium thermocellum ATCC 27405]
gi|4980742|gb|AAD35334.1|AE001708_2	10	9	1	gi|77996718|gb|ABB15617.1|	gi|77996718|gb|ABB15617.1|	0.544226429	38	283	271	0.957597173	3.00E-46	188	246194	Carboxydothermus hydrogenoformans Z-2901	Bacteria;Firmicutes;Clostridia;Clostridiales;Peptococcaceae;Carboxydothermus	conserved hypothetical protein [Thermotoga maritima MSB8]	radical SAM domain protein [Carboxydothermus hydrogenoformans Z-2901] >gi|78044603|ref|YP_359352.1| radical SAM domain protein [Carboxydothermus hydrogenoformans Z-2901]
gi|4980743|gb|AAD35335.1|AE001708_3	137	136	1	gi|82747741|ref|ZP_00910235.1|	gi|82747741|ref|ZP_00910235.1|	0.550257807	49	451	429	0.951219512	8.00E-114	413	290402	Clostridium beijerincki NCIMB 8052	Bacteria;Firmicutes;Clostridia;Clostridiales;Clostridiaceae;Clostridium	electron transport complex protein, putative [Thermotoga maritima MSB8]	Electron transport complex, RnfABCDGE type, C subunit [Clostridium beijerincki NCIMB 8052] >gi|82724471|gb|EAP59226.1| Electron transport complex, RnfABCDGE type, C subunit [Clostridium beijerincki NCIMB 8052]
gi|4980744|gb|AAD35336.1|AE001708_4	96	95	1	gi|71481646|ref|ZP_00661351.1|	gi|71481646|ref|ZP_00661351.1|	0.350132683	47	318	323	1.01572327	5.00E-75	284	290318	Prosthecochloris vibrioformis DSM 265	Bacteria;Chlorobi;Chlorobia;Chlorobiales;Chlorobiaceae;Prosthecochloris	Na-translocating NADH-quinone reductase, Nqr2 subunit [Thermotoga maritima MSB8]	Electron transport complex, RnfABCDGE type, D subunit [Prosthecochloris vibrioformis DSM 265] >gi|71283491|gb|EAO15315.1| Electron transport complex, RnfABCDGE type, D subunit [Prosthecochloris vibrioformis DSM 265]
gi|4980746|gb|AAD35338.1|AE001708_6	259	257	1	gi|28203165|gb|AAO35608.1|	gi|28203165|gb|AAO35608.1|	0.550257807	57	200	198	0.99	1.00E-58	228	212717	Clostridium tetani E88	Bacteria;Firmicutes;Clostridia;Clostridiales;Clostridiaceae;Clostridium	Na-translocating NADH-quinone reductase, Nqr4 subunit [Thermotoga maritima MSB8]	rnfE/nqrD [Clostridium tetani E88] >gi|28210727|ref|NP_781671.1| NADH-ubiquinone oxidoreductase [Clostridium tetani E88]
gi|4980747|gb|AAD35339.1|AE001708_7	205	204	1	gi|85686237|ref|ZP_01032780.1|	gi|85686237|ref|ZP_01032780.1|	0.550257807	55	191	191	1	3.00E-57	223	367459	Clostridium difficile QCD-32g58	Bacteria;Firmicutes;Clostridia;Clostridiales;Clostridiaceae;Clostridium	Na-translocating NADH-quinone reductase, Nqr5 subunit [Thermotoga maritima MSB8]	COG4657: Predicted NADH:ubiquinone oxidoreductase, subunit RnfA [Clostridium difficile QCD-32g58]
gi|4980749|gb|AAD35341.1|AE001708_9	313	312	1	gi|53686696|ref|ZP_00105834.2|	gi|53686696|ref|ZP_00105834.2|	0.377199917	41	337	291	0.863501484	5.00E-52	208	63737	Nostoc punctiforme PCC 73102	Bacteria;Cyanobacteria;Nostocales;Nostocaceae;Nostoc	DNA processing chain A [Thermotoga maritima MSB8]	COG0758: Predicted Rossmann fold nucleotide-binding protein involved in DNA uptake [Nostoc punctiforme PCC 73102]
gi|4980750|gb|AAD35342.1|AE001708_10	93	92	1	gi|22776444|dbj|BAC12720.1|	gi|22776444|dbj|BAC12720.1|	0.478501474	36	96	94	0.979166667	2.00E-11	70	221109	Oceanobacillus iheyensis HTE831	Bacteria;Firmicutes;Bacilli;Bacillales;Bacillaceae;Oceanobacillus	glutamyl tRNA-Gln amidotransferase, subunit C [Thermotoga maritima MSB8]	glutamyl-tRNA (Gln) amidotransferase subunit C [Oceanobacillus iheyensis HTE831] >gi|23098219|ref|NP_691685.1| aspartyl/glutamyl-tRNA amidotransferase subunit C [Oceanobacillus iheyensis HTE831] >gi|39931567|sp|Q8ES79|GATC_OCEIH Aspartyl/glutamyl-tRNA(Asn/Gln) amidotransferase subunit C (Asp/Glu-ADT subunit C)
gi|4980751|gb|AAD35343.1|AE001708_11	118	117	1	gi|57506136|ref|ZP_00372058.1|	gi|57506136|ref|ZP_00372058.1|	0.372747128	39	108	100	0.925925926	5.00E-15	82	306264	Campylobacter upsaliensis RM3195	Bacteria;Proteobacteria;Epsilonproteobacteria;Campylobacterales;Campylobacteraceae;Campylobacter	conserved hypothetical protein [Thermotoga maritima MSB8]	Endonuclease [Campylobacter upsaliensis RM3195] >gi|57015620|gb|EAL52412.1| Endonuclease [Campylobacter upsaliensis RM3195]
gi|4980752|gb|AAD35344.1|AE001708_12	45	43	3	gi|23464931|ref|NP_695534.1|	gi|78219873|gb|ABB39222.1|	0.380941679	57	72	64	0.888888889	2.00E-13	77	207559	Desulfovibrio desulfuricans G20	Bacteria;Proteobacteria;Deltaproteobacteria;Desulfovibrionales;Desulfovibrionaceae;Desulfovibrio	ribosomal protein L28 [Thermotoga maritima MSB8]	ribosomal protein L28 [Desulfovibrio desulfuricans G20] >gi|78357468|ref|YP_388917.1| ribosomal protein L28 [Desulfovibrio desulfuricans G20]
gi|4980754|gb|AAD35346.1|AE001708_14	186	185	1	gi|7531209|sp|O34204|TOP1_FERIS	gi|7531209|sp|O34204|TOP1_FERIS	0.37286805	49	633	635	1.003159558	4.00E-160	568	2423	Fervidobacterium islandicum	Bacteria;Thermotogae;Thermotogales;Thermotogaceae;Fervidobacterium	DNA topoisomerase [Thermotoga maritima MSB8]	DNA topoisomerase I (Omega-protein) (Relaxing enzyme) (Untwisting enzyme) (Swivelase) >gi|2352095|gb|AAB68788.1| DNA topoisomerase I [Fervidobacterium islandicum]
gi|4980755|gb|AAD35347.1|AE001708_15	226	225	1	gi|77545876|gb|ABA89438.1|	gi|77545876|gb|ABA89438.1|	0.38326827	41	303	302	0.99669967	6.00E-59	230	338963	Pelobacter carbinolicus DSM 2380	Bacteria;Proteobacteria;Deltaproteobacteria;Desulfuromonadales;Pelobacteraceae;Pelobacter	D-alanine--D-alanine ligase [Thermotoga maritima MSB8]	D-alanine--D-alanine ligase [Pelobacter carbinolicus DSM 2380] >gi|77919793|ref|YP_357608.1| D-alanine--D-alanine ligase [Pelobacter carbinolicus DSM 2380]
gi|4980756|gb|AAD35348.1|AE001708_16	26	25	1	gi|5458820|emb|CAB50307.1|	gi|5458820|emb|CAB50307.1|	0.117737457	28	222	219	0.986486486	3.00E-15	84	272844	Pyrococcus abyssi GE5	Archaea;Euryarchaeota;Thermococci;Thermococcales;Thermococcaceae;Pyrococcus	conserved hypothetical protein [Thermotoga maritima MSB8]	Phosphate transport regulator, putative [Pyrococcus abyssi GE5] >gi|14521601|ref|NP_127077.1| hypothetical protein PAB0929 [Pyrococcus abyssi GE5]
gi|4980757|gb|AAD35349.1|AE001708_17	80	79	1	gi|57160320|dbj|BAD86250.1|	gi|57160320|dbj|BAD86250.1|	0.115502278	44	402	399	0.992537313	2.00E-89	332	69014	Thermococcus kodakarensis KOD1	Archaea;Euryarchaeota;Thermococci;Thermococcales;Thermococcaceae;Thermococcus	phosphate permease, putative [Thermotoga maritima MSB8]	sodium/phosphate symporter [Thermococcus kodakarensis KOD1] >gi|57641996|ref|YP_184474.1| sodium/phosphate symporter [Thermococcus kodakarensis KOD1] >gi|74505526|sp|Q5JHX4|Y2061_PYRKO Putative phosphate permease TK2061
gi|4980758|gb|AAD35350.1|AE001708_18	329	327	1	gi|77684203|ref|ZP_00799639.1|	gi|77684203|ref|ZP_00799639.1|	0.545641675	31	366	359	0.980874317	3.00E-49	198	293826	Alkaliphilus metalliredigenes QYMF	Bacteria;Firmicutes;Clostridia;Clostridiales;Clostridiaceae;Alkaliphilus	DNA polymerase III, beta subunit [Thermotoga maritima MSB8]	DNA polymerase III, beta chain [Alkaliphilus metalliredigenes QYMF] >gi|77640027|gb|EAO82379.1| DNA polymerase III, beta chain [Alkaliphilus metalliredigenes QYMF]
gi|4980759|gb|AAD35351.1|AE001708_19	412	411	1	gi|56381870|dbj|BAD77778.1|	gi|56381870|dbj|BAD77778.1|	0.479035973	53	629	616	0.979332273	3.00E-180	635	235909	Geobacillus kaustophilus HTA426	Bacteria;Firmicutes;Bacilli;Bacillales;Bacillaceae;Geobacillus	glucose-inhibited division protein A [Thermotoga maritima MSB8]	glucose-inhibited division protein [Geobacillus kaustophilus HTA426] >gi|56422028|ref|YP_149346.1| glucose-inhibited division protein A [Geobacillus kaustophilus HTA426] >gi|81170543|sp|Q5KU58|GIDA_GEOKA tRNA uridine 5-carboxymethylaminomethyl modification enzyme gidA (Glucose-inhibited division protein A)
gi|4980760|gb|AAD35352.1|AE001708_20	467	466	1	gi|20515028|gb|AAM23360.1|	gi|20515028|gb|AAM23360.1|	0.553551161	49	239	231	0.966527197	6.00E-55	216	273068	Thermoanaerobacter tengcongensis MB4	Bacteria;Firmicutes;Clostridia;Thermoanaerobacteriales;Thermoanaerobacteriaceae;Thermoanaerobacter	16S pseudouridylate synthase [Thermotoga maritima MSB8]	16S rRNA uridine-516 pseudouridylate synthase and related Pseudouridylate synthase [Thermoanaerobacter tengcongensis MB4] >gi|20806585|ref|NP_621756.1| 16S rRNA uridine-516 pseudouridylate synthase and related Pseudouridylate synthase [Thermoanaerobacter tengcongensis MB4]
gi|4980761|gb|AAD35353.1|AE001708_21	25	24	1	gi|77996846|gb|ABB15745.1|	gi|77996846|gb|ABB15745.1|	0.544226429	37	557	604	1.08438061	5.00E-91	338	246194	Carboxydothermus hydrogenoformans Z-2901	Bacteria;Firmicutes;Clostridia;Clostridiales;Peptococcaceae;Carboxydothermus	excinuclease ABC, subunit C [Thermotoga maritima MSB8]	excinuclease ABC, C subunit [Carboxydothermus hydrogenoformans Z-2901] >gi|78044731|ref|YP_359139.1| excinuclease ABC, C subunit [Carboxydothermus hydrogenoformans Z-2901]
gi|4980762|gb|AAD35354.1|AE001708_22	122	121	2	gi|82745017|ref|ZP_00907531.1|	gi|82745017|ref|ZP_00907531.1|	0.550257807	52	83	69	0.831325301	1.00E-13	77	290402	Clostridium beijerincki NCIMB 8052	Bacteria;Firmicutes;Clostridia;Clostridiales;Clostridiaceae;Clostridium	carbon storage regulator [Thermotoga maritima MSB8]	Carbon storage regulator [Clostridium beijerincki NCIMB 8052] >gi|82727202|gb|EAP61937.1| Carbon storage regulator [Clostridium beijerincki NCIMB 8052]
gi|4980764|gb|AAD35355.1|AE001709_1	498	495	1	gi|227370|prf||1702428A	gi|227370|prf||1702428A	0.480639472	55	90	90	1	2.00E-20	100	1394	Bacillus caldolyticus	Bacteria;Firmicutes;Bacilli;Bacillales;Bacillaceae;Bacillus	DNA-binding protein, HU [Thermotoga maritima MSB8]	DNA binding protein HU
gi|4980765|gb|AAD35356.1|AE001709_2	333	331	1	gi|15026841|gb|AAK81654.1|	gi|15026841|gb|AAK81654.1|	0.550257807	40	450	455	1.011111111	1.00E-85	320	272562	Clostridium acetobutylicum ATCC 824	Bacteria;Firmicutes;Clostridia;Clostridiales;Clostridiaceae;Clostridium	thiophene oxidation protein ThdF-related GTPase [Thermotoga maritima MSB8]	Predicted GTPase, ThdF family [Clostridium acetobutylicum ATCC 824] >gi|15896965|ref|NP_350314.1| tRNA modification GTPase [Clostridium acetobutylicum ATCC 824] >gi|21363021|sp|Q97CW2|TRME_CLOAB tRNA modification GTPase trmE
gi|4980766|gb|AAD35357.1|AE001709_3	45	42	1	gi|67916505|ref|ZP_00510213.1|	gi|67916505|ref|ZP_00510213.1|	0.550257807	39	768	748	0.973958333	1.00E-139	500	203119	Clostridium thermocellum ATCC 27405	Bacteria;Firmicutes;Clostridia;Clostridiales;Clostridiaceae;Clostridium	5-methyltetrahydrofolate S-homocysteine methyltransferase [Thermotoga maritima MSB8]	Dihydropteroate synthase, DHPS:Homocysteine S-methyltransferase:Cobalamin-dependent methionine synthase, B12-binding:Coenzyme B12-binding [Clostridium thermocellum ATCC 27405] >gi|67849539|gb|EAM45142.1| Dihydropteroate synthase, DHPS:Homocysteine S-methyltransferase:Cobalamin-dependent methionine synthase, B12-binding:Coenzyme B12-binding [Clostridium thermocellum ATCC 27405]
gi|4980767|gb|AAD35358.1|AE001709_4	6	4	1	gi|28203891|gb|AAO36331.1|	gi|28203891|gb|AAO36331.1|	0.550257807	27	202	177	0.876237624	2.00E-12	75	212717	Clostridium tetani E88	Bacteria;Firmicutes;Clostridia;Clostridiales;Clostridiaceae;Clostridium	hypothetical protein TM_0269 [Thermotoga maritima MSB8]	putative 5-methyltetrahydrofolate--homocysteine methyltransferase [Clostridium tetani E88] >gi|28211450|ref|NP_782394.1| putative 5-methyltetrahydrofolate--homocysteine methyltransferase [Clostridium tetani E88]
gi|4980768|gb|AAD35359.1|AE001709_5	51	50	1	gi|82499518|ref|ZP_00884961.1|	gi|82499518|ref|ZP_00884961.1|	0.543700465	37	281	287	1.021352313	5.00E-41	171	351627	Caldicellulosiruptor saccharolyticus DSM 8903	Bacteria;Firmicutes;Clostridia;Clostridiales;Syntrophomonadaceae;Caldicellulosiruptor	conserved hypothetical protein [Thermotoga maritima MSB8]	methylenetetrahydrofolate reductase family protein [Caldicellulosiruptor saccharolyticus DSM 8903] >gi|82402472|gb|EAP43250.1| methylenetetrahydrofolate reductase family protein [Caldicellulosiruptor saccharolyticus DSM 8903]
gi|4980770|gb|AAD35361.1|AE001709_7	196	195	2	gi|20515987|gb|AAM24236.1|	gi|20515987|gb|AAM24236.1|	0.553551161	63	881	875	0.993189557	0	1127	273068	Thermoanaerobacter tengcongensis MB4	Bacteria;Firmicutes;Clostridia;Thermoanaerobacteriales;Thermoanaerobacteriaceae;Thermoanaerobacter	pyruvate,orthophosphate dikinase [Thermotoga maritima MSB8]	Phosphoenolpyruvate synthase/pyruvate phosphate dikinase [Thermoanaerobacter tengcongensis MB4] >gi|20807461|ref|NP_622632.1| pyruvate phosphate dikinase [Thermoanaerobacter tengcongensis MB4]
gi|4980771|gb|AAD35362.1|AE001709_8	253	252	1	gi|2983787|gb|AAC07345.1|	gi|2983787|gb|AAC07345.1|	0.387717855	60	315	306	0.971428571	2.00E-98	362	224324	Aquifex aeolicus VF5	Bacteria;Aquificae;Aquificales;Aquificaceae;Aquifex	fructose-bisphosphate aldolase [Thermotoga maritima MSB8]	fructose-1,6-bisphosphate aldolase class II [Aquifex aeolicus VF5] >gi|15606580|ref|NP_213960.1| fructose-1,6-bisphosphate aldolase class II [Aquifex aeolicus VF5]
gi|4980772|gb|AAD35363.1|AE001709_9	323	322	1	gi|77995002|gb|ABB13901.1|	gi|77995002|gb|ABB13901.1|	0.544226429	62	403	398	0.987593052	2.00E-136	488	246194	Carboxydothermus hydrogenoformans Z-2901	Bacteria;Firmicutes;Clostridia;Clostridiales;Peptococcaceae;Carboxydothermus	acetate kinase [Thermotoga maritima MSB8]	acetate kinase [Carboxydothermus hydrogenoformans Z-2901] >gi|78042887|ref|YP_360287.1| acetate kinase [Carboxydothermus hydrogenoformans Z-2901]
gi|4980773|gb|AAD35364.1|AE001709_10	70	69	1	gi|82744857|ref|ZP_00907371.1|	gi|82744857|ref|ZP_00907371.1|	0.550257807	34	340	338	0.994117647	7.00E-50	200	290402	Clostridium beijerincki NCIMB 8052	Bacteria;Firmicutes;Clostridia;Clostridiales;Clostridiaceae;Clostridium	transcriptional regulator, GntR family [Thermotoga maritima MSB8]	regulatory protein GntR, HTH [Clostridium beijerincki NCIMB 8052] >gi|82727042|gb|EAP61777.1| regulatory protein GntR, HTH [Clostridium beijerincki NCIMB 8052]
gi|4980774|gb|AAD35365.1|AE001709_11	66	64	1	gi|67515404|gb|AAY68209.1|	gi|67515404|gb|AAY68209.1|	0.472547104	62	496	495	0.997983871	0	639	1388	Alicyclobacillus acidocaldarius	Bacteria;Firmicutes;Bacilli;Bacillales;Alicyclobacillaceae;Alicyclobacillus	L-arabinose isomerase [Thermotoga maritima MSB8]	L-arabinose isomerase [Alicyclobacillus acidocaldarius]
gi|4980776|gb|AAD35366.1|AE001710_1	489	483	1	gi|77633375|ref|ZP_00795509.1|	gi|77633375|ref|ZP_00795509.1|	0.377576228	34	294	251	0.853741497	7.00E-43	177	349746	Yersinia pestis Angola	Bacteria;Proteobacteria;Gammaproteobacteria;Enterobacteriales;Enterobacteriaceae;Yersinia	sugar ABC transporter, permease protein [Thermotoga maritima MSB8]	COG1175: ABC-type sugar transport systems, permease components [Yersinia pestis Angola]
gi|4980777|gb|AAD35367.1|AE001710_2	497	493	1	gi|55232889|gb|AAV48307.1|	gi|55232889|gb|AAV48307.1|	0.087726208	35	281	259	0.921708185	2.00E-42	175	272569	Haloarcula marismortui ATCC 43049	Archaea;Euryarchaeota;Halobacteria;Halobacteriales;Halobacteriaceae;Haloarcula	sugar ABC transporter, permease protein [Thermotoga maritima MSB8]	sugar ABC transporter permease protein [Haloarcula marismortui ATCC 43049] >gi|55380164|ref|YP_138013.1| sugar ABC transporter permease protein [Haloarcula marismortui ATCC 43049]
gi|4980778|gb|AAD35368.1|AE001710_3	10	9	1	gi|29349082|ref|NP_812585.1|	gi|29349082|ref|NP_812585.1|	0.375796021	40	620	630	1.016129032	2.00E-125	452	226186	Bacteroides thetaiotaomicron VPI-5482	Bacteria;Bacteroidetes;Bacteroidales;Bacteroidaceae;Bacteroides	hypothetical protein TM_0280 [Thermotoga maritima MSB8]	hypothetical protein BT3674 [Bacteroides thetaiotaomicron VPI-5482] >gi|29340989|gb|AAO78779.1| conserved hypothetical protein [Bacteroides thetaiotaomicron VPI-5482]
gi|4980779|gb|AAD35369.1|AE001710_4	14	13	1	gi|67933392|ref|ZP_00526510.1|	gi|67933392|ref|ZP_00526510.1|	0.349456824	39	484	497	1.026859504	8.00E-97	357	234267	Solibacter usitatus Ellin6076	Bacteria;Acidobacteria;Solibacteres;Solibacterales;Solibacteraceae;Solibacter	alpha-L-arabinofuranosidase [Thermotoga maritima MSB8]	Alpha-L-arabinofuranosidase [Solibacter usitatus Ellin6076] >gi|67859355|gb|EAM54431.1| Alpha-L-arabinofuranosidase [Solibacter usitatus Ellin6076]
gi|4980780|gb|AAD35370.1|AE001710_5	257	256	1	gi|86142279|ref|ZP_01060789.1|	gi|86142279|ref|ZP_01060789.1|	0.3515481	54	356	356	1	1.00E-97	359	313593	Flavobacterium sp. MED217	Bacteria;Bacteroidetes;Flavobacteria;Flavobacteriales;Flavobacteriaceae;Flavobacterium	aldose 1-epimerase [Thermotoga maritima MSB8]	aldose 1-epimerase [Flavobacterium sp. MED217] >gi|85831031|gb|EAQ49488.1| aldose 1-epimerase [Flavobacterium sp. MED217]
gi|4980781|gb|AAD35371.1|AE001710_6	211	210	1	gi|82499599|ref|ZP_00885040.1|	gi|82499599|ref|ZP_00885040.1|	0.543700465	50	254	214	0.842519685	1.00E-54	215	351627	Caldicellulosiruptor saccharolyticus DSM 8903	Bacteria;Firmicutes;Clostridia;Clostridiales;Syntrophomonadaceae;Caldicellulosiruptor	sugar isomerase [Thermotoga maritima MSB8]	L-ribulose-5-phosphate-4-epimerase [Caldicellulosiruptor saccharolyticus DSM 8903] >gi|82402388|gb|EAP43168.1| L-ribulose-5-phosphate-4-epimerase [Caldicellulosiruptor saccharolyticus DSM 8903]
gi|4980782|gb|AAD35372.1|AE001710_7	186	184	1	gi|83645268|ref|YP_433703.1|	gi|83645268|ref|YP_433703.1|	0.376659713	46	506	484	0.956521739	6.00E-135	484	349521	Hahella chejuensis KCTC 2396	Bacteria;Proteobacteria;Gammaproteobacteria;Oceanospirillales;Hahellaceae;Hahella	sugar kinase, FGGY family [Thermotoga maritima MSB8]	Sugar (pentulose and hexulose) kinase [Hahella chejuensis KCTC 2396] >gi|83633311|gb|ABC29278.1| Sugar (pentulose and hexulose) kinase [Hahella chejuensis KCTC 2396]
gi|4980783|gb|AAD35373.1|AE001710_8	7	6	2	gi|58698593|ref|ZP_00373491.1|	gi|58698593|ref|ZP_00373491.1|	0.356020005	29	403	325	0.806451613	2.00E-34	149	307502	Wolbachia endosymbiont of Drosophila ananassae	Bacteria;Proteobacteria;Alphaproteobacteria;Rickettsiales;Rickettsiaceae;Wolbachieae;Wolbachia	araM protein, putative [Thermotoga maritima MSB8]	AraM [Wolbachia endosymbiont of Drosophila ananassae] >gi|58534889|gb|EAL58990.1| AraM [Wolbachia endosymbiont of Drosophila ananassae]
gi|4980784|gb|AAD35374.1|AE001710_9	30	29	1	gi|57159402|dbj|BAD85332.1|	gi|57159402|dbj|BAD85332.1|	0.115502278	42	150	143	0.953333333	1.00E-27	124	69014	Thermococcus kodakarensis KOD1	Archaea;Euryarchaeota;Thermococci;Thermococcales;Thermococcaceae;Thermococcus	conserved hypothetical protein [Thermotoga maritima MSB8]	transcription regulator, PadR-like family [Thermococcus kodakarensis KOD1] >gi|57641078|ref|YP_183556.1| transcription regulator, PadR-like family [Thermococcus kodakarensis KOD1]
gi|4980785|gb|AAD35375.1|AE001710_10	458	455	1	gi|82499869|ref|ZP_00885304.1|	gi|82499869|ref|ZP_00885304.1|	0.543700465	52	577	570	0.987868284	4.00E-164	581	351627	Caldicellulosiruptor saccharolyticus DSM 8903	Bacteria;Firmicutes;Clostridia;Clostridiales;Syntrophomonadaceae;Caldicellulosiruptor	ABC transporter, ATP-binding protein [Thermotoga maritima MSB8]	ATPas [Caldicellulosiruptor saccharolyticus DSM 8903] >gi|82402149|gb|EAP42935.1| ATPas [Caldicellulosiruptor saccharolyticus DSM 8903]
gi|4980786|gb|AAD35376.1|AE001710_11	467	466	1	gi|82499870|ref|ZP_00885305.1|	gi|82499870|ref|ZP_00885305.1|	0.543700465	53	598	572	0.956521739	1.00E-180	636	351627	Caldicellulosiruptor saccharolyticus DSM 8903	Bacteria;Firmicutes;Clostridia;Clostridiales;Syntrophomonadaceae;Caldicellulosiruptor	ABC transporter, ATP-binding protein [Thermotoga maritima MSB8]	ATPas [Caldicellulosiruptor saccharolyticus DSM 8903] >gi|82402150|gb|EAP42936.1| ATPas [Caldicellulosiruptor saccharolyticus DSM 8903]
gi|4980787|gb|AAD35377.1|AE001710_12	53	52	1	gi|511231|gb|AAA85791.1|	gi|511231|gb|AAA85791.1|	0.004729076	49	419	416	0.992840095	4.00E-107	391	5763	Naegleria fowleri	Eukaryota;Heterolobosea;Schizopyrenida;Vahlkampfiidae;Naegleria	6-phosphofructokinase, pyrophosphate-dependent [Thermotoga maritima MSB8]	pyrophosphate-dependent phosphofructo-1-kinase
gi|4980789|gb|AAD35378.1|AE001711_1	369	368	3	gi|18892136|gb|AAL80327.1|	gi|18892136|gb|AAL80327.1|	0.117737457	47	367	367	1	3.00E-88	328	186497	Pyrococcus furiosus DSM 3638	Archaea;Euryarchaeota;Thermococci;Thermococcales;Thermococcaceae;Pyrococcus	citrate synthase [Thermotoga maritima MSB8]	citrate synthase [Pyrococcus furiosus DSM 3638] >gi|7240619|gb|AAB35835.2| citrate synthase [Pyrococcus furiosus] >gi|3023517|sp|Q53554|CISY_PYRFU Citrate synthase >gi|18976575|ref|NP_577932.1| citrate synthase [Pyrococcus furiosus DSM 3638]
gi|4980790|gb|AAD35379.1|AE001711_2	157	155	1	gi|11499781|ref|NP_071024.1|	gi|11499781|ref|NP_071024.1|	0.093781804	56	418	418	1	2.00E-131	472	224325	Archaeoglobus fulgidus DSM 4304	Archaea;Euryarchaeota;Archaeoglobi;Archaeoglobales;Archaeoglobaceae;Archaeoglobus	3-isopropylmalate dehydratase, large subunit, putative [Thermotoga maritima MSB8]	3-isopropylmalate dehydratase [Archaeoglobus fulgidus DSM 4304] >gi|2648330|gb|AAB89057.1| 3-isopropylmalate dehydratase, large subunit (leuC) [Archaeoglobus fulgidus DSM 4304] >gi|3122333|sp|O28084|LEU22_ARCFU 3-isopropylmalate dehydratase large subunit 2 (Isopropylmalate isomerase 2) (Alpha-IPM isomerase 2) (IPMI 2)
gi|4980791|gb|AAD35380.1|AE001711_3	269	267	1	gi|11499350|ref|NP_070589.1|	gi|11499350|ref|NP_070589.1|	0.093781804	66	166	158	0.951807229	5.00E-56	219	224325	Archaeoglobus fulgidus DSM 4304	Archaea;Euryarchaeota;Archaeoglobi;Archaeoglobales;Archaeoglobaceae;Archaeoglobus	3-isopropylmalate dehydratase, small subunit, putative [Thermotoga maritima MSB8]	isopropylmalate isomerase small subunit [Archaeoglobus fulgidus DSM 4304] >gi|2648789|gb|AAB89489.1| 3-isopropylmalate dehydratase, small subunit (leuD-2) [Archaeoglobus fulgidus DSM 4304] >gi|3122335|sp|O28513|LEUD2_ARCFU 3-isopropylmalate dehydratase small subunit 2 (Isopropylmalate isomerase 2) (Alpha-IPM isomerase 2) (IPMI 2)
gi|4980792|gb|AAD35381.1|AE001711_4	397	395	1	gi|20516279|gb|AAM24502.1|	gi|20516279|gb|AAM24502.1|	0.553551161	58	415	413	0.995180723	5.00E-137	490	273068	Thermoanaerobacter tengcongensis MB4	Bacteria;Firmicutes;Clostridia;Thermoanaerobacteriales;Thermoanaerobacteriaceae;Thermoanaerobacter	gamma-glutamyl phosphate reductase [Thermotoga maritima MSB8]	Gamma-glutamyl phosphate reductase [Thermoanaerobacter tengcongensis MB4] >gi|22096002|sp|Q8RAE5|PROA_THETN Gamma-glutamyl phosphate reductase (GPR) (Glutamate-5-semialdehyde dehydrogenase) (Glutamyl-gamma-semialdehyde dehydrogenase) (GSA dehydrogenase) >gi|20807727|ref|NP_622898.1| gamma-glutamyl phosphate reductase [Thermoanaerobacter tengcongensis MB4]
gi|4980793|gb|AAD35382.1|AE001711_5	144	143	1	gi|2983601|gb|AAC07171.1|	gi|2983601|gb|AAC07171.1|	0.387717855	42	353	355	1.005665722	1.00E-67	259	224324	Aquifex aeolicus VF5	Bacteria;Aquificae;Aquificales;Aquificaceae;Aquifex	glutamate 5-kinase [Thermotoga maritima MSB8]	glutamate 5-kinase [Aquifex aeolicus VF5] >gi|6225878|sp|O67209|PROB_AQUAE Glutamate 5-kinase (Gamma-glutamyl kinase) (GK) >gi|15606393|ref|NP_213773.1| gamma-glutamyl kinase [Aquifex aeolicus VF5]
gi|4980794|gb|AAD35383.1|AE001711_6	209	207	2	gi|17433175|sp|O66520|TAL_AQUAE	gi|17433175|sp|O66520|TAL_AQUAE	0.387717855	69	218	214	0.981651376	3.00E-83	310	63363	Aquifex aeolicus	Bacteria;Aquificae;Aquificales;Aquificaceae;Aquifex	transaldolase-related protein [Thermotoga maritima MSB8]	Probable transaldolase >gi|2982855|gb|AAC06476.1| transaldolase [Aquifex aeolicus VF5] >gi|15605703|ref|NP_213080.1| transaldolase [Aquifex aeolicus VF5]
gi|4980795|gb|AAD35384.1|AE001711_7	222	221	1	gi|15224669|ref|NP_180697.1|	gi|15224669|ref|NP_180697.1|	0.009037934	39	315	318	1.00952381	4.00E-54	214	3702	Arabidopsis thaliana	Eukaryota;Viridiplantae;Streptophyta;rosids;Brassicales;Brassicaceae;Arabidopsis	fructokinase [Thermotoga maritima MSB8]	kinase/ ribokinase [Arabidopsis thaliana] >gi|20259071|gb|AAM14251.1| putative fructokinase [Arabidopsis thaliana] >gi|18389236|gb|AAL67061.1| putative fructokinase [Arabidopsis thaliana] >gi|4589962|gb|AAD26480.1| putative fructokinase [Arabidopsis thaliana] >gi|21553873|gb|AAM62966.1| putative fructokinase [Arabidopsis thaliana]
gi|4980796|gb|AAD35385.1|AE001711_8	478	475	1	gi|50754565|ref|XP_425168.1|	gi|50754565|ref|XP_425168.1|	0.052933225	44	257	255	0.992217899	1.00E-50	202	9031	Gallus gallus	Eukaryota;Metazoa;Chordata;Craniata;Gnathostomata;Aves;Neognathae;Galliformes;Phasianidae;Phasianinae;Gallus	oxidoreductase, short chain dehydrogenase/reductase family [Thermotoga maritima MSB8]	PREDICTED: similar to hypothetical protein [Gallus gallus]
gi|4980797|gb|AAD35386.1|AE001711_9	138	137	1	gi|82501160|ref|ZP_00886528.1|	gi|82501160|ref|ZP_00886528.1|	0.543700465	39	317	296	0.933753943	3.00E-51	205	351627	Caldicellulosiruptor saccharolyticus DSM 8903	Bacteria;Firmicutes;Clostridia;Clostridiales;Syntrophomonadaceae;Caldicellulosiruptor	alcohol dehydrogenase, zinc-containing [Thermotoga maritima MSB8]	putative zinc-containing alcohol dehydrogenase protein [Caldicellulosiruptor saccharolyticus DSM 8903] >gi|82400834|gb|EAP41687.1| putative zinc-containing alcohol dehydrogenase protein [Caldicellulosiruptor saccharolyticus DSM 8903]
gi|4980798|gb|AAD35387.1|AE001711_10	495	492	1	gi|15141268|emb|CAC49781.1|	gi|15141268|emb|CAC49781.1|	0.375067004	37	344	335	0.973837209	7.00E-59	230	266834	Sinorhizobium meliloti 1021	Bacteria;Proteobacteria;Alphaproteobacteria;Rhizobiales;Rhizobiaceae;Sinorhizobium	transcriptional regulator, LacI family [Thermotoga maritima MSB8]	putative transcriptional regulator, LacI family protein [Sinorhizobium meliloti 1021] >gi|16265129|ref|NP_437921.1| putative transcriptional regulator, LacI family protein [Sinorhizobium meliloti 1021]
gi|4980800|gb|AAD35388.1|AE001712_1	8	2	1	gi|71915046|gb|AAZ54948.1|	gi|71915046|gb|AAZ54948.1|	0.338946518	28	611	407	0.666121113	3.00E-22	110	269800	Thermobifida fusca YX	Bacteria;Actinobacteria;Actinobacteridae;Actinomycetales;Streptosporangineae;Nocardiopsaceae;Thermobifida	oligopeptide ABC transporter, periplasmic oligopeptide-binding protein, putative [Thermotoga maritima MSB8]	ABC-type dipeptide/oligopeptide/nickel transport systems, periplasmic components [Thermobifida fusca YX] >gi|72161314|ref|YP_288971.1| ABC-type dipeptide/oligopeptide/nickel transport systems, periplasmic components [Thermobifida fusca YX]
gi|4980801|gb|AAD35389.1|AE001712_2	237	230	1	gi|5458361|emb|CAB49850.1|	gi|5458361|emb|CAB49850.1|	0.117737457	34	334	296	0.886227545	1.00E-45	186	272844	Pyrococcus abyssi GE5	Archaea;Euryarchaeota;Thermococci;Thermococcales;Thermococcaceae;Pyrococcus	oligopeptide ABC transporter, permease protein [Thermotoga maritima MSB8]	appB-2 oligopeptide transport system permease protein appB [Pyrococcus abyssi GE5] >gi|14521144|ref|NP_126619.1| oligopeptide transport system permease protein appb [Pyrococcus abyssi GE5]
gi|4980802|gb|AAD35390.1|AE001712_3	416	406	1	gi|18893300|gb|AAL81335.1|	gi|18893300|gb|AAL81335.1|	0.117737457	33	289	238	0.823529412	1.00E-34	149	186497	Pyrococcus furiosus DSM 3638	Archaea;Euryarchaeota;Thermococci;Thermococcales;Thermococcaceae;Pyrococcus	oligopeptide ABC transporter, permease protein [Thermotoga maritima MSB8]	dipeptide ABC transporter, permease protein; (dppC) [Pyrococcus furiosus DSM 3638] >gi|18977583|ref|NP_578940.1| dipeptide ABC transporter, permease protein [Pyrococcus furiosus DSM 3638]
gi|4980803|gb|AAD35391.1|AE001712_4	499	482	1	gi|57160060|dbj|BAD85990.1|	gi|57160060|dbj|BAD85990.1|	0.115502278	44	328	317	0.966463415	1.00E-74	282	69014	Thermococcus kodakarensis KOD1	Archaea;Euryarchaeota;Thermococci;Thermococcales;Thermococcaceae;Thermococcus	oligopeptide ABC transporter, ATP-binding protein [Thermotoga maritima MSB8]	ABC-type dipeptide/oligopeptide transport system, ATPase component [Thermococcus kodakarensis KOD1] >gi|57641736|ref|YP_184214.1| ABC-type dipeptide/oligopeptide transport system, ATPase component [Thermococcus kodakarensis KOD1]
gi|4980804|gb|AAD35392.1|AE001712_5	499	490	1	gi|3256912|dbj|BAA29595.1|	gi|3256912|dbj|BAA29595.1|	0.117737457	44	316	320	1.012658228	6.00E-69	263	70601	Pyrococcus horikoshii OT3	Archaea;Euryarchaeota;Thermococci;Thermococcales;Thermococcaceae;Pyrococcus	oligopeptide ABC transporter, ATP-binding protein [Thermotoga maritima MSB8]	321aa long hypothetical oligopeptide transport ATP-binding protein AppF [Pyrococcus horikoshii OT3] >gi|14590412|ref|NP_142478.1| oligopeptide transport ATP-binding protein AppF [Pyrococcus horikoshii OT3]
gi|4980805|gb|AAD35393.1|AE001712_6	13	12	1	gi|29606222|dbj|BAC70285.1|	gi|29606222|dbj|BAC70285.1|	0.341040863	38	707	722	1.021216407	1.00E-128	464	227882	Streptomyces avermitilis MA-4680	Bacteria;Actinobacteria;Actinobacteridae;Actinomycetales;Streptomycineae;Streptomycetaceae;Streptomyces	endoglucanase, putative [Thermotoga maritima MSB8]	putative endo-1,4-beta-glucanase [Streptomyces avermitilis MA-4680] >gi|29829116|ref|NP_823750.1| putative endo-1,4-beta-glucanase [Streptomyces avermitilis MA-4680]
gi|4980806|gb|AAD35394.1|AE001712_7	60	58	1	gi|50841114|gb|AAT83781.1|	gi|50841114|gb|AAT83781.1|	0.337006135	48	449	358	0.797327394	3.00E-89	332	267747	Propionibacterium acnes KPA171202	Bacteria;Actinobacteria;Actinobacteridae;Actinomycetales;Propionibacterineae;Propionibacteriaceae;Propionibacterium	alpha-L-fucosidase, putative [Thermotoga maritima MSB8]	alpha-L-fucosidase precursor [Propionibacterium acnes KPA171202] >gi|50843512|ref|YP_056739.1| alpha-L-fucosidase precursor [Propionibacterium acnes KPA171202]
gi|4980807|gb|AAD35395.1|AE001712_8	7	6	1	gi|68562302|ref|ZP_00601569.1|	gi|68562302|ref|ZP_00601569.1|	0.343691792	54	473	464	0.980972516	8.00E-147	523	266117	Rubrobacter xylanophilus DSM 9941	Bacteria;Actinobacteria;Rubrobacteridae;Rubrobacterales;Rubrobacterineae;Rubrobacteraceae;Rubrobacter	L-fucose isomerase, putative [Thermotoga maritima MSB8]	L-fucose isomerase, C-terminal [Rubrobacter xylanophilus DSM 9941] >gi|68511549|gb|EAN35389.1| L-fucose isomerase, C-terminal [Rubrobacter xylanophilus DSM 9941]
gi|4980808|gb|AAD35396.1|AE001712_9	76	75	1	gi|82499253|ref|ZP_00884702.1|	gi|82499253|ref|ZP_00884702.1|	0.543700465	66	764	762	0.997382199	0	1085	351627	Caldicellulosiruptor saccharolyticus DSM 8903	Bacteria;Firmicutes;Clostridia;Clostridiales;Syntrophomonadaceae;Caldicellulosiruptor	alpha-xylosidase [Thermotoga maritima MSB8]	alpha-xylosidase [Caldicellulosiruptor saccharolyticus DSM 8903] >gi|82402793|gb|EAP43565.1| alpha-xylosidase [Caldicellulosiruptor saccharolyticus DSM 8903]
gi|4980810|gb|AAD35397.1|AE001713_1	16	13	2	gi|15159073|gb|AAK89247.1|	gi|15159073|gb|AAK89247.1|	0.375261367	36	660	632	0.957575758	8.00E-95	351	176299	Agrobacterium tumefaciens str. C58	Bacteria;Proteobacteria;Alphaproteobacteria;Rhizobiales;Rhizobiaceae;Agrobacterium	oligopeptide ABC transporter, periplasmic oligopeptide-binding protein [Thermotoga maritima MSB8]	AGR_L_1330p [Agrobacterium tumefaciens str. C58] >gi|15890790|ref|NP_356462.1| hypothetical protein AGR_L_1330 [Agrobacterium tumefaciens str. C58]
gi|4980811|gb|AAD35398.1|AE001713_2	62	61	1	gi|10176325|dbj|BAB07420.1|	gi|10176325|dbj|BAB07420.1|	0.480639472	48	672	676	1.005952381	0	676	272558	Bacillus halodurans C-125	Bacteria;Firmicutes;Bacilli;Bacillales;Bacillaceae;Bacillus	beta-D-galactosidase [Thermotoga maritima MSB8]	beta-galactosidase [Bacillus halodurans C-125] >gi|15616263|ref|NP_244568.1| beta-galactosidase [Bacillus halodurans C-125]
gi|4980813|gb|AAD35400.1|AE001713_4	146	144	1	gi|57158910|dbj|BAD84840.1|	gi|57158910|dbj|BAD84840.1|	0.115502278	66	328	325	0.990853659	9.00E-127	456	69014	Thermococcus kodakarensis KOD1	Archaea;Euryarchaeota;Thermococci;Thermococcales;Thermococcaceae;Thermococcus	conserved hypothetical protein [Thermotoga maritima MSB8]	NAD(P)-dependent dyhydrogenase, Gfo/Idh/MocA family [Thermococcus kodakarensis KOD1] >gi|57640586|ref|YP_183064.1| NAD(P)-dependent dyhydrogenase, Gfo/Idh/MocA family [Thermococcus kodakarensis KOD1]
gi|4980814|gb|AAD35401.1|AE001713_5	383	381	1	gi|15219795|ref|NP_171963.1|	gi|15219795|ref|NP_171963.1|	0.009037934	53	319	320	1.003134796	6.00E-93	343	3702	Arabidopsis thaliana	Eukaryota;Viridiplantae;Streptophyta;rosids;Brassicales;Brassicaceae;Arabidopsis	K+ channel, beta subunit [Thermotoga maritima MSB8]	KAB1 (POTASSIUM CHANNEL BETA SUBUNIT); oxidoreductase/ potassium channel [Arabidopsis thaliana] >gi|20259255|gb|AAM14363.1| putative potassium channel beta subunit [Arabidopsis thaliana] >gi|15292775|gb|AAK92756.1| putative K+ channel, beta subunit [Arabidopsis thaliana] >gi|3126868|gb|AAC15999.1| potassium channel beta subunit homolog [Arabidopsis thaliana] >gi|2494112|gb|AAB80621.1| Match to Ar…
gi|4980815|gb|AAD35402.1|AE001713_6	4	3	1	gi|77545393|gb|ABA88955.1|	gi|77545393|gb|ABA88955.1|	0.38326827	50	59	44	0.745762712	6.00E-07	55	338963	Pelobacter carbinolicus DSM 2380	Bacteria;Proteobacteria;Deltaproteobacteria;Desulfuromonadales;Pelobacteraceae;Pelobacter	hypothetical protein TM_0314 [Thermotoga maritima MSB8]	heavy-metal transporting P-type ATPase [Pelobacter carbinolicus DSM 2380] >gi|77919310|ref|YP_357125.1| heavy-metal transporting P-type ATPase [Pelobacter carbinolicus DSM 2380]
gi|4980816|gb|AAD35403.1|AE001713_7	3	2	2	gi|57224701|gb|AAW39758.1|	gi|77996382|gb|ABB15281.1|	0.544226429	38	83	81	0.975903614	9.00E-06	51	246194	Carboxydothermus hydrogenoformans Z-2901	Bacteria;Firmicutes;Clostridia;Clostridiales;Peptococcaceae;Carboxydothermus	hypothetical protein TM_0315 [Thermotoga maritima MSB8]	conserved hypothetical protein [Carboxydothermus hydrogenoformans Z-2901] >gi|78044267|ref|YP_361225.1| hypothetical protein CHY_2428 [Carboxydothermus hydrogenoformans Z-2901]
gi|4980817|gb|AAD35404.1|AE001713_8	13	12	2	gi|72396389|gb|AAZ70662.1|	gi|20515286|gb|AAM23595.1|	0.553551161	39	108	83	0.768518519	5.00E-08	59	273068	Thermoanaerobacter tengcongensis MB4	Bacteria;Firmicutes;Clostridia;Thermoanaerobacteriales;Thermoanaerobacteriaceae;Thermoanaerobacter	conserved hypothetical protein [Thermotoga maritima MSB8]	conserved hypothetical protein [Thermoanaerobacter tengcongensis MB4] >gi|20806820|ref|NP_621991.1| hypothetical protein TTE0299 [Thermoanaerobacter tengcongensis MB4]
gi|4980818|gb|AAD35405.1|AE001713_9	439	438	1	gi|44004521|ref|NP_982189.1|	gi|44004521|ref|NP_982189.1|	0.480639472	39	726	745	1.026170799	8.00E-144	514	222523	Bacillus cereus ATCC 10987	Bacteria;Firmicutes;Bacilli;Bacillales;Bacillaceae;Bacillus	cation-transporting ATPase, P-type [Thermotoga maritima MSB8]	copper-translocating P-type ATPase [Bacillus cereus ATCC 10987] >gi|42741587|gb|AAS45032.1| copper-translocating P-type ATPase [Bacillus cereus ATCC 10987]
gi|4980819|gb|AAD35406.1|AE001713_10	86	85	1	gi|18892755|gb|AAL80862.1|	gi|18892755|gb|AAL80862.1|	0.117737457	55	207	161	0.777777778	5.00E-47	190	186497	Pyrococcus furiosus DSM 3638	Archaea;Euryarchaeota;Thermococci;Thermococcales;Thermococcaceae;Pyrococcus	ubiquinone/menaquinone biosynthesis-related protein [Thermotoga maritima MSB8]	ubiquinone/menaquinone biosynthesis methyltransferase; (ubiE) [Pyrococcus furiosus DSM 3638] >gi|18977110|ref|NP_578467.1| ubiquinone/menaquinone biosynthesis methyltransferase [Pyrococcus furiosus DSM 3638]
gi|4980824|gb|AAD35410.1|AE001714_1	65	64	1	gi|46255102|ref|YP_006014.1|	gi|46255102|ref|YP_006014.1|	0.361461258	51	336	218	0.648809524	3.00E-59	231	262724	Thermus thermophilus HB27	Bacteria;Deinococcus-Thermus;Deinococci;Thermales;Thermaceae;Thermus	ABC transporter, periplasmic substrate-binding protein, putative [Thermotoga maritima MSB8]	ABC transporter, periplasmic substrate-binding protein, putative [Thermus thermophilus HB27] >gi|46197951|gb|AAS82361.1| ABC transporter, periplasmic substrate-binding protein, putative [Thermus thermophilus HB27]
gi|4980825|gb|AAD35411.1|AE001714_2	445	444	1	gi|83371058|ref|ZP_00915883.1|	gi|83371058|ref|ZP_00915883.1|	0.37390571	52	427	426	0.99765808	3.00E-125	451	349102	Rhodobacter sphaeroides ATCC 17025	Bacteria;Proteobacteria;Alphaproteobacteria;Rhodobacterales;Rhodobacteraceae;Rhodobacter	conserved hypothetical protein [Thermotoga maritima MSB8]	TRAP dicarboxylate transporter, DctM subunit [Rhodobacter sphaeroides ATCC 17025] >gi|83359257|gb|EAP62808.1| TRAP dicarboxylate transporter, DctM subunit [Rhodobacter sphaeroides ATCC 17025]
gi|4980826|gb|AAD35412.1|AE001714_3	500	498	1	gi|9947618|gb|AAG05038.1|	gi|9947618|gb|AAG05038.1|	0.377056618	41	251	247	0.984063745	2.00E-46	188	208964	Pseudomonas aeruginosa PAO1	Bacteria;Proteobacteria;Gammaproteobacteria;Pseudomonadales;Pseudomonadaceae;Pseudomonas	oxidoreductase, short chain dehydrogenase/reductase family [Thermotoga maritima MSB8]	probable short-chain dehydrogenase [Pseudomonas aeruginosa PAO1] >gi|15596846|ref|NP_250340.1| short chain dehydrogenase [Pseudomonas aeruginosa PAO1]
gi|4980827|gb|AAD35413.1|AE001714_4	167	166	1	gi|20517427|gb|AAM25555.1|	gi|20517427|gb|AAM25555.1|	0.553551161	35	280	277	0.989285714	3.00E-40	168	273068	Thermoanaerobacter tengcongensis MB4	Bacteria;Firmicutes;Clostridia;Thermoanaerobacteriales;Thermoanaerobacteriaceae;Thermoanaerobacter	transcriptional regulator, RpiR family [Thermotoga maritima MSB8]	Transcriptional regulator [Thermoanaerobacter tengcongensis MB4] >gi|20808780|ref|NP_623951.1| Transcriptional regulator [Thermoanaerobacter tengcongensis MB4]
gi|4980828|gb|AAD35414.1|AE001714_5	448	446	1	gi|76795922|ref|ZP_00778292.1|	gi|76795922|ref|ZP_00778292.1|	0.553551161	42	327	313	0.957186544	3.00E-64	248	340099	Thermoanaerobacter ethanolicus ATCC 33223	Bacteria;Firmicutes;Clostridia;Thermoanaerobacteriales;Thermoanaerobacteriaceae;Thermoanaerobacter	phosphoglycerate dehydrogenase, putative [Thermotoga maritima MSB8]	D-isomer specific 2-hydroxyacid dehydrogenase, catalytic region:D-isomer specific 2-hydroxyacid dehydrogenase, NAD-binding [Thermoanaerobacter ethanolicus ATCC 33223] >gi|76588690|gb|EAO65092.1| D-isomer specific 2-hydroxyacid dehydrogenase, catalytic region:D-isomer specific 2-hydroxyacid dehydrogenase, NAD-binding [Thermoanaerobacter ethanolicus ATCC 33223]
gi|4980829|gb|AAD35415.1|AE001714_6	38	37	1	gi|10640106|emb|CAC11958.1|	gi|10640106|emb|CAC11958.1|	0.088676451	57	329	299	0.90881459	3.00E-92	341	2303	Thermoplasma acidophilum	Archaea;Euryarchaeota;Thermoplasmata;Thermoplasmatales;Thermoplasmataceae;Thermoplasma	m4C-methyltransferase [Thermotoga maritima MSB8]	hypothetical protein [Thermoplasma acidophilum] >gi|16081887|ref|NP_394290.1| hypothetical protein Ta0829 [Thermoplasma acidophilum DSM 1728]
gi|4980832|gb|AAD35418.1|AE001714_9	137	136	1	gi|20516537|gb|AAM24740.1|	gi|20516537|gb|AAM24740.1|	0.553551161	59	187	185	0.989304813	6.00E-62	239	273068	Thermoanaerobacter tengcongensis MB4	Bacteria;Firmicutes;Clostridia;Thermoanaerobacteriales;Thermoanaerobacteriaceae;Thermoanaerobacter	orotate phosphoribosyltransferase [Thermotoga maritima MSB8]	Orotate phosphoribosyltransferase [Thermoanaerobacter tengcongensis MB4] >gi|21362794|sp|P58858|PYRE_THETN Orotate phosphoribosyltransferase (OPRT) (OPRTase) >gi|20807965|ref|NP_623136.1| orotate phosphoribosyltransferase [Thermoanaerobacter tengcongensis MB4]
gi|4980834|gb|AAD35420.1|AE001714_11	90	89	1	gi|20516538|gb|AAM24741.1|	gi|20516538|gb|AAM24741.1|	0.553551161	37	270	283	1.048148148	2.00E-40	168	273068	Thermoanaerobacter tengcongensis MB4	Bacteria;Firmicutes;Clostridia;Thermoanaerobacteriales;Thermoanaerobacteriaceae;Thermoanaerobacter	dihydroorotate dehydrogenase [Thermotoga maritima MSB8]	Dihydroorotate dehydrogenase [Thermoanaerobacter tengcongensis MB4] >gi|30173328|sp|Q8R9R7|PYRD_THETN Dihydroorotate dehydrogenase (Dihydroorotate oxidase) (DHOdehase) (DHODase) (DHOD) >gi|20807966|ref|NP_623137.1| Dihydroorotate dehydrogenase [Thermoanaerobacter tengcongensis MB4]
gi|4980836|gb|AAD35422.1|AE001714_13	36	35	1	gi|68447438|dbj|BAE05022.1|	gi|68447438|dbj|BAE05022.1|	0.473267432	33	376	352	0.936170213	5.00E-31	138	279808	Staphylococcus haemolyticus JCSC1435	Bacteria;Firmicutes;Bacilli;Bacillales;Staphylococcaceae;Staphylococcus	dihydroorotase [Thermotoga maritima MSB8]	dihydroorotase [Staphylococcus haemolyticus JCSC1435] >gi|70726714|ref|YP_253628.1| dihydroorotase [Staphylococcus haemolyticus JCSC1435]
gi|4980837|gb|AAD35423.1|AE001714_14	24	23	1	gi|67926619|ref|ZP_00519815.1|	gi|67926619|ref|ZP_00519815.1|	0.349456824	40	412	338	0.82038835	2.00E-62	243	234267	Solibacter usitatus Ellin6076	Bacteria;Acidobacteria;Solibacteres;Solibacterales;Solibacteraceae;Solibacter	conserved hypothetical protein [Thermotoga maritima MSB8]	conserved hypothetical protein [Solibacter usitatus Ellin6076] >gi|67866375|gb|EAM61373.1| conserved hypothetical protein [Solibacter usitatus Ellin6076]
gi|4980838|gb|AAD35424.1|AE001714_15	97	95	1	gi|82500089|ref|ZP_00885518.1|	gi|82500089|ref|ZP_00885518.1|	0.543700465	49	558	555	0.994623656	1.00E-150	536	351627	Caldicellulosiruptor saccharolyticus DSM 8903	Bacteria;Firmicutes;Clostridia;Clostridiales;Syntrophomonadaceae;Caldicellulosiruptor	conserved hypothetical protein [Thermotoga maritima MSB8]	Elongator protein 3/MiaB/NifB [Caldicellulosiruptor saccharolyticus DSM 8903] >gi|82401923|gb|EAP42715.1| Elongator protein 3/MiaB/NifB [Caldicellulosiruptor saccharolyticus DSM 8903]
gi|4980841|gb|AAD35426.1|AE001715_2	10	9	1	gi|15026058|gb|AAK80942.1|	gi|15026058|gb|AAK80942.1|	0.550257807	30	127	127	1	5.00E-17	88	272562	Clostridium acetobutylicum ATCC 824	Bacteria;Firmicutes;Clostridia;Clostridiales;Clostridiaceae;Clostridium	hypothetical protein TM_0339 [Thermotoga maritima MSB8]	Uncharacterized consrved protein, containing Zn finger [Clostridium acetobutylicum ATCC 824] >gi|15896253|ref|NP_349602.1| Uncharacterized consrved protein, containing Zn finger [Clostridium acetobutylicum ATCC 824]
gi|4980843|gb|AAD35428.1|AE001715_4	117	115	1	gi|5458511|emb|CAB49999.1|	gi|5458511|emb|CAB49999.1|	0.117737457	40	413	374	0.905569007	8.00E-73	277	272844	Pyrococcus abyssi GE5	Archaea;Euryarchaeota;Thermococci;Thermococcales;Thermococcaceae;Pyrococcus	permease, putative [Thermotoga maritima MSB8]	Glucose-dependent multidrug resistance protein (multidrug-efflux transporter) [Pyrococcus abyssi GE5] >gi|14521293|ref|NP_126768.1| multidrug resistance protein (multidrug-ef flux transporter) [Pyrococcus abyssi GE5]
gi|4980844|gb|AAD35429.1|AE001715_5	205	203	1	gi|83590182|ref|YP_430191.1|	gi|83590182|ref|YP_430191.1|	0.544173124	54	338	334	0.98816568	9.00E-99	363	264732	Moorella thermoacetica ATCC 39073	Bacteria;Firmicutes;Clostridia;Thermoanaerobacteriales;Thermoanaerobacteriaceae;Moorella	chorismate mutase, putative [Thermotoga maritima MSB8]	phospho-2-dehydro-3-deoxyheptonate aldolase [Moorella thermoacetica ATCC 39073] >gi|83573096|gb|ABC19648.1| phospho-2-dehydro-3-deoxyheptonate aldolase [Moorella thermoacetica ATCC 39073]
gi|4980845|gb|AAD35430.1|AE001715_6	69	68	1	gi|68549324|ref|ZP_00588789.1|	gi|68549324|ref|ZP_00588789.1|	0.350229865	29	253	227	0.897233202	7.00E-19	97	324925	Pelodictyon phaeoclathratiforme BU-1	Bacteria;Chlorobi;Chlorobia;Chlorobiales;Chlorobiaceae;Pelodictyon	prephenate dehydrogenase [Thermotoga maritima MSB8]	Prephenate dehydrogenase [Pelodictyon phaeoclathratiforme BU-1] >gi|68243737|gb|EAN25933.1| Prephenate dehydrogenase [Pelodictyon phaeoclathratiforme BU-1]
gi|4980846|gb|AAD35431.1|AE001715_7	204	203	1	gi|77996387|gb|ABB15286.1|	gi|77996387|gb|ABB15286.1|	0.544226429	48	410	410	1	4.00E-93	344	246194	Carboxydothermus hydrogenoformans Z-2901	Bacteria;Firmicutes;Clostridia;Clostridiales;Peptococcaceae;Carboxydothermus	3-phosphoshikimate-1-carboxyvinyltransferase [Thermotoga maritima MSB8]	3-phosphoshikimate 1-carboxyvinyltransferase [Carboxydothermus hydrogenoformans Z-2901] >gi|78044272|ref|YP_360747.1| 3-phosphoshikimate 1-carboxyvinyltransferase [Carboxydothermus hydrogenoformans Z-2901]
gi|4980847|gb|AAD35432.1|AE001715_8	24	23	1	gi|2983425|gb|AAC07007.1|	gi|2983425|gb|AAC07007.1|	0.387717855	34	253	246	0.972332016	2.00E-25	118	224324	Aquifex aeolicus VF5	Bacteria;Aquificae;Aquificales;Aquificaceae;Aquifex	shikimate 5-dehydrogenase [Thermotoga maritima MSB8]	shikimate 5-dehydrogenase [Aquifex aeolicus VF5] >gi|15606233|ref|NP_213611.1| shikimate 5-dehydrogenase [Aquifex aeolicus VF5] >gi|9087118|sp|O67049|AROE_AQUAE Shikimate dehydrogenase
gi|4980848|gb|AAD35433.1|AE001715_9	249	248	1	gi|39984015|gb|AAR35403.1|	gi|39984015|gb|AAR35403.1|	0.384194406	40	376	390	1.037234043	5.00E-72	274	243231	Geobacter sulfurreducens PCA	Bacteria;Proteobacteria;Deltaproteobacteria;Desulfuromonadales;Geobacteraceae;Geobacter	chorismate synthase [Thermotoga maritima MSB8]	chorismate synthase [Geobacter sulfurreducens PCA] >gi|39997125|ref|NP_953076.1| chorismate synthase [Geobacter sulfurreducens PCA] >gi|67460346|sp|Q74BL4|AROC_GEOSL Chorismate synthase (5-enolpyruvylshikimate-3-phosphate phospholyase)
gi|4980849|gb|AAD35434.1|AE001715_10	36	35	1	gi|29542450|gb|AAO91384.1|	gi|29542450|gb|AAO91384.1|	0.376522929	33	492	301	0.611788618	4.00E-33	146	227377	Coxiella burnetii RSA 493	Bacteria;Proteobacteria;Gammaproteobacteria;Legionellales;Coxiellaceae;Coxiella	shikimate kinase/3-dehydroquinate synthase [Thermotoga maritima MSB8]	3-dehydroquinate synthase [Coxiella burnetii RSA 493] >gi|29655178|ref|NP_820870.1| 3-dehydroquinate synthase [Coxiella burnetii RSA 493] >gi|39931091|sp|Q83AJ2|AROB_COXBU 3-dehydroquinate synthase
gi|4980850|gb|AAD35435.1|AE001715_11	345	344	1	gi|15023797|gb|AAK78875.1|	gi|15023797|gb|AAK78875.1|	0.550257807	56	144	144	1	4.00E-41	168	272562	Clostridium acetobutylicum ATCC 824	Bacteria;Firmicutes;Clostridia;Clostridiales;Clostridiaceae;Clostridium	3-dehydroquinase dehydratase [Thermotoga maritima MSB8]	3-dehydroquinate dehydratase II [Clostridium acetobutylicum ATCC 824] >gi|15894186|ref|NP_347535.1| 3-dehydroquinate dehydratase [Clostridium acetobutylicum ATCC 824] >gi|21263408|sp|Q97KL8|AROQ_CLOAB 3-dehydroquinate dehydratase (3-dehydroquinase) (Type II DHQase)
gi|4980851|gb|AAD35436.1|AE001715_12	7	6	1	gi|82499727|ref|ZP_00885165.1|	gi|82499727|ref|ZP_00885165.1|	0.543700465	35	200	166	0.83	5.00E-21	103	351627	Caldicellulosiruptor saccharolyticus DSM 8903	Bacteria;Firmicutes;Clostridia;Clostridiales;Syntrophomonadaceae;Caldicellulosiruptor	conserved hypothetical protein [Thermotoga maritima MSB8]	conserved hypothetical protein [Caldicellulosiruptor saccharolyticus DSM 8903] >gi|82402246|gb|EAP43029.1| conserved hypothetical protein [Caldicellulosiruptor saccharolyticus DSM 8903]
gi|4980854|gb|AAD35438.1|AE001716_1	106	105	1	gi|85859622|ref|YP_461824.1|	gi|85859622|ref|YP_461824.1|	0.383989231	35	404	410	1.014851485	1.00E-58	230	56780	Syntrophus aciditrophicus SB	Bacteria;Proteobacteria;Deltaproteobacteria;Syntrophobacterales;Syntrophaceae;Syntrophus	conserved hypothetical protein [Thermotoga maritima MSB8]	export ABC transporter permease protein [Syntrophus aciditrophicus SB] >gi|85722713|gb|ABC77656.1| export ABC transporter permease protein [Syntrophus aciditrophicus SB]
gi|4980855|gb|AAD35439.1|AE001716_2	500	498	1	gi|51855803|dbj|BAD39961.1|	gi|51855803|dbj|BAD39961.1|	0.470846147	63	234	195	0.833333333	1.00E-68	262	292459	Symbiobacterium thermophilum IAM 14863	Bacteria;Actinobacteria;Symbiobacterium	ABC transporter, ATP-binding protein [Thermotoga maritima MSB8]	ABC transporter ATP-binding protein [Symbiobacterium thermophilum IAM 14863] >gi|51892114|ref|YP_074805.1| ABC transporter ATP-binding protein [Symbiobacterium thermophilum IAM 14863]
gi|4980856|gb|AAD35440.1|AE001716_3	3	2	1	gi|67933714|ref|ZP_00526822.1|	gi|67933714|ref|ZP_00526822.1|	0.349456824	21	335	222	0.662686567	3.00E-07	59	234267	Solibacter usitatus Ellin6076	Bacteria;Acidobacteria;Solibacteres;Solibacterales;Solibacteraceae;Solibacter	conserved hypothetical protein [Thermotoga maritima MSB8]	similar to Multidrug resistance efflux pump [Solibacter usitatus Ellin6076] >gi|67859066|gb|EAM54152.1| similar to Multidrug resistance efflux pump [Solibacter usitatus Ellin6076]
gi|4980859|gb|AAD35443.1|AE001716_6	490	488	1	gi|77995515|gb|ABB14414.1|	gi|77995515|gb|ABB14414.1|	0.544226429	56	401	400	0.997506234	1.00E-122	443	246194	Carboxydothermus hydrogenoformans Z-2901	Bacteria;Firmicutes;Clostridia;Clostridiales;Peptococcaceae;Carboxydothermus	threonine dehydratase catabolic [Thermotoga maritima MSB8]	threonine dehydratase [Carboxydothermus hydrogenoformans Z-2901] >gi|78043400|ref|YP_361253.1| threonine dehydratase [Carboxydothermus hydrogenoformans Z-2901]
gi|4980861|gb|AAD35445.1|AE001716_8	67	65	1	gi|86134791|ref|ZP_01053373.1|	gi|86134791|ref|ZP_01053373.1|	0.3515481	33	304	300	0.986842105	2.00E-44	182	313598	Tenacibaculum sp. MED152	Bacteria;Bacteroidetes;Flavobacteria;Flavobacteriales;Flavobacteriaceae;Tenacibaculum	conserved hypothetical protein [Thermotoga maritima MSB8]	hypothetical protein MED152_08765 [Tenacibaculum sp. MED152] >gi|85821654|gb|EAQ42801.1| hypothetical protein MED152_08765 [Tenacibaculum sp. MED152]
gi|4980862|gb|AAD35446.1|AE001716_9	2	1	1	gi|2983609|gb|AAC07179.1|	gi|2983609|gb|AAC07179.1|	0.387717855	36	356	358	1.005617978	3.00E-56	222	224324	Aquifex aeolicus VF5	Bacteria;Aquificae;Aquificales;Aquificaceae;Aquifex	conserved hypothetical protein [Thermotoga maritima MSB8]	putative protein [Aquifex aeolicus VF5] >gi|15606398|ref|NP_213778.1| hypothetical protein aq_1141 [Aquifex aeolicus VF5]
gi|4980863|gb|AAD35447.1|AE001716_10	26	25	1	gi|86133860|ref|ZP_01052442.1|	gi|86133860|ref|ZP_01052442.1|	0.3515481	29	116	113	0.974137931	1.00E-11	70	313598	Tenacibaculum sp. MED152	Bacteria;Bacteroidetes;Flavobacteria;Flavobacteriales;Flavobacteriaceae;Tenacibaculum	mazG-related protein [Thermotoga maritima MSB8]	hypothetical protein MED152_04110 [Tenacibaculum sp. MED152] >gi|85820723|gb|EAQ41870.1| hypothetical protein MED152_04110 [Tenacibaculum sp. MED152]
gi|4980865|gb|AAD35449.1|AE001716_12	186	185	1	gi|85686818|ref|ZP_01033328.1|	gi|85686818|ref|ZP_01033328.1|	0.550257807	38	287	277	0.965156794	5.00E-56	220	367459	Clostridium difficile QCD-32g58	Bacteria;Firmicutes;Clostridia;Clostridiales;Clostridiaceae;Clostridium	deoxyribonuclease IV [Thermotoga maritima MSB8]	COG0648: Endonuclease IV [Clostridium difficile QCD-32g58]
gi|4980866|gb|AAD35450.1|AE001716_13	5	3	2	gi|21666416|gb|AAM73699.1|	gi|21666416|gb|AAM73699.1|	0.550257807	28	549	391	0.712204007	2.00E-37	160	1496	Clostridium difficile	Bacteria;Firmicutes;Clostridia;Clostridiales;Clostridiaceae;Clostridium	fibronectin-binding protein, putative [Thermotoga maritima MSB8]	fibronectin-binding protein [Clostridium difficile]
gi|4980867|gb|AAD35451.1|AE001716_14	9	6	1	gi|2693|emb|CAA34072.1|	gi|2693|emb|CAA34072.1|	0.371344994	35	441	438	0.993197279	1.00E-71	273	14	Dictyoglomus thermophilum	Bacteria;Dictyoglomi;Dictyoglomales;Dictyoglomaceae;Dictyoglomus	4-alpha-glucanotransferase [Thermotoga maritima MSB8]	unnamed protein product [Dictyoglomus thermophilum] >gi|113773|sp|P14899|AMY3_DICTH Alpha-amylase 3 (1,4-alpha-D-glucan glucanohydrolase)
gi|4980868|gb|AAD35452.1|AE001716_15	30	27	1	gi|67916373|ref|ZP_00510086.1|	gi|67916373|ref|ZP_00510086.1|	0.550257807	50	452	456	1.008849558	3.00E-124	448	203119	Clostridium thermocellum ATCC 27405	Bacteria;Firmicutes;Clostridia;Clostridiales;Clostridiaceae;Clostridium	aminopeptidase, putative [Thermotoga maritima MSB8]	Peptidase M18, aminopeptidase I [Clostridium thermocellum ATCC 27405] >gi|67849679|gb|EAM45277.1| Peptidase M18, aminopeptidase I [Clostridium thermocellum ATCC 27405]
gi|4980869|gb|AAD35453.1|AE001716_16	491	490	2	gi|2621854|gb|AAB85267.1|	gi|2621854|gb|AAB85267.1|	0.090047198	55	213	187	0.877934272	2.00E-55	218	187420	Methanothermobacter thermautotrophicus str. Delta H	Archaea;Euryarchaeota;Methanobacteria;Methanobacteriales;Methanobacteriaceae;Methanothermobacter	endonuclease III [Thermotoga maritima MSB8]	endonuclease III [Methanothermobacter thermautotrophicus str. Delta H] >gi|15678789|ref|NP_275906.1| endonuclease III [Methanothermobacter thermautotrophicus str. Delta H]
gi|4980870|gb|AAD35454.1|AE001716_17	126	125	1	gi|71369715|ref|ZP_00660138.1|	gi|71369715|ref|ZP_00660138.1|	0.338997839	48	225	222	0.986666667	3.00E-57	224	196162	Nocardioides sp. JS614	Bacteria;Actinobacteria;Actinobacteridae;Actinomycetales;Propionibacterineae;Nocardioidaceae;Nocardioides	conserved hypothetical protein [Thermotoga maritima MSB8]	Protein of unknown function DUF124 [Nocardioides sp. JS614] >gi|71154557|gb|EAO05061.1| Protein of unknown function DUF124 [Nocardioides sp. JS614]
gi|4980873|gb|AAD35456.1|AE001717_2	11	10	1	gi|57159850|dbj|BAD85780.1|	gi|57159850|dbj|BAD85780.1|	0.115502278	59	147	103	0.700680272	2.00E-27	123	69014	Thermococcus kodakarensis KOD1	Archaea;Euryarchaeota;Thermococci;Thermococcales;Thermococcaceae;Thermococcus	conserved hypothetical protein [Thermotoga maritima MSB8]	predicted transcription regulator, encoded next to RecA superfamily ATPase [Thermococcus kodakarensis KOD1] >gi|57641526|ref|YP_184004.1| predicted transcription regulator, encoded next to RecA superfamily ATPase [Thermococcus kodakarensis KOD1]
gi|4980874|gb|AAD35457.1|AE001717_3	110	108	2	gi|34098382|sp|O58022|Y284_PYRHO	gi|34098382|sp|O58022|Y284_PYRHO	0.117737457	79	253	234	0.924901186	2.00E-109	398	53953	Pyrococcus horikoshii	Archaea;Euryarchaeota;Thermococci;Thermococcales;Thermococcaceae;Pyrococcus	conserved hypothetical protein [Thermotoga maritima MSB8]	Hypothetical UPF0273 protein PH0284
gi|4980875|gb|AAD35458.1|AE001717_4	147	145	1	gi|55772941|dbj|BAD71382.1|	gi|55772941|dbj|BAD71382.1|	0.361461258	41	152	149	0.980263158	1.00E-26	120	300852	Thermus thermophilus HB8	Bacteria;Deinococcus-Thermus;Deinococci;Thermales;Thermaceae;Thermus	arginine repressor [Thermotoga maritima MSB8]	arginine repressor/activator [Thermus thermophilus HB8] >gi|42558192|dbj|BAD11100.1| ArgR-like protein [Thermus thermophilus] >gi|46199496|ref|YP_005163.1| transcriptional repressor [Thermus thermophilus HB27] >gi|46197122|gb|AAS81536.1| transcriptional repressor [Thermus thermophilus HB27] >gi|61211542|sp|Q72ID8|ARGR_THET2 Arginine repressor >gi|55981528|ref|YP_144825.1| arginine repressor/activ…
gi|4980876|gb|AAD35459.1|AE001717_5	30	29	1	gi|22778628|dbj|BAC14896.1|	gi|22778628|dbj|BAC14896.1|	0.478501474	27	1000	1025	1.025	1.00E-106	391	221109	Oceanobacillus iheyensis HTE831	Bacteria;Firmicutes;Bacilli;Bacillales;Bacillaceae;Oceanobacillus	cation efflux system protein, putative [Thermotoga maritima MSB8]	acriflavine resistance protein (cation efflux system) [Oceanobacillus iheyensis HTE831] >gi|23100395|ref|NP_693862.1| acriflavine resistance protein [Oceanobacillus iheyensis HTE831]
gi|4980877|gb|AAD35460.1|AE001717_6	499	496	1	gi|20515960|gb|AAM24211.1|	gi|20515960|gb|AAM24211.1|	0.553551161	61	596	583	0.978187919	0	701	273068	Thermoanaerobacter tengcongensis MB4	Bacteria;Firmicutes;Clostridia;Thermoanaerobacteriales;Thermoanaerobacteriaceae;Thermoanaerobacter	dnaK protein [Thermotoga maritima MSB8]	Molecular chaperone [Thermoanaerobacter tengcongensis MB4] >gi|24211648|sp|Q8RB68|DNAK_THETN Chaperone protein dnaK (Heat shock protein 70) (Heat shock 70 kDa protein) (HSP70) >gi|20807436|ref|NP_622607.1| molecular chaperone DnaK [Thermoanaerobacter tengcongensis MB4]
gi|4980878|gb|AAD35461.1|AE001717_7	74	72	1	gi|85859564|ref|YP_461766.1|	gi|85859564|ref|YP_461766.1|	0.383989231	38	147	122	0.829931973	4.00E-15	82	56780	Syntrophus aciditrophicus SB	Bacteria;Proteobacteria;Deltaproteobacteria;Syntrophobacterales;Syntrophaceae;Syntrophus	heat shock protein, class I [Thermotoga maritima MSB8]	small heat shock protein [Syntrophus aciditrophicus SB] >gi|85722655|gb|ABC77598.1| small heat shock protein [Syntrophus aciditrophicus SB]
gi|4980879|gb|AAD35462.1|AE001717_8	49	48	1	gi|56379336|dbj|BAD75244.1|	gi|56379336|dbj|BAD75244.1|	0.479035973	65	210	186	0.885714286	3.00E-62	240	235909	Geobacillus kaustophilus HTA426	Bacteria;Firmicutes;Bacilli;Bacillales;Bacillaceae;Geobacillus	hypothetical protein TM_0375 [Thermotoga maritima MSB8]	hypothetical conserved protein [Geobacillus kaustophilus HTA426] >gi|56419494|ref|YP_146812.1| hypothetical protein GK0959 [Geobacillus kaustophilus HTA426]
gi|4980880|gb|AAD35463.1|AE001717_9	168	167	1	gi|67940931|ref|ZP_00533233.1|	gi|67940931|ref|ZP_00533233.1|	0.350278455	40	241	236	0.979253112	4.00E-52	207	331678	Chlorobium phaeobacteroides BS1	Bacteria;Chlorobi;Chlorobia;Chlorobiales;Chlorobiaceae;Chlorobium	conserved hypothetical protein [Thermotoga maritima MSB8]	Protein of unknown function DUF81 [Chlorobium phaeobacteroides BS1] >gi|67912856|gb|EAM62402.1| Protein of unknown function DUF81 [Chlorobium phaeobacteroides BS1]
gi|4980883|gb|AAD35465.1|AE001718_2	161	159	1	gi|57159740|dbj|BAD85670.1|	gi|57159740|dbj|BAD85670.1|	0.115502278	52	443	443	1	2.00E-126	455	69014	Thermococcus kodakarensis KOD1	Archaea;Euryarchaeota;Thermococci;Thermococcales;Thermococcaceae;Thermococcus	NADH oxidase [Thermotoga maritima MSB8]	NADH:polysulfide oxidoreductase [Thermococcus kodakarensis KOD1] >gi|57641416|ref|YP_183894.1| NADH:polysulfide oxidoreductase [Thermococcus kodakarensis KOD1]
gi|4980884|gb|AAD35466.1|AE001718_3	294	293	1	gi|20516684|gb|AAM24875.1|	gi|20516684|gb|AAM24875.1|	0.553551161	42	449	457	1.017817372	7.00E-92	341	273068	Thermoanaerobacter tengcongensis MB4	Bacteria;Firmicutes;Clostridia;Thermoanaerobacteriales;Thermoanaerobacteriaceae;Thermoanaerobacter	dihydrolipoamide dehydrogenase [Thermotoga maritima MSB8]	Dihydrolipoamide dehydrogenase/glutathione oxidoreductase and related enzymes [Thermoanaerobacter tengcongensis MB4] >gi|20808100|ref|NP_623271.1| Dihydrolipoamide dehydrogenase/glutathione oxidoreductase and related enzyme [Thermoanaerobacter tengcongensis MB4]
gi|4980885|gb|AAD35467.1|AE001718_4	68	67	1	gi|1592082|gb|AAB99444.1|	gi|1592082|gb|AAB99444.1|	0.091469702	45	232	212	0.913793103	2.00E-43	178	243232	Methanocaldococcus jannaschii DSM 2661	Archaea;Euryarchaeota;Methanococci;Methanococcales;Methanocaldococcaceae;Methanocaldococcus	repair endonuclease, putative [Thermotoga maritima MSB8]	endonuclease III, putative (nth2) [Methanocaldococcus jannaschii DSM 2661] >gi|15669625|ref|NP_248438.1| endonuclease III, putative (nth2) [Methanocaldococcus jannaschii DSM 2661] >gi|41018436|sp|Q58829|Y1434_METJA Putative endonuclease MJ1434
gi|4980886|gb|AAD35468.1|AE001718_5	76	75	1	gi|2621159|gb|AAB84626.1|	gi|2621159|gb|AAB84626.1|	0.090047198	56	166	150	0.903614458	6.00E-49	195	187420	Methanothermobacter thermautotrophicus str. Delta H	Archaea;Euryarchaeota;Methanobacteria;Methanobacteriales;Methanobacteriaceae;Methanothermobacter	NADH oxidoreductase, putative [Thermotoga maritima MSB8]	NADPH-oxidoreductase [Methanothermobacter thermautotrophicus str. Delta H] >gi|15678148|ref|NP_275263.1| NADPH-oxidoreductase [Methanothermobacter thermautotrophicus str. Delta H] >gi|7430216|pir||B69027 NADPH-oxidoreductase - Methanobacterium thermoautotrophicum (strain Delta H) >gi|3915338|sp|O26223|Y120_METTH Putative NADH dehydrogenase/NAD(P)H nitroreductase
gi|4980887|gb|AAD35469.1|AE001718_6	2	1	1	gi|78675351|dbj|BAE47773.1|	gi|78675351|dbj|BAE47773.1|	0	no data	183	no data	no data	10	no data	no data	Bacteriophage c-st	no data	anaerobic ribonucleoside-triphosphate reductase-related protein [Thermotoga maritima MSB8]	no data
gi|4980888|gb|AAD35470.1|AE001718_7	9	8	1	gi|32034522|ref|ZP_00134686.1|	gi|32034522|ref|ZP_00134686.1|	0.377110931	30	651	593	0.910906298	6.00E-66	255	228399	Actinobacillus pleuropneumoniae serovar 1 str. 4074	Bacteria;Proteobacteria;Gammaproteobacteria;Pasteurellales;Pasteurellaceae;Actinobacillus	conserved hypothetical protein [Thermotoga maritima MSB8]	COG1328: Oxygen-sensitive ribonucleoside-triphosphate reductase [Actinobacillus pleuropneumoniae serovar 1 str. 4074]
gi|4980890|gb|AAD35472.1|AE001718_9	7	6	1	gi|57224835|gb|AAW39892.1|	gi|57224835|gb|AAW39892.1|	0.409723569	25	336	218	0.648809524	4.00E-16	88	243164	Dehalococcoides ethenogenes 195	Bacteria;Chloroflexi;Dehalococcoidetes;Dehalococcoides	conserved hypothetical protein [Thermotoga maritima MSB8]	ABC transporter, permease protein [Dehalococcoides ethenogenes 195] >gi|57234387|ref|YP_181527.1| ABC transporter, permease protein [Dehalococcoides ethenogenes 195]
gi|4980891|gb|AAD35473.1|AE001718_10	2	1	1	gi|57224835|gb|AAW39892.1|	gi|57224835|gb|AAW39892.1|	0.409723569	23	361	308	0.853185596	2.00E-09	66	243164	Dehalococcoides ethenogenes 195	Bacteria;Chloroflexi;Dehalococcoidetes;Dehalococcoides	conserved hypothetical protein [Thermotoga maritima MSB8]	ABC transporter, permease protein [Dehalococcoides ethenogenes 195] >gi|57234387|ref|YP_181527.1| ABC transporter, permease protein [Dehalococcoides ethenogenes 195]
gi|4980892|gb|AAD35474.1|AE001718_11	500	499	1	gi|57224844|gb|AAW39901.1|	gi|57224844|gb|AAW39901.1|	0.409723569	52	301	229	0.760797342	4.00E-61	238	243164	Dehalococcoides ethenogenes 195	Bacteria;Chloroflexi;Dehalococcoidetes;Dehalococcoides	ABC transporter, ATP-binding protein [Thermotoga maritima MSB8]	ABC transporter, ATP-binding protein [Dehalococcoides ethenogenes 195] >gi|57234396|ref|YP_181526.1| ABC transporter, ATP-binding protein [Dehalococcoides ethenogenes 195]
gi|4980896|gb|AAD35477.1|AE001719_3	19	18	1	gi|18893912|gb|AAL81866.1|	gi|18893912|gb|AAL81866.1|	0.117737457	51	406	391	0.963054187	1.00E-107	393	186497	Pyrococcus furiosus DSM 3638	Archaea;Euryarchaeota;Thermococci;Thermococcales;Thermococcaceae;Pyrococcus	conserved hypothetical protein [Thermotoga maritima MSB8]	putative trehalose synthase [Pyrococcus furiosus DSM 3638] >gi|12018063|gb|AAG45391.1| putative trehalose synthase [Thermococcus litoralis] >gi|12018046|gb|AAG45375.1| putative trehalose synthase [Pyrococcus furiosus] >gi|18978114|ref|NP_579471.1| putative trehalose synthase [Pyrococcus furiosus DSM 3638]
gi|4980897|gb|AAD35478.1|AE001719_4	3	2	1	gi|34498350|ref|NP_902565.1|	gi|34498350|ref|NP_902565.1|	0.372028064	26	371	267	0.71967655	7.00E-10	68	243365	Chromobacterium violaceum ATCC 12472	Bacteria;Proteobacteria;Betaproteobacteria;Neisseriales;Neisseriaceae;Chromobacterium	transcriptional regulator, XylR-related [Thermotoga maritima MSB8]	probable transcriptional regulator protein [Chromobacterium violaceum ATCC 12472] >gi|34104204|gb|AAQ60563.1| probable transcriptional regulator protein [Chromobacterium violaceum ATCC 12472]
gi|4980898|gb|AAD35479.1|AE001719_5	41	40	1	gi|77994858|gb|ABB13757.1|	gi|77994858|gb|ABB13757.1|	0.544226429	57	245	244	0.995918367	2.00E-80	301	246194	Carboxydothermus hydrogenoformans Z-2901	Bacteria;Firmicutes;Clostridia;Clostridiales;Peptococcaceae;Carboxydothermus	conserved hypothetical protein [Thermotoga maritima MSB8]	GXGXG domain protein [Carboxydothermus hydrogenoformans Z-2901] >gi|78042743|ref|YP_359562.1| GXGXG domain protein [Carboxydothermus hydrogenoformans Z-2901]
gi|4980899|gb|AAD35480.1|AE001719_6	424	422	1	gi|78194218|gb|ABB31985.1|	gi|78194218|gb|ABB31985.1|	0.384194406	49	425	419	0.985882353	2.00E-107	392	269799	Geobacter metallireducens GS-15	Bacteria;Proteobacteria;Deltaproteobacteria;Desulfuromonadales;Geobacteraceae;Geobacter	NADH oxidase, putative [Thermotoga maritima MSB8]	FAD-dependent pyridine nucleotide-disulphide oxidoreductase [Geobacter metallireducens GS-15] >gi|78222963|ref|YP_384710.1| FAD-dependent pyridine nucleotide-disulphide oxidoreductase [Geobacter metallireducens GS-15]
gi|4980900|gb|AAD35481.1|AE001719_7	260	259	1	gi|39983220|gb|AAR34614.1|	gi|39983220|gb|AAR34614.1|	0.384194406	47	152	147	0.967105263	2.00E-38	159	243231	Geobacter sulfurreducens PCA	Bacteria;Proteobacteria;Deltaproteobacteria;Desulfuromonadales;Geobacteraceae;Geobacter	iron-sulfur cluster-binding protein [Thermotoga maritima MSB8]	iron-sulfur cluster-binding protein [Geobacter sulfurreducens PCA] >gi|39996340|ref|NP_952291.1| iron-sulfur cluster-binding protein [Geobacter sulfurreducens PCA]
gi|4980901|gb|AAD35482.1|AE001719_8	309	303	1	gi|83590140|ref|YP_430149.1|	gi|83590140|ref|YP_430149.1|	0.544173124	65	507	501	0.98816568	0	662	264732	Moorella thermoacetica ATCC 39073	Bacteria;Firmicutes;Clostridia;Thermoanaerobacteriales;Thermoanaerobacteriaceae;Moorella	glutamate synthase, alpha subunit [Thermotoga maritima MSB8]	Glutamate synthase (NADPH) [Moorella thermoacetica ATCC 39073] >gi|83573054|gb|ABC19606.1| Glutamate synthase (NADPH) [Moorella thermoacetica ATCC 39073]
gi|4980902|gb|AAD35483.1|AE001719_9	22	21	2	gi|78219263|gb|ABB38612.1|	gi|77997197|gb|ABB16096.1|	0.544226429	56	377	362	0.960212202	5.00E-116	420	246194	Carboxydothermus hydrogenoformans Z-2901	Bacteria;Firmicutes;Clostridia;Clostridiales;Peptococcaceae;Carboxydothermus	conserved hypothetical protein [Thermotoga maritima MSB8]	conserved hypothetical protein [Carboxydothermus hydrogenoformans Z-2901] >gi|78045082|ref|YP_359560.1| hypothetical protein CHY_0706 [Carboxydothermus hydrogenoformans Z-2901]
gi|4980903|gb|AAD35484.1|AE001719_10	500	498	1	gi|83590322|ref|YP_430331.1|	gi|83590322|ref|YP_430331.1|	0.544173124	46	225	223	0.991111111	2.00E-55	218	264732	Moorella thermoacetica ATCC 39073	Bacteria;Firmicutes;Clostridia;Thermoanaerobacteriales;Thermoanaerobacteriaceae;Moorella	response regulator [Thermotoga maritima MSB8]	two component transcriptional regulator, winged helix family [Moorella thermoacetica ATCC 39073] >gi|83573236|gb|ABC19788.1| two component transcriptional regulator, winged helix family [Moorella thermoacetica ATCC 39073]
gi|4980904|gb|AAD35485.1|AE001719_11	27	26	1	gi|17134690|dbj|BAB77248.1|	gi|17134690|dbj|BAB77248.1|	0.377199917	31	405	270	0.666666667	7.00E-34	148	103690	Nostoc sp. PCC 7120	Bacteria;Cyanobacteria;Nostocales;Nostocaceae;Nostoc	sensor histidine kinase [Thermotoga maritima MSB8]	two-component sensor histidine kinase [Nostoc sp. PCC 7120] >gi|17158741|ref|NP_478252.1| two-component sensor histidine kinase [Nostoc sp. PCC 7120]
gi|4980905|gb|AAD35486.1|AE001719_12	125	124	1	gi|20515119|gb|AAM23444.1|	gi|20515119|gb|AAM23444.1|	0.553551161	40	184	181	0.983695652	1.00E-31	138	273068	Thermoanaerobacter tengcongensis MB4	Bacteria;Firmicutes;Clostridia;Thermoanaerobacteriales;Thermoanaerobacteriaceae;Thermoanaerobacter	thymidine kinase [Thermotoga maritima MSB8]	Thymidine kinase [Thermoanaerobacter tengcongensis MB4] >gi|60390121|sp|Q8RDA1|KITH_THETN Thymidine kinase >gi|20806669|ref|NP_621840.1| thymidine kinase [Thermoanaerobacter tengcongensis MB4]
gi|4980907|gb|AAD35487.1|AE001720_1	171	170	1	gi|78220936|gb|ABB40285.1|	gi|78220936|gb|ABB40285.1|	0.380941679	53	435	418	0.96091954	3.00E-117	424	207559	Desulfovibrio desulfuricans G20	Bacteria;Proteobacteria;Deltaproteobacteria;Desulfovibrionales;Desulfovibrionaceae;Desulfovibrio	ammonium transporter [Thermotoga maritima MSB8]	ammonium transporter [Desulfovibrio desulfuricans G20] >gi|78358531|ref|YP_389980.1| ammonium transporter [Desulfovibrio desulfuricans G20]
gi|4980908|gb|AAD35488.1|AE001720_2	493	492	1	gi|21646944|gb|AAM72220.1|	gi|21646944|gb|AAM72220.1|	0.350084092	69	113	113	1	5.00E-37	155	194439	Chlorobium tepidum TLS	Bacteria;Chlorobi;Chlorobia;Chlorobiales;Chlorobiaceae;Chlorobaculum	nitrogen regulatory protein P-II [Thermotoga maritima MSB8]	P-II family protein [Chlorobium tepidum TLS] >gi|21673813|ref|NP_661878.1| P-II family protein [Chlorobium tepidum TLS]
gi|4980909|gb|AAD35489.1|AE001720_3	120	119	1	gi|82501192|ref|ZP_00886557.1|	gi|82501192|ref|ZP_00886557.1|	0.543700465	56	201	148	0.736318408	3.00E-46	187	351627	Caldicellulosiruptor saccharolyticus DSM 8903	Bacteria;Firmicutes;Clostridia;Clostridiales;Syntrophomonadaceae;Caldicellulosiruptor	deoxycytidylate deaminase, putative [Thermotoga maritima MSB8]	cytidine/deoxycytidylate deaminase family protein [Caldicellulosiruptor saccharolyticus DSM 8903] >gi|82400812|gb|EAP41668.1| cytidine/deoxycytidylate deaminase family protein [Caldicellulosiruptor saccharolyticus DSM 8903]
gi|4980910|gb|AAD35490.1|AE001720_4	216	213	2	gi|20516211|gb|AAM24440.1|	gi|20516211|gb|AAM24440.1|	0.553551161	49	266	265	0.996240602	3.00E-70	268	273068	Thermoanaerobacter tengcongensis MB4	Bacteria;Firmicutes;Clostridia;Thermoanaerobacteriales;Thermoanaerobacteriaceae;Thermoanaerobacter	keto/oxoacid ferredoxin oxidoreductase, beta subunit, putative [Thermotoga maritima MSB8]	Pyruvate:ferredoxin oxidoreductase and related 2-oxoacid:ferredoxin oxidoreductases, beta subunit [Thermoanaerobacter tengcongensis MB4] >gi|20807665|ref|NP_622836.1| ferrodoxin oxidoreductase beta subunit [Thermoanaerobacter tengcongensis MB4]
gi|4980911|gb|AAD35491.1|AE001720_5	47	46	1	gi|71544644|ref|ZP_00665661.1|	gi|71544644|ref|ZP_00665661.1|	0.38296019	36	200	185	0.925	2.00E-25	118	335543	Syntrophobacter fumaroxidans MPOB	Bacteria;Proteobacteria;Deltaproteobacteria;Syntrophobacterales;Syntrophobacteraceae;Syntrophobacter	keto/oxoacid ferredoxin oxidoreductase, gamma subunit, putative [Thermotoga maritima MSB8]	Pyruvate ferredoxin/flavodoxin oxidoreductase [Syntrophobacter fumaroxidans MPOB] >gi|71489341|gb|EAO21755.1| Pyruvate ferredoxin/flavodoxin oxidoreductase [Syntrophobacter fumaroxidans MPOB]
gi|4980912|gb|AAD35492.1|AE001720_6	48	47	1	gi|77997141|gb|ABB16040.1|	gi|77997141|gb|ABB16040.1|	0.544226429	42	160	108	0.675	4.00E-18	93	246194	Carboxydothermus hydrogenoformans Z-2901	Bacteria;Firmicutes;Clostridia;Clostridiales;Peptococcaceae;Carboxydothermus	diacylglycerol kinase, putative [Thermotoga maritima MSB8]	diacylglycerol kinase [Carboxydothermus hydrogenoformans Z-2901] >gi|78045026|ref|YP_359289.1| diacylglycerol kinase [Carboxydothermus hydrogenoformans Z-2901]
gi|4980913|gb|AAD35493.1|AE001720_7	181	180	1	gi|5458973|emb|CAB50459.1|	gi|5458973|emb|CAB50459.1|	0.117737457	49	344	349	1.014534884	8.00E-95	350	272844	Pyrococcus abyssi GE5	Archaea;Euryarchaeota;Thermococci;Thermococcales;Thermococcaceae;Pyrococcus	protein-glutamate methylesterase [Thermotoga maritima MSB8]	cheB protein-glutamate methylesterase [Pyrococcus abyssi GE5] >gi|14521753|ref|NP_127229.1| chemotaxis-specific methylesterase [Pyrococcus abyssi GE5] >gi|14547944|sp|Q9UYF3|CHEB_PYRAB Chemotaxis response regulator protein-glutamate methylesterase
gi|4980914|gb|AAD35494.1|AE001720_8	23	22	1	gi|42528253|ref|NP_973351.1|	gi|42528253|ref|NP_973351.1|	0.374597924	42	271	236	0.870848708	9.00E-44	179	243275	Treponema denticola ATCC 35405	Bacteria;Spirochaetes;Spirochaetales;Spirochaetaceae;Treponema	conserved hypothetical protein [Thermotoga maritima MSB8]	LysM domain/M23/M37 peptidase domain protein [Treponema denticola ATCC 35405] >gi|41819523|gb|AAS13270.1| LysM domain/M23/M37 peptidase domain protein [Treponema denticola ATCC 35405]
gi|4980915|gb|AAD35495.1|AE001720_9	109	108	2	gi|51855905|dbj|BAD40063.1|	gi|82501324|ref|ZP_00886673.1|	0.543700465	54	149	138	0.926174497	7.00E-32	138	351627	Caldicellulosiruptor saccharolyticus DSM 8903	Bacteria;Firmicutes;Clostridia;Clostridiales;Syntrophomonadaceae;Caldicellulosiruptor	conserved hypothetical protein [Thermotoga maritima MSB8]	conserved hypothetical protein [Caldicellulosiruptor saccharolyticus DSM 8903] >gi|82400677|gb|EAP41549.1| conserved hypothetical protein [Caldicellulosiruptor saccharolyticus DSM 8903]
gi|4980916|gb|AAD35496.1|AE001720_10	80	77	1	gi|15026775|gb|AAK81594.1|	gi|15026775|gb|AAK81594.1|	0.550257807	35	383	235	0.613577023	8.00E-33	144	272562	Clostridium acetobutylicum ATCC 824	Bacteria;Firmicutes;Clostridia;Clostridiales;Clostridiaceae;Clostridium	transcriptional regulator, XylR-related [Thermotoga maritima MSB8]	XylR transcriptional regulator [Clostridium acetobutylicum ATCC 824] >gi|15896905|ref|NP_350254.1| XylR transcriptional regulator [Clostridium acetobutylicum ATCC 824]
gi|4980917|gb|AAD35497.1|AE001720_11	215	214	2	gi|42779820|ref|NP_977067.1|	gi|42779820|ref|NP_977067.1|	0.480639472	34	395	348	0.881012658	2.00E-37	159	222523	Bacillus cereus ATCC 10987	Bacteria;Firmicutes;Bacilli;Bacillales;Bacillaceae;Bacillus	alcohol dehydrogenase, zinc-containing [Thermotoga maritima MSB8]	alcohol dehydrogenase, zinc-containing [Bacillus cereus ATCC 10987] >gi|42735737|gb|AAS39675.1| alcohol dehydrogenase, zinc-containing [Bacillus cereus ATCC 10987]
gi|4980918|gb|AAD35498.1|AE001720_12	11	10	1	gi|1653950|dbj|BAA18860.1|	gi|1653950|dbj|BAA18860.1|	0.411407627	31	311	220	0.707395498	4.00E-14	81	1148	Synechocystis sp. PCC 6803	Bacteria;Cyanobacteria;Chroococcales;Synechocystis	creatinine amidohydrolase, putative [Thermotoga maritima MSB8]	creatinine amidohydrolase [Synechocystis sp. PCC 6803] >gi|16332320|ref|NP_443048.1| creatinine amidohydrolase [Synechocystis sp. PCC 6803]
gi|4980919|gb|AAD35499.1|AE001720_13	314	313	3	gi|28202689|gb|AAO35134.1|	gi|28202689|gb|AAO35134.1|	0.550257807	51	334	333	0.997005988	6.00E-95	350	212717	Clostridium tetani E88	Bacteria;Firmicutes;Clostridia;Clostridiales;Clostridiaceae;Clostridium	dehydrogenase [Thermotoga maritima MSB8]	myo-inositol 2-dehydrogenase [Clostridium tetani E88] >gi|28210253|ref|NP_781197.1| myo-inositol 2-dehydrogenase [Clostridium tetani E88]
gi|4980920|gb|AAD35500.1|AE001720_14	5	3	1	gi|29348985|ref|NP_812488.1|	gi|29348985|ref|NP_812488.1|	0.375796021	31	286	283	0.98951049	6.00E-28	127	226186	Bacteroides thetaiotaomicron VPI-5482	Bacteria;Bacteroidetes;Bacteroidales;Bacteroidaceae;Bacteroides	hypothetical protein TM_0415 [Thermotoga maritima MSB8]	putative ribokinase [Bacteroides thetaiotaomicron VPI-5482] >gi|29340892|gb|AAO78682.1| putative ribokinase [Bacteroides thetaiotaomicron VPI-5482]
gi|4980921|gb|AAD35501.1|AE001720_15	28	27	1	gi|32442925|emb|CAD71444.1|	gi|32442925|emb|CAD71444.1|	0.349053371	33	270	248	0.918518519	2.00E-32	142	243090	Rhodopirellula baltica SH 1	Bacteria;Planctomycetes;Planctomycetacia;Planctomycetales;Planctomycetaceae;Rhodopirellula	D-tagatose 3-epimerase-related protein [Thermotoga maritima MSB8]	sugar phosphate isomerase/epimerase [Rhodopirellula baltica SH 1] >gi|32470780|ref|NP_863773.1| sugar phosphate isomerase/epimerase [Rhodopirellula baltica SH 1]
gi|4980923|gb|AAD35502.1|AE001721_1	55	54	1	gi|18892738|gb|AAL80847.1|	gi|18892738|gb|AAL80847.1|	0.117737457	67	273	266	0.974358974	3.00E-102	374	186497	Pyrococcus furiosus DSM 3638	Archaea;Euryarchaeota;Thermococci;Thermococcales;Thermococcaceae;Pyrococcus	conserved hypothetical protein [Thermotoga maritima MSB8]	hypothetical protein [Pyrococcus furiosus DSM 3638] >gi|18977095|ref|NP_578452.1| hypothetical protein PF0723 [Pyrococcus furiosus DSM 3638]
gi|4980924|gb|AAD35503.1|AE001721_2	7	6	1	gi|68561099|ref|ZP_00600403.1|	gi|68561099|ref|ZP_00600403.1|	0.343691792	34	443	433	0.977426637	1.00E-70	270	266117	Rubrobacter xylanophilus DSM 9941	Bacteria;Actinobacteria;Rubrobacteridae;Rubrobacterales;Rubrobacterineae;Rubrobacteraceae;Rubrobacter	sugar ABC transporter, periplasmic sugar-binding protein, putative [Thermotoga maritima MSB8]	Twin-arginine translocation pathway signal [Rubrobacter xylanophilus DSM 9941] >gi|68512701|gb|EAN36504.1| Twin-arginine translocation pathway signal [Rubrobacter xylanophilus DSM 9941]
gi|4980925|gb|AAD35504.1|AE001721_3	236	233	2	gi|17742663|gb|AAL45003.1|	gi|17742663|gb|AAL45003.1|	0.375261367	37	294	263	0.894557823	1.00E-47	193	176299	Agrobacterium tumefaciens str. C58	Bacteria;Proteobacteria;Alphaproteobacteria;Rhizobiales;Rhizobiaceae;Agrobacterium	sugar ABC transporter, permease protein [Thermotoga maritima MSB8]	ABC transporter, membrane spanning protein [sugar] [Agrobacterium tumefaciens str. C58] >gi|17937898|ref|NP_534687.1| ABC transporter, membrane spanning protein [sugar] [Agrobacterium tumefaciens str. C58]
gi|4980926|gb|AAD35505.1|AE001721_4	429	425	2	gi|5457622|emb|CAB49113.1|	gi|5457622|emb|CAB49113.1|	0.117737457	38	283	281	0.992932862	2.00E-52	208	272844	Pyrococcus abyssi GE5	Archaea;Euryarchaeota;Thermococci;Thermococcales;Thermococcaceae;Pyrococcus	sugar ABC transporter, permease protein [Thermotoga maritima MSB8]	Sugar transport binding protein dependent protein (inner membrane) (MALFG subfamily) [Pyrococcus abyssi GE5] >gi|14520407|ref|NP_125882.1| transmembrane sugar transport protein [Pyrococcus abyssi GE5]
gi|4980927|gb|AAD35506.1|AE001721_5	500	496	2	gi|5457621|emb|CAB49112.1|	gi|5457621|emb|CAB49112.1|	0.117737457	51	359	365	1.016713092	2.00E-95	352	272844	Pyrococcus abyssi GE5	Archaea;Euryarchaeota;Thermococci;Thermococcales;Thermococcaceae;Pyrococcus	sugar ABC transporter, ATP-binding protein [Thermotoga maritima MSB8]	Sugar transport, ABC transporter ATP-binding protein [Pyrococcus abyssi GE5] >gi|14520406|ref|NP_125881.1| sugar transport atp-binding protein. [Pyrococcus abyssi GE5]
gi|4980928|gb|AAD35507.1|AE001721_6	5	4	1	gi|68189989|gb|EAN04651.1|	gi|68189989|gb|EAN04651.1|	0.374583908	34	304	299	0.983552632	4.00E-33	144	266779	Mesorhizobium sp. BNC1	Bacteria;Proteobacteria;Alphaproteobacteria;Rhizobiales;Phyllobacteriaceae;Mesorhizobium	conserved hypothetical protein [Thermotoga maritima MSB8]	AP endonuclease, family 2 [Mesorhizobium sp. BNC1] >gi|69279733|ref|ZP_00614539.1| AP endonuclease, family 2 [Mesorhizobium sp. BNC1]
gi|4980929|gb|AAD35508.1|AE001721_7	131	128	1	gi|37197081|dbj|BAC92922.1|	gi|37197081|dbj|BAC92922.1|	0.377796115	61	364	363	0.997252747	3.00E-121	438	196600	Vibrio vulnificus YJ016	Bacteria;Proteobacteria;Gammaproteobacteria;Vibrionales;Vibrionaceae;Vibrio	glycerol dehydrogenase [Thermotoga maritima MSB8]	glycerol dehydrogenase [Vibrio vulnificus YJ016] >gi|37678342|ref|NP_932951.1| glycerol dehydrogenase [Vibrio vulnificus YJ016]
gi|4980930|gb|AAD35509.1|AE001721_8	42	41	1	gi|55772041|dbj|BAD70482.1|	gi|55772041|dbj|BAD70482.1|	0.361461258	31	296	296	1	6.00E-28	127	300852	Thermus thermophilus HB8	Bacteria;Deinococcus-Thermus;Deinococci;Thermales;Thermaceae;Thermus	conserved hypothetical protein [Thermotoga maritima MSB8]	conserved hypothetical protein [Thermus thermophilus HB8] >gi|55980628|ref|YP_143925.1| hypothetical protein TTHA0659 [Thermus thermophilus HB8]
gi|4980931|gb|AAD35510.1|AE001721_9	20	19	1	gi|67926635|ref|ZP_00519831.1|	gi|67926635|ref|ZP_00519831.1|	0.349456824	30	328	326	0.993902439	1.00E-32	143	234267	Solibacter usitatus Ellin6076	Bacteria;Acidobacteria;Solibacteres;Solibacterales;Solibacteraceae;Solibacter	oxidoreductase, putative [Thermotoga maritima MSB8]	Oxidoreductase, N-terminal [Solibacter usitatus Ellin6076] >gi|67866391|gb|EAM61389.1| Oxidoreductase, N-terminal [Solibacter usitatus Ellin6076]
gi|4980932|gb|AAD35511.1|AE001721_10	5	4	1	gi|22779091|dbj|BAC15358.1|	gi|22779091|dbj|BAC15358.1|	0.478501474	41	405	389	0.960493827	8.00E-81	304	221109	Oceanobacillus iheyensis HTE831	Bacteria;Firmicutes;Bacilli;Bacillales;Bacillaceae;Oceanobacillus	PHT4-related protein [Thermotoga maritima MSB8]	hypothetical conserved protein [Oceanobacillus iheyensis HTE831] >gi|23100857|ref|NP_694324.1| hypothetical protein OB3402 [Oceanobacillus iheyensis HTE831]
gi|4980933|gb|AAD35512.1|AE001721_11	10	9	1	gi|83585058|ref|ZP_00923711.1|	gi|83585058|ref|ZP_00923711.1|	0.377381864	38	664	610	0.918674699	3.00E-94	349	358709	Escherichia coli 101-1	Bacteria;Proteobacteria;Gammaproteobacteria;Enterobacteriales;Enterobacteriaceae;Escherichia	oxidoreductase, putative [Thermotoga maritima MSB8]	COG1053: Succinate dehydrogenase/fumarate reductase, flavoprotein subunit [Escherichia coli 101-1]
gi|4980934|gb|AAD35513.1|AE001721_12	30	29	1	gi|85709158|ref|ZP_01040224.1|	gi|85709158|ref|ZP_01040224.1|	0.373763204	32	435	371	0.852873563	7.00E-27	124	237727	Erythrobacter sp. NAP1	Bacteria;Proteobacteria;Alphaproteobacteria;Sphingomonadales;Erythrobacteraceae;Erythrobacter	oxidoreductase, putative [Thermotoga maritima MSB8]	oxidoreductase, FAD/FMN-binding [Erythrobacter sp. NAP1] >gi|85690692|gb|EAQ30695.1| oxidoreductase, FAD/FMN-binding [Erythrobacter sp. NAP1]
gi|4980935|gb|AAD35514.1|AE001721_13	126	122	1	gi|68208462|ref|ZP_00560576.1|	gi|68208462|ref|ZP_00560576.1|	0.540825069	22	656	583	0.888719512	7.00E-36	155	272564	Desulfitobacterium hafniense DCB-2	Bacteria;Firmicutes;Clostridia;Clostridiales;Peptococcaceae;Desulfitobacterium	methyl-accepting chemotaxis protein [Thermotoga maritima MSB8]	Histidine kinase, HAMP region:Cache domain:Bacterial chemotaxis sensory transducer [Desulfitobacterium hafniense DCB-2] >gi|68167639|gb|EAM95611.1| Histidine kinase, HAMP region:Cache domain:Bacterial chemotaxis sensory transducer [Desulfitobacterium hafniense DCB-2]
gi|4980936|gb|AAD35515.1|AE001721_14	414	408	1	gi|20516947|gb|AAM25115.1|	gi|20516947|gb|AAM25115.1|	0.553551161	40	271	247	0.911439114	1.00E-50	202	273068	Thermoanaerobacter tengcongensis MB4	Bacteria;Firmicutes;Clostridia;Thermoanaerobacteriales;Thermoanaerobacteriaceae;Thermoanaerobacter	sugar ABC transporter, permease protein [Thermotoga maritima MSB8]	Sugar permeases [Thermoanaerobacter tengcongensis MB4] >gi|20808340|ref|NP_623511.1| Sugar permeases [Thermoanaerobacter tengcongensis MB4]
gi|4980937|gb|AAD35516.1|AE001721_15	498	492	1	gi|52005673|gb|AAU25615.1|	gi|52005673|gb|AAU25615.1|	0.480639472	36	286	250	0.874125874	7.00E-43	177	279010	Bacillus licheniformis ATCC 14580	Bacteria;Firmicutes;Bacilli;Bacillales;Bacillaceae;Bacillus	sugar ABC transporter, permease protein [Thermotoga maritima MSB8]	Binding-protein-dependent transport systems inner membrane component [Bacillus licheniformis ATCC 14580] >gi|52350360|gb|AAU42994.1| YurN [Bacillus licheniformis DSM 13] >gi|52082462|ref|YP_081253.1| Binding-protein-dependent transport systems inner membrane component [Bacillus licheniformis ATCC 14580] >gi|52787858|ref|YP_093687.1| YurN [Bacillus licheniformis ATCC 14580]
gi|4980940|gb|AAD35518.1|AE001722_2	27	26	1	gi|10173312|dbj|BAB04417.1|	gi|10173312|dbj|BAB04417.1|	0.480639472	41	367	247	0.673024523	1.00E-42	177	272558	Bacillus halodurans C-125	Bacteria;Firmicutes;Bacilli;Bacillales;Bacillaceae;Bacillus	pectate lyase [Thermotoga maritima MSB8]	pectate lyase [Bacillus halodurans C-125] >gi|8272451|dbj|BAA96477.1| pectate lyase Pel-4A [Bacillus sp. P-4-N] >gi|15613261|ref|NP_241564.1| pectate lyase [Bacillus halodurans C-125]
gi|4980942|gb|AAD35520.1|AE001722_4	22	18	1	gi|29604944|dbj|BAC69012.1|	gi|29604944|dbj|BAC69012.1|	0.341040863	56	159	158	0.993710692	7.00E-45	181	227882	Streptomyces avermitilis MA-4680	Bacteria;Actinobacteria;Actinobacteridae;Actinomycetales;Streptomycineae;Streptomycetaceae;Streptomyces	acetyl xylan esterase-related protein [Thermotoga maritima MSB8]	putative acetyl xylan esterase [Streptomyces avermitilis MA-4680] >gi|29827843|ref|NP_822477.1| putative acetyl xylan esterase [Streptomyces avermitilis MA-4680]
gi|4980943|gb|AAD35521.1|AE001722_5	240	238	1	gi|40787250|gb|AAR90167.1|	gi|40787250|gb|AAR90167.1|	0.336954814	34	368	367	0.997282609	9.00E-49	197	186196	Rhodococcus sp. DK17	Bacteria;Actinobacteria;Actinobacteridae;Actinomycetales;Corynebacterineae;Nocardiaceae;Rhodococcus	alcohol dehydrogenase, zinc-containing [Thermotoga maritima MSB8]	putative alcohol dehydrogenase [Rhodococcus sp. DK17]
gi|4980944|gb|AAD35522.1|AE001722_6	16	15	2	gi|59044767|gb|AAW84066.1|	gi|52005026|gb|AAU24968.1|	0.480639472	48	448	426	0.950892857	1.00E-115	419	279010	Bacillus licheniformis ATCC 14580	Bacteria;Firmicutes;Bacilli;Bacillales;Bacillaceae;Bacillus	exo-poly-alpha-D-galacturonosidase, putative [Thermotoga maritima MSB8]	Glycoside Hydrolase Family 28 [Bacillus licheniformis ATCC 14580] >gi|52349704|gb|AAU42338.1| putative protein [Bacillus licheniformis DSM 13] >gi|52081815|ref|YP_080606.1| Glycoside Hydrolase Family 28 [Bacillus licheniformis ATCC 14580] >gi|52787202|ref|YP_093031.1| hypothetical protein BLi03511 [Bacillus licheniformis ATCC 14580]
gi|4980945|gb|AAD35523.1|AE001722_7	484	483	1	gi|76796358|ref|ZP_00778722.1|	gi|76796358|ref|ZP_00778722.1|	0.553551161	66	469	463	0.987206823	8.00E-176	619	340099	Thermoanaerobacter ethanolicus ATCC 33223	Bacteria;Firmicutes;Clostridia;Thermoanaerobacteriales;Thermoanaerobacteriaceae;Thermoanaerobacter	6-phosphogluconate dehydrogenase, decarboxylating [Thermotoga maritima MSB8]	6-phosphogluconate dehydrogenase, decarboxylating [Thermoanaerobacter ethanolicus ATCC 33223] >gi|76588302|gb|EAO64710.1| 6-phosphogluconate dehydrogenase, decarboxylating [Thermoanaerobacter ethanolicus ATCC 33223]
gi|4980946|gb|AAD35524.1|AE001722_8	336	335	1	gi|76796188|ref|ZP_00778555.1|	gi|76796188|ref|ZP_00778555.1|	0.553551161	31	214	207	0.96728972	2.00E-21	105	340099	Thermoanaerobacter ethanolicus ATCC 33223	Bacteria;Firmicutes;Clostridia;Thermoanaerobacteriales;Thermoanaerobacteriaceae;Thermoanaerobacter	transcriptional regulator, GntR family [Thermotoga maritima MSB8]	regulatory protein GntR, HTH:GntR, C-terminal [Thermoanaerobacter ethanolicus ATCC 33223] >gi|76588458|gb|EAO64863.1| regulatory protein GntR, HTH:GntR, C-terminal [Thermoanaerobacter ethanolicus ATCC 33223]
gi|4980947|gb|AAD35525.1|AE001722_9	3	2	1	gi|22776045|dbj|BAC12322.1|	gi|22776045|dbj|BAC12322.1|	0.478501474	41	481	477	0.991683992	3.00E-94	349	221109	Oceanobacillus iheyensis HTE831	Bacteria;Firmicutes;Bacilli;Bacillales;Bacillaceae;Oceanobacillus	hypothetical protein TM_0440 [Thermotoga maritima MSB8]	hypothetical conserved protein [Oceanobacillus iheyensis HTE831] >gi|23097821|ref|NP_691287.1| hypothetical protein OB0366 [Oceanobacillus iheyensis HTE831]
gi|4980948|gb|AAD35526.1|AE001722_10	499	497	1	gi|77995149|gb|ABB14048.1|	gi|77995149|gb|ABB14048.1|	0.544226429	40	255	249	0.976470588	1.00E-51	205	246194	Carboxydothermus hydrogenoformans Z-2901	Bacteria;Firmicutes;Clostridia;Clostridiales;Peptococcaceae;Carboxydothermus	oxidoreductase, short chain dehydrogenase/reductase family [Thermotoga maritima MSB8]	oxidoreductase, short chain dehydrogenase/reductase family [Carboxydothermus hydrogenoformans Z-2901] >gi|78043034|ref|YP_360140.1| oxidoreductase, short chain dehydrogenase/reductase family [Carboxydothermus hydrogenoformans Z-2901]
gi|4980949|gb|AAD35527.1|AE001722_11	6	5	1	gi|23127936|ref|ZP_00109795.1|	gi|23127936|ref|ZP_00109795.1|	0.377199917	34	427	402	0.941451991	4.00E-52	208	63737	Nostoc punctiforme PCC 73102	Bacteria;Cyanobacteria;Nostocales;Nostocaceae;Nostoc	conserved hypothetical protein [Thermotoga maritima MSB8]	COG3875: Uncharacterized conserved protein [Nostoc punctiforme PCC 73102]
gi|4980950|gb|AAD35528.1|AE001722_12	302	299	1	gi|76796356|ref|ZP_00778720.1|	gi|76796356|ref|ZP_00778720.1|	0.553551161	37	476	480	1.008403361	7.00E-82	307	340099	Thermoanaerobacter ethanolicus ATCC 33223	Bacteria;Firmicutes;Clostridia;Thermoanaerobacteriales;Thermoanaerobacteriaceae;Thermoanaerobacter	gluconate kinase [Thermotoga maritima MSB8]	Carbohydrate kinase, FGGY [Thermoanaerobacter ethanolicus ATCC 33223] >gi|76588300|gb|EAO64708.1| Carbohydrate kinase, FGGY [Thermoanaerobacter ethanolicus ATCC 33223]
gi|4980951|gb|AAD35529.1|AE001722_13	500	499	1	gi|20515805|gb|AAM24070.1|	gi|20515805|gb|AAM24070.1|	0.553551161	49	458	450	0.982532751	3.00E-111	405	273068	Thermoanaerobacter tengcongensis MB4	Bacteria;Firmicutes;Clostridia;Thermoanaerobacteriales;Thermoanaerobacteriaceae;Thermoanaerobacter	aspartate ammonia-lyase [Thermotoga maritima MSB8]	Aspartate ammonia-lyase [Thermoanaerobacter tengcongensis MB4] >gi|20807295|ref|NP_622466.1| Aspartate ammonia-lyase [Thermoanaerobacter tengcongensis MB4]
gi|4980952|gb|AAD35530.1|AE001722_14	30	29	1	gi|82500247|ref|ZP_00885669.1|	gi|82500247|ref|ZP_00885669.1|	0.543700465	48	404	392	0.97029703	2.00E-102	375	351627	Caldicellulosiruptor saccharolyticus DSM 8903	Bacteria;Firmicutes;Clostridia;Clostridiales;Syntrophomonadaceae;Caldicellulosiruptor	conserved hypothetical protein [Thermotoga maritima MSB8]	Small GTP-binding protein domain [Caldicellulosiruptor saccharolyticus DSM 8903] >gi|82401733|gb|EAP42532.1| Small GTP-binding protein domain [Caldicellulosiruptor saccharolyticus DSM 8903]
gi|4980955|gb|AAD35532.1|AE001723_2	69	66	2	gi|55772478|dbj|BAD70919.1|	gi|55772478|dbj|BAD70919.1|	0.361461258	49	220	226	1.027272727	5.00E-55	216	300852	Thermus thermophilus HB8	Bacteria;Deinococcus-Thermus;Deinococci;Thermales;Thermaceae;Thermus	thy1 protein [Thermotoga maritima MSB8]	thymidylate synthase-complementing protein (Thy1) [Thermus thermophilus HB8] >gi|55981065|ref|YP_144362.1| thymidylate synthase [Thermus thermophilus HB8] >gi|62901219|sp|Q5SJB8|THYX_THET8 Thymidylate synthase thyX (TS) (TSase)
gi|4980957|gb|AAD35534.1|AE001723_4	54	53	1	gi|77996467|gb|ABB15366.1|	gi|77996467|gb|ABB15366.1|	0.544226429	58	49	48	0.979591837	2.00E-10	67	246194	Carboxydothermus hydrogenoformans Z-2901	Bacteria;Firmicutes;Clostridia;Clostridiales;Peptococcaceae;Carboxydothermus	ribosomal protein L33 [Thermotoga maritima MSB8]	ribosomal protein L33 [Carboxydothermus hydrogenoformans Z-2901] >gi|78044352|ref|YP_361135.1| ribosomal protein L33 [Carboxydothermus hydrogenoformans Z-2901]
gi|4980958|gb|AAD35535.1|AE001723_5	5	4	1	gi|20517310|gb|AAM25449.1|	gi|20517310|gb|AAM25449.1|	0.553551161	42	65	59	0.907692308	6.00E-08	59	273068	Thermoanaerobacter tengcongensis MB4	Bacteria;Firmicutes;Clostridia;Thermoanaerobacteriales;Thermoanaerobacteriaceae;Thermoanaerobacter	preprotein translocase SecE subunit [Thermotoga maritima MSB8]	Preprotein translocase subunit SecE [Thermoanaerobacter tengcongensis MB4] >gi|20808674|ref|NP_623845.1| Preprotein translocase subunit SecE [Thermoanaerobacter tengcongensis MB4]
gi|4980959|gb|AAD35536.1|AE001723_6	3	1	1	gi|67987882|gb|EAM75668.1|	gi|67987882|gb|EAM75668.1|	0.336852173	32	354	229	0.646892655	8.00E-18	94	266940	Kineococcus radiotolerans SRS30216	Bacteria;Actinobacteria;Actinobacteridae;Actinomycetales;Frankineae;Kineosporiaceae;Kineococcus	N utilization substance protein G [Thermotoga maritima MSB8]	transcription antitermination protein NusG [Kineococcus radiotolerans SRS30216] >gi|69284922|ref|ZP_00616621.1| transcription antitermination protein NusG [Kineococcus radiotolerans SRS30216]
gi|4980960|gb|AAD35537.1|AE001723_7	436	432	1	gi|15988480|pdb|1JQT|A	gi|15988480|pdb|1JQT|A	0.377381864	100	141	139	0.985815603	5.00E-72	271	562	Escherichia coli	Bacteria;Proteobacteria;Gammaproteobacteria;Enterobacteriales;Enterobacteriaceae;Escherichia	ribosomal protein L11 [Thermotoga maritima MSB8]	Chain A, Fitting Of L11 Protein In The Low Resolution Cryo-Em Map Of E.Coli 70s Ribosome >gi|15988477|pdb|1JQS|A Chain A, Fitting Of L11 Protein And Elongation Factor G (Domain G' And V) In The Cryo-Em Map Of E. Coli 70s Ribosome Bound With Ef-G And Gmppcp, A Nonhydrolysable Gtp Analog >gi|15988475|pdb|1JQM|A Chain A, Fitting Of L11 Protein And Elongation Factor G (Ef-G) In The Cryo-Em Map Of E. …
gi|4980961|gb|AAD35538.1|AE001723_8	367	366	1	gi|20517307|gb|AAM25446.1|	gi|20517307|gb|AAM25446.1|	0.553551161	59	233	224	0.961373391	3.00E-73	277	273068	Thermoanaerobacter tengcongensis MB4	Bacteria;Firmicutes;Clostridia;Thermoanaerobacteriales;Thermoanaerobacteriaceae;Thermoanaerobacter	ribosomal protein L1 [Thermotoga maritima MSB8]	Ribosomal protein L1 [Thermoanaerobacter tengcongensis MB4] >gi|20808671|ref|NP_623842.1| 50S ribosomal protein L1 [Thermoanaerobacter tengcongensis MB4] >gi|33301572|sp|Q8R7U3|RL1_THETN 50S ribosomal protein L1
gi|4980962|gb|AAD35539.1|AE001723_9	174	170	1	gi|20517306|gb|AAM25445.1|	gi|20517306|gb|AAM25445.1|	0.553551161	41	179	174	0.972067039	8.00E-26	119	273068	Thermoanaerobacter tengcongensis MB4	Bacteria;Firmicutes;Clostridia;Thermoanaerobacteriales;Thermoanaerobacteriaceae;Thermoanaerobacter	ribosomal protein L10 [Thermotoga maritima MSB8]	Ribosomal protein L10 [Thermoanaerobacter tengcongensis MB4] >gi|20808670|ref|NP_623841.1| Ribosomal protein L10 [Thermoanaerobacter tengcongensis MB4] >gi|22096041|sp|Q8R7U4|RL10_THETN 50S ribosomal protein L10
gi|4980963|gb|AAD35540.1|AE001723_10	371	369	1	gi|2984197|gb|AAC07728.1|	gi|2984197|gb|AAC07728.1|	0.387717855	57	130	106	0.815384615	2.00E-24	113	224324	Aquifex aeolicus VF5	Bacteria;Aquificae;Aquificales;Aquificaceae;Aquifex	ribosomal protein L7/L12 [Thermotoga maritima MSB8]	ribosomal protein L7/L12 [Aquifex aeolicus VF5] >gi|2598990|gb|AAB84039.1| 50S ribosomal protein L7/L12 [Aquifex pyrophilus] >gi|61233332|sp|P0A467|RL7_AQUPY 50S ribosomal protein L7/L12 >gi|15606948|ref|NP_214330.1| ribosomal protein L7/L12 [Aquifex aeolicus VF5] >gi|61233325|sp|P0A466|RL7_AQUAE 50S ribosomal protein L7/L12
gi|4980964|gb|AAD35541.1|AE001723_11	356	354	1	gi|57159095|dbj|BAD85025.1|	gi|57159095|dbj|BAD85025.1|	0.115502278	74	171	167	0.976608187	2.00E-64	247	69014	Thermococcus kodakarensis KOD1	Archaea;Euryarchaeota;Thermococci;Thermococcales;Thermococcaceae;Thermococcus	phosphoribosylaminoimidazole carboxylase, catalytic subunit [Thermotoga maritima MSB8]	phosphoribosylaminoimidazole carboxylase, catalytic subunit [Thermococcus kodakarensis KOD1] >gi|57640771|ref|YP_183249.1| phosphoribosylaminoimidazole carboxylase catalytic subunit [Thermococcus kodakarensis KOD1]
gi|4980965|gb|AAD35542.1|AE001723_12	341	340	1	gi|76796965|ref|ZP_00779311.1|	gi|76796965|ref|ZP_00779311.1|	0.553551161	62	380	356	0.936842105	1.00E-127	459	340099	Thermoanaerobacter ethanolicus ATCC 33223	Bacteria;Firmicutes;Clostridia;Thermoanaerobacteriales;Thermoanaerobacteriaceae;Thermoanaerobacter	phosphoribosylaminoimidazole carboxylase, ATPase subunit [Thermotoga maritima MSB8]	Phosphoribosylaminoimidazole carboxylase, ATPase subunit [Thermoanaerobacter ethanolicus ATCC 33223] >gi|76587653|gb|EAO64079.1| Phosphoribosylaminoimidazole carboxylase, ATPase subunit [Thermoanaerobacter ethanolicus ATCC 33223]
gi|4980967|gb|AAD35543.1|AE001724_1	3	2	1	gi|52001812|gb|AAU21754.1|	gi|52001812|gb|AAU21754.1|	0.480639472	54	1263	799	0.632620744	0	877	279010	Bacillus licheniformis ATCC 14580	Bacteria;Firmicutes;Bacilli;Bacillales;Bacillaceae;Bacillus	DNA-directed RNA polymerase, beta subunit [Thermotoga maritima MSB8]	RNA polymerase (beta subunit) [Bacillus licheniformis ATCC 14580] >gi|52346465|gb|AAU39099.1| RpoB [Bacillus licheniformis DSM 13] >gi|52078601|ref|YP_077392.1| DNA-directed RNA polymerase beta subunit [Bacillus licheniformis ATCC 14580] >gi|52783963|ref|YP_089792.1| DNA-directed RNA polymerase beta subunit [Bacillus licheniformis ATCC 14580]
gi|4980968|gb|AAD35544.1|AE001724_2	3	2	2	gi|55773194|dbj|BAD71635.1|	gi|55773194|dbj|BAD71635.1|	0.361461258	40	1690	1210	0.715976331	0	769	300852	Thermus thermophilus HB8	Bacteria;Deinococcus-Thermus;Deinococci;Thermales;Thermaceae;Thermus	DNA-directed RNA polymerase, beta' subunit [Thermotoga maritima MSB8]	DNA-directed RNA polymerase beta' chain (RpoC) [Thermus thermophilus HB8] >gi|41018084|sp|Q8RQE8|RPOC_THET8 DNA-directed RNA polymerase beta' chain (RNAP beta' subunit) (Transcriptase beta' chain) (RNA polymerase beta' subunit) >gi|83754381|pdb|2BE5|N Chain N, Crystal Structure Of The T. Thermophilus Rna Polymerase Holoenzyme In Complex With Inhibitor Tagetitoxin >gi|83754375|pdb|2BE5|D Chain D, …
gi|4980969|gb|AAD35545.1|AE001724_3	4	3	1	gi|66798285|ref|ZP_00397040.1|	gi|66798285|ref|ZP_00397040.1|	0.357350154	34	614	426	0.693811075	6.00E-65	252	319795	Deinococcus geothermalis DSM 11300	Bacteria;Deinococcus-Thermus;Deinococci;Deinococcales;Deinococcaceae;Deinococcus	oligopeptide ABC transporter, periplasmic oligo-peptide binding protein, putative [Thermotoga maritima MSB8]	extracellular solute-binding protein, family 5 [Deinococcus geothermalis DSM 11300] >gi|66781392|gb|EAL82361.1| extracellular solute-binding protein, family 5 [Deinococcus geothermalis DSM 11300]
gi|4980971|gb|AAD35547.1|AE001724_5	440	439	1	gi|77996857|gb|ABB15756.1|	gi|77996857|gb|ABB15756.1|	0.544226429	55	311	298	0.958199357	2.00E-89	332	246194	Carboxydothermus hydrogenoformans Z-2901	Bacteria;Firmicutes;Clostridia;Clostridiales;Peptococcaceae;Carboxydothermus	conserved hypothetical protein [Thermotoga maritima MSB8]	ribosomal large subunit pseudouridine synthase, RluA family [Carboxydothermus hydrogenoformans Z-2901] >gi|78044742|ref|YP_360337.1| ribosomal large subunit pseudouridine synthase, RluA family [Carboxydothermus hydrogenoformans Z-2901]
gi|4980972|gb|AAD35548.1|AE001724_6	311	310	1	gi|67917454|ref|ZP_00511069.1|	gi|67917454|ref|ZP_00511069.1|	0.550257807	48	282	243	0.861702128	4.00E-61	237	203119	Clostridium thermocellum ATCC 27405	Bacteria;Firmicutes;Clostridia;Clostridiales;Clostridiaceae;Clostridium	chemotactic methyltransferase [Thermotoga maritima MSB8]	Protein-glutamate O-methyltransferase [Clostridium thermocellum ATCC 27405] >gi|67848594|gb|EAM44290.1| Protein-glutamate O-methyltransferase [Clostridium thermocellum ATCC 27405]
gi|4980974|gb|AAD35550.1|AE001724_8	410	408	1	gi|78193218|gb|ABB30985.1|	gi|78193218|gb|ABB30985.1|	0.384194406	51	254	249	0.980314961	1.00E-71	272	269799	Geobacter metallireducens GS-15	Bacteria;Proteobacteria;Deltaproteobacteria;Desulfuromonadales;Geobacteraceae;Geobacter	conserved hypothetical protein [Thermotoga maritima MSB8]	protein of unknown function DUF28 [Geobacter metallireducens GS-15] >gi|78221963|ref|YP_383710.1| hypothetical protein Gmet_0743 [Geobacter metallireducens GS-15]
gi|4980975|gb|AAD35551.1|AE001724_9	29	28	1	gi|48855445|ref|ZP_00309604.1|	gi|48855445|ref|ZP_00309604.1|	0.351440083	27	445	329	0.739325843	7.00E-33	144	985	Cytophaga hutchinsonii	Bacteria;Bacteroidetes;Sphingobacteria;Sphingobacteriales;Flexibacteraceae;Cytophaga	regulatory protein, putative [Thermotoga maritima MSB8]	COG2208: Serine phosphatase RsbU, regulator of sigma subunit [Cytophaga hutchinsonii]
gi|4980976|gb|AAD35552.1|AE001724_10	500	497	2	gi|77996843|gb|ABB15742.1|	gi|18144301|dbj|BAB80348.1|	0.550257807	47	122	119	0.975409836	3.00E-23	109	195102	Clostridium perfringens str. 13	Bacteria;Firmicutes;Clostridia;Clostridiales;Clostridiaceae;Clostridium	response regulator [Thermotoga maritima MSB8]	two-component response regulator [Clostridium perfringens str. 13] >gi|18309624|ref|NP_561558.1| two-component response regulator [Clostridium perfringens str. 13]
gi|4980977|gb|AAD35553.1|AE001724_11	4	3	1	gi|78195637|gb|ABB33404.1|	gi|78195637|gb|ABB33404.1|	0.384194406	32	197	122	0.61928934	1.00E-08	62	269799	Geobacter metallireducens GS-15	Bacteria;Proteobacteria;Deltaproteobacteria;Desulfuromonadales;Geobacteraceae;Geobacter	hypothetical protein TM_0469 [Thermotoga maritima MSB8]	Radical SAM [Geobacter metallireducens GS-15] >gi|78224382|ref|YP_386129.1| Radical SAM [Geobacter metallireducens GS-15]
gi|4980978|gb|AAD35554.1|AE001724_12	10	9	2	gi|48869841|ref|ZP_00322580.1|	gi|58254099|gb|AAV42336.1|	0.466967015	26	315	257	0.815873016	9.00E-15	84	272621	Lactobacillus acidophilus NCFM	Bacteria;Firmicutes;Bacilli;Lactobacillales;Lactobacillaceae;Lactobacillus	conserved hypothetical protein [Thermotoga maritima MSB8]	hypothetical protein LBA0446 [Lactobacillus acidophilus NCFM] >gi|58336782|ref|YP_193367.1| hypothetical protein LBA0446 [Lactobacillus acidophilus NCFM]
gi|4980979|gb|AAD35555.1|AE001724_13	177	176	1	gi|20516548|gb|AAM24750.1|	gi|20516548|gb|AAM24750.1|	0.553551161	36	186	141	0.758064516	1.00E-18	95	273068	Thermoanaerobacter tengcongensis MB4	Bacteria;Firmicutes;Clostridia;Thermoanaerobacteriales;Thermoanaerobacteriaceae;Thermoanaerobacter	lipoprotein signal peptidase [Thermotoga maritima MSB8]	Lipoprotein signal peptidase [Thermoanaerobacter tengcongensis MB4] >gi|33112380|sp|Q8R9R0|LSPA_THETN Lipoprotein signal peptidase (Prolipoprotein signal peptidase) (Signal peptidase II) (SPase II) >gi|20807975|ref|NP_623146.1| Lipoprotein signal peptidase [Thermoanaerobacter tengcongensis MB4]
gi|4980982|gb|AAD35557.1|AE001725_2	139	138	1	gi|77994788|gb|ABB13687.1|	gi|77994788|gb|ABB13687.1|	0.544226429	56	188	187	0.994680851	4.00E-56	220	246194	Carboxydothermus hydrogenoformans Z-2901	Bacteria;Firmicutes;Clostridia;Clostridiales;Peptococcaceae;Carboxydothermus	amidotransferase, putative [Thermotoga maritima MSB8]	glutamine amidotransferase, SNO family [Carboxydothermus hydrogenoformans Z-2901] >gi|78042673|ref|YP_361484.1| glutamine amidotransferase, SNO family [Carboxydothermus hydrogenoformans Z-2901]
gi|4980983|gb|AAD35558.1|AE001725_3	164	163	1	gi|83588883|ref|YP_428892.1|	gi|83588883|ref|YP_428892.1|	0.544173124	66	293	289	0.986348123	4.00E-102	374	264732	Moorella thermoacetica ATCC 39073	Bacteria;Firmicutes;Clostridia;Thermoanaerobacteriales;Thermoanaerobacteriaceae;Moorella	conserved hypothetical protein [Thermotoga maritima MSB8]	Vitamin B6 biosynthesis protein [Moorella thermoacetica ATCC 39073] >gi|83571797|gb|ABC18349.1| Vitamin B6 biosynthesis protein [Moorella thermoacetica ATCC 39073]
gi|4980985|gb|AAD35560.1|AE001725_5	110	109	1	gi|11499734|ref|NP_070976.1|	gi|11499734|ref|NP_070976.1|	0.093781804	43	214	177	0.827102804	2.00E-33	144	224325	Archaeoglobus fulgidus DSM 4304	Archaea;Euryarchaeota;Archaeoglobi;Archaeoglobales;Archaeoglobaceae;Archaeoglobus	pyrazinamidase/nicotinamidase-related protein [Thermotoga maritima MSB8]	isochorismatase (entB) [Archaeoglobus fulgidus DSM 4304] >gi|2648379|gb|AAB89104.1| isochorismatase (entB) [Archaeoglobus fulgidus DSM 4304]
gi|4980987|gb|AAD35562.1|AE001725_7	27	24	1	gi|66803542|ref|XP_635612.1|	gi|66803542|ref|XP_635612.1|	0.005561892	22	400	321	0.8025	7.00E-13	78	352472	Dictyostelium discoideum AX4	Eukaryota;Dictyosteliida;Dictyostelium	outer membrane protein alpha [Thermotoga maritima MSB8]	hypothetical protein DDB0188916 [Dictyostelium discoideum] >gi|60463949|gb|EAL62112.1| hypothetical protein DDB0188916 [Dictyostelium discoideum]
gi|4980989|gb|AAD35564.1|AE001725_9	391	390	1	gi|2983281|gb|AAC06874.1|	gi|2983281|gb|AAC06874.1|	0.387717855	60	916	922	1.006550218	0	1101	224324	Aquifex aeolicus VF5	Bacteria;Aquificae;Aquificales;Aquificaceae;Aquifex	excinuclease ABC, subunit A [Thermotoga maritima MSB8]	repair excision nuclease subunit A [Aquifex aeolicus VF5] >gi|3915212|sp|O66911|UVRA_AQUAE UvrABC system protein A (UvrA protein) (Excinuclease ABC subunit A) >gi|15606094|ref|NP_213471.1| repair excision nuclease subunit A [Aquifex aeolicus VF5]
gi|4980990|gb|AAD35565.1|AE001725_10	2	1	1	gi|11497877|ref|NP_069099.1|	gi|11497877|ref|NP_069099.1|	0.093781804	26	382	367	0.960732984	2.00E-29	132	224325	Archaeoglobus fulgidus DSM 4304	Archaea;Euryarchaeota;Archaeoglobi;Archaeoglobales;Archaeoglobaceae;Archaeoglobus	conserved hypothetical protein [Thermotoga maritima MSB8]	hypothetical protein AF0261 [Archaeoglobus fulgidus DSM 4304] >gi|2650379|gb|AAB90973.1| predicted coding region AF_0261 [Archaeoglobus fulgidus DSM 4304]
gi|4980991|gb|AAD35566.1|AE001725_11	303	302	1	gi|77995940|gb|ABB14839.1|	gi|77995940|gb|ABB14839.1|	0.544226429	57	401	401	1	1.00E-129	466	246194	Carboxydothermus hydrogenoformans Z-2901	Bacteria;Firmicutes;Clostridia;Clostridiales;Peptococcaceae;Carboxydothermus	tyrosyl-tRNA synthetase [Thermotoga maritima MSB8]	tyrosyl-tRNA synthetase [Carboxydothermus hydrogenoformans Z-2901] >gi|78043825|ref|YP_360390.1| tyrosyl-tRNA synthetase [Carboxydothermus hydrogenoformans Z-2901]
gi|4980993|gb|AAD35567.1|AE001726_1	13	12	1	gi|71545066|ref|ZP_00666031.1|	gi|71545066|ref|ZP_00666031.1|	0.38296019	30	1415	889	0.628268551	2.00E-105	387	335543	Syntrophobacter fumaroxidans MPOB	Bacteria;Proteobacteria;Deltaproteobacteria;Syntrophobacterales;Syntrophobacteraceae;Syntrophobacter	(R)-2-hydroxyglutaryl-CoA dehydratase activator-related protein [Thermotoga maritima MSB8]	CoA enzyme activase [Syntrophobacter fumaroxidans MPOB] >gi|71489081|gb|EAO21499.1| CoA enzyme activase [Syntrophobacter fumaroxidans MPOB]
gi|4980994|gb|AAD35568.1|AE001726_2	480	478	3	gi|47564658|ref|ZP_00235702.1|	gi|47564658|ref|ZP_00235702.1|	0.480639472	43	235	231	0.982978723	3.00E-47	191	269801	Bacillus cereus G9241	Bacteria;Firmicutes;Bacilli;Bacillales;Bacillaceae;Bacillus	ABC transporter, ATP-binding protein [Thermotoga maritima MSB8]	ABC transporter, ATP-binding protein [Bacillus cereus G9241] >gi|47558031|gb|EAL16355.1| ABC transporter, ATP-binding protein [Bacillus cereus G9241]
gi|4980995|gb|AAD35569.1|AE001726_3	54	53	1	gi|15024338|gb|AAK79368.1|	gi|15024338|gb|AAK79368.1|	0.550257807	56	316	298	0.943037975	1.00E-94	349	272562	Clostridium acetobutylicum ATCC 824	Bacteria;Firmicutes;Clostridia;Clostridiales;Clostridiaceae;Clostridium	pyrimidine precursor biosynthesis enzyme, putative [Thermotoga maritima MSB8]	ABC transporter, periplasmic binding component [Clostridium acetobutylicum ATCC 824] >gi|15894679|ref|NP_348028.1| ABC transporter, periplasmic binding component [Clostridium acetobutylicum ATCC 824]
gi|4980996|gb|AAD35570.1|AE001726_4	133	132	1	gi|15024337|gb|AAK79367.1|	gi|15024337|gb|AAK79367.1|	0.550257807	33	250	232	0.928	8.00E-39	163	272562	Clostridium acetobutylicum ATCC 824	Bacteria;Firmicutes;Clostridia;Clostridiales;Clostridiaceae;Clostridium	ABC transporter, permease protein, cysTW family [Thermotoga maritima MSB8]	ABC transporter, permease component [Clostridium acetobutylicum ATCC 824] >gi|15894678|ref|NP_348027.1| ABC transporter, permease component [Clostridium acetobutylicum ATCC 824]
gi|4980997|gb|AAD35571.1|AE001726_5	13	11	1	gi|18145165|dbj|BAB81209.1|	gi|18145165|dbj|BAB81209.1|	0.550257807	46	94	95	1.010638298	2.00E-18	93	195102	Clostridium perfringens str. 13	Bacteria;Firmicutes;Clostridia;Clostridiales;Clostridiaceae;Clostridium	conserved hypothetical protein [Thermotoga maritima MSB8]	conserved hypothetical protein [Clostridium perfringens str. 13] >gi|18310485|ref|NP_562419.1| hypothetical protein CPE1503 [Clostridium perfringens str. 13] >gi|3025318|sp|Q46213|Y1503_CLOPE Hypothetical UPF0045 protein CPE1503 >gi|498839|gb|AAA58947.1| ORF2
gi|4980998|gb|AAD35572.1|AE001726_6	198	196	1	gi|57159952|dbj|BAD85882.1|	gi|57159952|dbj|BAD85882.1|	0.115502278	55	104	99	0.951923077	7.00E-26	118	69014	Thermococcus kodakarensis KOD1	Archaea;Euryarchaeota;Thermococci;Thermococcales;Thermococcaceae;Thermococcus	conserved hypothetical protein [Thermotoga maritima MSB8]	hypothetical protein, conserved, containing DUF59 domain [Thermococcus kodakarensis KOD1] >gi|57641628|ref|YP_184106.1| hypothetical protein TK1693 [Thermococcus kodakarensis KOD1]
gi|4980999|gb|AAD35573.1|AE001726_7	186	183	3	gi|4155582|gb|AAD06575.1|	gi|76795967|ref|ZP_00778337.1|	0.553551161	36	282	257	0.911347518	3.00E-31	138	340099	Thermoanaerobacter ethanolicus ATCC 33223	Bacteria;Firmicutes;Clostridia;Thermoanaerobacteriales;Thermoanaerobacteriaceae;Thermoanaerobacter	hemK protein [Thermotoga maritima MSB8]	Modification methylase HemK [Thermoanaerobacter ethanolicus ATCC 33223] >gi|76588735|gb|EAO65137.1| Modification methylase HemK [Thermoanaerobacter ethanolicus ATCC 33223]
gi|4981001|gb|AAD35575.1|AE001726_9	262	261	1	gi|68209945|ref|ZP_00561812.1|	gi|68209945|ref|ZP_00561812.1|	0.090632314	51	246	228	0.926829268	5.00E-61	236	259564	Methanococcoides burtonii DSM 6242	Archaea;Euryarchaeota;Methanomicrobia;Methanosarcinales;Methanosarcinaceae;Methanococcoides	regulatory protein, SIR2 family [Thermotoga maritima MSB8]	Silent information regulator protein Sir2 [Methanococcoides burtonii DSM 6242] >gi|68186688|gb|EAN01404.1| Silent information regulator protein Sir2 [Methanococcoides burtonii DSM 6242]
gi|4981003|gb|AAD35577.1|AE001726_11	413	412	1	gi|67916134|ref|ZP_00509855.1|	gi|67916134|ref|ZP_00509855.1|	0.550257807	56	328	324	0.987804878	6.00E-99	363	203119	Clostridium thermocellum ATCC 27405	Bacteria;Firmicutes;Clostridia;Clostridiales;Clostridiaceae;Clostridium	tryptophanyl-tRNA synthetase [Thermotoga maritima MSB8]	Tryptophanyl-tRNA synthetase, class Ib [Clostridium thermocellum ATCC 27405] >gi|67849936|gb|EAM45526.1| Tryptophanyl-tRNA synthetase, class Ib [Clostridium thermocellum ATCC 27405]
gi|4981005|gb|AAD35579.1|AE001726_13	25	24	1	gi|68205828|ref|ZP_00558026.1|	gi|68205828|ref|ZP_00558026.1|	0.540825069	35	167	145	0.868263473	5.00E-16	86	272564	Desulfitobacterium hafniense DCB-2	Bacteria;Firmicutes;Clostridia;Clostridiales;Peptococcaceae;Desulfitobacterium	conserved hypothetical protein [Thermotoga maritima MSB8]	Conserved hypothetical protein 281 [Desulfitobacterium hafniense DCB-2] >gi|68170318|gb|EAM98206.1| Conserved hypothetical protein 281 [Desulfitobacterium hafniense DCB-2]
gi|4981006|gb|AAD35580.1|AE001726_14	3	2	1	gi|68177881|ref|ZP_00551020.1|	gi|68177881|ref|ZP_00551020.1|	0.382136326	43	418	307	0.734449761	8.00E-58	227	281689	Desulfuromonas acetoxidans DSM 684	Bacteria;Proteobacteria;Deltaproteobacteria;Desulfuromonadales;Desulfuromonadaceae;Desulfuromonas	phoH-related protein [Thermotoga maritima MSB8]	IMP dehydrogenase/GMP reductase:PhoH-like protein [Desulfuromonas acetoxidans DSM 684] >gi|67982038|gb|EAM71453.1| IMP dehydrogenase/GMP reductase:PhoH-like protein [Desulfuromonas acetoxidans DSM 684]
gi|4981007|gb|AAD35581.1|AE001726_15	365	363	1	gi|46202557|ref|ZP_00053013.2|	gi|46202557|ref|ZP_00053013.2|	0.373763204	44	189	167	0.883597884	2.00E-27	124	272627	Magnetospirillum magnetotacticum MS-1	Bacteria;Proteobacteria;Alphaproteobacteria;Rhodospirillales;Rhodospirillaceae;Magnetospirillum	DNA polymerase III, epsilon subunit, putative [Thermotoga maritima MSB8]	COG5002: Signal transduction histidine kinase [Magnetospirillum magnetotacticum MS-1]
gi|4981008|gb|AAD35582.1|AE001726_16	22	21	1	gi|67916748|ref|ZP_00510444.1|	gi|67916748|ref|ZP_00510444.1|	0.550257807	47	284	278	0.978873239	2.00E-65	252	203119	Clostridium thermocellum ATCC 27405	Bacteria;Firmicutes;Clostridia;Clostridiales;Clostridiaceae;Clostridium	conserved hypothetical protein [Thermotoga maritima MSB8]	Protein of unknown function DUF125 [Clostridium thermocellum ATCC 27405] >gi|67849277|gb|EAM44892.1| Protein of unknown function DUF125 [Clostridium thermocellum ATCC 27405]
gi|4981009|gb|AAD35583.1|AE001726_17	500	495	1	gi|82500757|ref|ZP_00886156.1|	gi|82500757|ref|ZP_00886156.1|	0.543700465	60	333	315	0.945945946	1.00E-102	376	351627	Caldicellulosiruptor saccharolyticus DSM 8903	Bacteria;Firmicutes;Clostridia;Clostridiales;Syntrophomonadaceae;Caldicellulosiruptor	oligopeptide ABC transporter, ATP-binding protein [Thermotoga maritima MSB8]	Oligopeptide/dipeptide ABC transporter, ATP-binding protein, C-terminal [Caldicellulosiruptor saccharolyticus DSM 8903] >gi|82401240|gb|EAP42062.1| Oligopeptide/dipeptide ABC transporter, ATP-binding protein, C-terminal [Caldicellulosiruptor saccharolyticus DSM 8903]
gi|4981011|gb|AAD35585.1|AE001726_19	255	250	1	gi|51857650|dbj|BAD41808.1|	gi|51857650|dbj|BAD41808.1|	0.470846147	62	384	237	0.6171875	2.00E-82	309	292459	Symbiobacterium thermophilum IAM 14863	Bacteria;Actinobacteria;Symbiobacterium	oligopeptide ABC transporter, ATP-binding protein [Thermotoga maritima MSB8]	oligopeptide ABC transporter ATP-binding protein [Symbiobacterium thermophilum IAM 14863] >gi|51893961|ref|YP_076652.1| oligopeptide ABC transporter ATP-binding protein [Symbiobacterium thermophilum IAM 14863]
gi|4981012|gb|AAD35586.1|AE001726_20	500	495	1	gi|55771854|dbj|BAD70295.1|	gi|55771854|dbj|BAD70295.1|	0.361461258	64	327	320	0.978593272	3.00E-114	414	300852	Thermus thermophilus HB8	Bacteria;Deinococcus-Thermus;Deinococci;Thermales;Thermaceae;Thermus	oligopeptide ABC transporter, ATP-binding protein [Thermotoga maritima MSB8]	peptide ABC transporter, ATP-binding protein [Thermus thermophilus HB8] >gi|55980441|ref|YP_143738.1| peptide ABC transporter, ATP-binding protein [Thermus thermophilus HB8]
gi|4981013|gb|AAD35587.1|AE001726_21	500	498	1	gi|5103941|dbj|BAA79257.1|	gi|5103941|dbj|BAA79257.1|	0.06291784	45	313	234	0.747603834	2.00E-56	222	272557	Aeropyrum pernix K1	Archaea;Crenarchaeota;Thermoprotei;Desulfurococcales;Desulfurococcaceae;Aeropyrum	oligopeptide ABC transporter, permease protein [Thermotoga maritima MSB8]	308aa long hypothetical oligopeptide transport system permease protein oppC [Aeropyrum pernix K1] >gi|14600615|ref|NP_147132.1| oligopeptide transport system permease protein oppC [Aeropyrum pernix K1]
gi|4981014|gb|AAD35588.1|AE001726_22	175	173	1	gi|66798286|ref|ZP_00397041.1|	gi|66798286|ref|ZP_00397041.1|	0.357350154	42	345	325	0.942028986	5.00E-73	277	319795	Deinococcus geothermalis DSM 11300	Bacteria;Deinococcus-Thermus;Deinococci;Deinococcales;Deinococcaceae;Deinococcus	oligopeptide ABC transporter, permease protein [Thermotoga maritima MSB8]	Binding-protein-dependent transport systems inner membrane component [Deinococcus geothermalis DSM 11300] >gi|66781393|gb|EAL82362.1| Binding-protein-dependent transport systems inner membrane component [Deinococcus geothermalis DSM 11300]
gi|4981017|gb|AAD35590.1|AE001727_2	468	466	2	gi|29347240|ref|NP_810743.1|	gi|29347240|ref|NP_810743.1|	0.375796021	59	92	69	0.75	3.00E-16	86	226186	Bacteroides thetaiotaomicron VPI-5482	Bacteria;Bacteroidetes;Bacteroidales;Bacteroidaceae;Bacteroides	groES protein [Thermotoga maritima MSB8]	co-chaperonin GroES [Bacteroides thetaiotaomicron VPI-5482] >gi|29339139|gb|AAO76937.1| 10 kDa chaperonin (groES) [Bacteroides thetaiotaomicron VPI-5482]
gi|4981018|gb|AAD35591.1|AE001727_3	500	498	1	gi|20515566|gb|AAM23851.1|	gi|20515566|gb|AAM23851.1|	0.553551161	63	538	529	0.983271375	0	661	273068	Thermoanaerobacter tengcongensis MB4	Bacteria;Firmicutes;Clostridia;Thermoanaerobacteriales;Thermoanaerobacteriaceae;Thermoanaerobacter	groEL protein [Thermotoga maritima MSB8]	Chaperonin GroEL (HSP60 family) [Thermoanaerobacter tengcongensis MB4] >gi|25452851|sp|Q8R5T7|CH60_THETN 60 kDa chaperonin (Protein Cpn60) (groEL protein) >gi|20807076|ref|NP_622247.1| Chaperonin GroEL (HSP60 family) [Thermoanaerobacter tengcongensis MB4]
gi|4981020|gb|AAD35593.1|AE001727_5	227	226	1	gi|39574973|emb|CAE78814.1|	gi|39574973|emb|CAE78814.1|	0.380085199	45	599	404	0.674457429	7.00E-88	328	264462	Bdellovibrio bacteriovorus HD100	Bacteria;Proteobacteria;Deltaproteobacteria;Bdellovibrionales;Bdellovibrionaceae;Bdellovibrio	conserved hypothetical protein [Thermotoga maritima MSB8]	ATPase, AAA family [Bdellovibrio bacteriovorus HD100] >gi|42522441|ref|NP_967821.1| ATPase, AAA family [Bdellovibrio bacteriovorus HD100]
gi|4981021|gb|AAD35594.1|AE001727_6	359	358	1	gi|82500386|ref|ZP_00885802.1|	gi|82500386|ref|ZP_00885802.1|	0.543700465	46	309	305	0.987055016	3.00E-73	278	351627	Caldicellulosiruptor saccharolyticus DSM 8903	Bacteria;Firmicutes;Clostridia;Clostridiales;Syntrophomonadaceae;Caldicellulosiruptor	UDP-glucose 4-epimerase, putative [Thermotoga maritima MSB8]	UDP-glucose 4-epimerase (GalE) [Caldicellulosiruptor saccharolyticus DSM 8903] >gi|82401596|gb|EAP42401.1| UDP-glucose 4-epimerase (GalE) [Caldicellulosiruptor saccharolyticus DSM 8903]
gi|4981022|gb|AAD35595.1|AE001727_7	59	58	1	gi|21228675|ref|NP_634597.1|	gi|21228675|ref|NP_634597.1|	0.090875268	34	172	136	0.790697674	1.00E-16	88	192952	Methanosarcina mazei Go1	Archaea;Euryarchaeota;Methanomicrobia;Methanosarcinales;Methanosarcinaceae;Methanosarcina	iron-dependent transcriptional repressor, putative [Thermotoga maritima MSB8]	hypothetical protein MM2573 [Methanosarcina mazei Go1] >gi|20907178|gb|AAM32269.1| hypothetical protein MM_2573 [Methanosarcina mazei Go1]
gi|4981023|gb|AAD35596.1|AE001727_8	241	239	3	gi|21464612|emb|CAD29336.1|	gi|21464612|emb|CAD29336.1|	0.361461258	59	192	164	0.854166667	2.00E-47	191	262724	Thermus thermophilus HB27	Bacteria;Deinococcus-Thermus;Deinococci;Thermales;Thermaceae;Thermus	conserved hypothetical protein [Thermotoga maritima MSB8]	uracil-DNA glycosylase [Thermus thermophilus] >gi|46198674|ref|YP_004341.1| uracil-DNA glycosylase [Thermus thermophilus HB27] >gi|46196297|gb|AAS80714.1| uracil-DNA glycosylase [Thermus thermophilus HB27]
gi|4981024|gb|AAD35597.1|AE001727_9	2	1	1	gi|85687087|ref|ZP_01033586.1|	gi|85687087|ref|ZP_01033586.1|	0.550257807	25	144	142	0.986111111	1.00E-06	54	367459	Clostridium difficile QCD-32g58	Bacteria;Firmicutes;Clostridia;Clostridiales;Clostridiaceae;Clostridium	hypothetical protein TM_0512 [Thermotoga maritima MSB8]	COG2882: Flagellar biosynthesis chaperone [Clostridium difficile QCD-32g58]
gi|4981025|gb|AAD35598.1|AE001727_10	285	284	1	gi|20516469|gb|AAM24677.1|	gi|20516469|gb|AAM24677.1|	0.553551161	49	501	509	1.015968064	4.00E-135	484	273068	Thermoanaerobacter tengcongensis MB4	Bacteria;Firmicutes;Clostridia;Thermoanaerobacteriales;Thermoanaerobacteriaceae;Thermoanaerobacter	comM protein [Thermotoga maritima MSB8]	predicted ATPase with chaperone activity [Thermoanaerobacter tengcongensis MB4] >gi|20807902|ref|NP_623073.1| predicted ATPase with chaperone activity [Thermoanaerobacter tengcongensis MB4]
gi|4981026|gb|AAD35599.1|AE001727_11	231	230	1	gi|20517322|gb|AAM25460.1|	gi|20517322|gb|AAM25460.1|	0.553551161	51	577	573	0.993067591	9.00E-172	606	273068	Thermoanaerobacter tengcongensis MB4	Bacteria;Firmicutes;Clostridia;Thermoanaerobacteriales;Thermoanaerobacteriaceae;Thermoanaerobacter	prolyl-tRNA synthetase [Thermotoga maritima MSB8]	Prolyl-tRNA synthetase [Thermoanaerobacter tengcongensis MB4] >gi|20808685|ref|NP_623856.1| prolyl-tRNA synthetase [Thermoanaerobacter tengcongensis MB4]
gi|4981028|gb|AAD35600.1|AE001728_1	132	131	1	gi|67916877|ref|ZP_00510566.1|	gi|67916877|ref|ZP_00510566.1|	0.550257807	47	303	307	1.01320132	7.00E-76	287	203119	Clostridium thermocellum ATCC 27405	Bacteria;Firmicutes;Clostridia;Clostridiales;Clostridiaceae;Clostridium	conserved hypothetical protein [Thermotoga maritima MSB8]	Conserved hypothetical protein 1212 [Clostridium thermocellum ATCC 27405] >gi|67849184|gb|EAM44806.1| Conserved hypothetical protein 1212 [Clostridium thermocellum ATCC 27405]
gi|4981029|gb|AAD35601.1|AE001728_2	2	1	1	gi|76166686|gb|EAO60810.1|	gi|76166686|gb|EAO60810.1|	0.374301594	27	305	199	0.652459016	4.00E-11	71	324602	Chloroflexus aurantiacus J-10-fl	Bacteria;Chloroflexi;Chloroflexales;Chloroflexaceae;Chloroflexus	clostripain-related protein [Thermotoga maritima MSB8]	Forkhead-associated [Chloroflexus aurantiacus J-10-fl] >gi|76258157|ref|ZP_00765813.1| Forkhead-associated [Chloroflexus aurantiacus J-10-fl]
gi|4981031|gb|AAD35603.1|AE001728_4	7	6	1	gi|67939539|ref|ZP_00532037.1|	gi|67939539|ref|ZP_00532037.1|	0.350278455	66	64	57	0.890625	1.00E-18	94	331678	Chlorobium phaeobacteroides BS1	Bacteria;Chlorobi;Chlorobia;Chlorobiales;Chlorobiaceae;Chlorobium	hypothetical protein TM_0518 [Thermotoga maritima MSB8]	conserved hypothetical protein [Chlorobium phaeobacteroides BS1] >gi|67914251|gb|EAM63601.1| conserved hypothetical protein [Chlorobium phaeobacteroides BS1]
gi|4981033|gb|AAD35605.1|AE001728_6	404	403	1	gi|77995285|gb|ABB14184.1|	gi|77995285|gb|ABB14184.1|	0.544226429	41	358	358	1	2.00E-71	272	246194	Carboxydothermus hydrogenoformans Z-2901	Bacteria;Firmicutes;Clostridia;Clostridiales;Peptococcaceae;Carboxydothermus	tRNA (5-methylaminomethyl-2-thiouridylate)-methyltransferase [Thermotoga maritima MSB8]	tRNA (5-methylaminomethyl-2-thiouridylate)-methyltransferase [Carboxydothermus hydrogenoformans Z-2901] >gi|78043170|ref|YP_361010.1| tRNA (5-methylaminomethyl-2-thiouridylate)-methyltransferase [Carboxydothermus hydrogenoformans Z-2901]
gi|4981034|gb|AAD35606.1|AE001728_7	258	256	1	gi|78701960|ref|ZP_00866405.1|	gi|78701960|ref|ZP_00866405.1|	0.403865048	62	176	175	0.994318182	3.00E-58	226	187272	Alkalilimnicola ehrlichei MLHE-1	Bacteria;Proteobacteria;Gammaproteobacteria;Chromatiales;Ectothiorhodospiraceae	heat shock protein HslV [Thermotoga maritima MSB8]	ATP-dependent protease HslV [Alkalilimnicola ehrlichei MLHE-1] >gi|78520538|gb|EAP33800.1| ATP-dependent protease HslV [Alkalilimnicola ehrlichei MLHE-1]
gi|4981035|gb|AAD35607.1|AE001728_8	87	86	1	gi|20516460|gb|AAM24669.1|	gi|20516460|gb|AAM24669.1|	0.553551161	51	463	464	1.002159827	4.00E-127	458	273068	Thermoanaerobacter tengcongensis MB4	Bacteria;Firmicutes;Clostridia;Thermoanaerobacteriales;Thermoanaerobacteriaceae;Thermoanaerobacter	heat shock protein HslU [Thermotoga maritima MSB8]	ATP-dependent protease, ATPase subunit [Thermoanaerobacter tengcongensis MB4] >gi|22653791|sp|Q8R9Y3|HSLU_THETN ATP-dependent hsl protease ATP-binding subunit hslU >gi|20807894|ref|NP_623065.1| ATP-dependent protease ATP-binding subunit [Thermoanaerobacter tengcongensis MB4]
gi|4981037|gb|AAD35609.1|AE001728_10	22	21	2	gi|49333139|gb|AAT63785.1|	gi|49333139|gb|AAT63785.1|	0.480639472	34	254	253	0.996062992	2.00E-34	149	281309	Bacillus thuringiensis serovar konkukian str. 97-27	Bacteria;Firmicutes;Bacilli;Bacillales;Bacillaceae;Bacillus	conserved hypothetical protein [Thermotoga maritima MSB8]	probable protein-L-isoD(D-D) O-methyltransferase [Bacillus thuringiensis serovar konkukian str. 97-27] >gi|49481583|ref|YP_036320.1| probable protein-L-isoD(D-D) O-methyltransferase [Bacillus thuringiensis serovar konkukian str. 97-27]
gi|4981038|gb|AAD35610.1|AE001728_11	331	330	1	gi|77684059|ref|ZP_00799498.1|	gi|77684059|ref|ZP_00799498.1|	0.545641675	44	305	287	0.940983607	1.00E-67	259	293826	Alkaliphilus metalliredigenes QYMF	Bacteria;Firmicutes;Clostridia;Clostridiales;Clostridiaceae;Alkaliphilus	tRNA delta-2-isopentenylpyrophosphate transferase [Thermotoga maritima MSB8]	tRNA isopentenyltransferase [Alkaliphilus metalliredigenes QYMF] >gi|77640182|gb|EAO82531.1| tRNA isopentenyltransferase [Alkaliphilus metalliredigenes QYMF]
gi|4981039|gb|AAD35611.1|AE001728_12	181	180	1	gi|77684060|ref|ZP_00799499.1|	gi|77684060|ref|ZP_00799499.1|	0.545641675	47	92	80	0.869565217	1.00E-16	87	293826	Alkaliphilus metalliredigenes QYMF	Bacteria;Firmicutes;Clostridia;Clostridiales;Clostridiaceae;Alkaliphilus	host factor I [Thermotoga maritima MSB8]	Small nuclear ribonucleoprotein (Sm protein) [Alkaliphilus metalliredigenes QYMF] >gi|77640183|gb|EAO82532.1| Small nuclear ribonucleoprotein (Sm protein) [Alkaliphilus metalliredigenes QYMF]
gi|4981040|gb|AAD35612.1|AE001728_13	354	353	1	gi|76796841|ref|ZP_00779192.1|	gi|76796841|ref|ZP_00779192.1|	0.553551161	49	406	389	0.958128079	1.00E-96	356	340099	Thermoanaerobacter ethanolicus ATCC 33223	Bacteria;Firmicutes;Clostridia;Thermoanaerobacteriales;Thermoanaerobacteriaceae;Thermoanaerobacter	conserved hypothetical protein [Thermotoga maritima MSB8]	Small GTP-binding protein domain [Thermoanaerobacter ethanolicus ATCC 33223] >gi|76587798|gb|EAO64219.1| Small GTP-binding protein domain [Thermoanaerobacter ethanolicus ATCC 33223]
gi|4981041|gb|AAD35613.1|AE001728_14	487	486	1	gi|39982003|gb|AAR33465.1|	gi|39982003|gb|AAR33465.1|	0.384194406	41	313	306	0.977635783	1.00E-65	253	243231	Geobacter sulfurreducens PCA	Bacteria;Proteobacteria;Deltaproteobacteria;Desulfuromonadales;Geobacteraceae;Geobacter	methionyl-tRNA formyltransferase [Thermotoga maritima MSB8]	methionyl-tRNA formyltransferase [Geobacter sulfurreducens PCA] >gi|39995241|ref|NP_951192.1| methionyl-tRNA formyltransferase [Geobacter sulfurreducens PCA] >gi|73919395|sp|Q74GW4|FMT_GEOSL Methionyl-tRNA formyltransferase
gi|4981043|gb|AAD35615.1|AE001728_16	240	234	1	gi|20515603|gb|AAM23885.1|	gi|20515603|gb|AAM23885.1|	0.553551161	57	389	238	0.611825193	4.00E-76	288	273068	Thermoanaerobacter tengcongensis MB4	Bacteria;Firmicutes;Clostridia;Thermoanaerobacteriales;Thermoanaerobacteriaceae;Thermoanaerobacter	oligopeptide ABC transporter, ATP-binding protein [Thermotoga maritima MSB8]	ABC-type dipeptide/oligopeptide/nickel transport system, ATPase component [Thermoanaerobacter tengcongensis MB4] >gi|20807110|ref|NP_622281.1| ABC-type dipeptide/oligopeptide/nickel transport system, ATPase component [Thermoanaerobacter tengcongensis MB4]
gi|4981044|gb|AAD35616.1|AE001728_17	19	18	1	gi|2983834|gb|AAC07389.1|	gi|2983834|gb|AAC07389.1|	0.387717855	42	579	531	0.917098446	3.00E-102	376	224324	Aquifex aeolicus VF5	Bacteria;Aquificae;Aquificales;Aquificaceae;Aquifex	oligopeptide ABC transporter, periplasmic oligopeptide-binding protein [Thermotoga maritima MSB8]	transporter (extracellular solute binding protein family 5) [Aquifex aeolicus VF5] >gi|15606614|ref|NP_213994.1| transporter (extracellular solute binding protein family 5) [Aquifex aeolicus VF5]
gi|4981045|gb|AAD35617.1|AE001728_18	344	341	1	gi|23125354|ref|ZP_00107291.1|	gi|23125354|ref|ZP_00107291.1|	0.377199917	45	321	320	0.996884735	3.00E-82	308	63737	Nostoc punctiforme PCC 73102	Bacteria;Cyanobacteria;Nostocales;Nostocaceae;Nostoc	oligopeptide ABC transporter, permease protein [Thermotoga maritima MSB8]	COG0601: ABC-type dipeptide/oligopeptide/nickel transport systems, permease components [Nostoc punctiforme PCC 73102]
gi|4981047|gb|AAD35619.1|AE001728_20	16	15	1	gi|82499237|ref|ZP_00884686.1|	gi|82499237|ref|ZP_00884686.1|	0.543700465	28	193	183	0.948186528	5.00E-14	80	351627	Caldicellulosiruptor saccharolyticus DSM 8903	Bacteria;Firmicutes;Clostridia;Clostridiales;Syntrophomonadaceae;Caldicellulosiruptor	RNA polymerase sigma-H factor, putative [Thermotoga maritima MSB8]	stage 0 sporulation protein H, RNA polymerase sigma factor [Caldicellulosiruptor saccharolyticus DSM 8903] >gi|82402777|gb|EAP43549.1| stage 0 sporulation protein H, RNA polymerase sigma factor [Caldicellulosiruptor saccharolyticus DSM 8903]
gi|4981052|gb|AAD35623.1|AE001729_3	220	218	1	gi|57160268|dbj|BAD86198.1|	gi|57160268|dbj|BAD86198.1|	0.115502278	52	284	284	1	2.00E-84	315	69014	Thermococcus kodakarensis KOD1	Archaea;Euryarchaeota;Thermococci;Thermococcales;Thermococcaceae;Thermococcus	cation efflux system protein [Thermotoga maritima MSB8]	cobalt/zinc/cadmium cation efflux pump protein [Thermococcus kodakarensis KOD1] >gi|57641944|ref|YP_184422.1| cobalt/zinc/cadmium cation efflux pump protein [Thermococcus kodakarensis KOD1]
gi|4981053|gb|AAD35624.1|AE001729_4	161	160	1	gi|82499770|ref|ZP_00885207.1|	gi|82499770|ref|ZP_00885207.1|	0.543700465	60	422	421	0.997630332	4.00E-141	504	351627	Caldicellulosiruptor saccharolyticus DSM 8903	Bacteria;Firmicutes;Clostridia;Clostridiales;Syntrophomonadaceae;Caldicellulosiruptor	tryptophan synthase, beta subunit [Thermotoga maritima MSB8]	Tryptophan synthase, beta chain-like [Caldicellulosiruptor saccharolyticus DSM 8903] >gi|82402203|gb|EAP42987.1| Tryptophan synthase, beta chain-like [Caldicellulosiruptor saccharolyticus DSM 8903]
gi|4981054|gb|AAD35625.1|AE001729_5	169	168	1	gi|77995018|gb|ABB13917.1|	gi|77995018|gb|ABB13917.1|	0.544226429	44	272	227	0.834558824	9.00E-47	190	246194	Carboxydothermus hydrogenoformans Z-2901	Bacteria;Firmicutes;Clostridia;Clostridiales;Peptococcaceae;Carboxydothermus	fumarate hydratase, N-terminal subunit [Thermotoga maritima MSB8]	fumarate hydratase, alpha subunit [Carboxydothermus hydrogenoformans Z-2901] >gi|78042903|ref|YP_360207.1| fumarate hydratase [Carboxydothermus hydrogenoformans Z-2901]
gi|4981055|gb|AAD35626.1|AE001729_6	244	243	1	gi|77995191|gb|ABB14090.1|	gi|77995191|gb|ABB14090.1|	0.544226429	49	164	162	0.987804878	4.00E-39	163	246194	Carboxydothermus hydrogenoformans Z-2901	Bacteria;Firmicutes;Clostridia;Clostridiales;Peptococcaceae;Carboxydothermus	fumarate hydratase, C-terminal subunit [Thermotoga maritima MSB8]	fumarate hydratase, beta subunit [Carboxydothermus hydrogenoformans Z-2901] >gi|78043076|ref|YP_358934.1| fumarate hydratase [Carboxydothermus hydrogenoformans Z-2901]
gi|4981056|gb|AAD35627.1|AE001729_7	379	377	1	gi|20517336|gb|AAM25473.1|	gi|20517336|gb|AAM25473.1|	0.553551161	52	376	375	0.997340426	2.00E-96	355	273068	Thermoanaerobacter tengcongensis MB4	Bacteria;Firmicutes;Clostridia;Thermoanaerobacteriales;Thermoanaerobacteriaceae;Thermoanaerobacter	malate oxidoreductase [Thermotoga maritima MSB8]	Malic enzyme [Thermoanaerobacter tengcongensis MB4] >gi|20808698|ref|NP_623869.1| Malic enzyme [Thermoanaerobacter tengcongensis MB4]
gi|4981057|gb|AAD35628.1|AE001729_8	5	4	1	gi|5458063|emb|CAB49553.1|	gi|5458063|emb|CAB49553.1|	0.117737457	29	412	400	0.970873786	2.00E-45	186	272844	Pyrococcus abyssi GE5	Archaea;Euryarchaeota;Thermococci;Thermococcales;Thermococcaceae;Pyrococcus	conserved hypothetical protein [Thermotoga maritima MSB8]	natB-like ABC-type transport protein, Na+ efflux pump membrane component [Pyrococcus abyssi GE5] >gi|14520847|ref|NP_126322.1| hypothetical protein PAB0435 [Pyrococcus abyssi GE5]
gi|4981058|gb|AAD35629.1|AE001729_9	500	497	1	gi|5458062|emb|CAB49552.1|	gi|5458062|emb|CAB49552.1|	0.117737457	58	244	237	0.971311475	1.00E-74	282	272844	Pyrococcus abyssi GE5	Archaea;Euryarchaeota;Thermococci;Thermococcales;Thermococcaceae;Pyrococcus	ABC transporter, ATP-binding protein [Thermotoga maritima MSB8]	natA-like ABC-type transport protein, ATPase component [Pyrococcus abyssi GE5] >gi|14520846|ref|NP_126321.1| atp-binding transport protein [Pyrococcus abyssi GE5]
gi|4981059|gb|AAD35630.1|AE001729_10	237	236	1	gi|2983721|gb|AAC07283.1|	gi|2983721|gb|AAC07283.1|	0.387717855	39	281	261	0.928825623	4.00E-40	168	224324	Aquifex aeolicus VF5	Bacteria;Aquificae;Aquificales;Aquificaceae;Aquifex	homoserine kinase, putative [Thermotoga maritima MSB8]	homoserine kinase [Aquifex aeolicus VF5] >gi|6225592|sp|O67332|KHSE_AQUAE Homoserine kinase (HSK) (HK) >gi|15606516|ref|NP_213896.1| homoserine kinase [Aquifex aeolicus VF5]
gi|4981060|gb|AAD35631.1|AE001729_11	152	151	1	gi|83590153|ref|YP_430162.1|	gi|83590153|ref|YP_430162.1|	0.544173124	64	348	343	0.985632184	6.00E-121	436	264732	Moorella thermoacetica ATCC 39073	Bacteria;Firmicutes;Clostridia;Thermoanaerobacteriales;Thermoanaerobacteriaceae;Moorella	threonine synthase [Thermotoga maritima MSB8]	threonine synthase [Moorella thermoacetica ATCC 39073] >gi|83573067|gb|ABC19619.1| threonine synthase [Moorella thermoacetica ATCC 39073]
gi|4981063|gb|AAD35633.1|AE001730_1	339	338	1	gi|39983897|gb|AAR35287.1|	gi|39983897|gb|AAR35287.1|	0.384194406	52	584	566	0.969178082	1.00E-174	616	243231	Geobacter sulfurreducens PCA	Bacteria;Proteobacteria;Deltaproteobacteria;Desulfuromonadales;Geobacteraceae;Geobacter	acetolactate synthase, large subunit [Thermotoga maritima MSB8]	acetolactate synthase, large subunit, biosynthetic type [Geobacter sulfurreducens PCA] >gi|39997009|ref|NP_952960.1| acetolactate synthase, large subunit, biosynthetic type [Geobacter sulfurreducens PCA]
gi|4981064|gb|AAD35634.1|AE001730_2	287	286	1	gi|11499308|ref|NP_070547.1|	gi|11499308|ref|NP_070547.1|	0.093781804	52	171	161	0.941520468	3.00E-38	160	224325	Archaeoglobus fulgidus DSM 4304	Archaea;Euryarchaeota;Archaeoglobi;Archaeoglobales;Archaeoglobaceae;Archaeoglobus	acetolactate synthase, small subunit [Thermotoga maritima MSB8]	acetolactate synthase III small subunit [Archaeoglobus fulgidus DSM 4304] >gi|2648836|gb|AAB89532.1| acetolactate synthase, small subunit (ilvN) [Archaeoglobus fulgidus DSM 4304] >gi|7436729|pir||F69464 acetolactate synthase, small subunit (ilvN) homolog - Archaeoglobus fulgidus >gi|6225558|sp|O28555|ILVH_ARCFU Probable acetolactate synthase small subunit (AHAS) (Acetohydroxy-acid synthase small …
gi|4981065|gb|AAD35635.1|AE001730_3	390	389	1	gi|76795609|ref|ZP_00777981.1|	gi|76795609|ref|ZP_00777981.1|	0.553551161	75	336	330	0.982142857	1.00E-144	515	340099	Thermoanaerobacter ethanolicus ATCC 33223	Bacteria;Firmicutes;Clostridia;Thermoanaerobacteriales;Thermoanaerobacteriaceae;Thermoanaerobacter	ketol-acid reductoisomerase [Thermotoga maritima MSB8]	Acetohydroxy acid isomeroreductase [Thermoanaerobacter ethanolicus ATCC 33223] >gi|76588923|gb|EAO65323.1| Acetohydroxy acid isomeroreductase [Thermoanaerobacter ethanolicus ATCC 33223]
gi|4981066|gb|AAD35636.1|AE001730_4	268	267	1	gi|85860821|ref|YP_463023.1|	gi|85860821|ref|YP_463023.1|	0.383989231	60	554	552	0.996389892	0	697	56780	Syntrophus aciditrophicus SB	Bacteria;Proteobacteria;Deltaproteobacteria;Syntrophobacterales;Syntrophaceae;Syntrophus	dihydroxy-acid dehydratase [Thermotoga maritima MSB8]	dihydroxy-acid dehydratase [Syntrophus aciditrophicus SB] >gi|85723912|gb|ABC78855.1| dihydroxy-acid dehydratase [Syntrophus aciditrophicus SB]
gi|4981067|gb|AAD35637.1|AE001730_5	249	247	1	gi|50875549|emb|CAG35389.1|	gi|50875549|emb|CAG35389.1|	0.379913903	54	538	537	0.998141264	8.00E-159	563	177439	Desulfotalea psychrophila LSv54	Bacteria;Proteobacteria;Deltaproteobacteria;Desulfobacterales;Desulfobulbaceae;Desulfotalea	2-isopropylmalate synthase, putative [Thermotoga maritima MSB8]	probable 2-isopropylmalate synthase [Desulfotalea psychrophila LSv54] >gi|51244512|ref|YP_064396.1| 2-isopropylmalate synthase [Desulfotalea psychrophila LSv54]
gi|4981068|gb|AAD35638.1|AE001730_6	308	307	1	gi|83591076|ref|YP_431085.1|	gi|83591076|ref|YP_431085.1|	0.544173124	56	513	503	0.980506823	2.00E-154	549	264732	Moorella thermoacetica ATCC 39073	Bacteria;Firmicutes;Clostridia;Thermoanaerobacteriales;Thermoanaerobacteriaceae;Moorella	2-isopropylmalate synthase [Thermotoga maritima MSB8]	2-isopropylmalate synthase [Moorella thermoacetica ATCC 39073] >gi|83573990|gb|ABC20542.1| 2-isopropylmalate synthase [Moorella thermoacetica ATCC 39073]
gi|4981069|gb|AAD35639.1|AE001730_7	122	120	1	gi|83591075|ref|YP_431084.1|	gi|83591075|ref|YP_431084.1|	0.544173124	60	417	419	1.004796163	6.00E-140	500	264732	Moorella thermoacetica ATCC 39073	Bacteria;Firmicutes;Clostridia;Thermoanaerobacteriales;Thermoanaerobacteriaceae;Moorella	3-isopropylmalate dehydratase, large subunit [Thermotoga maritima MSB8]	3-isopropylmalate dehydratase, large subunit [Moorella thermoacetica ATCC 39073] >gi|83573989|gb|ABC20541.1| 3-isopropylmalate dehydratase, large subunit [Moorella thermoacetica ATCC 39073]
gi|4981070|gb|AAD35640.1|AE001730_8	270	268	2	gi|82499155|ref|ZP_00884605.1|	gi|76795612|ref|ZP_00777984.1|	0.553551161	64	166	152	0.915662651	1.00E-50	201	340099	Thermoanaerobacter ethanolicus ATCC 33223	Bacteria;Firmicutes;Clostridia;Thermoanaerobacteriales;Thermoanaerobacteriaceae;Thermoanaerobacter	3-isopropylmalate dehydratase, small subunit [Thermotoga maritima MSB8]	3-isopropylmalate dehydratase, small subunit:3-isopropylmalate dehydratase, small subunit, archaeal like [Thermoanaerobacter ethanolicus ATCC 33223] >gi|76588926|gb|EAO65326.1| 3-isopropylmalate dehydratase, small subunit:3-isopropylmalate dehydratase, small subunit, archaeal like [Thermoanaerobacter ethanolicus ATCC 33223]
gi|4981071|gb|AAD35641.1|AE001730_9	344	342	1	gi|39984915|gb|AAR36271.1|	gi|39984915|gb|AAR36271.1|	0.384194406	55	354	357	1.008474576	6.00E-104	380	243231	Geobacter sulfurreducens PCA	Bacteria;Proteobacteria;Deltaproteobacteria;Desulfuromonadales;Geobacteraceae;Geobacter	3-isopropylmalate dehydrogenase [Thermotoga maritima MSB8]	3-isopropylmalate dehydrogenase [Geobacter sulfurreducens PCA] >gi|39997970|ref|NP_953921.1| 3-isopropylmalate dehydrogenase [Geobacter sulfurreducens PCA] >gi|81701315|sp|Q748X2|LEU3_GEOSL 3-isopropylmalate dehydrogenase (Beta-IPM dehydrogenase) (IMDH) (3-IPM-DH)
gi|4981072|gb|AAD35642.1|AE001730_10	225	224	1	gi|68177767|ref|ZP_00550909.1|	gi|68177767|ref|ZP_00550909.1|	0.382136326	55	1099	1109	1.009099181	0	1135	281689	Desulfuromonas acetoxidans DSM 684	Bacteria;Proteobacteria;Deltaproteobacteria;Desulfuromonadales;Desulfuromonadaceae;Desulfuromonas	carbamoyl-phosphate synthase, large subunit [Thermotoga maritima MSB8]	Carbamoyl-phosphate synthase, large subunit, glutamine-dependent [Desulfuromonas acetoxidans DSM 684] >gi|67982160|gb|EAM71572.1| Carbamoyl-phosphate synthase, large subunit, glutamine-dependent [Desulfuromonas acetoxidans DSM 684]
gi|4981073|gb|AAD35643.1|AE001730_11	143	142	1	gi|11498872|ref|NP_070101.1|	gi|11498872|ref|NP_070101.1|	0.093781804	53	392	314	0.801020408	7.00E-87	324	224325	Archaeoglobus fulgidus DSM 4304	Archaea;Euryarchaeota;Archaeoglobi;Archaeoglobales;Archaeoglobaceae;Archaeoglobus	carbamoyl-phosphate synthetase, small subunit [Thermotoga maritima MSB8]	carbamoyl-phosphate synthase small subunit [Archaeoglobus fulgidus DSM 4304] >gi|2649306|gb|AAB89971.1| carbamoyl-phosphate synthase, small (or glutamine) subunit (carA) [Archaeoglobus fulgidus DSM 4304] >gi|21759013|sp|O28995|CARA_ARCFU Carbamoyl-phosphate synthase small chain (Carbamoyl-phosphate synthetase glutamine chain)
gi|4981075|gb|AAD35644.1|AE001731_1	9	7	1	gi|2983671|gb|AAC07237.1|	gi|2983671|gb|AAC07237.1|	0.387717855	58	243	227	0.934156379	1.00E-76	289	224324	Aquifex aeolicus VF5	Bacteria;Aquificae;Aquificales;Aquificaceae;Aquifex	conserved hypothetical protein [Thermotoga maritima MSB8]	putative protein [Aquifex aeolicus VF5] >gi|15606461|ref|NP_213841.1| hypothetical protein aq_1230 [Aquifex aeolicus VF5]
gi|4981076|gb|AAD35645.1|AE001731_2	10	9	2	gi|19916879|gb|AAM06259.1|	gi|19916879|gb|AAM06259.1|	0.090875268	78	182	183	1.005494505	2.00E-77	290	188937	Methanosarcina acetivorans C2A	Archaea;Euryarchaeota;Methanomicrobia;Methanosarcinales;Methanosarcinaceae;Methanosarcina	conserved hypothetical protein [Thermotoga maritima MSB8]	conserved hypothetical protein [Methanosarcina acetivorans str. C2A] >gi|20091704|ref|NP_617779.1| hypothetical protein MA2882 [Methanosarcina acetivorans C2A]
gi|4981077|gb|AAD35646.1|AE001731_3	154	151	1	gi|78193659|gb|ABB31426.1|	gi|78193659|gb|ABB31426.1|	0.384194406	53	351	347	0.988603989	2.00E-100	369	269799	Geobacter metallireducens GS-15	Bacteria;Proteobacteria;Deltaproteobacteria;Desulfuromonadales;Geobacteraceae;Geobacter	divalent cation transport-related protein [Thermotoga maritima MSB8]	Magnesium and cobalt transport protein CorA [Geobacter metallireducens GS-15] >gi|78222404|ref|YP_384151.1| Magnesium and cobalt transport protein CorA [Geobacter metallireducens GS-15]
gi|4981079|gb|AAD35648.1|AE001731_5	7	5	1	gi|82501449|ref|ZP_00886774.1|	gi|82501449|ref|ZP_00886774.1|	0.543700465	23	459	412	0.897603486	3.00E-31	139	351627	Caldicellulosiruptor saccharolyticus DSM 8903	Bacteria;Firmicutes;Clostridia;Clostridiales;Syntrophomonadaceae;Caldicellulosiruptor	conserved hypothetical protein [Thermotoga maritima MSB8]	hypothetical protein CsacDRAFT_2350 [Caldicellulosiruptor saccharolyticus DSM 8903] >gi|82400553|gb|EAP41449.1| hypothetical protein CsacDRAFT_2350 [Caldicellulosiruptor saccharolyticus DSM 8903]
gi|4981080|gb|AAD35649.1|AE001731_6	7	6	1	gi|82500205|ref|ZP_00885629.1|	gi|82500205|ref|ZP_00885629.1|	0.543700465	37	159	145	0.911949686	5.00E-19	96	351627	Caldicellulosiruptor saccharolyticus DSM 8903	Bacteria;Firmicutes;Clostridia;Clostridiales;Syntrophomonadaceae;Caldicellulosiruptor	conserved hypothetical protein [Thermotoga maritima MSB8]	conserved hypothetical protein [Caldicellulosiruptor saccharolyticus DSM 8903] >gi|82401785|gb|EAP42582.1| conserved hypothetical protein [Caldicellulosiruptor saccharolyticus DSM 8903]
gi|4981083|gb|AAD35652.1|AE001731_9	132	131	1	gi|82500380|ref|ZP_00885797.1|	gi|82500380|ref|ZP_00885797.1|	0.543700465	34	137	135	0.98540146	5.00E-15	82	351627	Caldicellulosiruptor saccharolyticus DSM 8903	Bacteria;Firmicutes;Clostridia;Clostridiales;Syntrophomonadaceae;Caldicellulosiruptor	conserved hypothetical protein [Thermotoga maritima MSB8]	Protein of unknown function UPF0074 [Caldicellulosiruptor saccharolyticus DSM 8903] >gi|82401629|gb|EAP42433.1| Protein of unknown function UPF0074 [Caldicellulosiruptor saccharolyticus DSM 8903]
gi|4981085|gb|AAD35654.1|AE001731_11	3	2	1	gi|15023514|gb|AAK78618.1|	gi|15023514|gb|AAK78618.1|	0.550257807	28	218	194	0.889908257	3.00E-15	84	272562	Clostridium acetobutylicum ATCC 824	Bacteria;Firmicutes;Clostridia;Clostridiales;Clostridiaceae;Clostridium	conserved hypothetical protein [Thermotoga maritima MSB8]	Uncharacterized conserved protein [Clostridium acetobutylicum ATCC 824] >gi|15893929|ref|NP_347278.1| hypothetical protein CAC0641 [Clostridium acetobutylicum ATCC 824]
gi|4981086|gb|AAD35655.1|AE001731_12	497	495	1	gi|82500996|ref|ZP_00886378.1|	gi|82500996|ref|ZP_00886378.1|	0.543700465	50	294	294	1	1.00E-71	272	351627	Caldicellulosiruptor saccharolyticus DSM 8903	Bacteria;Firmicutes;Clostridia;Clostridiales;Syntrophomonadaceae;Caldicellulosiruptor	cell division protein FtsY [Thermotoga maritima MSB8]	Cell division transporter substrate-binding protein FtsY [Caldicellulosiruptor saccharolyticus DSM 8903] >gi|82401002|gb|EAP41841.1| Cell division transporter substrate-binding protein FtsY [Caldicellulosiruptor saccharolyticus DSM 8903]
gi|4981088|gb|AAD35656.1|AE001732_1	435	434	1	gi|71838932|ref|ZP_00678687.1|	gi|71838932|ref|ZP_00678687.1|	0.38326827	39	459	458	0.997821351	7.00E-76	287	338966	Pelobacter propionicus DSM 2379	Bacteria;Proteobacteria;Deltaproteobacteria;Desulfuromonadales;Pelobacteraceae;Pelobacter	heat shock serine protease, periplasmic [Thermotoga maritima MSB8]	Peptidase S1, chymotrypsin:PDZ/DHR/GLGF domain [Pelobacter propionicus DSM 2379] >gi|71740519|gb|EAO35682.1| Peptidase S1, chymotrypsin:PDZ/DHR/GLGF domain [Pelobacter propionicus DSM 2379]
gi|4981089|gb|AAD35657.1|AE001732_2	304	303	1	gi|20515656|gb|AAM23933.1|	gi|20515656|gb|AAM23933.1|	0.553551161	48	383	380	0.992167102	6.00E-100	367	273068	Thermoanaerobacter tengcongensis MB4	Bacteria;Firmicutes;Clostridia;Thermoanaerobacteriales;Thermoanaerobacteriaceae;Thermoanaerobacter	lipopolysaccharide biosynthesis protein, putative [Thermotoga maritima MSB8]	predicted pyridoxal phosphate-dependent enzyme apparently involved in regulation of cell wall biogenesis [Thermoanaerobacter tengcongensis MB4] >gi|20807158|ref|NP_622329.1| predicted pyridoxal phosphate-dependent enzyme apparently involved in regulation of cell wall biogenesis [Thermoanaerobacter tengcongensis MB4]
gi|4981090|gb|AAD35658.1|AE001732_3	3	2	2	gi|55771866|dbj|BAD70307.1|	gi|55771866|dbj|BAD70307.1|	0.361461258	29	503	368	0.731610338	3.00E-25	119	300852	Thermus thermophilus HB8	Bacteria;Deinococcus-Thermus;Deinococci;Thermales;Thermaceae;Thermus	acyltransferase, putative [Thermotoga maritima MSB8]	apolipoprotein N-acyltransferase [Thermus thermophilus HB8] >gi|55980453|ref|YP_143750.1| apolipoprotein N-acyltransferase [Thermus thermophilus HB8]
gi|4981091|gb|AAD35659.1|AE001732_4	297	295	1	gi|2983418|gb|AAC07001.1|	gi|2983418|gb|AAC07001.1|	0.387717855	49	335	339	1.011940299	1.00E-85	319	224324	Aquifex aeolicus VF5	Bacteria;Aquificae;Aquificales;Aquificaceae;Aquifex	S-adenosylmethionine tRNA ribosyltransferase [Thermotoga maritima MSB8]	queuosine biosynthesis protein [Aquifex aeolicus VF5] >gi|3914538|sp|O67043|QUEA_AQUAE S-adenosylmethionine:tRNA ribosyltransferase-isomerase (Queuosine biosynthesis protein queA) >gi|15606227|ref|NP_213605.1| queuosine biosynthesis protein [Aquifex aeolicus VF5]
gi|4981092|gb|AAD35660.1|AE001732_5	250	249	1	gi|82501051|ref|ZP_00886429.1|	gi|82501051|ref|ZP_00886429.1|	0.543700465	49	168	136	0.80952381	5.00E-31	136	351627	Caldicellulosiruptor saccharolyticus DSM 8903	Bacteria;Firmicutes;Clostridia;Clostridiales;Syntrophomonadaceae;Caldicellulosiruptor	crossover junction endodeoxyribonuclease [Thermotoga maritima MSB8]	Crossover junction endodeoxyribonuclease RuvC [Caldicellulosiruptor saccharolyticus DSM 8903] >gi|82400955|gb|EAP41798.1| Crossover junction endodeoxyribonuclease RuvC [Caldicellulosiruptor saccharolyticus DSM 8903]
gi|4981093|gb|AAD35661.1|AE001732_6	85	84	1	gi|20516408|gb|AAM24620.1|	gi|20516408|gb|AAM24620.1|	0.553551161	47	1367	1263	0.923920995	0	1150	273068	Thermoanaerobacter tengcongensis MB4	Bacteria;Firmicutes;Clostridia;Thermoanaerobacteriales;Thermoanaerobacteriaceae;Thermoanaerobacter	DNA polymerase III, alpha subunit [Thermotoga maritima MSB8]	DNA polymerase III alpha subunit, the Gram-positive type [Thermoanaerobacter tengcongensis MB4] >gi|24418364|sp|Q8RA32|DPO3_THETN DNA polymerase III polC-type (PolIII) >gi|20807845|ref|NP_623016.1| DNA polymerase III subunit alpha [Thermoanaerobacter tengcongensis MB4]
gi|4981094|gb|AAD35662.1|AE001732_7	89	88	1	gi|56381261|dbj|BAD77169.1|	gi|56381261|dbj|BAD77169.1|	0.479035973	38	179	175	0.977653631	4.00E-29	130	235909	Geobacillus kaustophilus HTA426	Bacteria;Firmicutes;Bacilli;Bacillales;Bacillaceae;Geobacillus	conserved hypothetical protein [Thermotoga maritima MSB8]	hypothetical conserved protein [Geobacillus kaustophilus HTA426] >gi|56421419|ref|YP_148737.1| hypothetical protein GK2884 [Geobacillus kaustophilus HTA426]
gi|4981095|gb|AAD35663.1|AE001732_8	466	465	1	gi|2982885|gb|AAC06504.1|	gi|2982885|gb|AAC06504.1|	0.387717855	40	255	260	1.019607843	8.00E-39	163	224324	Aquifex aeolicus VF5	Bacteria;Aquificae;Aquificales;Aquificaceae;Aquifex	pyrroline-5-carboxylate reductase [Thermotoga maritima MSB8]	pyrroline carboxylate reductase [Aquifex aeolicus VF5] >gi|6225883|sp|O66553|PROC_AQUAE Pyrroline-5-carboxylate reductase (P5CR) (P5C reductase) >gi|15605736|ref|NP_213113.1| pyrroline carboxylate reductase [Aquifex aeolicus VF5]
gi|4981097|gb|AAD35664.1|AE001733_1	19	18	1	gi|77685499|ref|ZP_00800896.1|	gi|77685499|ref|ZP_00800896.1|	0.545641675	34	414	272	0.657004831	1.00E-37	160	293826	Alkaliphilus metalliredigenes QYMF	Bacteria;Firmicutes;Clostridia;Clostridiales;Clostridiaceae;Alkaliphilus	conserved hypothetical protein [Thermotoga maritima MSB8]	PP-loop [Alkaliphilus metalliredigenes QYMF] >gi|77638694|gb|EAO81085.1| PP-loop [Alkaliphilus metalliredigenes QYMF]
gi|4981098|gb|AAD35665.1|AE001733_2	500	499	1	gi|51858022|dbj|BAD42180.1|	gi|51858022|dbj|BAD42180.1|	0.470846147	55	610	536	0.878688525	2.00E-164	582	292459	Symbiobacterium thermophilum IAM 14863	Bacteria;Actinobacteria;Symbiobacterium	cell division protein FtsH [Thermotoga maritima MSB8]	cell division protein [Symbiobacterium thermophilum IAM 14863] >gi|51894333|ref|YP_077024.1| cell division protein [Symbiobacterium thermophilum IAM 14863]
gi|4981100|gb|AAD35667.1|AE001733_4	9	8	1	gi|19888033|gb|AAM02595.1|	gi|19888033|gb|AAM02595.1|	0.088516069	28	486	438	0.901234568	8.00E-38	161	190192	Methanopyrus kandleri AV19	Archaea;Euryarchaeota;Methanopyri;Methanopyrales;Methanopyraceae;Methanopyrus	conserved hypothetical protein [Thermotoga maritima MSB8]	Fe-S oxidoreductase [Methanopyrus kandleri AV19] >gi|20094818|ref|NP_614665.1| Fe-S oxidoreductase [Methanopyrus kandleri AV19]
gi|4981101|gb|AAD35668.1|AE001733_5	260	259	1	gi|82500284|ref|ZP_00885705.1|	gi|82500284|ref|ZP_00885705.1|	0.543700465	60	434	427	0.983870968	2.00E-141	505	351627	Caldicellulosiruptor saccharolyticus DSM 8903	Bacteria;Firmicutes;Clostridia;Clostridiales;Syntrophomonadaceae;Caldicellulosiruptor	lipopolysaccharide biosynthesis protein [Thermotoga maritima MSB8]	UDP-N-acetyl-D-mannosaminuronate dehydrogenase [Caldicellulosiruptor saccharolyticus DSM 8903] >gi|82401716|gb|EAP42516.1| UDP-N-acetyl-D-mannosaminuronate dehydrogenase [Caldicellulosiruptor saccharolyticus DSM 8903]
gi|4981102|gb|AAD35669.1|AE001733_6	134	133	2	gi|82740507|ref|ZP_00903246.1|	gi|82740507|ref|ZP_00903246.1|	0.377139089	38	235	184	0.782978723	8.00E-32	139	351745	Shewanella sp. W3-18-1	Bacteria;Proteobacteria;Gammaproteobacteria;Alteromonadales;Shewanellaceae;Shewanella	conserved hypothetical protein [Thermotoga maritima MSB8]	rhomboid family protein [Shewanella sp. W3-18-1] >gi|82722111|gb|EAP56938.1| rhomboid family protein [Shewanella sp. W3-18-1]
gi|4981103|gb|AAD35670.1|AE001733_7	211	210	1	gi|20515641|gb|AAM23920.1|	gi|20515641|gb|AAM23920.1|	0.553551161	53	360	364	1.011111111	4.00E-102	374	273068	Thermoanaerobacter tengcongensis MB4	Bacteria;Firmicutes;Clostridia;Thermoanaerobacteriales;Thermoanaerobacteriaceae;Thermoanaerobacter	lipopolysaccharide biosynthesis protein BplA [Thermotoga maritima MSB8]	predicted dehydrogenases and related proteins [Thermoanaerobacter tengcongensis MB4] >gi|20807145|ref|NP_622316.1| predicted dehydrogenase and related proteins [Thermoanaerobacter tengcongensis MB4]
gi|4981104|gb|AAD35671.1|AE001733_8	55	53	1	gi|44920990|emb|CAF30226.1|	gi|44920990|emb|CAF30226.1|	0.090234854	38	301	249	0.827242525	5.00E-45	184	267377	Methanococcus maripaludis S2	Archaea;Euryarchaeota;Methanococci;Methanococcales;Methanococcaceae;Methanococcus	conserved hypothetical protein [Thermotoga maritima MSB8]	conserved hypothetical protein [Methanococcus maripaludis S2] >gi|45358233|ref|NP_987790.1| hypothetical protein MMP0670 [Methanococcus maripaludis S2]
gi|4981105|gb|AAD35672.1|AE001733_9	20	18	1	gi|52548464|gb|AAU82313.1|	gi|52548464|gb|AAU82313.1|	0	no data	567	no data	no data	10	no data	no data	uncultured archaeon	no data	conserved hypothetical protein [Thermotoga maritima MSB8]	no data
gi|4981106|gb|AAD35673.1|AE001733_10	352	348	1	gi|82499412|ref|ZP_00884858.1|	gi|82499412|ref|ZP_00884858.1|	0.543700465	58	336	332	0.988095238	8.00E-105	383	351627	Caldicellulosiruptor saccharolyticus DSM 8903	Bacteria;Firmicutes;Clostridia;Clostridiales;Syntrophomonadaceae;Caldicellulosiruptor	rod shape-determining protein MreB [Thermotoga maritima MSB8]	Cell shape determining protein MreB/Mrl [Caldicellulosiruptor saccharolyticus DSM 8903] >gi|82402640|gb|EAP43415.1| Cell shape determining protein MreB/Mrl [Caldicellulosiruptor saccharolyticus DSM 8903]
gi|4981109|gb|AAD35675.1|AE001734_2	229	228	1	gi|85858470|ref|YP_460672.1|	gi|85858470|ref|YP_460672.1|	0.383989231	35	557	510	0.91561939	6.00E-78	295	56780	Syntrophus aciditrophicus SB	Bacteria;Proteobacteria;Deltaproteobacteria;Syntrophobacterales;Syntrophaceae;Syntrophus	penicillin-binding protein 2 [Thermotoga maritima MSB8]	cell elongation specific D,D-transpeptidase [Syntrophus aciditrophicus SB] >gi|85721561|gb|ABC76504.1| cell elongation specific D,D-transpeptidase [Syntrophus aciditrophicus SB]
gi|4981110|gb|AAD35676.1|AE001734_3	500	499	1	gi|11498288|ref|NP_069514.1|	gi|11498288|ref|NP_069514.1|	0.093781804	63	242	239	0.987603306	1.00E-75	285	224325	Archaeoglobus fulgidus DSM 4304	Archaea;Euryarchaeota;Archaeoglobi;Archaeoglobales;Archaeoglobaceae;Archaeoglobus	amino acid ABC transporter, ATP-binding protein [Thermotoga maritima MSB8]	glutamine ABC transporter, ATP-binding protein (glnQ) [Archaeoglobus fulgidus DSM 4304] >gi|2649950|gb|AAB90561.1| glutamine ABC transporter, ATP-binding protein (glnQ) [Archaeoglobus fulgidus DSM 4304]
gi|4981111|gb|AAD35677.1|AE001734_4	499	498	2	gi|11497848|ref|NP_069070.1|	gi|23125053|ref|ZP_00107004.1|	0.377199917	51	216	211	0.976851852	4.00E-53	210	63737	Nostoc punctiforme PCC 73102	Bacteria;Cyanobacteria;Nostocales;Nostocaceae;Nostoc	amino acid ABC transporter, permease protein [Thermotoga maritima MSB8]	COG0834: ABC-type amino acid transport/signal transduction systems, periplasmic component/domain [Nostoc punctiforme PCC 73102]
gi|4981112|gb|AAD35678.1|AE001734_5	500	499	1	gi|76797499|ref|ZP_00779808.1|	gi|76797499|ref|ZP_00779808.1|	0.553551161	47	246	231	0.93902439	7.00E-50	200	340099	Thermoanaerobacter ethanolicus ATCC 33223	Bacteria;Firmicutes;Clostridia;Thermoanaerobacteriales;Thermoanaerobacteriaceae;Thermoanaerobacter	amino acid ABC transporter, periplasmic amino acid-binding protein [Thermotoga maritima MSB8]	extracellular solute-binding protein, family 3 [Thermoanaerobacter ethanolicus ATCC 33223] >gi|76587129|gb|EAO63592.1| extracellular solute-binding protein, family 3 [Thermoanaerobacter ethanolicus ATCC 33223]
gi|4981113|gb|AAD35679.1|AE001734_6	296	295	1	gi|2833499|sp|Q57772|Y326_METJA	gi|2833499|sp|Q57772|Y326_METJA	0.091469702	49	461	368	0.798264642	8.00E-93	344	2190	Methanocaldococcus jannaschii	Archaea;Euryarchaeota;Methanococci;Methanococcales;Methanocaldococcaceae;Methanocaldococcus	conserved hypothetical protein [Thermotoga maritima MSB8]	Hypothetical protein MJ0326 >gi|1591045|gb|AAB98314.1| conserved hypothetical protein [Methanocaldococcus jannaschii DSM 2661] >gi|15668500|ref|NP_247298.1| hypothetical protein MJ0326 [Methanocaldococcus jannaschii DSM 2661]
gi|4981114|gb|AAD35680.1|AE001734_7	31	28	1	gi|77684618|ref|ZP_00800043.1|	gi|77684618|ref|ZP_00800043.1|	0.545641675	28	419	399	0.952267303	2.00E-46	190	293826	Alkaliphilus metalliredigenes QYMF	Bacteria;Firmicutes;Clostridia;Clostridiales;Clostridiaceae;Alkaliphilus	sugar ABC transporter, periplasmic sugar-binding protein, putative [Thermotoga maritima MSB8]	extracellular solute-binding protein, family 1 [Alkaliphilus metalliredigenes QYMF] >gi|77639569|gb|EAO81932.1| extracellular solute-binding protein, family 1 [Alkaliphilus metalliredigenes QYMF]
gi|4981115|gb|AAD35681.1|AE001734_8	15	14	1	gi|76258785|ref|ZP_00766438.1|	gi|76258785|ref|ZP_00766438.1|	0.374301594	39	420	260	0.619047619	1.00E-38	164	324602	Chloroflexus aurantiacus J-10-fl	Bacteria;Chloroflexi;Chloroflexales;Chloroflexaceae;Chloroflexus	sugar ABC transporter, permease protein [Thermotoga maritima MSB8]	Binding-protein-dependent transport systems inner membrane component [Chloroflexus aurantiacus J-10-fl] >gi|76166167|gb|EAO60294.1| Binding-protein-dependent transport systems inner membrane component [Chloroflexus aurantiacus J-10-fl]
gi|4981117|gb|AAD35683.1|AE001734_10	474	468	1	gi|62513894|ref|ZP_00385417.1|	gi|62513894|ref|ZP_00385417.1|	0.466967015	53	277	218	0.78700361	5.00E-66	253	321967	Lactobacillus casei ATCC 334	Bacteria;Firmicutes;Bacilli;Lactobacillales;Lactobacillaceae;Lactobacillus	sugar ABC transporter, permease protein [Thermotoga maritima MSB8]	COG0395: ABC-type sugar transport system, permease component [Lactobacillus casei ATCC 334]
gi|4981119|gb|AAD35685.1|AE001734_12	33	32	1	gi|82501153|ref|ZP_00886522.1|	gi|82501153|ref|ZP_00886522.1|	0.543700465	34	447	417	0.932885906	4.00E-45	185	351627	Caldicellulosiruptor saccharolyticus DSM 8903	Bacteria;Firmicutes;Clostridia;Clostridiales;Syntrophomonadaceae;Caldicellulosiruptor	conserved hypothetical protein [Thermotoga maritima MSB8]	uncharacterized FAD-dependent dehydrogenases [Caldicellulosiruptor saccharolyticus DSM 8903] >gi|82400847|gb|EAP41699.1| uncharacterized FAD-dependent dehydrogenases [Caldicellulosiruptor saccharolyticus DSM 8903]
gi|4981121|gb|AAD35687.1|AE001734_14	9	8	1	gi|71544434|ref|ZP_00665465.1|	gi|71544434|ref|ZP_00665465.1|	0.38296019	33	151	148	0.98013245	5.00E-13	75	335543	Syntrophobacter fumaroxidans MPOB	Bacteria;Proteobacteria;Deltaproteobacteria;Syntrophobacterales;Syntrophobacteraceae;Syntrophobacter	iron-dependent transcriptional repressor, putative [Thermotoga maritima MSB8]	Iron dependent repressor [Syntrophobacter fumaroxidans MPOB] >gi|71489533|gb|EAO21945.1| Iron dependent repressor [Syntrophobacter fumaroxidans MPOB]
gi|4981123|gb|AAD35688.1|AE001735_1	67	65	1	gi|77994946|gb|ABB13845.1|	gi|77994946|gb|ABB13845.1|	0.544226429	40	128	87	0.6796875	9.00E-14	77	246194	Carboxydothermus hydrogenoformans Z-2901	Bacteria;Firmicutes;Clostridia;Clostridiales;Peptococcaceae;Carboxydothermus	ribosomal protein S6 [Thermotoga maritima MSB8]	ribosomal protein S6 [Carboxydothermus hydrogenoformans Z-2901] >gi|78042831|ref|YP_358907.1| ribosomal protein S6 [Carboxydothermus hydrogenoformans Z-2901]
gi|4981124|gb|AAD35689.1|AE001735_2	353	351	1	gi|83589002|ref|YP_429011.1|	gi|83589002|ref|YP_429011.1|	0.544173124	51	141	104	0.737588652	1.00E-20	100	264732	Moorella thermoacetica ATCC 39073	Bacteria;Firmicutes;Clostridia;Thermoanaerobacteriales;Thermoanaerobacteriaceae;Moorella	single stranded DNA-binding protein, putative [Thermotoga maritima MSB8]	single-strand binding protein [Moorella thermoacetica ATCC 39073] >gi|83571916|gb|ABC18468.1| single-strand binding protein [Moorella thermoacetica ATCC 39073]
gi|4981125|gb|AAD35690.1|AE001735_3	311	310	2	gi|68208889|ref|ZP_00560972.1|	gi|68208889|ref|ZP_00560972.1|	0.540825069	55	75	58	0.773333333	3.00E-14	79	272564	Desulfitobacterium hafniense DCB-2	Bacteria;Firmicutes;Clostridia;Clostridiales;Peptococcaceae;Desulfitobacterium	ribosomal protein S18 [Thermotoga maritima MSB8]	Ribosomal protein S18 [Desulfitobacterium hafniense DCB-2] >gi|68167221|gb|EAM95224.1| Ribosomal protein S18 [Desulfitobacterium hafniense DCB-2]
gi|4981127|gb|AAD35692.1|AE001735_5	8	7	1	gi|39983192|gb|AAR34586.1|	gi|39983192|gb|AAR34586.1|	0.384194406	39	282	281	0.996453901	8.00E-46	186	243231	Geobacter sulfurreducens PCA	Bacteria;Proteobacteria;Deltaproteobacteria;Desulfuromonadales;Geobacteraceae;Geobacter	hypothetical protein TM_0607 [Thermotoga maritima MSB8]	metallo-beta-lactamase family protein [Geobacter sulfurreducens PCA] >gi|39996312|ref|NP_952263.1| metallo-beta-lactamase family protein [Geobacter sulfurreducens PCA]
gi|4981128|gb|AAD35693.1|AE001735_6	25	23	1	gi|11499693|ref|NP_070935.1|	gi|11499693|ref|NP_070935.1|	0.093781804	34	236	217	0.919491525	9.00E-23	109	224325	Archaeoglobus fulgidus DSM 4304	Archaea;Euryarchaeota;Archaeoglobi;Archaeoglobales;Archaeoglobaceae;Archaeoglobus	conserved hypothetical protein [Thermotoga maritima MSB8]	hypothetical protein AF2110 [Archaeoglobus fulgidus DSM 4304] >gi|2648424|gb|AAB89147.1| conserved hypothetical protein [Archaeoglobus fulgidus DSM 4304]
gi|4981130|gb|AAD35695.1|AE001735_8	225	223	1	gi|46198593|ref|YP_004260.1|	gi|46198593|ref|YP_004260.1|	0.361461258	51	374	360	0.962566845	3.00E-91	338	262724	Thermus thermophilus HB27	Bacteria;Deinococcus-Thermus;Deinococci;Thermales;Thermaceae;Thermus	lipopolysaccharide biosynthesis protein [Thermotoga maritima MSB8]	UDP-N-acetylglucosamine 2-epimerase [Thermus thermophilus HB27] >gi|46196215|gb|AAS80633.1| UDP-N-acetylglucosamine 2-epimerase [Thermus thermophilus HB27]
gi|4981133|gb|AAD35698.1|AE001735_11	30	28	2	gi|55773419|dbj|BAD71859.1|	gi|55773419|dbj|BAD71859.1|	0.361461258	59	123	120	0.975609756	1.00E-34	147	300852	Thermus thermophilus HB8	Bacteria;Deinococcus-Thermus;Deinococci;Thermales;Thermaceae;Thermus	conserved hypothetical protein [Thermotoga maritima MSB8]	conserved hypothetical protein [Thermus thermophilus HB8] >gi|55978246|ref|YP_145302.1| hypothetical protein TTHB063 [Thermus thermophilus HB8]
gi|4981134|gb|AAD35699.1|AE001735_12	2	1	1	gi|55773420|dbj|BAD71860.1|	gi|55773420|dbj|BAD71860.1|	0.361461258	32	116	103	0.887931034	2.00E-10	67	300852	Thermus thermophilus HB8	Bacteria;Deinococcus-Thermus;Deinococci;Thermales;Thermaceae;Thermus	conserved hypothetical protein [Thermotoga maritima MSB8]	conserved hypothetical protein [Thermus thermophilus HB8] >gi|46255092|ref|YP_006004.1| hypothetical protein TT_P0021 [Thermus thermophilus HB27] >gi|46197941|gb|AAS82351.1| hypothetical conserved protein [Thermus thermophilus HB27] >gi|55978247|ref|YP_145303.1| hypothetical protein TTHB064 [Thermus thermophilus HB8]
gi|4981136|gb|AAD35701.1|AE001735_14	8	7	1	gi|5458944|emb|CAB50431.1|	gi|5458944|emb|CAB50431.1|	0.117737457	35	463	331	0.714902808	3.00E-46	189	272844	Pyrococcus abyssi GE5	Archaea;Euryarchaeota;Thermococci;Thermococcales;Thermococcaceae;Pyrococcus	conserved hypothetical protein [Thermotoga maritima MSB8]	Hypothetical protein, contains ATP/GTP-binding site [Pyrococcus abyssi GE5] >gi|14521725|ref|NP_127201.1| hypothetical protein PAB1355 [Pyrococcus abyssi GE5]
gi|4981139|gb|AAD35703.1|AE001736_1	2	1	1	gi|68140900|gb|EAM94193.1|	gi|68140900|gb|EAM94193.1|	0.088367739	30	1289	800	0.620636152	2.00E-87	327	333146	Ferroplasma acidarmanus Fer1	Archaea;Euryarchaeota;Thermoplasmata;Thermoplasmatales;Ferroplasmaceae;Ferroplasma	conserved hypothetical protein [Thermotoga maritima MSB8]	similar to Superfamily I DNA and RNA helicases and helicase subunits [Ferroplasma acidarmanus Fer1] >gi|69268478|ref|ZP_00609210.1| similar to Superfamily I DNA and RNA helicases and helicase subunits [Ferroplasma acidarmanus Fer1]
gi|4981140|gb|AAD35704.1|AE001736_2	77	76	1	gi|18893470|gb|AAL81485.1|	gi|18893470|gb|AAL81485.1|	0.117737457	31	397	306	0.770780856	7.00E-31	138	186497	Pyrococcus furiosus DSM 3638	Archaea;Euryarchaeota;Thermococci;Thermococcales;Thermococcaceae;Pyrococcus	conserved hypothetical protein [Thermotoga maritima MSB8]	glycosyl transferase [Pyrococcus furiosus DSM 3638] >gi|18977733|ref|NP_579090.1| glycosyl transferase [Pyrococcus furiosus DSM 3638]
gi|4981141|gb|AAD35705.1|AE001736_3	14	13	1	gi|28204297|gb|AAO36736.1|	gi|28204297|gb|AAO36736.1|	0.550257807	31	479	474	0.989561587	2.00E-64	250	212717	Clostridium tetani E88	Bacteria;Firmicutes;Clostridia;Clostridiales;Clostridiaceae;Clostridium	lipopolysaccharide biosynthesis protein [Thermotoga maritima MSB8]	transporter [Clostridium tetani E88] >gi|28211855|ref|NP_782799.1| transporter [Clostridium tetani E88]
gi|4981142|gb|AAD35706.1|AE001736_4	90	89	1	gi|20515646|gb|AAM23924.1|	gi|20515646|gb|AAM23924.1|	0.553551161	37	388	367	0.945876289	3.00E-63	245	273068	Thermoanaerobacter tengcongensis MB4	Bacteria;Firmicutes;Clostridia;Thermoanaerobacteriales;Thermoanaerobacteriaceae;Thermoanaerobacter	lipopolysaccharide biosynthesis protein, putative [Thermotoga maritima MSB8]	predicted glycosyltransferases [Thermoanaerobacter tengcongensis MB4] >gi|20807149|ref|NP_622320.1| predicted glycosyltransferase [Thermoanaerobacter tengcongensis MB4]
gi|4981145|gb|AAD35708.1|AE001737_1	71	69	1	gi|2621517|gb|AAB84956.1|	gi|2621517|gb|AAB84956.1|	0.090047198	35	350	245	0.7	2.00E-23	113	187420	Methanothermobacter thermautotrophicus str. Delta H	Archaea;Euryarchaeota;Methanobacteria;Methanobacteriales;Methanobacteriaceae;Methanothermobacter	N-acetylglucosaminyl-phosphatidylinositol biosynthesis-related protein [Thermotoga maritima MSB8]	LPS biosynthesis RfbU related protein [Methanothermobacter thermautotrophicus str. Delta H] >gi|15678478|ref|NP_275593.1| LPS biosynthesis RfbU related protein [Methanothermobacter thermautotrophicus str. Delta H]
gi|4981148|gb|AAD35711.1|AE001737_4	20	19	1	gi|81097139|ref|ZP_00875448.1|	gi|81097139|ref|ZP_00875448.1|	0.466658303	25	393	387	0.984732824	1.00E-22	110	286604	Streptococcus suis 89/1591	Bacteria;Firmicutes;Bacilli;Lactobacillales;Streptococcaceae;Streptococcus	lipopolysaccharide biosynthesis protein [Thermotoga maritima MSB8]	Glycosyl transferase, group 1 [Streptococcus suis 89/1591] >gi|80976813|gb|EAP40387.1| Glycosyl transferase, group 1 [Streptococcus suis 89/1591]
gi|4981151|gb|AAD35714.1|AE001737_7	212	210	1	gi|2621436|gb|AAB84881.1|	gi|2621436|gb|AAB84881.1|	0.090047198	60	346	328	0.947976879	1.00E-108	396	187420	Methanothermobacter thermautotrophicus str. Delta H	Archaea;Euryarchaeota;Methanobacteria;Methanobacteriales;Methanobacteriaceae;Methanothermobacter	nucleotide sugar epimerase, putative [Thermotoga maritima MSB8]	UDP-glucose 4-epimerase related protein [Methanothermobacter thermautotrophicus str. Delta H] >gi|15678403|ref|NP_275518.1| UDP-glucose 4-epimerase related protein [Methanothermobacter thermautotrophicus str. Delta H]
gi|4981152|gb|AAD35715.1|AE001737_8	60	59	1	gi|85858228|ref|YP_460430.1|	gi|85858228|ref|YP_460430.1|	0.383989231	32	434	408	0.940092166	2.00E-54	216	56780	Syntrophus aciditrophicus SB	Bacteria;Proteobacteria;Deltaproteobacteria;Syntrophobacterales;Syntrophaceae;Syntrophus	lipopolysaccharide biosynthesis protein [Thermotoga maritima MSB8]	glycosyltransferase [Syntrophus aciditrophicus SB] >gi|85721319|gb|ABC76262.1| glycosyltransferase [Syntrophus aciditrophicus SB]
gi|4981153|gb|AAD35716.1|AE001737_9	11	10	1	gi|86132924|ref|ZP_01051515.1|	gi|86132924|ref|ZP_01051515.1|	0.351450918	42	408	252	0.617647059	7.00E-42	174	313590	Cellulophaga sp. MED134	Bacteria;Bacteroidetes;Flavobacteria;Flavobacteriales;Flavobacteriaceae;Cellulophaga	extracellular polysaccharide biosynthesis-related protein [Thermotoga maritima MSB8]	sugar transferase [Cellulophaga sp. MED134] >gi|85816630|gb|EAQ37817.1| sugar transferase [Cellulophaga sp. MED134]
gi|4981154|gb|AAD35717.1|AE001737_10	76	75	2	gi|21108197|gb|AAM36840.1|	gi|21108197|gb|AAM36840.1|	0.376694225	40	136	135	0.992647059	2.00E-15	83	190486	Xanthomonas axonopodis pv. citri str. 306	Bacteria;Proteobacteria;Gammaproteobacteria;Xanthomonadales;Xanthomonadaceae;Xanthomonas	flagellar-related protein [Thermotoga maritima MSB8]	flagellar protein [Xanthomonas axonopodis pv. citri str. 306] >gi|21242722|ref|NP_642304.1| flagellar protein [Xanthomonas axonopodis pv. citri str. 306]
gi|4981162|gb|AAD35724.1|AE001738_4	26	25	1	gi|82744898|ref|ZP_00907412.1|	gi|82744898|ref|ZP_00907412.1|	0.550257807	37	201	193	0.960199005	5.00E-31	136	290402	Clostridium beijerincki NCIMB 8052	Bacteria;Firmicutes;Clostridia;Clostridiales;Clostridiaceae;Clostridium	conserved hypothetical protein [Thermotoga maritima MSB8]	HAD-superfamily hydrolase subfamily IA, variant 3 [Clostridium beijerincki NCIMB 8052] >gi|82727083|gb|EAP61818.1| HAD-superfamily hydrolase subfamily IA, variant 3 [Clostridium beijerincki NCIMB 8052]
gi|4981166|gb|AAD35728.1|AE001738_8	4	3	1	gi|71839007|ref|ZP_00678762.1|	gi|71839007|ref|ZP_00678762.1|	0.38326827	25	640	393	0.6140625	2.00E-30	137	338966	Pelobacter propionicus DSM 2379	Bacteria;Proteobacteria;Deltaproteobacteria;Desulfuromonadales;Pelobacteraceae;Pelobacter	hypothetical protein TM_0644 [Thermotoga maritima MSB8]	Lipopolysaccharide biosynthesis [Pelobacter propionicus DSM 2379] >gi|71740594|gb|EAO35757.1| Lipopolysaccharide biosynthesis [Pelobacter propionicus DSM 2379]
gi|4981167|gb|AAD35729.1|AE001738_9	6	5	1	gi|18892011|gb|AAL80222.1|	gi|18892011|gb|AAL80222.1|	0.117737457	36	281	172	0.612099644	1.00E-21	106	186497	Pyrococcus furiosus DSM 3638	Archaea;Euryarchaeota;Thermococci;Thermococcales;Thermococcaceae;Pyrococcus	NH(3)-dependent NAD(+) synthetase, putative [Thermotoga maritima MSB8]	NH(3)-dependent NAD+ synthetase; (nadE) [Pyrococcus furiosus DSM 3638] >gi|25090761|sp|Q8U4I9|NADE_PYRFU NH(3)-dependent NAD(+) synthetase >gi|18976470|ref|NP_577827.1| NAD(+) synthetase [Pyrococcus furiosus DSM 3638]
gi|4981168|gb|AAD35730.1|AE001738_10	13	12	1	gi|19917444|gb|AAM06767.1|	gi|19917444|gb|AAM06767.1|	0.090875268	52	176	146	0.829545455	7.00E-41	169	188937	Methanosarcina acetivorans C2A	Archaea;Euryarchaeota;Methanomicrobia;Methanosarcinales;Methanosarcinaceae;Methanosarcina	hypothetical protein TM_0646 [Thermotoga maritima MSB8]	conserved hypothetical protein [Methanosarcina acetivorans str. C2A] >gi|20092212|ref|NP_618287.1| hypothetical protein MA3400 [Methanosarcina acetivorans C2A]
gi|4981169|gb|AAD35731.1|AE001738_11	328	327	1	gi|71542893|ref|ZP_00664409.1|	gi|71542893|ref|ZP_00664409.1|	0.540250513	53	165	156	0.945454545	2.00E-36	154	335541	Syntrophomonas wolfei subsp. wolfei str. Goettingen	Bacteria;Firmicutes;Clostridia;Clostridiales;Syntrophomonadaceae;Syntrophomonas	conserved hypothetical protein [Thermotoga maritima MSB8]	MECDP-synthase [Syntrophomonas wolfei str. Goettingen] >gi|71490713|gb|EAO23071.1| MECDP-synthase [Syntrophomonas wolfei str. Goettingen]
gi|4981170|gb|AAD35732.1|AE001738_12	3	2	1	gi|83816747|ref|YP_444728.1|	gi|83816747|ref|YP_444728.1|	0.352057507	45	132	87	0.659090909	1.00E-10	67	309807	Salinibacter ruber DSM 13855	Bacteria;Bacteroidetes;Sphingobacteria;Sphingobacteriales;Crenotrichaceae;Salinibacter	conserved hypothetical protein [Thermotoga maritima MSB8]	hypothetical protein SRU_0585 [Salinibacter ruber DSM 13855] >gi|83758141|gb|ABC46254.1| conserved hypothetical protein [Salinibacter ruber DSM 13855]
gi|4981171|gb|AAD35733.1|AE001738_13	7	6	1	gi|77995645|gb|ABB14544.1|	gi|77995645|gb|ABB14544.1|	0.544226429	48	162	118	0.728395062	2.00E-22	107	246194	Carboxydothermus hydrogenoformans Z-2901	Bacteria;Firmicutes;Clostridia;Clostridiales;Peptococcaceae;Carboxydothermus	hypothetical protein TM_0649 [Thermotoga maritima MSB8]	conserved hypothetical protein [Carboxydothermus hydrogenoformans Z-2901] >gi|78043530|ref|YP_361277.1| hypothetical protein CHY_2483 [Carboxydothermus hydrogenoformans Z-2901]
gi|4981173|gb|AAD35735.1|AE001738_15	208	207	1	gi|77995398|gb|ABB14297.1|	gi|77995398|gb|ABB14297.1|	0.544226429	38	268	265	0.98880597	6.00E-41	170	246194	Carboxydothermus hydrogenoformans Z-2901	Bacteria;Firmicutes;Clostridia;Clostridiales;Peptococcaceae;Carboxydothermus	conserved hypothetical protein [Thermotoga maritima MSB8]	HAD-superfamily hydrolase, subfamily IIB [Carboxydothermus hydrogenoformans Z-2901] >gi|78043283|ref|YP_359140.1| HAD-superfamily hydrolase, subfamily IIB [Carboxydothermus hydrogenoformans Z-2901]
gi|4981174|gb|AAD35736.1|AE001738_16	8	7	1	gi|62148135|emb|CAH63892.1|	gi|62148135|emb|CAH63892.1|	0.371213332	31	286	209	0.730769231	3.00E-15	85	218497	Chlamydophila abortus S26/3	Bacteria;Chlamydiae;Chlamydiales;Chlamydiaceae;Chlamydophila	conserved hypothetical protein [Thermotoga maritima MSB8]	putative exported protein [Chlamydophila abortus S26/3] >gi|62185068|ref|YP_219853.1| hypothetical protein CAB439 [Chlamydophila abortus S26/3]
gi|4981175|gb|AAD35737.1|AE001738_17	447	444	1	gi|67916809|ref|ZP_00510502.1|	gi|67916809|ref|ZP_00510502.1|	0.550257807	44	443	432	0.9751693	9.00E-100	367	203119	Clostridium thermocellum ATCC 27405	Bacteria;Firmicutes;Clostridia;Clostridiales;Clostridiaceae;Clostridium	conserved hypothetical protein [Thermotoga maritima MSB8]	Protein of unknown function UPF0004:tRNA-i(6)A37 modification enzyme MiaB [Clostridium thermocellum ATCC 27405] >gi|67849231|gb|EAM44849.1| Protein of unknown function UPF0004:tRNA-i(6)A37 modification enzyme MiaB [Clostridium thermocellum ATCC 27405]
gi|4981177|gb|AAD35738.1|AE001739_1	293	292	1	gi|82498902|ref|ZP_00884356.1|	gi|82498902|ref|ZP_00884356.1|	0.543700465	51	296	275	0.929054054	4.00E-77	290	351627	Caldicellulosiruptor saccharolyticus DSM 8903	Bacteria;Firmicutes;Clostridia;Clostridiales;Syntrophomonadaceae;Caldicellulosiruptor	spermidine synthase [Thermotoga maritima MSB8]	Spermine synthase [Caldicellulosiruptor saccharolyticus DSM 8903] >gi|82403043|gb|EAP43810.1| Spermine synthase [Caldicellulosiruptor saccharolyticus DSM 8903]
gi|4981178|gb|AAD35739.1|AE001739_2	111	108	1	gi|39577170|emb|CAE80993.1|	gi|39577170|emb|CAE80993.1|	0.380085199	61	130	113	0.869230769	9.00E-36	151	264462	Bdellovibrio bacteriovorus HD100	Bacteria;Proteobacteria;Deltaproteobacteria;Bdellovibrionales;Bdellovibrionaceae;Bdellovibrio	conserved hypothetical protein [Thermotoga maritima MSB8]	probable spermidine synthase [Bdellovibrio bacteriovorus HD100] >gi|42524959|ref|NP_970339.1| probable spermidine synthase [Bdellovibrio bacteriovorus HD100]
gi|4981179|gb|AAD35740.1|AE001739_3	140	139	1	gi|39984527|gb|AAR35913.1|	gi|39984527|gb|AAR35913.1|	0.384194406	50	176	174	0.988636364	2.00E-45	184	243231	Geobacter sulfurreducens PCA	Bacteria;Proteobacteria;Deltaproteobacteria;Desulfuromonadales;Geobacteraceae;Geobacter	conserved hypothetical protein [Thermotoga maritima MSB8]	transcriptional regulator, Cro/CI family [Geobacter sulfurreducens PCA] >gi|39997635|ref|NP_953586.1| transcriptional regulator, Cro/CI family [Geobacter sulfurreducens PCA]
gi|4981180|gb|AAD35741.1|AE001739_4	76	75	2	gi|18893381|gb|AAL81407.1|	gi|18893381|gb|AAL81407.1|	0.117737457	65	170	167	0.982352941	1.00E-58	228	186497	Pyrococcus furiosus DSM 3638	Archaea;Euryarchaeota;Thermococci;Thermococcales;Thermococcaceae;Pyrococcus	rubrerythrin [Thermotoga maritima MSB8]	rubrerythrin [Pyrococcus furiosus DSM 3638] >gi|6066242|gb|AAF03227.1| rubrerythrin [Pyrococcus furiosus] >gi|18977655|ref|NP_579012.1| rubrerythrin [Pyrococcus furiosus DSM 3638] >gi|46014938|pdb|1NNQ|B Chain B, Rubrerythrin From Pyrococcus Furiosus Pfu-1210814 >gi|46014937|pdb|1NNQ|A Chain A, Rubrerythrin From Pyrococcus Furiosus Pfu-1210814
gi|4981181|gb|AAD35742.1|AE001739_5	15	13	1	gi|3914130|sp|O50258|NLR_DESGI	gi|3914130|sp|O50258|NLR_DESGI	0.380941679	53	131	130	0.992366412	1.00E-38	160	879	Desulfovibrio gigas	Bacteria;Proteobacteria;Deltaproteobacteria;Desulfovibrionales;Desulfovibrionaceae;Desulfovibrio	neelaredoxin [Thermotoga maritima MSB8]	Neelaredoxin (Superoxide dismutase) >gi|4235394|gb|AAD13200.1| neelaredoxin [Desulfovibrio gigas] >gi|2654185|gb|AAB87989.1| neelaredoxin [Desulfovibrio gigas]
gi|4981182|gb|AAD35743.1|AE001739_6	291	290	1	gi|71673801|ref|ZP_00671549.1|	gi|71673801|ref|ZP_00671549.1|	0.41056993	75	53	53	1	4.00E-21	102	203124	Trichodesmium erythraeum IMS101	Bacteria;Cyanobacteria;Oscillatoriales;Trichodesmium	rubredoxin [Thermotoga maritima MSB8]	Rubredoxin-type Fe(Cys)4 protein [Trichodesmium erythraeum IMS101] >gi|71673049|gb|EAO29711.1| Rubredoxin-type Fe(Cys)4 protein [Trichodesmium erythraeum IMS101]
gi|4981183|gb|AAD35744.1|AE001739_7	87	86	1	gi|21227119|ref|NP_633041.1|	gi|21227119|ref|NP_633041.1|	0.090875268	39	263	264	1.003802281	3.00E-44	181	192952	Methanosarcina mazei Go1	Archaea;Euryarchaeota;Methanomicrobia;Methanosarcinales;Methanosarcinaceae;Methanosarcina	conserved hypothetical protein [Thermotoga maritima MSB8]	hypothetical protein MM1017 [Methanosarcina mazei Go1] >gi|20905449|gb|AAM30713.1| conserved protein [Methanosarcina mazei Go1]
gi|4981185|gb|AAD35746.1|AE001739_9	486	478	1	gi|2984024|gb|AAC07567.1|	gi|2984024|gb|AAC07567.1|	0.387717855	55	81	72	0.888888889	4.00E-19	96	224324	Aquifex aeolicus VF5	Bacteria;Aquificae;Aquificales;Aquificaceae;Aquifex	acyl carrier protein [Thermotoga maritima MSB8]	acyl carrier protein [Aquifex aeolicus VF5] >gi|3912967|sp|O67611|ACP_AQUAE Acyl carrier protein (ACP) >gi|15606797|ref|NP_214177.1| acyl carrier protein [Aquifex aeolicus VF5]
gi|4981187|gb|AAD35748.1|AE001739_11	495	493	1	gi|83590542|ref|YP_430551.1|	gi|83590542|ref|YP_430551.1|	0.544173124	57	291	290	0.996563574	2.00E-74	282	264732	Moorella thermoacetica ATCC 39073	Bacteria;Firmicutes;Clostridia;Thermoanaerobacteriales;Thermoanaerobacteriaceae;Moorella	cysteine synthase [Thermotoga maritima MSB8]	cysteine synthase A [Moorella thermoacetica ATCC 39073] >gi|83573456|gb|ABC20008.1| cysteine synthase A [Moorella thermoacetica ATCC 39073]
gi|4981188|gb|AAD35749.1|AE001739_12	472	470	2	gi|39984476|gb|AAR35862.1|	gi|39984476|gb|AAR35862.1|	0.384194406	41	256	252	0.984375	2.00E-50	201	243231	Geobacter sulfurreducens PCA	Bacteria;Proteobacteria;Deltaproteobacteria;Desulfuromonadales;Geobacteraceae;Geobacter	conserved hypothetical protein [Thermotoga maritima MSB8]	deoxyribonuclease, TatD family [Geobacter sulfurreducens PCA] >gi|39997584|ref|NP_953535.1| deoxyribonuclease, TatD family [Geobacter sulfurreducens PCA]
gi|4981189|gb|AAD35750.1|AE001739_13	349	348	1	gi|118437|sp|P15263|DEGT_BACST	gi|118437|sp|P15263|DEGT_BACST	0.479035973	48	377	375	0.99469496	6.00E-99	364	1422	Geobacillus stearothermophilus	Bacteria;Firmicutes;Bacilli;Bacillales;Bacillaceae;Geobacillus	pleiotropic regulatory protein [Thermotoga maritima MSB8]	Pleiotropic regulatory protein >gi|142840|gb|AAA22387.1| degT protein
gi|4981190|gb|AAD35751.1|AE001739_14	7	5	1	gi|20515503|gb|AAM23793.1|	gi|20515503|gb|AAM23793.1|	0.553551161	32	204	206	1.009803922	2.00E-20	101	273068	Thermoanaerobacter tengcongensis MB4	Bacteria;Firmicutes;Clostridia;Thermoanaerobacteriales;Thermoanaerobacteriaceae;Thermoanaerobacter	hypothetical protein TM_0669 [Thermotoga maritima MSB8]	conserved hypothetical protein [Thermoanaerobacter tengcongensis MB4] >gi|20807018|ref|NP_622189.1| hypothetical protein TTE0517 [Thermoanaerobacter tengcongensis MB4]
gi|4981192|gb|AAD35753.1|AE001739_16	17	16	1	gi|5458840|emb|CAB50327.1|	gi|5458840|emb|CAB50327.1|	0.117737457	46	143	119	0.832167832	3.00E-21	102	272844	Pyrococcus abyssi GE5	Archaea;Euryarchaeota;Thermococci;Thermococcales;Thermococcaceae;Pyrococcus	conserved hypothetical protein [Thermotoga maritima MSB8]	Archaeal endonuclease, putative [Pyrococcus abyssi GE5] >gi|14521621|ref|NP_127097.1| putative endonuclease. [Pyrococcus abyssi GE5]
gi|4981193|gb|AAD35754.1|AE001739_17	233	232	1	gi|15023564|gb|AAK78664.1|	gi|15023564|gb|AAK78664.1|	0.550257807	43	220	137	0.622727273	5.00E-25	117	272562	Clostridium acetobutylicum ATCC 824	Bacteria;Firmicutes;Clostridia;Clostridiales;Clostridiaceae;Clostridium	serine acetyltransferase [Thermotoga maritima MSB8]	Serine acetyltransferase [Clostridium acetobutylicum ATCC 824] >gi|15893975|ref|NP_347324.1| Serine acetyltransferase [Clostridium acetobutylicum ATCC 824]
gi|4981197|gb|AAD35757.1|AE001740_3	89	88	1	gi|71846011|gb|AAZ45507.1|	gi|71846011|gb|AAZ45507.1|	0.372028064	31	224	176	0.785714286	1.00E-20	102	159087	Dechloromonas aromatica RCB	Bacteria;Proteobacteria;Betaproteobacteria;Rhodocyclales;Rhodocyclaceae;Dechloromonas	basal-body rod modification protein FlgD [Thermotoga maritima MSB8]	Flagellar hook capping protein [Dechloromonas aromatica RCB] >gi|71906390|ref|YP_283977.1| Flagellar hook capping protein [Dechloromonas aromatica RCB]
gi|4981198|gb|AAD35758.1|AE001740_4	26	25	1	gi|68207712|ref|ZP_00559864.1|	gi|68207712|ref|ZP_00559864.1|	0.540825069	54	67	66	0.985074627	9.00E-14	78	272564	Desulfitobacterium hafniense DCB-2	Bacteria;Firmicutes;Clostridia;Clostridiales;Peptococcaceae;Desulfitobacterium	flagellar protein, putative [Thermotoga maritima MSB8]	Flagellar [Desulfitobacterium hafniense DCB-2] >gi|68168406|gb|EAM96340.1| Flagellar [Desulfitobacterium hafniense DCB-2]
gi|4981199|gb|AAD35759.1|AE001740_5	152	151	1	gi|77685220|ref|ZP_00800627.1|	gi|77685220|ref|ZP_00800627.1|	0.545641675	41	262	259	0.988549618	1.00E-54	216	293826	Alkaliphilus metalliredigenes QYMF	Bacteria;Firmicutes;Clostridia;Clostridiales;Clostridiaceae;Alkaliphilus	motility protein A [Thermotoga maritima MSB8]	MotA/TolQ/ExbB proton channel [Alkaliphilus metalliredigenes QYMF] >gi|77639007|gb|EAO81388.1| MotA/TolQ/ExbB proton channel [Alkaliphilus metalliredigenes QYMF]
gi|4981200|gb|AAD35760.1|AE001740_6	3	2	1	gi|85687081|ref|ZP_01033580.1|	gi|85687081|ref|ZP_01033580.1|	0.550257807	30	289	190	0.657439446	3.00E-15	85	367459	Clostridium difficile QCD-32g58	Bacteria;Firmicutes;Clostridia;Clostridiales;Clostridiaceae;Clostridium	motility protein B [Thermotoga maritima MSB8]	COG1360: Flagellar motor protein [Clostridium difficile QCD-32g58]
gi|4981202|gb|AAD35762.1|AE001740_8	74	73	1	gi|82498856|ref|ZP_00884311.1|	gi|82498856|ref|ZP_00884311.1|	0.543700465	37	328	320	0.975609756	2.00E-58	229	351627	Caldicellulosiruptor saccharolyticus DSM 8903	Bacteria;Firmicutes;Clostridia;Clostridiales;Syntrophomonadaceae;Caldicellulosiruptor	flagellar motor switch protein FliM [Thermotoga maritima MSB8]	Flagellar motor switch protein FliM [Caldicellulosiruptor saccharolyticus DSM 8903] >gi|82403148|gb|EAP43914.1| Flagellar motor switch protein FliM [Caldicellulosiruptor saccharolyticus DSM 8903]
gi|4981203|gb|AAD35763.1|AE001740_9	19	18	1	gi|11497710|ref|NP_068931.1|	gi|11497710|ref|NP_068931.1|	0.093781804	27	269	214	0.795539033	4.00E-15	84	224325	Archaeoglobus fulgidus DSM 4304	Archaea;Euryarchaeota;Archaeoglobi;Archaeoglobales;Archaeoglobaceae;Archaeoglobus	dehydrase-related protein [Thermotoga maritima MSB8]	dehydrase [Archaeoglobus fulgidus DSM 4304] >gi|2650558|gb|AAB91139.1| dehydrase [Archaeoglobus fulgidus DSM 4304]
gi|4981204|gb|AAD35764.1|AE001740_10	2	1	1	gi|66796918|ref|ZP_00395679.1|	gi|66796918|ref|ZP_00395679.1|	0.357350154	25	321	197	0.613707165	2.00E-06	56	319795	Deinococcus geothermalis DSM 11300	Bacteria;Deinococcus-Thermus;Deinococci;Deinococcales;Deinococcaceae;Deinococcus	hypothetical protein TM_0682 [Thermotoga maritima MSB8]	Polysaccharide pyruvyl transferase [Deinococcus geothermalis DSM 11300] >gi|66782580|gb|EAL83543.1| Polysaccharide pyruvyl transferase [Deinococcus geothermalis DSM 11300]
gi|4981205|gb|AAD35765.1|AE001740_11	54	53	1	gi|76796762|ref|ZP_00779116.1|	gi|76796762|ref|ZP_00779116.1|	0.553551161	34	205	186	0.907317073	1.00E-29	132	340099	Thermoanaerobacter ethanolicus ATCC 33223	Bacteria;Firmicutes;Clostridia;Thermoanaerobacteriales;Thermoanaerobacteriaceae;Thermoanaerobacter	conserved hypothetical protein [Thermotoga maritima MSB8]	Peptidase M50 [Thermoanaerobacter ethanolicus ATCC 33223] >gi|76587901|gb|EAO64319.1| Peptidase M50 [Thermoanaerobacter ethanolicus ATCC 33223]
gi|4981207|gb|AAD35767.1|AE001740_13	3	2	1	gi|51857654|dbj|BAD41812.1|	gi|51857654|dbj|BAD41812.1|	0.470846147	28	189	145	0.767195767	6.00E-07	56	292459	Symbiobacterium thermophilum IAM 14863	Bacteria;Actinobacteria;Symbiobacterium	hypothetical protein TM_0685 [Thermotoga maritima MSB8]	murein transglycosylase-like protein [Symbiobacterium thermophilum IAM 14863] >gi|51893965|ref|YP_076656.1| murein transglycosylase-like protein [Symbiobacterium thermophilum IAM 14863]
gi|4981209|gb|AAD35768.1|AE001741_1	150	149	1	gi|72496102|dbj|BAE19423.1|	gi|72496102|dbj|BAE19423.1|	0.473267432	45	478	321	0.671548117	8.00E-78	294	342451	Staphylococcus saprophyticus subsp. saprophyticus ATCC 15305	Bacteria;Firmicutes;Bacilli;Bacillales;Staphylococcaceae;Staphylococcus	DNA polymerase III, gamma and tau subunit [Thermotoga maritima MSB8]	DNA polymerase III gamma and tau subunits [Staphylococcus saprophyticus subsp. saprophyticus ATCC 15305] >gi|73663587|ref|YP_302368.1| DNA polymerase III gamma and tau subunits [Staphylococcus saprophyticus subsp. saprophyticus ATCC 15305]
gi|4981211|gb|AAD35770.1|AE001741_3	500	498	1	gi|20516773|gb|AAM24956.1|	gi|20516773|gb|AAM24956.1|	0.553551161	64	333	324	0.972972973	1.00E-112	409	273068	Thermoanaerobacter tengcongensis MB4	Bacteria;Firmicutes;Clostridia;Thermoanaerobacteriales;Thermoanaerobacteriaceae;Thermoanaerobacter	glyceraldehyde-3-phosphate dehydrogenase [Thermotoga maritima MSB8]	Glyceraldehyde-3-phosphate dehydrogenase/erythrose-4-phosphate dehydrogenase [Thermoanaerobacter tengcongensis MB4] >gi|20808181|ref|NP_623352.1| Glyceraldehyde-3-phosphate dehydrogenase/erythrose-4-phosphate dehydrogenase [Thermoanaerobacter tengcongensis MB4]
gi|4981212|gb|AAD35771.1|AE001741_4	84	82	1	gi|82500301|ref|ZP_00885721.1|	gi|82500301|ref|ZP_00885721.1|	0.543700465	54	654	651	0.995412844	0	680	351627	Caldicellulosiruptor saccharolyticus DSM 8903	Bacteria;Firmicutes;Clostridia;Clostridiales;Syntrophomonadaceae;Caldicellulosiruptor	phosphoglycerate kinase/triose-phosphate isomerase [Thermotoga maritima MSB8]	Triosephosphate isomerase [Caldicellulosiruptor saccharolyticus DSM 8903] >gi|82401679|gb|EAP42480.1| Triosephosphate isomerase [Caldicellulosiruptor saccharolyticus DSM 8903]
gi|4981213|gb|AAD35772.1|AE001741_5	155	154	1	gi|68209404|ref|ZP_00561423.1|	gi|68209404|ref|ZP_00561423.1|	0.540825069	40	149	150	1.006711409	4.00E-22	105	272564	Desulfitobacterium hafniense DCB-2	Bacteria;Firmicutes;Clostridia;Clostridiales;Peptococcaceae;Desulfitobacterium	conserved hypothetical protein [Thermotoga maritima MSB8]	GatB/Yqey [Desulfitobacterium hafniense DCB-2] >gi|68166714|gb|EAM94781.1| GatB/Yqey [Desulfitobacterium hafniense DCB-2]
gi|4981214|gb|AAD35773.1|AE001741_6	14	13	1	gi|16409524|emb|CAC98380.1|	gi|16409524|emb|CAC98380.1|	0.473061624	30	216	141	0.652777778	2.00E-10	68	1639	Listeria monocytogenes	Bacteria;Firmicutes;Bacilli;Bacillales;Listeriaceae;Listeria	conserved hypothetical protein [Thermotoga maritima MSB8]	lmo0165 [Listeria monocytogenes] >gi|16802213|ref|NP_463698.1| hypothetical protein lmo0165 [Listeria monocytogenes EGD-e]
gi|4981215|gb|AAD35774.1|AE001741_7	53	52	1	gi|56378605|dbj|BAD74513.1|	gi|56378605|dbj|BAD74513.1|	0.479035973	47	169	120	0.710059172	3.00E-17	90	235909	Geobacillus kaustophilus HTA426	Bacteria;Firmicutes;Bacilli;Bacillales;Bacillaceae;Geobacillus	holo-(acyl carrier protein) synthase [Thermotoga maritima MSB8]	holo-[acyl-carrier protein] synthase [Geobacillus kaustophilus HTA426] >gi|56418763|ref|YP_146081.1| 4'-phosphopantetheinyl transferase [Geobacillus kaustophilus HTA426] >gi|61211382|sp|Q5L3G7|ACPS_GEOKA Holo-[acyl-carrier-protein] synthase (Holo-ACP synthase) (4'-phosphopantetheinyl transferase acpS)
gi|4981217|gb|AAD35776.1|AE001741_9	4	3	2	gi|46907493|ref|YP_013882.1|	gi|46907493|ref|YP_013882.1|	0.473061624	21	425	273	0.642352941	3.00E-08	62	265669	Listeria monocytogenes str. 4b F2365	Bacteria;Firmicutes;Bacilli;Bacillales;Listeriaceae;Listeria	trigger factor, putative [Thermotoga maritima MSB8]	trigger factor [Listeria monocytogenes str. 4b F2365] >gi|47097409|ref|ZP_00234958.1| trigger factor [Listeria monocytogenes str. 1/2a F6854] >gi|47093915|ref|ZP_00231654.1| trigger factor [Listeria monocytogenes str. 4b H7858] >gi|47017701|gb|EAL08495.1| trigger factor [Listeria monocytogenes str. 4b H7858] >gi|47014208|gb|EAL05192.1| trigger factor [Listeria monocytogenes str. 1/2a F6854] >gi|1…
gi|4981218|gb|AAD35777.1|AE001741_10	500	499	1	gi|77995189|gb|ABB14088.1|	gi|77995189|gb|ABB14088.1|	0.544226429	66	203	191	0.9408867	2.00E-71	270	246194	Carboxydothermus hydrogenoformans Z-2901	Bacteria;Firmicutes;Clostridia;Clostridiales;Peptococcaceae;Carboxydothermus	ATP-dependent Clp protease, proteolytic subunit [Thermotoga maritima MSB8]	ATP-dependent Clp protease, proteolytic subunit ClpP [Carboxydothermus hydrogenoformans Z-2901] >gi|78043074|ref|YP_359188.1| ATP-dependent Clp protease, proteolytic subunit ClpP [Carboxydothermus hydrogenoformans Z-2901]
gi|4981219|gb|AAD35778.1|AE001741_11	38	37	1	gi|71839116|ref|ZP_00678870.1|	gi|71839116|ref|ZP_00678870.1|	0.38326827	35	217	174	0.801843318	2.00E-18	95	338966	Pelobacter propionicus DSM 2379	Bacteria;Proteobacteria;Deltaproteobacteria;Desulfuromonadales;Pelobacteraceae;Pelobacter	ray-related protein [Thermotoga maritima MSB8]	Protein of unknown function DUF500 [Pelobacter propionicus DSM 2379] >gi|71740502|gb|EAO35666.1| Protein of unknown function DUF500 [Pelobacter propionicus DSM 2379]
gi|4981220|gb|AAD35779.1|AE001741_12	14	13	1	gi|75830311|ref|ZP_00759591.1|	gi|75830311|ref|ZP_00759591.1|	0.377796115	31	88	88	1	7.00E-08	58	345072	Vibrio cholerae MO10	Bacteria;Proteobacteria;Gammaproteobacteria;Vibrionales;Vibrionaceae;Vibrio	flagellar biosynthesis protein FliQ [Thermotoga maritima MSB8]	COG1987: Flagellar biosynthesis pathway, component FliQ [Vibrio cholerae MO10] >gi|75827425|ref|ZP_00756860.1| COG1987: Flagellar biosynthesis pathway, component FliQ [Vibrio cholerae O395] >gi|75824674|ref|ZP_00754122.1| COG1987: Flagellar biosynthesis pathway, component FliQ [Vibrio cholerae RC385] >gi|75819203|ref|ZP_00749295.1| COG1987: Flagellar biosynthesis pathway, component FliQ [Vibrio c…
gi|4981221|gb|AAD35780.1|AE001741_13	327	326	1	gi|77686005|ref|ZP_00801380.1|	gi|77686005|ref|ZP_00801380.1|	0.545641675	46	249	226	0.907630522	2.00E-54	215	293826	Alkaliphilus metalliredigenes QYMF	Bacteria;Firmicutes;Clostridia;Clostridiales;Clostridiaceae;Alkaliphilus	flagellar biosynthesis protein FliP [Thermotoga maritima MSB8]	Flagellar transport protein FliP [Alkaliphilus metalliredigenes QYMF] >gi|77638212|gb|EAO80625.1| Flagellar transport protein FliP [Alkaliphilus metalliredigenes QYMF]
gi|4981223|gb|AAD35782.1|AE001741_15	500	497	1	gi|82498854|ref|ZP_00884309.1|	gi|82498854|ref|ZP_00884309.1|	0.543700465	79	120	118	0.983333333	2.00E-47	189	351627	Caldicellulosiruptor saccharolyticus DSM 8903	Bacteria;Firmicutes;Clostridia;Clostridiales;Syntrophomonadaceae;Caldicellulosiruptor	chemotaxis response regulator CheY [Thermotoga maritima MSB8]	Response regulator receiver [Caldicellulosiruptor saccharolyticus DSM 8903] >gi|82403146|gb|EAP43912.1| Response regulator receiver [Caldicellulosiruptor saccharolyticus DSM 8903]
gi|4981224|gb|AAD35783.1|AE001741_16	346	343	1	gi|5458977|emb|CAB50463.1|	gi|5458977|emb|CAB50463.1|	0.117737457	38	151	143	0.947019868	2.00E-17	90	272844	Pyrococcus abyssi GE5	Archaea;Euryarchaeota;Thermococci;Thermococcales;Thermococcaceae;Pyrococcus	purine-binding chemotaxis protein [Thermotoga maritima MSB8]	cheW purine-binding chemotaxis protein [Pyrococcus abyssi GE5] >gi|14521757|ref|NP_127233.1| purine-binding chemotaxis protein [Pyrococcus abyssi GE5]
gi|4981225|gb|AAD35784.1|AE001741_17	39	37	1	gi|71541820|ref|ZP_00663527.1|	gi|71541820|ref|ZP_00663527.1|	0.540250513	42	671	673	1.002980626	3.00E-150	535	335541	Syntrophomonas wolfei subsp. wolfei str. Goettingen	Bacteria;Firmicutes;Clostridia;Clostridiales;Syntrophomonadaceae;Syntrophomonas	chemotaxis sensor histidine kinase CheA [Thermotoga maritima MSB8]	CheW-like protein:ATP-binding region, ATPase-like:Signal transducing histidine kinase, homodimeric:Hpt:P2 response regulator binding [Syntrophomonas wolfei str. Goettingen] >gi|71491602|gb|EAO23922.1| CheW-like protein:ATP-binding region, ATPase-like:Signal transducing histidine kinase, homodimeric:Hpt:P2 response regulator binding [Syntrophomonas wolfei str. Goettingen]
gi|4981226|gb|AAD35785.1|AE001741_18	87	86	1	gi|76797258|ref|ZP_00779590.1|	gi|76797258|ref|ZP_00779590.1|	0.553551161	38	408	407	0.99754902	4.00E-71	271	340099	Thermoanaerobacter ethanolicus ATCC 33223	Bacteria;Firmicutes;Clostridia;Thermoanaerobacteriales;Thermoanaerobacteriaceae;Thermoanaerobacter	competence-damage inducible protein, putative [Thermotoga maritima MSB8]	Competence-damaged protein:CinA, C-terminal [Thermoanaerobacter ethanolicus ATCC 33223] >gi|76587383|gb|EAO63823.1| Competence-damaged protein:CinA, C-terminal [Thermoanaerobacter ethanolicus ATCC 33223]
gi|4981228|gb|AAD35786.1|AE001742_1	33	32	2	gi|18894118|gb|AAL82046.1|	gi|18894118|gb|AAL82046.1|	0.117737457	37	317	194	0.611987382	5.00E-24	114	186497	Pyrococcus furiosus DSM 3638	Archaea;Euryarchaeota;Thermococci;Thermococcales;Thermococcaceae;Pyrococcus	L-isoaspartate(D-aspartate) O-methyltransferase [Thermotoga maritima MSB8]	l-isoaspartyl protein carboxyl methyltransferase; (pcm-1) [Pyrococcus furiosus DSM 3638] >gi|18978294|ref|NP_579651.1| protein-L-isoaspartate O-methyltransferase [Pyrococcus furiosus DSM 3638]
gi|4981229|gb|AAD35787.1|AE001742_2	500	498	2	gi|11499064|ref|NP_070298.1|	gi|42779965|ref|NP_977212.1|	0.480639472	52	228	221	0.969298246	2.00E-57	225	222523	Bacillus cereus ATCC 10987	Bacteria;Firmicutes;Bacilli;Bacillales;Bacillaceae;Bacillus	ABC transporter, ATP-binding protein [Thermotoga maritima MSB8]	ABC transporter, ATP-binding protein [Bacillus cereus ATCC 10987] >gi|42735883|gb|AAS39820.1| ABC transporter, ATP-binding protein [Bacillus cereus ATCC 10987]
gi|4981231|gb|AAD35789.1|AE001742_4	215	214	1	gi|77684194|ref|ZP_00799630.1|	gi|77684194|ref|ZP_00799630.1|	0.545641675	37	238	226	0.949579832	4.00E-34	147	293826	Alkaliphilus metalliredigenes QYMF	Bacteria;Firmicutes;Clostridia;Clostridiales;Clostridiaceae;Alkaliphilus	glucose-inhibited division protein B [Thermotoga maritima MSB8]	Glucose inhibited division protein [Alkaliphilus metalliredigenes QYMF] >gi|77640018|gb|EAO82370.1| Glucose inhibited division protein [Alkaliphilus metalliredigenes QYMF]
gi|4981232|gb|AAD35790.1|AE001742_5	31	30	1	gi|77995056|gb|ABB13955.1|	gi|77995056|gb|ABB13955.1|	0.544226429	41	236	175	0.741525424	7.00E-26	120	246194	Carboxydothermus hydrogenoformans Z-2901	Bacteria;Firmicutes;Clostridia;Clostridiales;Peptococcaceae;Carboxydothermus	conserved hypothetical protein [Thermotoga maritima MSB8]	biotin/lipoate A/B protein ligase family protein [Carboxydothermus hydrogenoformans Z-2901] >gi|78042941|ref|YP_359353.1| biotin/lipoate A/B protein ligase family protein [Carboxydothermus hydrogenoformans Z-2901]
gi|4981233|gb|AAD35791.1|AE001742_6	407	406	1	gi|77995206|gb|ABB14105.1|	gi|77995206|gb|ABB14105.1|	0.544226429	51	222	222	1	3.00E-58	227	246194	Carboxydothermus hydrogenoformans Z-2901	Bacteria;Firmicutes;Clostridia;Clostridiales;Peptococcaceae;Carboxydothermus	conserved hypothetical protein [Thermotoga maritima MSB8]	conserved hypothetical protein TIGR00096 [Carboxydothermus hydrogenoformans Z-2901] >gi|78043091|ref|YP_358927.1| conserved hypothetical protein TIGR00096 [Carboxydothermus hydrogenoformans Z-2901]
gi|4981234|gb|AAD35792.1|AE001742_7	30	28	1	gi|77685890|ref|ZP_00801270.1|	gi|77685890|ref|ZP_00801270.1|	0.545641675	32	143	138	0.965034965	4.00E-13	75	293826	Alkaliphilus metalliredigenes QYMF	Bacteria;Firmicutes;Clostridia;Clostridiales;Clostridiaceae;Alkaliphilus	transcriptional regulator, MarR family [Thermotoga maritima MSB8]	regulatory protein, MarR [Alkaliphilus metalliredigenes QYMF] >gi|77638316|gb|EAO80724.1| regulatory protein, MarR [Alkaliphilus metalliredigenes QYMF]
gi|4981235|gb|AAD35793.1|AE001742_8	92	91	1	gi|70834735|gb|EAN80237.1|	gi|70834735|gb|EAN80237.1|	0.004729076	20	407	296	0.727272727	6.00E-15	85	5691	Trypanosoma brucei	Eukaryota;Kinetoplastida;Trypanosomatidae;Trypanosoma;Trypanozoon	hypothetical protein TM_0711 [Thermotoga maritima MSB8]	hypothetical protein, conserved [Trypanosoma brucei] >gi|74025566|ref|XP_829349.1| hypothetical protein Tb11.52.0008 [Trypanosoma brucei]
gi|4981236|gb|AAD35794.1|AE001742_9	69	68	1	gi|78034146|emb|CAJ21791.1|	gi|78034146|emb|CAJ21791.1|	0.376694225	33	254	229	0.901574803	2.00E-20	102	316273	Xanthomonas campestris pv. vesicatoria str. 85-10	Bacteria;Proteobacteria;Gammaproteobacteria;Xanthomonadales;Xanthomonadaceae;Xanthomonas	conserved hypothetical protein [Thermotoga maritima MSB8]	putative hydrolase precursor [Xanthomonas campestris pv. vesicatoria str. 85-10] >gi|78045716|ref|YP_361891.1| putative hydrolase precursor [Xanthomonas campestris pv. vesicatoria str. 85-10]
gi|4981239|gb|AAD35797.1|AE001742_12	19	18	1	gi|39983562|gb|AAR34955.1|	gi|39983562|gb|AAR34955.1|	0.384194406	36	863	871	1.009269988	8.00E-154	547	243231	Geobacter sulfurreducens PCA	Bacteria;Proteobacteria;Deltaproteobacteria;Desulfuromonadales;Geobacteraceae;Geobacter	tRNA nucleotidyl transferase-related protein [Thermotoga maritima MSB8]	polyA polymerase family protein [Geobacter sulfurreducens PCA] >gi|39996681|ref|NP_952632.1| polyA polymerase family protein [Geobacter sulfurreducens PCA]
gi|4981240|gb|AAD35798.1|AE001742_13	367	365	1	gi|20516222|gb|AAM24450.1|	gi|20516222|gb|AAM24450.1|	0.553551161	68	515	491	0.953398058	0	693	273068	Thermoanaerobacter tengcongensis MB4	Bacteria;Firmicutes;Clostridia;Thermoanaerobacteriales;Thermoanaerobacteriaceae;Thermoanaerobacter	propionyl-CoA carboxylase, beta subunit [Thermotoga maritima MSB8]	Acetyl-CoA carboxylase alpha subunit [Thermoanaerobacter tengcongensis MB4] >gi|20807675|ref|NP_622846.1| Acetyl-CoA carboxylase alpha subunit [Thermoanaerobacter tengcongensis MB4]
gi|4981242|gb|AAD35799.1|AE001743_1	217	216	1	gi|20516224|gb|AAM24452.1|	gi|20516224|gb|AAM24452.1|	0.553551161	41	134	132	0.985074627	5.00E-20	98	273068	Thermoanaerobacter tengcongensis MB4	Bacteria;Firmicutes;Clostridia;Thermoanaerobacteriales;Thermoanaerobacteriaceae;Thermoanaerobacter	propionyl-CoA carboxylase, gamma subunit [Thermotoga maritima MSB8]	Biotin carboxyl carrier protein [Thermoanaerobacter tengcongensis MB4] >gi|20807677|ref|NP_622848.1| Biotin carboxyl carrier protein [Thermoanaerobacter tengcongensis MB4]
gi|4981243|gb|AAD35800.1|AE001743_2	391	388	1	gi|46580313|ref|YP_011121.1|	gi|46580313|ref|YP_011121.1|	0.380941679	36	152	146	0.960526316	1.00E-25	117	882	Desulfovibrio vulgaris subsp. vulgaris str. Hildenborough	Bacteria;Proteobacteria;Deltaproteobacteria;Desulfovibrionales;Desulfovibrionaceae;Desulfovibrio	purine-binding chemotaxis protein [Thermotoga maritima MSB8]	chemotaxis protein CheW [Desulfovibrio vulgaris subsp. vulgaris str. Hildenborough] >gi|46449730|gb|AAS96380.1| chemotaxis protein CheW [Desulfovibrio vulgaris subsp. vulgaris str. Hildenborough]
gi|4981244|gb|AAD35801.1|AE001743_3	369	368	2	gi|20517317|gb|AAM25456.1|	gi|20517317|gb|AAM25456.1|	0.553551161	49	460	462	1.004347826	4.00E-128	461	273068	Thermoanaerobacter tengcongensis MB4	Bacteria;Firmicutes;Clostridia;Thermoanaerobacteriales;Thermoanaerobacteriaceae;Thermoanaerobacter	cysteinyl-tRNA synthetase [Thermotoga maritima MSB8]	Cysteinyl-tRNA synthetase [Thermoanaerobacter tengcongensis MB4] >gi|22257048|sp|Q8R7T3|SYC_THETN Cysteinyl-tRNA synthetase (Cysteine--tRNA ligase) (CysRS) >gi|20808681|ref|NP_623852.1| cysteinyl-tRNA synthetase [Thermoanaerobacter tengcongensis MB4]
gi|4981245|gb|AAD35802.1|AE001743_4	456	455	1	gi|82501023|ref|ZP_00886403.1|	gi|82501023|ref|ZP_00886403.1|	0.543700465	70	427	367	0.859484778	1.00E-147	526	351627	Caldicellulosiruptor saccharolyticus DSM 8903	Bacteria;Firmicutes;Clostridia;Clostridiales;Syntrophomonadaceae;Caldicellulosiruptor	serine hydroxymethyltransferase [Thermotoga maritima MSB8]	glycine hydroxymethyltransferase [Caldicellulosiruptor saccharolyticus DSM 8903] >gi|82400973|gb|EAP41814.1| glycine hydroxymethyltransferase [Caldicellulosiruptor saccharolyticus DSM 8903]
gi|4981246|gb|AAD35803.1|AE001743_5	366	364	1	gi|1765902|emb|CAA67884.1|	gi|1765902|emb|CAA67884.1|	0.480639472	62	209	209	1	1.00E-69	265	1394	Bacillus caldolyticus	Bacteria;Firmicutes;Bacilli;Bacillales;Bacillaceae;Bacillus	uracil phosphoribosyltransferase [Thermotoga maritima MSB8]	uracil phosphoribosyltransferase [Bacillus caldolyticus] >gi|56381745|dbj|BAD77653.1| uracil phosphoribosyltransferase [Geobacillus kaustophilus HTA426] >gi|56421903|ref|YP_149221.1| uracil phosphoribosyltransferase [Geobacillus kaustophilus HTA426] >gi|61216941|sp|Q5KUI3|UPP_GEOKA Uracil phosphoribosyltransferase (UMP pyrophosphorylase) (UPRTase) >gi|11258310|pir||T48896 uracil phosphoribosyltra…
gi|4981247|gb|AAD35804.1|AE001743_6	332	331	2	gi|67917354|ref|ZP_00510996.1|	gi|67917354|ref|ZP_00510996.1|	0.550257807	43	710	712	1.002816901	3.00E-159	565	203119	Clostridium thermocellum ATCC 27405	Bacteria;Firmicutes;Clostridia;Clostridiales;Clostridiaceae;Clostridium	vacB protein [Thermotoga maritima MSB8]	VacB and RNase II family 3'-5' exoribonuclease [Clostridium thermocellum ATCC 27405] >gi|67848692|gb|EAM44361.1| VacB and RNase II family 3'-5' exoribonuclease [Clostridium thermocellum ATCC 27405]
gi|4981248|gb|AAD35805.1|AE001743_7	112	109	1	gi|20516576|gb|AAM24775.1|	gi|20516576|gb|AAM24775.1|	0.553551161	88	139	139	1	2.00E-66	253	273068	Thermoanaerobacter tengcongensis MB4	Bacteria;Firmicutes;Clostridia;Thermoanaerobacteriales;Thermoanaerobacteriaceae;Thermoanaerobacter	conserved hypothetical protein [Thermotoga maritima MSB8]	conserved hypothetical protein [Thermoanaerobacter tengcongensis MB4] >gi|20808000|ref|NP_623171.1| hypothetical protein TTE1571 [Thermoanaerobacter tengcongensis MB4]
gi|4981249|gb|AAD35806.1|AE001743_8	156	155	1	gi|82743595|ref|ZP_00906232.1|	gi|82743595|ref|ZP_00906232.1|	0.377139089	45	309	299	0.96763754	1.00E-60	236	351745	Shewanella sp. W3-18-1	Bacteria;Proteobacteria;Gammaproteobacteria;Alteromonadales;Shewanellaceae;Shewanella	conserved hypothetical protein [Thermotoga maritima MSB8]	K+-dependent Na+/Ca+ exchanger related-protein [Shewanella sp. W3-18-1] >gi|82719042|gb|EAP53971.1| K+-dependent Na+/Ca+ exchanger related-protein [Shewanella sp. W3-18-1]
gi|4981251|gb|AAD35808.1|AE001743_10	257	254	1	gi|85684160|ref|ZP_01030783.1|	gi|85684160|ref|ZP_01030783.1|	0.550257807	54	499	460	0.921843687	4.00E-136	488	367459	Clostridium difficile QCD-32g58	Bacteria;Firmicutes;Clostridia;Clostridiales;Clostridiaceae;Clostridium	tldD protein [Thermotoga maritima MSB8]	COG0312: Predicted Zn-dependent proteases and their inactivated homologs [Clostridium difficile QCD-32g58]
gi|4981252|gb|AAD35809.1|AE001743_11	130	127	1	gi|82748889|ref|ZP_00911363.1|	gi|82748889|ref|ZP_00911363.1|	0.550257807	34	435	444	1.020689655	6.00E-67	258	290402	Clostridium beijerincki NCIMB 8052	Bacteria;Firmicutes;Clostridia;Clostridiales;Clostridiaceae;Clostridium	pmbA-related protein [Thermotoga maritima MSB8]	PmbA protein [Clostridium beijerincki NCIMB 8052] >gi|82723226|gb|EAP58001.1| PmbA protein [Clostridium beijerincki NCIMB 8052]
gi|4981253|gb|AAD35810.1|AE001743_12	19	17	1	gi|57160004|dbj|BAD85934.1|	gi|57160004|dbj|BAD85934.1|	0.115502278	31	276	264	0.956521739	3.00E-25	118	69014	Thermococcus kodakarensis KOD1	Archaea;Euryarchaeota;Thermococci;Thermococcales;Thermococcaceae;Thermococcus	conserved hypothetical protein [Thermotoga maritima MSB8]	permease, drug/metabolite transporter (DMT) superfamily [Thermococcus kodakarensis KOD1] >gi|57641680|ref|YP_184158.1| permease, drug/metabolite transporter (DMT) superfamily [Thermococcus kodakarensis KOD1]
gi|4981255|gb|AAD35811.1|AE001744_1	400	399	1	gi|77996833|gb|ABB15732.1|	gi|77996833|gb|ABB15732.1|	0.544226429	47	751	635	0.845539281	4.00E-156	555	246194	Carboxydothermus hydrogenoformans Z-2901	Bacteria;Firmicutes;Clostridia;Clostridiales;Peptococcaceae;Carboxydothermus	(p)ppGpp synthetase [Thermotoga maritima MSB8]	GTP pyrophosphokinase [Carboxydothermus hydrogenoformans Z-2901] >gi|78044718|ref|YP_361036.1| GTP pyrophosphokinase [Carboxydothermus hydrogenoformans Z-2901]
gi|4981256|gb|AAD35812.1|AE001744_2	309	308	1	gi|67873237|ref|ZP_00503516.1|	gi|67873237|ref|ZP_00503516.1|	0.550257807	68	149	149	1	2.00E-50	199	203119	Clostridium thermocellum ATCC 27405	Bacteria;Firmicutes;Clostridia;Clostridiales;Clostridiaceae;Clostridium	conserved hypothetical protein [Thermotoga maritima MSB8]	D-tyrosyl-tRNA(Tyr) deacylase [Clostridium thermocellum ATCC 27405] >gi|67851633|gb|EAM47196.1| D-tyrosyl-tRNA(Tyr) deacylase [Clostridium thermocellum ATCC 27405]
gi|4981258|gb|AAD35814.1|AE001744_4	7	6	1	gi|71545237|ref|ZP_00666188.1|	gi|71545237|ref|ZP_00666188.1|	0.38296019	31	136	100	0.735294118	1.00E-08	60	335543	Syntrophobacter fumaroxidans MPOB	Bacteria;Proteobacteria;Deltaproteobacteria;Syntrophobacterales;Syntrophobacteraceae;Syntrophobacter	sigma-B regulator, putative [Thermotoga maritima MSB8]	ATP-binding region, ATPase-like [Syntrophobacter fumaroxidans MPOB] >gi|71488903|gb|EAO21323.1| ATP-binding region, ATPase-like [Syntrophobacter fumaroxidans MPOB]
gi|4981259|gb|AAD35815.1|AE001744_5	126	125	1	gi|67875406|ref|ZP_00504746.1|	gi|67875406|ref|ZP_00504746.1|	0.550257807	53	435	431	0.990804598	2.00E-128	462	203119	Clostridium thermocellum ATCC 27405	Bacteria;Firmicutes;Clostridia;Clostridiales;Clostridiaceae;Clostridium	glucose-inhibited division protein [Thermotoga maritima MSB8]	Gid protein [Clostridium thermocellum ATCC 27405] >gi|67850595|gb|EAM46170.1| Gid protein [Clostridium thermocellum ATCC 27405]
gi|4981260|gb|AAD35816.1|AE001744_6	9	8	1	gi|20516423|gb|AAM24634.1|	gi|20516423|gb|AAM24634.1|	0.553551161	30	455	404	0.887912088	3.00E-38	162	273068	Thermoanaerobacter tengcongensis MB4	Bacteria;Firmicutes;Clostridia;Thermoanaerobacteriales;Thermoanaerobacteriaceae;Thermoanaerobacter	conserved hypothetical protein [Thermotoga maritima MSB8]	conserved hypothetical protein [Thermoanaerobacter tengcongensis MB4] >gi|20807859|ref|NP_623030.1| hypothetical protein TTE1412 [Thermoanaerobacter tengcongensis MB4]
gi|4981261|gb|AAD35817.1|AE001744_7	56	55	1	gi|66877854|ref|ZP_00403373.1|	gi|66877854|ref|ZP_00403373.1|	0.466658303	40	278	207	0.744604317	2.00E-35	152	170187	Streptococcus pneumoniae TIGR4	Bacteria;Firmicutes;Bacilli;Lactobacillales;Streptococcaceae;Streptococcus	mannose-6-phosphate isomerase [Thermotoga maritima MSB8]	COG1482: Phosphomannose isomerase [Streptococcus pneumoniae TIGR4] >gi|14972209|gb|AAK74875.1| mannose-6-phosphate isomerase [Streptococcus pneumoniae TIGR4] >gi|15900631|ref|NP_345235.1| mannose-6-phosphate isomerase [Streptococcus pneumoniae TIGR4]
gi|4981263|gb|AAD35819.1|AE001744_9	2	1	1	gi|24193500|gb|AAN47342.1|	gi|24193500|gb|AAN47342.1|	0.373836019	33	161	101	0.627329193	4.00E-06	53	189518	Leptospira interrogans serovar Lai str. 56601	Bacteria;Spirochaetes;Spirochaetales;Leptospiraceae;Leptospira	hypothetical protein TM_0738 [Thermotoga maritima MSB8]	conserved hypothetical protein [Leptospira interrogans serovar lai str. 56601] >gi|45656039|ref|YP_000125.1| hypothetical protein LIC10129 [Leptospira interrogans serovar Copenhageni str. Fiocruz L1-130] >gi|45599272|gb|AAS68762.1| conserved hypothetical protein [Leptospira interrogans serovar Copenhageni str. Fiocruz L1-130] >gi|24212843|ref|NP_710324.1| hypothetical protein LA0143 [Leptospira i…
gi|4981264|gb|AAD35820.1|AE001744_10	221	208	1	gi|77995782|gb|ABB14681.1|	gi|77995782|gb|ABB14681.1|	0.544226429	38	279	189	0.677419355	1.00E-30	136	246194	Carboxydothermus hydrogenoformans Z-2901	Bacteria;Firmicutes;Clostridia;Clostridiales;Peptococcaceae;Carboxydothermus	hypothetical protein TM_0739 [Thermotoga maritima MSB8]	HDIG domain protein [Carboxydothermus hydrogenoformans Z-2901] >gi|78043667|ref|YP_360788.1| HDIG domain protein [Carboxydothermus hydrogenoformans Z-2901]
gi|4981265|gb|AAD35821.1|AE001744_11	421	420	1	gi|20516726|gb|AAM24913.1|	gi|20516726|gb|AAM24913.1|	0.553551161	58	640	636	0.99375	0	755	273068	Thermoanaerobacter tengcongensis MB4	Bacteria;Firmicutes;Clostridia;Thermoanaerobacteriales;Thermoanaerobacteriaceae;Thermoanaerobacter	threonyl-tRNA synthetase [Thermotoga maritima MSB8]	Threonyl-tRNA synthetase [Thermoanaerobacter tengcongensis MB4] >gi|22654110|sp|Q8R9A4|SYT_THETN Threonyl-tRNA synthetase (Threonine--tRNA ligase) (ThrRS) >gi|20808138|ref|NP_623309.1| threonyl-tRNA synthetase [Thermoanaerobacter tengcongensis MB4]
gi|4981266|gb|AAD35822.1|AE001744_12	356	354	1	gi|77686794|ref|ZP_00802117.1|	gi|77686794|ref|ZP_00802117.1|	0.545641675	55	161	152	0.944099379	6.00E-44	178	293826	Alkaliphilus metalliredigenes QYMF	Bacteria;Firmicutes;Clostridia;Clostridiales;Clostridiaceae;Alkaliphilus	lipopolysaccharide core biosynthesis protein KdtB [Thermotoga maritima MSB8]	Coenzyme A biosynthesis protein:Cytidyltransferase-related [Alkaliphilus metalliredigenes QYMF] >gi|77637410|gb|EAO79875.1| Coenzyme A biosynthesis protein:Cytidyltransferase-related [Alkaliphilus metalliredigenes QYMF]
gi|4981267|gb|AAD35823.1|AE001744_13	37	36	1	gi|2352096|gb|AAB68789.1|	gi|2352096|gb|AAB68789.1|	0.37286805	49	209	207	0.990430622	3.00E-54	214	2423	Fervidobacterium islandicum	Bacteria;Thermotogae;Thermotogales;Thermotogaceae;Fervidobacterium	serine/threonine protein phosphatase [Thermotoga maritima MSB8]	orf; similar to serine/threonine protein phosphatase [Fervidobacterium islandicum]
gi|4981269|gb|AAD35825.1|AE001744_15	90	89	1	gi|55772264|dbj|BAD70705.1|	gi|55772264|dbj|BAD70705.1|	0.361461258	34	406	378	0.931034483	2.00E-53	213	300852	Thermus thermophilus HB8	Bacteria;Deinococcus-Thermus;Deinococci;Thermales;Thermaceae;Thermus	conserved hypothetical protein [Thermotoga maritima MSB8]	glycosyltransferase [Thermus thermophilus HB8] >gi|55980851|ref|YP_144148.1| glycosyltransferase [Thermus thermophilus HB8]
gi|4981272|gb|AAD35828.1|AE001744_18	297	296	1	gi|2983365|gb|AAC06952.1|	gi|2983365|gb|AAC06952.1|	0.387717855	43	402	327	0.813432836	1.00E-64	250	224324	Aquifex aeolicus VF5	Bacteria;Aquificae;Aquificales;Aquificaceae;Aquifex	carboxyl-terminal protease [Thermotoga maritima MSB8]	carboxyl-terminal protease [Aquifex aeolicus VF5] >gi|15606169|ref|NP_213546.1| carboxyl-terminal protease [Aquifex aeolicus VF5]
gi|4981273|gb|AAD35829.1|AE001744_19	93	91	1	gi|82499648|ref|ZP_00885088.1|	gi|82499648|ref|ZP_00885088.1|	0.543700465	44	265	235	0.886792453	1.00E-47	193	351627	Caldicellulosiruptor saccharolyticus DSM 8903	Bacteria;Firmicutes;Clostridia;Clostridiales;Syntrophomonadaceae;Caldicellulosiruptor	conserved hypothetical protein [Thermotoga maritima MSB8]	SAM-dependent methyltransferase involved in tRNA-Met maturation [Caldicellulosiruptor saccharolyticus DSM 8903] >gi|82402352|gb|EAP43133.1| SAM-dependent methyltransferase involved in tRNA-Met maturation [Caldicellulosiruptor saccharolyticus DSM 8903]
gi|4981276|gb|AAD35832.1|AE001744_22	24	23	1	gi|67916523|ref|ZP_00510230.1|	gi|67916523|ref|ZP_00510230.1|	0.550257807	52	555	547	0.985585586	2.00E-152	542	203119	Clostridium thermocellum ATCC 27405	Bacteria;Firmicutes;Clostridia;Clostridiales;Clostridiaceae;Clostridium	uridine kinase-related protein [Thermotoga maritima MSB8]	TGS domain:Phosphoribulokinase/uridine kinase [Clostridium thermocellum ATCC 27405] >gi|67849513|gb|EAM45117.1| TGS domain:Phosphoribulokinase/uridine kinase [Clostridium thermocellum ATCC 27405]
gi|4981277|gb|AAD35833.1|AE001744_23	99	98	1	gi|2983299|gb|AAC06891.1|	gi|2983299|gb|AAC06891.1|	0.387717855	36	192	182	0.947916667	2.00E-33	144	224324	Aquifex aeolicus VF5	Bacteria;Aquificae;Aquificales;Aquificaceae;Aquifex	conserved hypothetical protein [Thermotoga maritima MSB8]	hypothetical protein aq_701 [Aquifex aeolicus VF5] >gi|15606102|ref|NP_213479.1| hypothetical protein aq_701 [Aquifex aeolicus VF5]
gi|4981279|gb|AAD35834.1|AE001745_1	9	1	1	gi|22777958|dbj|BAC14229.1|	gi|22777958|dbj|BAC14229.1|	0.478501474	21	471	311	0.66029724	2.00E-06	57	221109	Oceanobacillus iheyensis HTE831	Bacteria;Firmicutes;Bacilli;Bacillales;Bacillaceae;Oceanobacillus	alpha-glucosidase, putative [Thermotoga maritima MSB8]	6-phospho-beta-glucosidase [Oceanobacillus iheyensis HTE831] >gi|23099728|ref|NP_693194.1| 6-phospho-beta-glucosidase [Oceanobacillus iheyensis HTE831]
gi|4981280|gb|AAD35835.1|AE001745_2	231	230	2	gi|55773236|dbj|BAD71677.1|	gi|55773236|dbj|BAD71677.1|	0.361461258	47	229	219	0.956331878	9.00E-49	196	300852	Thermus thermophilus HB8	Bacteria;Deinococcus-Thermus;Deinococci;Thermales;Thermaceae;Thermus	ubiquinone/menaquinone biosynthesis methyltransferase, putative [Thermotoga maritima MSB8]	ubiquinone/menaquinone biosynthesis methyltransferase [Thermus thermophilus HB8] >gi|55981823|ref|YP_145120.1| ubiquinone/menaquinone biosynthesis methyltransferase [Thermus thermophilus HB8]
gi|4981281|gb|AAD35836.1|AE001745_3	126	123	1	gi|57159087|dbj|BAD85017.1|	gi|57159087|dbj|BAD85017.1|	0.115502278	50	358	355	0.991620112	2.00E-100	369	69014	Thermococcus kodakarensis KOD1	Archaea;Euryarchaeota;Thermococci;Thermococcales;Thermococcaceae;Thermococcus	oxidoreductase [Thermotoga maritima MSB8]	NAD(P)H:rubredoxin oxidoreductase [Thermococcus kodakarensis KOD1] >gi|57640763|ref|YP_183241.1| NAD(P)H:rubredoxin oxidoreductase [Thermococcus kodakarensis KOD1]
gi|4981282|gb|AAD35837.1|AE001745_4	147	144	1	gi|57159073|dbj|BAD85003.1|	gi|57159073|dbj|BAD85003.1|	0.115502278	56	398	404	1.015075377	2.00E-134	481	69014	Thermococcus kodakarensis KOD1	Archaea;Euryarchaeota;Thermococci;Thermococcales;Thermococcaceae;Thermococcus	conserved hypothetical protein [Thermotoga maritima MSB8]	type A flavoprotein [Thermococcus kodakarensis KOD1] >gi|57640749|ref|YP_183227.1| type A flavoprotein [Thermococcus kodakarensis KOD1]
gi|4981286|gb|AAD35840.1|AE001746_1	106	105	1	gi|68205549|ref|ZP_00557750.1|	gi|68205549|ref|ZP_00557750.1|	0.540825069	51	387	391	1.010335917	5.00E-90	334	272564	Desulfitobacterium hafniense DCB-2	Bacteria;Firmicutes;Clostridia;Clostridiales;Peptococcaceae;Desulfitobacterium	flagellin [Thermotoga maritima MSB8]	Flagellin, C-terminal:Flagellin, N-terminal [Desulfitobacterium hafniense DCB-2] >gi|68170512|gb|EAM98397.1| Flagellin, C-terminal:Flagellin, N-terminal [Desulfitobacterium hafniense DCB-2]
gi|4981287|gb|AAD35841.1|AE001746_2	39	37	1	gi|82500282|ref|ZP_00885703.1|	gi|82500282|ref|ZP_00885703.1|	0.543700465	61	254	246	0.968503937	1.00E-80	302	351627	Caldicellulosiruptor saccharolyticus DSM 8903	Bacteria;Firmicutes;Clostridia;Clostridiales;Syntrophomonadaceae;Caldicellulosiruptor	acyltransferase, putative [Thermotoga maritima MSB8]	acyltransferase, putative [Caldicellulosiruptor saccharolyticus DSM 8903] >gi|82401714|gb|EAP42514.1| acyltransferase, putative [Caldicellulosiruptor saccharolyticus DSM 8903]
gi|4981288|gb|AAD35842.1|AE001746_3	21	19	1	gi|20515650|gb|AAM23928.1|	gi|20515650|gb|AAM23928.1|	0.553551161	31	398	336	0.844221106	6.00E-39	164	273068	Thermoanaerobacter tengcongensis MB4	Bacteria;Firmicutes;Clostridia;Thermoanaerobacteriales;Thermoanaerobacteriaceae;Thermoanaerobacter	lipopolysaccharide biosynthesis protein, putative [Thermotoga maritima MSB8]	predicted glycosyltransferases [Thermoanaerobacter tengcongensis MB4] >gi|20807153|ref|NP_622324.1| predicted glycosyltransferase [Thermoanaerobacter tengcongensis MB4]
gi|4981289|gb|AAD35843.1|AE001746_4	3	2	1	gi|76260022|ref|ZP_00767664.1|	gi|76260022|ref|ZP_00767664.1|	0.374301594	28	415	390	0.939759036	3.00E-45	185	324602	Chloroflexus aurantiacus J-10-fl	Bacteria;Chloroflexi;Chloroflexales;Chloroflexaceae;Chloroflexus	hypothetical protein TM_0761 [Thermotoga maritima MSB8]	Major facilitator superfamily MFS_1 [Chloroflexus aurantiacus J-10-fl] >gi|76165114|gb|EAO59252.1| Major facilitator superfamily MFS_1 [Chloroflexus aurantiacus J-10-fl]
gi|4981290|gb|AAD35844.1|AE001746_5	500	499	1	gi|77994887|gb|ABB13786.1|	gi|77994887|gb|ABB13786.1|	0.544226429	72	262	227	0.866412214	4.00E-93	344	246194	Carboxydothermus hydrogenoformans Z-2901	Bacteria;Firmicutes;Clostridia;Clostridiales;Peptococcaceae;Carboxydothermus	ribosomal protein S2 [Thermotoga maritima MSB8]	ribosomal protein S2 [Carboxydothermus hydrogenoformans Z-2901] >gi|78042772|ref|YP_360607.1| ribosomal protein S2 [Carboxydothermus hydrogenoformans Z-2901]
gi|4981291|gb|AAD35845.1|AE001746_6	143	142	2	gi|71147424|gb|AAZ27897.1|	gi|75853678|ref|ZP_00761463.1|	0.377796115	60	106	103	0.971698113	6.00E-32	138	150340	Vibrio sp. Ex25	Bacteria;Proteobacteria;Gammaproteobacteria;Vibrionales;Vibrionaceae;Vibrio	conserved hypothetical protein [Thermotoga maritima MSB8]	COG0393: Uncharacterized conserved protein [Vibrio sp. Ex25]
gi|4981293|gb|AAD35847.1|AE001746_8	100	98	1	gi|1499865|gb|AAB99027.1|	gi|1499865|gb|AAB99027.1|	0.091469702	35	265	257	0.969811321	5.00E-35	151	243232	Methanocaldococcus jannaschii DSM 2661	Archaea;Euryarchaeota;Methanococci;Methanococcales;Methanocaldococcaceae;Methanocaldococcus	ABC transporter, ATP-binding protein [Thermotoga maritima MSB8]	ABC transporter ATP-binding protein [Methanocaldococcus jannaschii DSM 2661] >gi|3024971|sp|Q58429|Y1023_METJA Hypothetical ABC transporter ATP-binding protein MJ1023 >gi|15669212|ref|NP_248017.1| ABC transporter ATP-binding protein [Methanocaldococcus jannaschii DSM 2661]
gi|4981294|gb|AAD35848.1|AE001746_9	165	164	1	gi|23465608|ref|NP_696211.1|	gi|23465608|ref|NP_696211.1|	0.353491675	44	121	114	0.94214876	2.00E-19	96	206672	Bifidobacterium longum NCC2705	Bacteria;Actinobacteria;Actinobacteridae;Bifidobacteriales;Bifidobacteriaceae;Bifidobacterium	transcriptional regulator, GntR family [Thermotoga maritima MSB8]	possible GntR-family transcriptional regulator [Bifidobacterium longum NCC2705] >gi|23326278|gb|AAN24847.1| possible GntR-family transcriptional regulator [Bifidobacterium longum NCC2705]
gi|4981295|gb|AAD35849.1|AE001746_10	7	5	1	gi|82500560|ref|ZP_00885969.1|	gi|82500560|ref|ZP_00885969.1|	0.543700465	43	639	612	0.957746479	8.00E-140	500	351627	Caldicellulosiruptor saccharolyticus DSM 8903	Bacteria;Firmicutes;Clostridia;Clostridiales;Syntrophomonadaceae;Caldicellulosiruptor	maltodextrin glycosyltransferase [Thermotoga maritima MSB8]	Alpha amylase, catalytic subdomain [Caldicellulosiruptor saccharolyticus DSM 8903] >gi|82401459|gb|EAP42271.1| Alpha amylase, catalytic subdomain [Caldicellulosiruptor saccharolyticus DSM 8903]
gi|4981296|gb|AAD35850.1|AE001746_11	46	45	1	gi|2688581|gb|AAC67000.1|	gi|2688581|gb|AAC67000.1|	0.374539647	30	262	262	1	2.00E-27	126	224326	Borrelia burgdorferi B31	Bacteria;Spirochaetes;Spirochaetales;Spirochaetaceae;Borrelia	conserved hypothetical protein [Thermotoga maritima MSB8]	conserved hypothetical protein [Borrelia burgdorferi B31] >gi|15594988|ref|NP_212777.1| hypothetical protein BB0643 [Borrelia burgdorferi B31]
gi|4981297|gb|AAD35851.1|AE001746_12	111	110	1	gi|18145537|dbj|BAB81579.1|	gi|18145537|dbj|BAB81579.1|	0.550257807	40	471	476	1.010615711	5.00E-77	291	195102	Clostridium perfringens str. 13	Bacteria;Firmicutes;Clostridia;Clostridiales;Clostridiaceae;Clostridium	phosphomannomutase [Thermotoga maritima MSB8]	probable phosphomannomutase [Clostridium perfringens str. 13] >gi|18310855|ref|NP_562789.1| probable phosphomannomutase [Clostridium perfringens str. 13]
gi|4981298|gb|AAD35852.1|AE001746_13	83	81	1	gi|20515910|gb|AAM24165.1|	gi|20515910|gb|AAM24165.1|	0.553551161	48	599	590	0.984974958	2.00E-156	556	273068	Thermoanaerobacter tengcongensis MB4	Bacteria;Firmicutes;Clostridia;Thermoanaerobacteriales;Thermoanaerobacteriaceae;Thermoanaerobacter	conserved hypothetical protein [Thermotoga maritima MSB8]	Fe-S oxidoreductases family 2 [Thermoanaerobacter tengcongensis MB4] >gi|20807390|ref|NP_622561.1| Fe-S oxidoreductase family 2 [Thermoanaerobacter tengcongensis MB4]
gi|4981299|gb|AAD35853.1|AE001746_14	5	4	1	gi|71482118|ref|ZP_00661818.1|	gi|71482118|ref|ZP_00661818.1|	0.350132683	26	312	252	0.807692308	4.00E-10	68	290318	Prosthecochloris vibrioformis DSM 265	Bacteria;Chlorobi;Chlorobia;Chlorobiales;Chlorobiaceae;Prosthecochloris	DNA polymerase III, gamma subunit-related protein [Thermotoga maritima MSB8]	DNA-directed DNA polymerase [Prosthecochloris vibrioformis DSM 265] >gi|71283109|gb|EAO14938.1| DNA-directed DNA polymerase [Prosthecochloris vibrioformis DSM 265]
gi|4981300|gb|AAD35854.1|AE001746_15	81	80	1	gi|82501199|ref|ZP_00886563.1|	gi|82501199|ref|ZP_00886563.1|	0.543700465	44	271	258	0.95202952	3.00E-55	218	351627	Caldicellulosiruptor saccharolyticus DSM 8903	Bacteria;Firmicutes;Clostridia;Clostridiales;Syntrophomonadaceae;Caldicellulosiruptor	conserved hypothetical protein [Thermotoga maritima MSB8]	conserved hypothetical protein [Caldicellulosiruptor saccharolyticus DSM 8903] >gi|82400800|gb|EAP41657.1| conserved hypothetical protein [Caldicellulosiruptor saccharolyticus DSM 8903]
gi|4981301|gb|AAD35855.1|AE001746_16	15	14	2	gi|78193228|gb|ABB30995.1|	gi|78193228|gb|ABB30995.1|	0.384194406	59	73	52	0.712328767	3.00E-11	69	269799	Geobacter metallireducens GS-15	Bacteria;Proteobacteria;Deltaproteobacteria;Desulfuromonadales;Geobacteraceae;Geobacter	hypothetical protein TM_0773 [Thermotoga maritima MSB8]	conserved hypothetical protein [Geobacter metallireducens GS-15] >gi|78221973|ref|YP_383720.1| hypothetical protein Gmet_0753 [Geobacter metallireducens GS-15]
gi|4981302|gb|AAD35856.1|AE001746_17	4	3	1	gi|20516403|gb|AAM24616.1|	gi|20516403|gb|AAM24616.1|	0.553551161	33	104	89	0.855769231	9.00E-10	64	273068	Thermoanaerobacter tengcongensis MB4	Bacteria;Firmicutes;Clostridia;Thermoanaerobacteriales;Thermoanaerobacteriaceae;Thermoanaerobacter	conserved hypothetical protein [Thermotoga maritima MSB8]	Ribosomal protein HS6-type (S12/L30/L7a) [Thermoanaerobacter tengcongensis MB4] >gi|20807841|ref|NP_623012.1| Ribosomal protein HS6-type (S12/L30/L7a) [Thermoanaerobacter tengcongensis MB4]
gi|4981303|gb|AAD35857.1|AE001746_18	364	363	1	gi|2984268|gb|AAC07794.1|	gi|2984268|gb|AAC07794.1|	0.387717855	52	690	518	0.750724638	7.00E-145	517	224324	Aquifex aeolicus VF5	Bacteria;Aquificae;Aquificales;Aquificaceae;Aquifex	translation initiation factor IF-2 [Thermotoga maritima MSB8]	initiation factor IF-2 [Aquifex aeolicus VF5] >gi|3913894|sp|O67825|IF2_AQUAE Translation initiation factor IF-2 >gi|15607012|ref|NP_214394.1| translation initiation factor IF-2 [Aquifex aeolicus VF5]
gi|4981305|gb|AAD35858.1|AE001747_1	17	12	1	gi|83815138|ref|YP_446494.1|	gi|83815138|ref|YP_446494.1|	0.352057507	34	402	381	0.947761194	6.00E-52	208	309807	Salinibacter ruber DSM 13855	Bacteria;Bacteroidetes;Sphingobacteria;Sphingobacteriales;Crenotrichaceae;Salinibacter	transposase, putative [Thermotoga maritima MSB8]	IS605 family transposase [Salinibacter ruber DSM 13855] >gi|83756532|gb|ABC44645.1| IS605 family transposase [Salinibacter ruber DSM 13855]
gi|4981306|gb|AAD35859.1|AE001747_2	241	238	4	gi|15623008|dbj|BAB66997.1|	gi|15623008|dbj|BAB66997.1|	0.063603024	57	129	127	0.984496124	3.00E-38	159	273063	Sulfolobus tokodaii str. 7	Archaea;Crenarchaeota;Thermoprotei;Sulfolobales;Sulfolobaceae;Sulfolobus	transposase [Thermotoga maritima MSB8]	136aa long hypothetical transposase [Sulfolobus tokodaii str. 7] >gi|15922219|ref|NP_377888.1| hypothetical transposase [Sulfolobus tokodaii str. 7]
gi|4981308|gb|AAD35861.1|AE001747_4	30	29	1	gi|53688960|ref|ZP_00112390.2|	gi|53688960|ref|ZP_00112390.2|	0.377199917	45	247	220	0.890688259	6.00E-49	196	63737	Nostoc punctiforme PCC 73102	Bacteria;Cyanobacteria;Nostocales;Nostocaceae;Nostoc	conserved hypothetical protein [Thermotoga maritima MSB8]	COG1656: Uncharacterized conserved protein [Nostoc punctiforme PCC 73102]
gi|4981309|gb|AAD35862.1|AE001747_5	492	491	1	gi|16082618|ref|NP_394824.1|	gi|16082618|ref|NP_394824.1|	0.088676451	61	157	137	0.872611465	3.00E-45	183	273075	Thermoplasma acidophilum DSM 1728	Archaea;Euryarchaeota;Thermoplasmata;Thermoplasmatales;Thermoplasmataceae;Thermoplasma	bacterioferritin comigratory protein, ahpC/TSA family [Thermotoga maritima MSB8]	Peroxiredoxin [Thermoplasma acidophilum DSM 1728]
gi|4981311|gb|AAD35864.1|AE001747_7	3	2	2	gi|46198444|ref|YP_004111.1|	gi|46198444|ref|YP_004111.1|	0.361461258	40	334	330	0.988023952	6.00E-63	244	262724	Thermus thermophilus HB27	Bacteria;Deinococcus-Thermus;Deinococci;Thermales;Thermaceae;Thermus	hypothetical protein TM_0782 [Thermotoga maritima MSB8]	hypothetical cytosolic protein [Thermus thermophilus HB27] >gi|46196066|gb|AAS80484.1| hypothetical cytosolic protein [Thermus thermophilus HB27]
gi|4981314|gb|AAD35867.1|AE001747_10	18	17	1	gi|77684356|ref|ZP_00799788.1|	gi|77684356|ref|ZP_00799788.1|	0.545641675	38	262	254	0.969465649	9.00E-47	190	293826	Alkaliphilus metalliredigenes QYMF	Bacteria;Firmicutes;Clostridia;Clostridiales;Clostridiaceae;Alkaliphilus	bacteriocin [Thermotoga maritima MSB8]	Linocin_M18 bacteriocin protein [Alkaliphilus metalliredigenes QYMF] >gi|77639846|gb|EAO82202.1| Linocin_M18 bacteriocin protein [Alkaliphilus metalliredigenes QYMF]
gi|4981315|gb|AAD35868.1|AE001747_11	24	23	1	gi|77684355|ref|ZP_00799787.1|	gi|77684355|ref|ZP_00799787.1|	0.545641675	64	114	87	0.763157895	7.00E-28	124	293826	Alkaliphilus metalliredigenes QYMF	Bacteria;Firmicutes;Clostridia;Clostridiales;Clostridiaceae;Alkaliphilus	hypothetical protein TM_0786 [Thermotoga maritima MSB8]	conserved hypothetical protein [Alkaliphilus metalliredigenes QYMF] >gi|77639845|gb|EAO82201.1| conserved hypothetical protein [Alkaliphilus metalliredigenes QYMF]
gi|4981316|gb|AAD35869.1|AE001747_12	29	28	2	gi|5458216|emb|CAB49705.1|	gi|5458216|emb|CAB49705.1|	0.117737457	48	250	249	0.996	4.00E-62	240	272844	Pyrococcus abyssi GE5	Archaea;Euryarchaeota;Thermococci;Thermococcales;Thermococcaceae;Pyrococcus	thiamine biosynthetic enzyme [Thermotoga maritima MSB8]	Putative thiazole biosynthetic enzyme [Pyrococcus abyssi GE5] >gi|14520999|ref|NP_126474.1| putative thiazole biosynthetic enzyme [Pyrococcus abyssi GE5] >gi|12230776|sp|Q9V0J8|THI4_PYRAB Putative thiazole biosynthetic enzyme
gi|4981317|gb|AAD35870.1|AE001747_13	328	327	2	gi|76796504|ref|ZP_00778864.1|	gi|76796504|ref|ZP_00778864.1|	0.553551161	51	424	424	1	7.00E-121	437	340099	Thermoanaerobacter ethanolicus ATCC 33223	Bacteria;Firmicutes;Clostridia;Thermoanaerobacteriales;Thermoanaerobacteriaceae;Thermoanaerobacter	thiamine biosynthesis protein, putative [Thermotoga maritima MSB8]	Thiamine biosynthesis protein ThiC [Thermoanaerobacter ethanolicus ATCC 33223] >gi|76588086|gb|EAO64498.1| Thiamine biosynthesis protein ThiC [Thermoanaerobacter ethanolicus ATCC 33223]
gi|4981319|gb|AAD35872.1|AE001747_15	7	6	1	gi|18893439|gb|AAL81457.1|	gi|18893439|gb|AAL81457.1|	0.117737457	36	398	291	0.731155779	1.00E-33	147	186497	Pyrococcus furiosus DSM 3638	Archaea;Euryarchaeota;Thermococci;Thermococcales;Thermococcaceae;Pyrococcus	conserved hypothetical protein [Thermotoga maritima MSB8]	phosphomethylpyrimidine kinase (hmp-phosphate kinase) [Pyrococcus furiosus DSM 3638] >gi|18977705|ref|NP_579062.1| phosphomethylpyrimidine kinase [Pyrococcus furiosus DSM 3638]
gi|4981320|gb|AAD35873.1|AE001747_16	131	130	1	gi|82499846|ref|ZP_00885281.1|	gi|82499846|ref|ZP_00885281.1|	0.543700465	51	137	121	0.883211679	3.00E-24	112	351627	Caldicellulosiruptor saccharolyticus DSM 8903	Bacteria;Firmicutes;Clostridia;Clostridiales;Syntrophomonadaceae;Caldicellulosiruptor	conserved hypothetical protein [Thermotoga maritima MSB8]	enzyme related to GTP cyclohydrolase I [Caldicellulosiruptor saccharolyticus DSM 8903] >gi|82402126|gb|EAP42912.1| enzyme related to GTP cyclohydrolase I [Caldicellulosiruptor saccharolyticus DSM 8903]
gi|4981321|gb|AAD35874.1|AE001747_17	67	65	1	gi|22777894|dbj|BAC14165.1|	gi|22777894|dbj|BAC14165.1|	0.478501474	45	212	202	0.952830189	3.00E-44	180	221109	Oceanobacillus iheyensis HTE831	Bacteria;Firmicutes;Bacilli;Bacillales;Bacillaceae;Oceanobacillus	conserved hypothetical protein [Thermotoga maritima MSB8]	hypothetical conserved protein [Oceanobacillus iheyensis HTE831] >gi|23099664|ref|NP_693130.1| hypothetical protein OB2209 [Oceanobacillus iheyensis HTE831]
gi|4981322|gb|AAD35875.1|AE001747_18	500	497	1	gi|68207478|ref|ZP_00559639.1|	gi|68207478|ref|ZP_00559639.1|	0.540825069	50	260	238	0.915384615	3.00E-60	234	272564	Desulfitobacterium hafniense DCB-2	Bacteria;Firmicutes;Clostridia;Clostridiales;Peptococcaceae;Desulfitobacterium	ABC transporter, ATP-binding protein [Thermotoga maritima MSB8]	ABC transporter [Desulfitobacterium hafniense DCB-2] >gi|68168652|gb|EAM96577.1| ABC transporter [Desulfitobacterium hafniense DCB-2]
gi|4981324|gb|AAD35877.1|AE001747_20	3	2	2	gi|397495|emb|CAA81049.1|	gi|397495|emb|CAA81049.1|	0.480639472	26	270	164	0.607407407	9.00E-07	57	1423	Bacillus subtilis	Bacteria;Firmicutes;Bacilli;Bacillales;Bacillaceae;Bacillus	sugar kinase, pfkB family [Thermotoga maritima MSB8]	Ribokinase [Bacillus subtilis]
gi|4981325|gb|AAD35878.1|AE001747_21	51	50	1	gi|19886978|gb|AAM01784.1|	gi|19886978|gb|AAM01784.1|	0.088516069	45	338	304	0.899408284	8.00E-60	233	190192	Methanopyrus kandleri AV19	Archaea;Euryarchaeota;Methanopyri;Methanopyrales;Methanopyraceae;Methanopyrus	conserved hypothetical protein [Thermotoga maritima MSB8]	Uncharacterized conserved protein [Methanopyrus kandleri AV19] >gi|20094007|ref|NP_613854.1| hypothetical protein MK0569 [Methanopyrus kandleri AV19]
gi|4981326|gb|AAD35879.1|AE001747_22	60	59	1	gi|20516988|gb|AAM25151.1|	gi|20516988|gb|AAM25151.1|	0.553551161	49	227	215	0.947136564	2.00E-47	191	273068	Thermoanaerobacter tengcongensis MB4	Bacteria;Firmicutes;Clostridia;Thermoanaerobacteriales;Thermoanaerobacteriaceae;Thermoanaerobacter	conserved hypothetical protein [Thermotoga maritima MSB8]	conserved hypothetical protein [Thermoanaerobacter tengcongensis MB4] >gi|20808376|ref|NP_623547.1| 2-phosphosulfolactate phosphatas [Thermoanaerobacter tengcongensis MB4] >gi|22095555|sp|Q8R8M3|COMB_THETN Probable 2-phosphosulfolactate phosphatase
gi|4981327|gb|AAD35880.1|AE001747_23	406	405	1	gi|56379566|dbj|BAD75474.1|	gi|56379566|dbj|BAD75474.1|	0.479035973	45	293	290	0.989761092	7.00E-62	240	235909	Geobacillus kaustophilus HTA426	Bacteria;Firmicutes;Bacilli;Bacillales;Bacillaceae;Geobacillus	malonyl CoA-acyl carrier protein transacylase [Thermotoga maritima MSB8]	malonyl CoA-acyl carrier protein transacylase [Geobacillus kaustophilus HTA426] >gi|56419724|ref|YP_147042.1| acyl-carrier-protein S-malonyltransferase [Geobacillus kaustophilus HTA426]
gi|4981328|gb|AAD35881.1|AE001747_24	153	152	1	gi|18893836|gb|AAL81801.1|	gi|18893836|gb|AAL81801.1|	0.117737457	50	169	148	0.875739645	3.00E-33	143	186497	Pyrococcus furiosus DSM 3638	Archaea;Euryarchaeota;Thermococci;Thermococcales;Thermococcaceae;Pyrococcus	bioY protein [Thermotoga maritima MSB8]	hypothetical protein [Pyrococcus furiosus DSM 3638] >gi|18978049|ref|NP_579406.1| hypothetical protein PF1677 [Pyrococcus furiosus DSM 3638]
gi|4981329|gb|AAD35882.1|AE001747_25	242	241	1	gi|77995252|gb|ABB14151.1|	gi|77995252|gb|ABB14151.1|	0.544226429	54	314	308	0.98089172	4.00E-92	341	246194	Carboxydothermus hydrogenoformans Z-2901	Bacteria;Firmicutes;Clostridia;Clostridiales;Peptococcaceae;Carboxydothermus	conserved hypothetical protein [Thermotoga maritima MSB8]	enoyl-(acyl-carrier-protein) reductase II [Carboxydothermus hydrogenoformans Z-2901] >gi|78043137|ref|YP_360281.1| enoyl-(acyl-carrier-protein) reductase II [Carboxydothermus hydrogenoformans Z-2901]
gi|4981330|gb|AAD35883.1|AE001747_26	354	353	1	gi|2982801|gb|AAC06425.1|	gi|2982801|gb|AAC06425.1|	0.387717855	48	137	142	1.03649635	3.00E-32	139	224324	Aquifex aeolicus VF5	Bacteria;Aquificae;Aquificales;Aquificaceae;Aquifex	(3R)-hydroxymyristoyl-(acyl carrier protein) dehydratase [Thermotoga maritima MSB8]	(3R)-hydroxymyristoyl-(acyl carrier protein) dehydratase [Aquifex aeolicus VF5] >gi|14423691|sp|O66468|FABZ_AQUAE (3R)-hydroxymyristoyl-[acyl carrier protein] dehydratase ((3R)-hydroxymyristoyl ACP dehydrase) >gi|15605653|ref|NP_213028.1| (3R)-hydroxymyristoyl-(acyl carrier protein) dehydratase [Aquifex aeolicus VF5]
gi|4981331|gb|AAD35884.1|AE001747_27	498	497	1	gi|77995668|gb|ABB14567.1|	gi|77995668|gb|ABB14567.1|	0.544226429	46	412	410	0.995145631	4.00E-100	368	246194	Carboxydothermus hydrogenoformans Z-2901	Bacteria;Firmicutes;Clostridia;Clostridiales;Peptococcaceae;Carboxydothermus	3-oxoacyl-(acyl carrier protein) synthase II [Thermotoga maritima MSB8]	3-oxoacyl-(acyl-carrier-protein) synthase II [Carboxydothermus hydrogenoformans Z-2901] >gi|78043553|ref|YP_360277.1| 3-oxoacyl-(acyl-carrier-protein) synthase II [Carboxydothermus hydrogenoformans Z-2901]
gi|4981333|gb|AAD35885.1|AE001748_1	127	126	1	gi|2983754|gb|AAC07314.1|	gi|2983754|gb|AAC07314.1|	0.387717855	48	524	533	1.017175573	1.00E-136	490	224324	Aquifex aeolicus VF5	Bacteria;Aquificae;Aquificales;Aquificaceae;Aquifex	CTP synthetase [Thermotoga maritima MSB8]	CTP synthetase [Aquifex aeolicus VF5] >gi|15606537|ref|NP_213917.1| CTP synthetase [Aquifex aeolicus VF5] >gi|7438003|pir||F70415 CTP synthetase - Aquifex aeolicus >gi|24212095|sp|O67353|PYRG_AQUAE CTP synthase (UTP--ammonia ligase) (CTP synthetase)
gi|4981334|gb|AAD35886.1|AE001748_2	4	3	1	gi|77684860|ref|ZP_00800278.1|	gi|77684860|ref|ZP_00800278.1|	0.545641675	31	233	166	0.712446352	9.00E-15	83	293826	Alkaliphilus metalliredigenes QYMF	Bacteria;Firmicutes;Clostridia;Clostridiales;Clostridiaceae;Alkaliphilus	conserved hypothetical protein [Thermotoga maritima MSB8]	Histidinol phosphate phosphatase, HisJ [Alkaliphilus metalliredigenes QYMF] >gi|77639343|gb|EAO81713.1| Histidinol phosphate phosphatase, HisJ [Alkaliphilus metalliredigenes QYMF]
gi|4981335|gb|AAD35887.1|AE001748_3	20	19	1	gi|53729212|ref|ZP_00133735.2|	gi|53729212|ref|ZP_00133735.2|	0.377110931	27	307	296	0.964169381	1.00E-16	90	228399	Actinobacillus pleuropneumoniae serovar 1 str. 4074	Bacteria;Proteobacteria;Gammaproteobacteria;Pasteurellales;Pasteurellaceae;Actinobacillus	lipophilic protein, putative [Thermotoga maritima MSB8]	COG0472: UDP-N-acetylmuramyl pentapeptide phosphotransferase/UDP-N-acetylglucosamine-1-phosphate transferase [Actinobacillus pleuropneumoniae serovar 1 str. 4074]
gi|4981337|gb|AAD35889.1|AE001748_5	407	406	1	gi|14286174|sp|O29969|TDXH_ARCFU	gi|14286174|sp|O29969|TDXH_ARCFU	0.093781804	75	215	211	0.981395349	3.00E-94	347	2234	Archaeoglobus fulgidus	Archaea;Euryarchaeota;Archaeoglobi;Archaeoglobales;Archaeoglobaceae;Archaeoglobus	alkyl hydroperoxide reductase, putative [Thermotoga maritima MSB8]	Probable peroxiredoxin
gi|4981338|gb|AAD35890.1|AE001748_6	55	52	1	gi|139855|sp|P16557|XYLR2_BACSU	gi|139855|sp|P16557|XYLR2_BACSU	0.480639472	28	355	234	0.65915493	2.00E-20	102	1423	Bacillus subtilis	Bacteria;Firmicutes;Bacilli;Bacillales;Bacillaceae;Bacillus	transcriptional regulator, XylR-related [Thermotoga maritima MSB8]	Xylose repressor >gi|143841|gb|AAA22896.1| xylose repressor
gi|4981339|gb|AAD35891.1|AE001748_7	30	28	1	gi|20515198|gb|AAM23516.1|	gi|20515198|gb|AAM23516.1|	0.553551161	31	467	315	0.674518201	5.00E-42	175	273068	Thermoanaerobacter tengcongensis MB4	Bacteria;Firmicutes;Clostridia;Thermoanaerobacteriales;Thermoanaerobacteriaceae;Thermoanaerobacter	hydrolase, putative [Thermotoga maritima MSB8]	Beta-glucosidase-related glycosidases [Thermoanaerobacter tengcongensis MB4] >gi|33286394|gb|AAQ01678.1| beta-glucosidase [Thermoanaerobacter tengcongensis] >gi|20806741|ref|NP_621912.1| Beta-glucosidase-related glycosidase [Thermoanaerobacter tengcongensis MB4]
gi|4981340|gb|AAD35892.1|AE001748_8	40	39	1	gi|66797370|ref|ZP_00396130.1|	gi|66797370|ref|ZP_00396130.1|	0.357350154	34	420	422	1.004761905	9.00E-57	224	319795	Deinococcus geothermalis DSM 11300	Bacteria;Deinococcus-Thermus;Deinococci;Deinococcales;Deinococcaceae;Deinococcus	sugar ABC transporter, periplasmic sugar-binding protein [Thermotoga maritima MSB8]	extracellular solute-binding protein, family 1 [Deinococcus geothermalis DSM 11300] >gi|66782473|gb|EAL83437.1| extracellular solute-binding protein, family 1 [Deinococcus geothermalis DSM 11300]
gi|4981341|gb|AAD35893.1|AE001748_9	498	493	1	gi|66796472|ref|ZP_00395234.1|	gi|66796472|ref|ZP_00395234.1|	0.357350154	41	300	282	0.94	1.00E-57	226	319795	Deinococcus geothermalis DSM 11300	Bacteria;Deinococcus-Thermus;Deinococci;Deinococcales;Deinococcaceae;Deinococcus	sugar ABC transporter, permease protein [Thermotoga maritima MSB8]	Binding-protein-dependent transport systems inner membrane component [Deinococcus geothermalis DSM 11300] >gi|66782854|gb|EAL83816.1| Binding-protein-dependent transport systems inner membrane component [Deinococcus geothermalis DSM 11300]
gi|4981342|gb|AAD35894.1|AE001748_10	497	491	1	gi|56686015|dbj|BAD79237.1|	gi|56686015|dbj|BAD79237.1|	0.411648914	42	271	250	0.922509225	5.00E-56	220	269084	Synechococcus elongatus PCC 6301	Bacteria;Cyanobacteria;Chroococcales;Synechococcus	sugar ABC transporter, permease protein, putative [Thermotoga maritima MSB8]	permease protein of sugar ABC transporter [Synechococcus elongatus PCC 6301] >gi|56751056|ref|YP_171757.1| permease protein of sugar ABC transporter [Synechococcus elongatus PCC 6301] >gi|81299282|ref|YP_399490.1| ABC-type sugar transport system permease component-like [Synechococcus elongatus PCC 7942] >gi|81168163|gb|ABB56503.1| ABC-type sugar transport system permease component-like [Synechoco…
gi|4981343|gb|AAD35895.1|AE001748_11	7	5	1	gi|3256915|dbj|BAA29598.1|	gi|3256915|dbj|BAA29598.1|	0.117737457	31	330	310	0.939393939	1.00E-25	120	70601	Pyrococcus horikoshii OT3	Archaea;Euryarchaeota;Thermococci;Thermococcales;Thermococcaceae;Pyrococcus	conserved hypothetical protein [Thermotoga maritima MSB8]	325aa long hypothetical protein [Pyrococcus horikoshii OT3] >gi|14590413|ref|NP_142479.1| hypothetical protein PH0510 [Pyrococcus horikoshii OT3]
gi|4981344|gb|AAD35896.1|AE001748_12	300	298	1	gi|10173034|dbj|BAB04140.1|	gi|10173034|dbj|BAB04140.1|	0.480639472	37	364	333	0.914835165	2.00E-55	219	272558	Bacillus halodurans C-125	Bacteria;Firmicutes;Bacilli;Bacillales;Bacillaceae;Bacillus	N-acetylglucosamine-6-phosphate deacetylase [Thermotoga maritima MSB8]	N-acetylglucosamine-6-phosphate deacetylase [Bacillus halodurans C-125] >gi|15612984|ref|NP_241287.1| N-acetylglucosamine-6-phosphate deacetylase [Bacillus halodurans C-125]
gi|4981345|gb|AAD35897.1|AE001748_13	356	355	1	gi|20515236|gb|AAM23551.1|	gi|20515236|gb|AAM23551.1|	0.553551161	32	464	448	0.965517241	3.00E-65	252	273068	Thermoanaerobacter tengcongensis MB4	Bacteria;Firmicutes;Clostridia;Thermoanaerobacteriales;Thermoanaerobacteriaceae;Thermoanaerobacter	conserved hypothetical protein [Thermotoga maritima MSB8]	Na+-driven multidrug efflux pump [Thermoanaerobacter tengcongensis MB4] >gi|20806776|ref|NP_621947.1| Na+-driven multidrug efflux pump [Thermoanaerobacter tengcongensis MB4]
gi|4981347|gb|AAD35898.1|AE001749_1	75	73	2	gi|76261654|ref|ZP_00769256.1|	gi|76261654|ref|ZP_00769256.1|	0.374301594	31	142	134	0.943661972	1.00E-09	64	324602	Chloroflexus aurantiacus J-10-fl	Bacteria;Chloroflexi;Chloroflexales;Chloroflexaceae;Chloroflexus	transcriptional regulator, putative, Mar family [Thermotoga maritima MSB8]	regulatory protein, MarR [Chloroflexus aurantiacus J-10-fl] >gi|76163465|gb|EAO57643.1| regulatory protein, MarR [Chloroflexus aurantiacus J-10-fl]
gi|4981349|gb|AAD35900.1|AE001749_3	163	162	1	gi|20517173|gb|AAM25322.1|	gi|20517173|gb|AAM25322.1|	0.553551161	40	274	240	0.875912409	7.00E-47	190	273068	Thermoanaerobacter tengcongensis MB4	Bacteria;Firmicutes;Clostridia;Thermoanaerobacteriales;Thermoanaerobacteriaceae;Thermoanaerobacter	lipopolysaccharide biosynthesis protein, putative [Thermotoga maritima MSB8]	Teichoic acid biosynthesis proteins [Thermoanaerobacter tengcongensis MB4] >gi|20808547|ref|NP_623718.1| Teichoic acid biosynthesis proteins [Thermoanaerobacter tengcongensis MB4]
gi|4981350|gb|AAD35901.1|AE001749_4	174	173	1	gi|46199977|ref|YP_005644.1|	gi|46199977|ref|YP_005644.1|	0.361461258	53	399	367	0.919799499	4.00E-106	387	262724	Thermus thermophilus HB27	Bacteria;Deinococcus-Thermus;Deinococci;Thermales;Thermaceae;Thermus	uracil permease [Thermotoga maritima MSB8]	uracil permease [Thermus thermophilus HB27] >gi|46197604|gb|AAS82017.1| uracil permease [Thermus thermophilus HB27]
gi|4981351|gb|AAD35902.1|AE001749_5	234	231	1	gi|20515296|gb|AAM23605.1|	gi|20515296|gb|AAM23605.1|	0.553551161	39	395	393	0.994936709	2.00E-75	285	273068	Thermoanaerobacter tengcongensis MB4	Bacteria;Firmicutes;Clostridia;Thermoanaerobacteriales;Thermoanaerobacteriaceae;Thermoanaerobacter	NADH-dependent butanol dehydrogenase, putative [Thermotoga maritima MSB8]	uncharacterized oxidoreductases, Fe-dependent alcohol dehydrogenase family [Thermoanaerobacter tengcongensis MB4] >gi|20806830|ref|NP_622001.1| uncharacterized oxidoreductase, Fe-dependent alcohol dehydrogenase family [Thermoanaerobacter tengcongensis MB4]
gi|4981352|gb|AAD35903.1|AE001749_6	332	331	3	gi|78684985|ref|ZP_00849766.1|	gi|78684985|ref|ZP_00849766.1|	0.377139089	49	325	312	0.96	4.00E-84	314	94122	Shewanella sp. ANA-3	Bacteria;Proteobacteria;Gammaproteobacteria;Alteromonadales;Shewanellaceae;Shewanella	phenylalanyl-tRNA synthetase, alpha subunit [Thermotoga maritima MSB8]	Phenylalanyl-tRNA synthetase, alpha subunit [Shewanella sp. ANA-3] >gi|78507209|gb|EAP20721.1| Phenylalanyl-tRNA synthetase, alpha subunit [Shewanella sp. ANA-3]
gi|4981353|gb|AAD35904.1|AE001749_7	316	315	1	gi|20516700|gb|AAM24889.1|	gi|20516700|gb|AAM24889.1|	0.553551161	37	788	802	1.017766497	2.00E-152	543	273068	Thermoanaerobacter tengcongensis MB4	Bacteria;Firmicutes;Clostridia;Thermoanaerobacteriales;Thermoanaerobacteriaceae;Thermoanaerobacter	phenylalanyl-tRNA synthetase, beta subunit [Thermotoga maritima MSB8]	Phenylalanyl-tRNA synthetase beta subunit [Thermoanaerobacter tengcongensis MB4] >gi|30316248|sp|Q8R9C7|SYFB_THETN Phenylalanyl-tRNA synthetase beta chain (Phenylalanine--tRNA ligase beta chain) (PheRS) >gi|20808114|ref|NP_623285.1| phenylalanyl-tRNA synthetase beta subunit [Thermoanaerobacter tengcongensis MB4]
gi|4981354|gb|AAD35905.1|AE001749_8	4	3	3	gi|49082704|gb|AAT50752.1|	gi|53727614|ref|ZP_00138911.2|	0.377056618	27	190	140	0.736842105	2.00E-06	55	208963	Pseudomonas aeruginosa UCBPP-PA14	Bacteria;Proteobacteria;Gammaproteobacteria;Pseudomonadales;Pseudomonadaceae;Pseudomonas	transcriptional regulator, TetR family [Thermotoga maritima MSB8]	COG1309: Transcriptional regulator [Pseudomonas aeruginosa UCBPP-PA14]
gi|4981355|gb|AAD35906.1|AE001749_9	16	15	1	gi|77997099|gb|ABB15998.1|	gi|77997099|gb|ABB15998.1|	0.544226429	41	482	429	0.890041494	2.00E-94	349	246194	Carboxydothermus hydrogenoformans Z-2901	Bacteria;Firmicutes;Clostridia;Clostridiales;Peptococcaceae;Carboxydothermus	astB/chuR-related protein [Thermotoga maritima MSB8]	radical SAM domain protein [Carboxydothermus hydrogenoformans Z-2901] >gi|78044984|ref|YP_361022.1| radical SAM domain protein [Carboxydothermus hydrogenoformans Z-2901]
gi|4981357|gb|AAD35907.1|AE001750_1	123	121	1	gi|11499591|ref|NP_070833.1|	gi|11499591|ref|NP_070833.1|	0.093781804	35	323	216	0.66873065	4.00E-27	125	224325	Archaeoglobus fulgidus DSM 4304	Archaea;Euryarchaeota;Archaeoglobi;Archaeoglobales;Archaeoglobaceae;Archaeoglobus	astB/chuR-related protein [Thermotoga maritima MSB8]	heme biosynthesis protein (nirJ-2) [Archaeoglobus fulgidus DSM 4304] >gi|2648528|gb|AAB89245.1| heme biosynthesis protein (nirJ-2) [Archaeoglobus fulgidus DSM 4304]
gi|4981359|gb|AAD35909.1|AE001750_3	4	3	1	gi|86168014|gb|EAQ69272.1|	gi|86168014|gb|EAQ69272.1|	0.411648914	25	234	244	1.042735043	3.00E-07	58	221360	Synechococcus sp. RS9917	Bacteria;Cyanobacteria;Chroococcales;Synechococcus	ABC transporter, ATP-binding protein, putative [Thermotoga maritima MSB8]	putative phosphate ABC transporter, ATP binding subunit [Synechococcus sp. RS9917]
gi|4981360|gb|AAD35910.1|AE001750_4	157	154	1	gi|67916300|ref|ZP_00510016.1|	gi|67916300|ref|ZP_00510016.1|	0.550257807	34	319	267	0.836990596	5.00E-31	138	203119	Clostridium thermocellum ATCC 27405	Bacteria;Firmicutes;Clostridia;Clostridiales;Clostridiaceae;Clostridium	sugar kinase, pfkB family [Thermotoga maritima MSB8]	Tagatose-6-phosphate kinase [Clostridium thermocellum ATCC 27405] >gi|67849762|gb|EAM45357.1| Tagatose-6-phosphate kinase [Clostridium thermocellum ATCC 27405]
gi|4981361|gb|AAD35911.1|AE001750_5	67	65	1	gi|77687184|ref|ZP_00802464.1|	gi|77687184|ref|ZP_00802464.1|	0.545641675	35	150	149	0.993333333	2.00E-16	86	293826	Alkaliphilus metalliredigenes QYMF	Bacteria;Firmicutes;Clostridia;Clostridiales;Clostridiaceae;Alkaliphilus	conserved hypothetical protein [Thermotoga maritima MSB8]	CBS [Alkaliphilus metalliredigenes QYMF] >gi|77637022|gb|EAO79530.1| CBS [Alkaliphilus metalliredigenes QYMF]
gi|4981362|gb|AAD35912.1|AE001750_6	408	405	1	gi|20515967|gb|AAM24218.1|	gi|20515967|gb|AAM24218.1|	0.553551161	38	434	426	0.98156682	1.00E-79	300	273068	Thermoanaerobacter tengcongensis MB4	Bacteria;Firmicutes;Clostridia;Thermoanaerobacteriales;Thermoanaerobacteriaceae;Thermoanaerobacter	conserved hypothetical protein [Thermotoga maritima MSB8]	2-methylthioadenine synthetase [Thermoanaerobacter tengcongensis MB4] >gi|20807443|ref|NP_622614.1| 2-methylthioadenine synthetase [Thermoanaerobacter tengcongensis MB4]
gi|4981363|gb|AAD35913.1|AE001750_7	82	80	2	gi|22295187|dbj|BAC09014.1|	gi|22295187|dbj|BAC09014.1|	0.411327198	40	273	169	0.619047619	3.00E-20	102	197221	Thermosynechococcus elongatus BP-1	Bacteria;Cyanobacteria;Chroococcales;Thermosynechococcus	branched-chain amino acid aminotransferase, putative [Thermotoga maritima MSB8]	branched-chain amino acid aminotransferase [Thermosynechococcus elongatus BP-1] >gi|22299005|ref|NP_682252.1| branched-chain amino acid aminotransferase [Thermosynechococcus elongatus BP-1]
gi|4981364|gb|AAD35914.1|AE001750_8	5	4	1	gi|23491840|dbj|BAC16815.1|	gi|23491840|dbj|BAC16815.1|	0.336954814	35	101	62	0.613861386	2.00E-08	60	196164	Corynebacterium efficiens YS-314	Bacteria;Actinobacteria;Actinobacteridae;Actinomycetales;Corynebacterineae;Corynebacteriaceae;Corynebacterium	hypothetical protein TM_0832 [Thermotoga maritima MSB8]	conserved hypothetical protein [Corynebacterium efficiens YS-314] >gi|25026561|ref|NP_736615.1| hypothetical protein CE0005 [Corynebacterium efficiens YS-314] >gi|29611893|sp|Q8FUL3|Y005_COREF Hypothetical UPF0232 protein CE0005
gi|4981365|gb|AAD35915.1|AE001750_9	379	373	1	gi|76795605|ref|ZP_00777977.1|	gi|76795605|ref|ZP_00777977.1|	0.553551161	55	636	636	1	0	715	340099	Thermoanaerobacter ethanolicus ATCC 33223	Bacteria;Firmicutes;Clostridia;Thermoanaerobacteriales;Thermoanaerobacteriaceae;Thermoanaerobacter	DNA gyrase, subunit B [Thermotoga maritima MSB8]	Gram positive topoisomerase IV, subunit B:DNA gyrase, B subunit [Thermoanaerobacter ethanolicus ATCC 33223] >gi|76588919|gb|EAO65319.1| Gram positive topoisomerase IV, subunit B:DNA gyrase, B subunit [Thermoanaerobacter ethanolicus ATCC 33223]
gi|4981367|gb|AAD35917.1|AE001750_11	4	2	1	gi|83858910|ref|ZP_00952432.1|	gi|83858910|ref|ZP_00952432.1|	0.373797084	21	419	299	0.713603819	3.00E-08	62	314254	Oceanicaulis alexandrii HTCC2633	Bacteria;Proteobacteria;Alphaproteobacteria;Rhodobacterales;Hyphomonadaceae;Oceanicaulis	cell division protein FtsA, putative [Thermotoga maritima MSB8]	FtsA, cell division protein FtsA [Oceanicaulis alexandrii HTCC2633] >gi|83853733|gb|EAP91585.1| FtsA, cell division protein FtsA [Oceanicaulis alexandrii HTCC2633]
gi|4981368|gb|AAD35918.1|AE001750_12	480	477	1	gi|68007971|gb|EAM87210.1|	gi|68007971|gb|EAM87210.1|	0.477918383	48	351	291	0.829059829	3.00E-74	282	262543	Exiguobacterium sp. 255-15	Bacteria;Firmicutes;Bacilli;Bacillales;Bacillaceae;Exiguobacterium	cell division protein FtsZ [Thermotoga maritima MSB8]	Cell division protein FtsZ [Exiguobacterium sp. 255-15] >gi|68055465|ref|ZP_00539610.1| Cell division protein FtsZ [Exiguobacterium sp. 255-15]
gi|4981369|gb|AAD35919.1|AE001750_13	408	407	2	gi|76797198|ref|ZP_00779534.1|	gi|76797198|ref|ZP_00779534.1|	0.553551161	43	566	557	0.98409894	3.00E-122	442	340099	Thermoanaerobacter ethanolicus ATCC 33223	Bacteria;Firmicutes;Clostridia;Thermoanaerobacteriales;Thermoanaerobacteriaceae;Thermoanaerobacter	general secretion pathway protein E [Thermotoga maritima MSB8]	type II secretion system protein E:General secretory system II, protein E, N-terminal [Thermoanaerobacter ethanolicus ATCC 33223] >gi|76587442|gb|EAO63878.1| type II secretion system protein E:General secretory system II, protein E, N-terminal [Thermoanaerobacter ethanolicus ATCC 33223]
gi|4981372|gb|AAD35921.1|AE001751_1	205	204	1	gi|71038474|gb|AAZ18782.1|	gi|71038474|gb|AAZ18782.1|	0.4040852	28	340	329	0.967647059	2.00E-30	136	259536	Psychrobacter arcticus 273-4	Bacteria;Proteobacteria;Gammaproteobacteria;Pseudomonadales;Moraxellaceae	rod shape-determining protein RodA [Thermotoga maritima MSB8]	putative rod shape determining protein [Psychrobacter arcticus 273-4] >gi|71065489|ref|YP_264216.1| putative rod shape determining protein [Psychrobacter arcticus 273-4]
gi|4981374|gb|AAD35923.1|AE001751_3	5	4	1	gi|993026|emb|CAA62019.1|	gi|993026|emb|CAA62019.1|	0.361461258	32	456	450	0.986842105	1.00E-55	220	274	Thermus thermophilus	Bacteria;Deinococcus-Thermus;Deinococci;Thermales;Thermaceae;Thermus	S-layer-like array protein [Thermotoga maritima MSB8]	S-layer-like protein [Thermus thermophilus]
gi|4981375|gb|AAD35924.1|AE001751_4	15	14	1	gi|20516103|gb|AAM24342.1|	gi|20516103|gb|AAM24342.1|	0.553551161	30	253	253	1	2.00E-20	102	273068	Thermoanaerobacter tengcongensis MB4	Bacteria;Firmicutes;Clostridia;Thermoanaerobacteriales;Thermoanaerobacteriaceae;Thermoanaerobacter	response regulator [Thermotoga maritima MSB8]	CheY-like receiver domains [Thermoanaerobacter tengcongensis MB4] >gi|20807567|ref|NP_622738.1| CheY-like receiver domains [Thermoanaerobacter tengcongensis MB4]
gi|4981376|gb|AAD35925.1|AE001751_5	47	47	1	gi|20515438|gb|AAM23734.1|	gi|20515438|gb|AAM23734.1|	0.553551161	58	304	296	0.973684211	1.00E-98	362	273068	Thermoanaerobacter tengcongensis MB4	Bacteria;Firmicutes;Clostridia;Thermoanaerobacteriales;Thermoanaerobacteriaceae;Thermoanaerobacter	formiminotransferase-cyclodeaminase/formiminotetrahydrofolate cyclodeaminase, putative [Thermotoga maritima MSB8]	Glutamate formiminotransferase [Thermoanaerobacter tengcongensis MB4] >gi|20806959|ref|NP_622130.1| Glutamate formiminotransferase [Thermoanaerobacter tengcongensis MB4]
gi|4981377|gb|AAD35926.1|AE001751_6	187	185	1	gi|67876341|ref|ZP_00505228.1|	gi|67876341|ref|ZP_00505228.1|	0.550257807	41	151	157	1.039735099	2.00E-26	119	203119	Clostridium thermocellum ATCC 27405	Bacteria;Firmicutes;Clostridia;Clostridiales;Clostridiaceae;Clostridium	conserved hypothetical protein [Thermotoga maritima MSB8]	Protein of unknown function DUF163 [Clostridium thermocellum ATCC 27405] >gi|67850125|gb|EAM45710.1| Protein of unknown function DUF163 [Clostridium thermocellum ATCC 27405]
gi|4981378|gb|AAD35927.1|AE001751_7	172	171	1	gi|19715161|gb|AAL95679.1|	gi|19715161|gb|AAL95679.1|	0.375855887	37	455	411	0.903296703	8.00E-69	264	190304	Fusobacterium nucleatum subsp. nucleatum ATCC 25586	Bacteria;Fusobacteria;Fusobacterales;Fusobacteriaceae;Fusobacterium	hemolysin-related protein [Thermotoga maritima MSB8]	magnesium and cobalt efflux protein CorC [Fusobacterium nucleatum subsp. nucleatum ATCC 25586] >gi|19704818|ref|NP_604380.1| Integral membrane protein with CBS domains [Fusobacterium nucleatum subsp. nucleatum ATCC 25586]
gi|4981379|gb|AAD35928.1|AE001751_8	243	242	1	gi|67874448|ref|ZP_00504234.1|	gi|67874448|ref|ZP_00504234.1|	0.550257807	58	132	125	0.946969697	2.00E-35	149	203119	Clostridium thermocellum ATCC 27405	Bacteria;Firmicutes;Clostridia;Clostridiales;Clostridiaceae;Clostridium	cytidine/deoxycytidine deaminase [Thermotoga maritima MSB8]	Cytidine deaminase, homotetrameric [Clostridium thermocellum ATCC 27405] >gi|67851221|gb|EAM46788.1| Cytidine deaminase, homotetrameric [Clostridium thermocellum ATCC 27405]
gi|4981380|gb|AAD35929.1|AE001751_9	309	308	2	gi|47567864|ref|ZP_00238572.1|	gi|47567864|ref|ZP_00238572.1|	0.480639472	50	300	296	0.986666667	2.00E-80	302	269801	Bacillus cereus G9241	Bacteria;Firmicutes;Bacilli;Bacillales;Bacillaceae;Bacillus	conserved hypothetical protein [Thermotoga maritima MSB8]	GTP-binding protein Era [Bacillus cereus G9241] >gi|47555541|gb|EAL13884.1| GTP-binding protein Era [Bacillus cereus G9241]
gi|4981381|gb|AAD35930.1|AE001751_10	59	58	1	gi|19714665|gb|AAL95268.1|	gi|19714665|gb|AAL95268.1|	0.375855887	35	363	371	1.022038567	1.00E-62	243	190304	Fusobacterium nucleatum subsp. nucleatum ATCC 25586	Bacteria;Fusobacteria;Fusobacterales;Fusobacteriaceae;Fusobacterium	conserved hypothetical protein [Thermotoga maritima MSB8]	GTP-binding protein [Fusobacterium nucleatum subsp. nucleatum ATCC 25586] >gi|19704407|ref|NP_603969.1| GTP-binding protein [Fusobacterium nucleatum subsp. nucleatum ATCC 25586]
gi|4981382|gb|AAD35931.1|AE001751_11	278	277	1	gi|82499690|ref|ZP_00885129.1|	gi|82499690|ref|ZP_00885129.1|	0.543700465	44	369	375	1.016260163	8.00E-83	310	351627	Caldicellulosiruptor saccharolyticus DSM 8903	Bacteria;Firmicutes;Clostridia;Clostridiales;Syntrophomonadaceae;Caldicellulosiruptor	dnaJ protein [Thermotoga maritima MSB8]	Heat shock protein DnaJ [Caldicellulosiruptor saccharolyticus DSM 8903] >gi|82402301|gb|EAP43083.1| Heat shock protein DnaJ [Caldicellulosiruptor saccharolyticus DSM 8903]
gi|4981383|gb|AAD35932.1|AE001751_12	203	202	1	gi|67932262|ref|ZP_00525409.1|	gi|67932262|ref|ZP_00525409.1|	0.349456824	34	172	144	0.837209302	7.00E-19	96	234267	Solibacter usitatus Ellin6076	Bacteria;Acidobacteria;Solibacteres;Solibacterales;Solibacteraceae;Solibacter	grpE protein, putative [Thermotoga maritima MSB8]	GrpE protein [Solibacter usitatus Ellin6076] >gi|67860488|gb|EAM55535.1| GrpE protein [Solibacter usitatus Ellin6076]
gi|4981384|gb|AAD35933.1|AE001751_13	75	74	1	gi|41408261|ref|NP_961097.1|	gi|41408261|ref|NP_961097.1|	0.336954814	26	338	315	0.931952663	2.00E-23	113	262316	Mycobacterium avium subsp. paratuberculosis K-10	Bacteria;Actinobacteria;Actinobacteridae;Actinomycetales;Corynebacterineae;Mycobacteriaceae;Mycobacterium	heat shock operon repressor HrcA [Thermotoga maritima MSB8]	heat-inducible transcription repressor [Mycobacterium avium subsp. paratuberculosis K-10] >gi|41396616|gb|AAS04480.1| HrcA [Mycobacterium avium subsp. paratuberculosis K-10] >gi|61213513|sp|Q73XZ5|HRCA_MYCPA Heat-inducible transcription repressor hrcA
gi|4981386|gb|AAD35934.1|AE001752_1	214	213	1	gi|15622606|dbj|BAB66597.1|	gi|15622606|dbj|BAB66597.1|	0.063603024	50	335	336	1.002985075	2.00E-85	319	273063	Sulfolobus tokodaii str. 7	Archaea;Crenarchaeota;Thermoprotei;Sulfolobales;Sulfolobaceae;Sulfolobus	conserved hypothetical protein [Thermotoga maritima MSB8]	352aa long conserved hypothetical protein [Sulfolobus tokodaii str. 7] >gi|15921819|ref|NP_377488.1| hypothetical protein ST1526 [Sulfolobus tokodaii str. 7]
gi|4981387|gb|AAD35935.1|AE001752_2	41	40	1	gi|39982968|gb|AAR34427.1|	gi|39982968|gb|AAR34427.1|	0.384194406	33	489	368	0.752556237	6.00E-41	171	243231	Geobacter sulfurreducens PCA	Bacteria;Proteobacteria;Deltaproteobacteria;Desulfuromonadales;Geobacteraceae;Geobacter	sensor histidine kinase [Thermotoga maritima MSB8]	sensory box histidine kinase [Geobacter sulfurreducens PCA] >gi|39996203|ref|NP_952154.1| sensory box histidine kinase [Geobacter sulfurreducens PCA]
gi|4981388|gb|AAD35936.1|AE001752_3	113	112	1	gi|77686677|ref|ZP_00802011.1|	gi|77686677|ref|ZP_00802011.1|	0.545641675	33	285	245	0.859649123	2.00E-32	142	293826	Alkaliphilus metalliredigenes QYMF	Bacteria;Firmicutes;Clostridia;Clostridiales;Clostridiaceae;Alkaliphilus	hypothetical protein TM_0854 [Thermotoga maritima MSB8]	Metal-dependent phosphohydrolase, HD subdomain [Alkaliphilus metalliredigenes QYMF] >gi|77637534|gb|EAO79988.1| Metal-dependent phosphohydrolase, HD subdomain [Alkaliphilus metalliredigenes QYMF]
gi|4981389|gb|AAD35937.1|AE001752_4	76	75	1	gi|20516401|gb|AAM24614.1|	gi|20516401|gb|AAM24614.1|	0.553551161	38	131	110	0.839694656	5.00E-14	78	273068	Thermoanaerobacter tengcongensis MB4	Bacteria;Firmicutes;Clostridia;Thermoanaerobacteriales;Thermoanaerobacteriaceae;Thermoanaerobacter	ribosome binding factor A [Thermotoga maritima MSB8]	Ribosome-binding factor A [Thermoanaerobacter tengcongensis MB4] >gi|22096031|sp|Q8RA38|RBFA_THETN Ribosome-binding factor A >gi|20807839|ref|NP_623010.1| ribosome-binding factor A [Thermoanaerobacter tengcongensis MB4]
gi|4981390|gb|AAD35938.1|AE001752_5	337	333	1	gi|77686190|ref|ZP_00801555.1|	gi|77686190|ref|ZP_00801555.1|	0.545641675	40	309	266	0.860841424	1.00E-45	186	293826	Alkaliphilus metalliredigenes QYMF	Bacteria;Firmicutes;Clostridia;Clostridiales;Clostridiaceae;Alkaliphilus	tRNA pseudouridine 55 synthase [Thermotoga maritima MSB8]	tRNA pseudouridine synthase B [Alkaliphilus metalliredigenes QYMF] >gi|77638018|gb|EAO80441.1| tRNA pseudouridine synthase B [Alkaliphilus metalliredigenes QYMF]
gi|4981391|gb|AAD35939.1|AE001752_6	341	340	1	gi|20516398|gb|AAM24611.1|	gi|20516398|gb|AAM24611.1|	0.553551161	38	293	282	0.962457338	7.00E-41	170	273068	Thermoanaerobacter tengcongensis MB4	Bacteria;Firmicutes;Clostridia;Thermoanaerobacteriales;Thermoanaerobacteriaceae;Thermoanaerobacter	riboflavin kinase/FMN adenylyltransferase [Thermotoga maritima MSB8]	FAD synthase [Thermoanaerobacter tengcongensis MB4] >gi|20807836|ref|NP_623007.1| hypothetical protein TTE1389 [Thermoanaerobacter tengcongensis MB4]
gi|4981392|gb|AAD35940.1|AE001752_7	2	1	1	gi|51856951|dbj|BAD41109.1|	gi|51856951|dbj|BAD41109.1|	0.470846147	25	168	156	0.928571429	4.00E-07	56	292459	Symbiobacterium thermophilum IAM 14863	Bacteria;Actinobacteria;Symbiobacterium	hypothetical protein TM_0858 [Thermotoga maritima MSB8]	conserved hypothetical protein [Symbiobacterium thermophilum IAM 14863] >gi|51893262|ref|YP_075953.1| hypothetical protein STH2124 [Symbiobacterium thermophilum IAM 14863]
gi|4981394|gb|AAD35942.1|AE001752_9	53	52	1	gi|75857381|ref|ZP_00764997.1|	gi|75857381|ref|ZP_00764997.1|	0.377796115	32	465	384	0.825806452	2.00E-45	186	150340	Vibrio sp. Ex25	Bacteria;Proteobacteria;Gammaproteobacteria;Vibrionales;Vibrionaceae;Vibrio	protein-export membrane protein SecD, putative [Thermotoga maritima MSB8]	COG0342: Preprotein translocase subunit SecD [Vibrio sp. Ex25]
gi|4981395|gb|AAD35943.1|AE001752_10	243	242	1	gi|66797110|ref|ZP_00395871.1|	gi|66797110|ref|ZP_00395871.1|	0.357350154	36	293	258	0.880546075	2.00E-39	165	319795	Deinococcus geothermalis DSM 11300	Bacteria;Deinococcus-Thermus;Deinococci;Deinococcales;Deinococcaceae;Deinococcus	protein-export membrane protein SecF, putative [Thermotoga maritima MSB8]	SecD/SecF/SecDF export membrane protein:SecF protein:SecD export membrane protein [Deinococcus geothermalis DSM 11300] >gi|66782772|gb|EAL83735.1| SecD/SecF/SecDF export membrane protein:SecF protein:SecD export membrane protein [Deinococcus geothermalis DSM 11300]
gi|4981396|gb|AAD35944.1|AE001752_11	495	494	1	gi|1001590|dbj|BAA10218.1|	gi|1001590|dbj|BAA10218.1|	0.411407627	50	355	355	1	6.00E-96	354	1148	Synechocystis sp. PCC 6803	Bacteria;Cyanobacteria;Chroococcales;Synechocystis	glucose-1-phosphate thymidylyltransferase [Thermotoga maritima MSB8]	glucose-1-phosphate thymidylyltransferase [Synechocystis sp. PCC 6803] >gi|16331420|ref|NP_442148.1| glucose-1-phosphate thymidylyltransferase [Synechocystis sp. PCC 6803]
gi|4981398|gb|AAD35945.1|AE001753_1	231	230	1	gi|77684169|ref|ZP_00799605.1|	gi|77684169|ref|ZP_00799605.1|	0.545641675	40	149	148	0.993288591	5.00E-24	111	293826	Alkaliphilus metalliredigenes QYMF	Bacteria;Firmicutes;Clostridia;Clostridiales;Clostridiaceae;Alkaliphilus	ribosomal protein L9 [Thermotoga maritima MSB8]	Ribosomal protein L9 [Alkaliphilus metalliredigenes QYMF] >gi|77639993|gb|EAO82345.1| Ribosomal protein L9 [Alkaliphilus metalliredigenes QYMF]
gi|4981399|gb|AAD35946.1|AE001753_2	3	2	1	gi|39576040|emb|CAE80206.1|	gi|39576040|emb|CAE80206.1|	0.380085199	27	280	270	0.964285714	5.00E-14	81	264462	Bdellovibrio bacteriovorus HD100	Bacteria;Proteobacteria;Deltaproteobacteria;Bdellovibrionales;Bdellovibrionaceae;Bdellovibrio	conserved hypothetical protein [Thermotoga maritima MSB8]	metallo-beta-lactamase superfamily protein [Bdellovibrio bacteriovorus HD100] >gi|42523833|ref|NP_969213.1| metallo-beta-lactamase superfamily protein [Bdellovibrio bacteriovorus HD100]
gi|4981400|gb|AAD35947.1|AE001753_3	16	15	1	gi|71544326|ref|ZP_00665364.1|	gi|71544326|ref|ZP_00665364.1|	0.38296019	37	140	138	0.985714286	5.00E-18	92	335543	Syntrophobacter fumaroxidans MPOB	Bacteria;Proteobacteria;Deltaproteobacteria;Syntrophobacterales;Syntrophobacteraceae;Syntrophobacter	conserved hypothetical protein [Thermotoga maritima MSB8]	Protein of unknown function DUF107 [Syntrophobacter fumaroxidans MPOB] >gi|71489632|gb|EAO22043.1| Protein of unknown function DUF107 [Syntrophobacter fumaroxidans MPOB]
gi|4981401|gb|AAD35948.1|AE001753_4	388	387	1	gi|2621777|gb|AAB85197.1|	gi|2621777|gb|AAB85197.1|	0.090047198	66	305	260	0.852459016	2.00E-94	348	187420	Methanothermobacter thermautotrophicus str. Delta H	Archaea;Euryarchaeota;Methanobacteria;Methanobacteriales;Methanobacteriaceae;Methanothermobacter	conserved hypothetical protein [Thermotoga maritima MSB8]	stomatin-like protein [Methanothermobacter thermautotrophicus str. Delta H] >gi|6647981|sp|O26788|Y692_METTH Hypothetical protein MTH692 >gi|15678719|ref|NP_275835.1| stomatin-like protein [Methanothermobacter thermautotrophicus str. Delta H]
gi|4981403|gb|AAD35950.1|AE001753_6	49	48	1	gi|10639270|emb|CAC11272.1|	gi|10639270|emb|CAC11272.1|	0.088676451	45	221	214	0.968325792	9.00E-49	196	2303	Thermoplasma acidophilum	Archaea;Euryarchaeota;Thermoplasmata;Thermoplasmatales;Thermoplasmataceae;Thermoplasma	glutaredoxin-related protein [Thermotoga maritima MSB8]	alkyl hydroperoxide reductase subunit f related protein [Thermoplasma acidophilum] >gi|16081288|ref|NP_393603.1| alkyl hydroperoxide reductase subunit f related protein [Thermoplasma acidophilum DSM 1728]
gi|4981404|gb|AAD35951.1|AE001753_7	500	499	1	gi|77996971|gb|ABB15870.1|	gi|77996971|gb|ABB15870.1|	0.544226429	50	317	301	0.949526814	9.00E-82	306	246194	Carboxydothermus hydrogenoformans Z-2901	Bacteria;Firmicutes;Clostridia;Clostridiales;Peptococcaceae;Carboxydothermus	thioredoxin reductase [Thermotoga maritima MSB8]	thioredoxin-disulfide reductase [Carboxydothermus hydrogenoformans Z-2901] >gi|78044856|ref|YP_361186.1| thioredoxin-disulfide reductase [Carboxydothermus hydrogenoformans Z-2901]
gi|4981405|gb|AAD35952.1|AE001753_8	74	73	1	gi|68247418|gb|EAN29504.1|	gi|68247418|gb|EAN29504.1|	0.496215217	34	583	411	0.704974271	7.00E-50	201	156889	Magnetococcus sp. MC-1	Bacteria;Proteobacteria;Magnetococcus	penicillin-binding protein 2 [Thermotoga maritima MSB8]	Peptidoglycan glycosyltransferase [Magnetococcus sp. MC-1] >gi|69256626|ref|ZP_00606120.1| Peptidoglycan glycosyltransferase [Magnetococcus sp. MC-1]
gi|4981407|gb|AAD35954.1|AE001753_10	399	397	1	gi|2984161|gb|AAC07695.1|	gi|2984161|gb|AAC07695.1|	0.387717855	55	299	293	0.97993311	2.00E-78	295	224324	Aquifex aeolicus VF5	Bacteria;Aquificae;Aquificales;Aquificaceae;Aquifex	conserved hypothetical protein [Thermotoga maritima MSB8]	hypothetical protein aq_1875 [Aquifex aeolicus VF5] >gi|15606908|ref|NP_214289.1| hypothetical protein aq_1875 [Aquifex aeolicus VF5] >gi|7444611|pir||G70461 yabC protein homolog aq_1875 - Aquifex aeolicus >gi|8134826|sp|O67721|MRAW_AQUAE S-adenosyl-methyltransferase mraW
gi|4981410|gb|AAD35957.1|AE001753_13	228	226	1	gi|29346551|ref|NP_810054.1|	gi|29346551|ref|NP_810054.1|	0.375796021	37	306	290	0.947712418	2.00E-58	229	226186	Bacteroides thetaiotaomicron VPI-5482	Bacteria;Bacteroidetes;Bacteroidales;Bacteroidaceae;Bacteroides	conserved hypothetical protein [Thermotoga maritima MSB8]	cation efflux family protein [Bacteroides thetaiotaomicron VPI-5482] >gi|29338447|gb|AAO76248.1| cation efflux family protein [Bacteroides thetaiotaomicron VPI-5482]
gi|4981411|gb|AAD35958.1|AE001753_14	439	437	1	gi|15023593|gb|AAK78690.1|	gi|15023593|gb|AAK78690.1|	0.550257807	64	427	429	1.004683841	7.00E-155	550	272562	Clostridium acetobutylicum ATCC 824	Bacteria;Firmicutes;Clostridia;Clostridiales;Clostridiaceae;Clostridium	enolase [Thermotoga maritima MSB8]	Enolase [Clostridium acetobutylicum ATCC 824] >gi|15894001|ref|NP_347350.1| phosphopyruvate hydratase [Clostridium acetobutylicum ATCC 824] >gi|21263598|sp|Q97L52|ENO_CLOAB Enolase (2-phosphoglycerate dehydratase) (2-phospho-D-glycerate hydro-lyase)
gi|4981412|gb|AAD35959.1|AE001753_15	169	167	1	gi|20516344|gb|AAM24562.1|	gi|20516344|gb|AAM24562.1|	0.553551161	48	386	376	0.974093264	4.00E-95	351	273068	Thermoanaerobacter tengcongensis MB4	Bacteria;Firmicutes;Clostridia;Thermoanaerobacteriales;Thermoanaerobacteriaceae;Thermoanaerobacter	pyruvate:ferredoxin 2-oxidoreductase-related protein [Thermotoga maritima MSB8]	Pyruvate:ferredoxin oxidoreductase and related 2-oxoacid:ferredoxin oxidoreductases, alpha subunit [Thermoanaerobacter tengcongensis MB4] >gi|20807787|ref|NP_622958.1| 2-oxoglutarate ferredoxin oxidoreductase [Thermoanaerobacter tengcongensis MB4]
gi|4981414|gb|AAD35961.1|AE001753_17	111	110	1	gi|60280051|gb|AAX16391.1|	gi|60280051|gb|AAX16391.1|	0	no data	384	no data	no data	10	no data	no data	uncultured bacterium	no data	oxaloacetate decarboxylase, beta subunit [Thermotoga maritima MSB8]	no data
gi|4981415|gb|AAD35962.1|AE001753_18	138	137	1	gi|67917085|ref|ZP_00510761.1|	gi|67917085|ref|ZP_00510761.1|	0.550257807	60	304	304	1	5.00E-113	410	203119	Clostridium thermocellum ATCC 27405	Bacteria;Firmicutes;Clostridia;Clostridiales;Clostridiaceae;Clostridium	homoserine O-succinyltransferase [Thermotoga maritima MSB8]	Homoserine O-succinyltransferase [Clostridium thermocellum ATCC 27405] >gi|67848971|gb|EAM44606.1| Homoserine O-succinyltransferase [Clostridium thermocellum ATCC 27405]
gi|4981416|gb|AAD35963.1|AE001753_19	289	288	1	gi|76795695|ref|ZP_00778067.1|	gi|76795695|ref|ZP_00778067.1|	0.553551161	67	430	427	0.993023256	5.00E-161	570	340099	Thermoanaerobacter ethanolicus ATCC 33223	Bacteria;Firmicutes;Clostridia;Thermoanaerobacteriales;Thermoanaerobacteriaceae;Thermoanaerobacter	O-acetylhomoserine sulfhydrylase [Thermotoga maritima MSB8]	O-acetylhomoserine/O-acetylserine sulfhydrylase [Thermoanaerobacter ethanolicus ATCC 33223] >gi|76589009|gb|EAO65409.1| O-acetylhomoserine/O-acetylserine sulfhydrylase [Thermoanaerobacter ethanolicus ATCC 33223]
gi|4981418|gb|AAD35964.1|AE001754_1	121	120	2	gi|29893877|gb|AAP07169.1|	gi|29893877|gb|AAP07169.1|	0.480639472	39	246	248	1.008130081	5.00E-36	154	226900	Bacillus cereus ATCC 14579	Bacteria;Firmicutes;Bacilli;Bacillales;Bacillaceae;Bacillus	conserved hypothetical protein [Thermotoga maritima MSB8]	Bvg accessory factor [Bacillus cereus ATCC 14579] >gi|30018337|ref|NP_829968.1| Bvg accessory factor [Bacillus cereus ATCC 14579]
gi|4981419|gb|AAD35965.1|AE001754_2	4	3	1	gi|85859394|ref|YP_461596.1|	gi|85859394|ref|YP_461596.1|	0.383989231	37	447	441	0.986577181	2.00E-76	289	56780	Syntrophus aciditrophicus SB	Bacteria;Proteobacteria;Deltaproteobacteria;Syntrophobacterales;Syntrophaceae;Syntrophus	methyltransferase, putative [Thermotoga maritima MSB8]	Fe-S oxidoreductase [Syntrophus aciditrophicus SB] >gi|85722485|gb|ABC77428.1| Fe-S oxidoreductase [Syntrophus aciditrophicus SB]
gi|4981420|gb|AAD35966.1|AE001754_3	15	14	1	gi|1591207|gb|AAB98495.1|	gi|1591207|gb|AAB98495.1|	0.091469702	46	185	184	0.994594595	2.00E-41	171	243232	Methanocaldococcus jannaschii DSM 2661	Archaea;Euryarchaeota;Methanococci;Methanococcales;Methanocaldococcaceae;Methanocaldococcus	conserved hypothetical protein [Thermotoga maritima MSB8]	conserved hypothetical protein [Methanocaldococcus jannaschii DSM 2661] >gi|15668681|ref|NP_247480.1| hypothetical protein MJ0504 [Methanocaldococcus jannaschii DSM 2661] >gi|2128348|pir||H64362 hypothetical protein MJ0504 - Methanococcus jannaschii >gi|2496014|sp|Q57927|Y504_METJA Hypothetical protein MJ0504
gi|4981421|gb|AAD35967.1|AE001754_4	35	34	1	gi|27349160|dbj|BAC46175.1|	gi|27349160|dbj|BAC46175.1|	0.374481004	30	643	589	0.916018663	3.00E-64	250	224911	Bradyrhizobium japonicum USDA 110	Bacteria;Proteobacteria;Alphaproteobacteria;Rhizobiales;Bradyrhizobiaceae;Bradyrhizobium	penicillin-binding protein, class 1A [Thermotoga maritima MSB8]	penicillin-binding protein [Bradyrhizobium japonicum USDA 110] >gi|27376021|ref|NP_767550.1| penicillin-binding protein [Bradyrhizobium japonicum USDA 110]
gi|4981422|gb|AAD35968.1|AE001754_5	376	375	1	gi|68567676|gb|AAY80605.1|	gi|68567676|gb|AAY80605.1|	0.063603024	54	139	94	0.676258993	1.00E-22	107	330779	Sulfolobus acidocaldarius DSM 639	Archaea;Crenarchaeota;Thermoprotei;Sulfolobales;Sulfolobaceae;Sulfolobus	methylated-DNA-protein-cysteine methyltransferase [Thermotoga maritima MSB8]	methyltransferase [Sulfolobus acidocaldarius DSM 639] >gi|76363275|sp|Q4J9C6|OGT_SULAC Methylated-DNA--protein-cysteine methyltransferase (6-O-methylguanine-DNA methyltransferase) (MGMT) (O-6-methylguanine-DNA-alkyltransferase) >gi|70607028|ref|YP_255898.1| methyltransferase [Sulfolobus acidocaldarius DSM 639]
gi|4981423|gb|AAD35969.1|AE001754_6	8	7	1	gi|71542173|ref|ZP_00663832.1|	gi|71542173|ref|ZP_00663832.1|	0.540250513	31	173	173	1	1.00E-12	75	335541	Syntrophomonas wolfei subsp. wolfei str. Goettingen	Bacteria;Firmicutes;Clostridia;Clostridiales;Syntrophomonadaceae;Syntrophomonas	conserved hypothetical protein [Thermotoga maritima MSB8]	Thiamin pyrophosphokinase, catalytic region [Syntrophomonas wolfei str. Goettingen] >gi|71491291|gb|EAO23620.1| Thiamin pyrophosphokinase, catalytic region [Syntrophomonas wolfei str. Goettingen]
gi|4981424|gb|AAD35970.1|AE001754_7	265	264	1	gi|42410544|gb|AAS14653.1|	gi|42410544|gb|AAS14653.1|	0.356020005	39	376	379	1.007978723	7.00E-66	254	163164	Wolbachia endosymbiont of Drosophila melanogaster	Bacteria;Proteobacteria;Alphaproteobacteria;Rickettsiales;Rickettsiaceae;Wolbachieae;Wolbachia	conserved hypothetical protein [Thermotoga maritima MSB8]	1-deoxy-D-xylulose 5-phosphate reductoisomerase [Wolbachia endosymbiont of Drosophila melanogaster] >gi|59797594|sp|Q73GG3|DXR_WOLPM 1-deoxy-D-xylulose 5-phosphate reductoisomerase (DXP reductoisomerase) (1-deoxyxylulose-5-phosphate reductoisomerase) (2-C-methyl-D-erythritol 4-phosphate synthase) >gi|42520804|ref|NP_966719.1| 1-deoxy-D-xylulose 5-phosphate reductoisomerase [Wolbachia endosymbiont…
gi|4981426|gb|AAD35972.1|AE001754_9	207	206	1	gi|20516410|gb|AAM24622.1|	gi|20516410|gb|AAM24622.1|	0.553551161	57	344	335	0.973837209	4.00E-98	361	273068	Thermoanaerobacter tengcongensis MB4	Bacteria;Firmicutes;Clostridia;Thermoanaerobacteriales;Thermoanaerobacteriaceae;Thermoanaerobacter	gcpE protein [Thermotoga maritima MSB8]	Essential bacterial protein, involved in density-dependent regulation of peptidoglycan biosynthesis [Thermoanaerobacter tengcongensis MB4] >gi|20807847|ref|NP_623018.1| 4-hydroxy-3-methylbut-2-en-1-yl diphosphate synthase [Thermoanaerobacter tengcongensis MB4] >gi|22095778|sp|Q8RA30|ISPG_THETN 4-hydroxy-3-methylbut-2-en-1-yl diphosphate synthase (1-hydroxy-2-methyl-2-(E)-butenyl 4-diphosphate syn…
gi|4981428|gb|AAD35974.1|AE001754_11	61	60	1	gi|45047573|emb|CAF30700.1|	gi|45047573|emb|CAF30700.1|	0.090234854	35	237	161	0.679324895	6.00E-23	110	267377	Methanococcus maripaludis S2	Archaea;Euryarchaeota;Methanococci;Methanococcales;Methanococcaceae;Methanococcus	bacitracin resistance protein [Thermotoga maritima MSB8]	putative bacitracin resistance/ undecaprenol kinase protein [Methanococcus maripaludis S2] >gi|45358707|ref|NP_988264.1| putative bacitracin resistance/ undecaprenol kinase protein [Methanococcus maripaludis S2] >gi|46396594|sp|P60942|UPPP_METMP Undecaprenyl-diphosphatase (Undecaprenyl pyrophosphate phosphatase)
gi|4981430|gb|AAD35976.1|AE001754_13	183	182	1	gi|67873295|ref|ZP_00503574.1|	gi|67873295|ref|ZP_00503574.1|	0.550257807	49	486	488	1.004115226	9.00E-133	476	203119	Clostridium thermocellum ATCC 27405	Bacteria;Firmicutes;Clostridia;Clostridiales;Clostridiaceae;Clostridium	glycogen synthase [Thermotoga maritima MSB8]	Glycosyl transferase, group 1 [Clostridium thermocellum ATCC 27405] >gi|67851691|gb|EAM47254.1| Glycosyl transferase, group 1 [Clostridium thermocellum ATCC 27405]
gi|4981431|gb|AAD35977.1|AE001754_14	102	99	1	gi|67932706|ref|ZP_00525843.1|	gi|67932706|ref|ZP_00525843.1|	0.349456824	51	336	333	0.991071429	1.00E-101	372	234267	Solibacter usitatus Ellin6076	Bacteria;Acidobacteria;Solibacteres;Solibacterales;Solibacteraceae;Solibacter	galactose-1-phosphate uridylyltransferase, putative [Thermotoga maritima MSB8]	Galactose-1-phosphate uridyl transferase, class I [Solibacter usitatus Ellin6076] >gi|67860032|gb|EAM55089.1| Galactose-1-phosphate uridyl transferase, class I [Solibacter usitatus Ellin6076]
gi|4981433|gb|AAD35978.1|AE001755_1	43	39	4	gi|71541930|ref|ZP_00663627.1|	gi|20515611|gb|AAM23892.1|	0.553551161	55	91	83	0.912087912	1.00E-18	94	273068	Thermoanaerobacter tengcongensis MB4	Bacteria;Firmicutes;Clostridia;Thermoanaerobacteriales;Thermoanaerobacteriaceae;Thermoanaerobacter	spoVS-related protein [Thermotoga maritima MSB8]	conserved hypothetical protein [Thermoanaerobacter tengcongensis MB4] >gi|20807117|ref|NP_622288.1| hypothetical protein TTE0623 [Thermoanaerobacter tengcongensis MB4]
gi|4981436|gb|AAD35981.1|AE001755_4	2	1	1	gi|32447676|emb|CAD79277.1|	gi|32447676|emb|CAD79277.1|	0.349053371	30	160	142	0.8875	2.00E-06	54	243090	Rhodopirellula baltica SH 1	Bacteria;Planctomycetes;Planctomycetacia;Planctomycetales;Planctomycetaceae;Rhodopirellula	hypothetical protein TM_0900 [Thermotoga maritima MSB8]	conserved hypothetical protein [Rhodopirellula baltica SH 1] >gi|32477128|ref|NP_870122.1| hypothetical protein RB11708 [Rhodopirellula baltica SH 1]
gi|4981438|gb|AAD35983.1|AE001755_6	123	122	1	gi|67155759|ref|ZP_00417386.1|	gi|67155759|ref|ZP_00417386.1|	0.376910845	42	220	207	0.940909091	4.00E-32	140	322710	Azotobacter vinelandii AvOP	Bacteria;Proteobacteria;Gammaproteobacteria;Pseudomonadales;Pseudomonadaceae;Azotobacter	RNA polymerase sigma-28 factor, putative [Thermotoga maritima MSB8]	Sigma-70 region 3:Sigma-70 region 2:Sigma-70 region 4 [Azotobacter vinelandii AvOP] >gi|67086703|gb|EAM06171.1| Sigma-70 region 3:Sigma-70 region 2:Sigma-70 region 4 [Azotobacter vinelandii AvOP]
gi|4981439|gb|AAD35984.1|AE001755_7	127	126	2	gi|5458969|emb|CAB50455.1|	gi|20516425|gb|AAM24636.1|	0.553551161	48	157	151	0.961783439	2.00E-33	144	273068	Thermoanaerobacter tengcongensis MB4	Bacteria;Firmicutes;Clostridia;Thermoanaerobacteriales;Thermoanaerobacteriaceae;Thermoanaerobacter	chemotaxis methylation protein [Thermotoga maritima MSB8]	Chemotaxis protein; stimulates methylation of MCP proteins [Thermoanaerobacter tengcongensis MB4] >gi|20807861|ref|NP_623032.1| Chemotaxis protein; stimulates methylation of MCP proteins [Thermoanaerobacter tengcongensis MB4]
gi|4981440|gb|AAD35985.1|AE001755_8	30	28	1	gi|22777263|dbj|BAC13536.1|	gi|22777263|dbj|BAC13536.1|	0.478501474	31	205	204	0.995121951	1.00E-20	102	221109	Oceanobacillus iheyensis HTE831	Bacteria;Firmicutes;Bacilli;Bacillales;Bacillaceae;Oceanobacillus	chemotaxis protein CheC [Thermotoga maritima MSB8]	inhibition of CheR-mediated methylation of MCPs [Oceanobacillus iheyensis HTE831] >gi|23099035|ref|NP_692501.1| CheC [Oceanobacillus iheyensis HTE831]
gi|4981442|gb|AAD35987.1|AE001755_10	102	101	1	gi|82498845|ref|ZP_00884300.1|	gi|82498845|ref|ZP_00884300.1|	0.543700465	34	275	248	0.901818182	3.00E-30	135	351627	Caldicellulosiruptor saccharolyticus DSM 8903	Bacteria;Firmicutes;Clostridia;Clostridiales;Syntrophomonadaceae;Caldicellulosiruptor	conserved hypothetical protein [Thermotoga maritima MSB8]	flagellar synthesis regulator FleN [Caldicellulosiruptor saccharolyticus DSM 8903] >gi|82403137|gb|EAP43903.1| flagellar synthesis regulator FleN [Caldicellulosiruptor saccharolyticus DSM 8903]
gi|4981443|gb|AAD35988.1|AE001755_11	70	69	1	gi|82498846|ref|ZP_00884301.1|	gi|82498846|ref|ZP_00884301.1|	0.543700465	36	378	375	0.992063492	1.00E-57	226	351627	Caldicellulosiruptor saccharolyticus DSM 8903	Bacteria;Firmicutes;Clostridia;Clostridiales;Syntrophomonadaceae;Caldicellulosiruptor	flagellar biosynthesis protein FlhF [Thermotoga maritima MSB8]	ATPas [Caldicellulosiruptor saccharolyticus DSM 8903] >gi|82403138|gb|EAP43904.1| ATPas [Caldicellulosiruptor saccharolyticus DSM 8903]
gi|4981444|gb|AAD35989.1|AE001755_12	245	244	1	gi|10175058|dbj|BAB06157.1|	gi|10175058|dbj|BAB06157.1|	0.480639472	42	678	656	0.967551622	1.00E-141	507	272558	Bacillus halodurans C-125	Bacteria;Firmicutes;Bacilli;Bacillales;Bacillaceae;Bacillus	flagellar biosynthesis protein FlhA [Thermotoga maritima MSB8]	flagella-associated protein [Bacillus halodurans C-125] >gi|15615001|ref|NP_243304.1| flagellar biosynthesis protein [Bacillus halodurans C-125]
gi|4981445|gb|AAD35990.1|AE001755_13	361	360	1	gi|52003452|gb|AAU23394.1|	gi|52003452|gb|AAU23394.1|	0.480639472	40	374	324	0.86631016	7.00E-63	244	279010	Bacillus licheniformis ATCC 14580	Bacteria;Firmicutes;Bacilli;Bacillales;Bacillaceae;Bacillus	flagellar biosynthesis protein FlhB [Thermotoga maritima MSB8]	flagella-associated protein [Bacillus licheniformis ATCC 14580] >gi|52348120|gb|AAU40754.1| FlhB [Bacillus licheniformis DSM 13] >gi|52080241|ref|YP_079032.1| flagellar biosynthesis protein [Bacillus licheniformis ATCC 14580] >gi|52785618|ref|YP_091447.1| flagellar biosynthesis protein [Bacillus licheniformis ATCC 14580]
gi|4981446|gb|AAD35991.1|AE001755_14	20	19	1	gi|20516435|gb|AAM24646.1|	gi|20516435|gb|AAM24646.1|	0.553551161	30	258	213	0.825581395	3.00E-21	105	273068	Thermoanaerobacter tengcongensis MB4	Bacteria;Firmicutes;Clostridia;Thermoanaerobacteriales;Thermoanaerobacteriaceae;Thermoanaerobacter	flagellar biosynthesis protein FliR [Thermotoga maritima MSB8]	Flagellar biosynthesis/type III secretory pathway protein [Thermoanaerobacter tengcongensis MB4] >gi|20807871|ref|NP_623042.1| flagellar biosynthesis protein [Thermoanaerobacter tengcongensis MB4]
gi|4981447|gb|AAD35992.1|AE001755_15	182	180	1	gi|67875129|ref|ZP_00504614.1|	gi|67875129|ref|ZP_00504614.1|	0.550257807	61	343	339	0.988338192	1.00E-106	389	203119	Clostridium thermocellum ATCC 27405	Bacteria;Firmicutes;Clostridia;Clostridiales;Clostridiaceae;Clostridium	translation initiation factor, aIF-2B alpha subunit-related [Thermotoga maritima MSB8]	Initiation factor 2B:Putative translation initiation factor, aIF-2BI family [Clostridium thermocellum ATCC 27405] >gi|67850731|gb|EAM46304.1| Initiation factor 2B:Putative translation initiation factor, aIF-2BI family [Clostridium thermocellum ATCC 27405]
gi|4981448|gb|AAD35993.1|AE001755_16	22	21	2	gi|46199933|ref|YP_005600.1|	gi|46199933|ref|YP_005600.1|	0.361461258	29	329	263	0.799392097	3.00E-17	92	262724	Thermus thermophilus HB27	Bacteria;Deinococcus-Thermus;Deinococci;Thermales;Thermaceae;Thermus	basic membrane protein, putative [Thermotoga maritima MSB8]	hypothetical protein TTC1631 [Thermus thermophilus HB27] >gi|46197560|gb|AAS81973.1| hypothetical conserved protein [Thermus thermophilus HB27]
gi|4981449|gb|AAD35994.1|AE001755_17	162	161	1	gi|77996359|gb|ABB15258.1|	gi|77996359|gb|ABB15258.1|	0.544226429	49	255	256	1.003921569	2.00E-60	235	246194	Carboxydothermus hydrogenoformans Z-2901	Bacteria;Firmicutes;Clostridia;Clostridiales;Peptococcaceae;Carboxydothermus	mazG protein [Thermotoga maritima MSB8]	tetrapyrrole methylase family protein/MazG family protein [Carboxydothermus hydrogenoformans Z-2901] >gi|78044244|ref|YP_359076.1| tetrapyrrole methylase family protein/MazG family protein [Carboxydothermus hydrogenoformans Z-2901]
gi|4981450|gb|AAD35995.1|AE001755_18	24	23	1	gi|18893508|gb|AAL81519.1|	gi|18893508|gb|AAL81519.1|	0.117737457	40	213	210	0.985915493	1.00E-34	148	186497	Pyrococcus furiosus DSM 3638	Archaea;Euryarchaeota;Thermococci;Thermococcales;Thermococcaceae;Pyrococcus	conserved hypothetical protein [Thermotoga maritima MSB8]	hypothetical protein [Pyrococcus furiosus DSM 3638] >gi|18977767|ref|NP_579124.1| hypothetical protein PF1395 [Pyrococcus furiosus DSM 3638]
gi|4981451|gb|AAD35996.1|AE001755_19	364	362	1	gi|48870537|ref|ZP_00323258.1|	gi|48870537|ref|ZP_00323258.1|	0.466772651	48	238	191	0.802521008	1.00E-42	176	278197	Pediococcus pentosaceus ATCC 25745	Bacteria;Firmicutes;Bacilli;Lactobacillales;Lactobacillaceae;Pediococcus	ribonuclease HII [Thermotoga maritima MSB8]	COG0164: Ribonuclease HII [Pediococcus pentosaceus ATCC 25745]
gi|4981452|gb|AAD35997.1|AE001755_20	26	25	1	gi|55772857|dbj|BAD71298.1|	gi|55772857|dbj|BAD71298.1|	0.361461258	62	284	267	0.940140845	7.00E-95	349	300852	Thermus thermophilus HB8	Bacteria;Deinococcus-Thermus;Deinococci;Thermales;Thermaceae;Thermus	conserved hypothetical protein [Thermotoga maritima MSB8]	conserved hypothetical protein [Thermus thermophilus HB8] >gi|55981444|ref|YP_144741.1| hypothetical protein TTHA1475 [Thermus thermophilus HB8]
gi|4981454|gb|AAD35998.1|AE001756_1	27	26	1	gi|57160236|dbj|BAD86166.1|	gi|57160236|dbj|BAD86166.1|	0.115502278	36	309	296	0.957928803	2.00E-44	182	69014	Thermococcus kodakarensis KOD1	Archaea;Euryarchaeota;Thermococci;Thermococcales;Thermococcaceae;Thermococcus	phosphate permease, putative [Thermotoga maritima MSB8]	sodium/phosphate symporter [Thermococcus kodakarensis KOD1] >gi|57641912|ref|YP_184390.1| sodium/phosphate symporter [Thermococcus kodakarensis KOD1]
gi|4981455|gb|AAD35999.1|AE001756_2	93	89	2	gi|82746477|ref|ZP_00908983.1|	gi|82746477|ref|ZP_00908983.1|	0.550257807	20	661	664	1.004538578	1.00E-34	151	290402	Clostridium beijerincki NCIMB 8052	Bacteria;Firmicutes;Clostridia;Clostridiales;Clostridiaceae;Clostridium	methyl-accepting chemotaxis protein [Thermotoga maritima MSB8]	Histidine kinase, HAMP region:Bacterial chemotaxis sensory transducer [Clostridium beijerincki NCIMB 8052]
gi|4981456|gb|AAD36000.1|AE001756_3	113	111	1	gi|51854854|dbj|BAD39012.1|	gi|51854854|dbj|BAD39012.1|	0.470846147	44	138	131	0.949275362	4.00E-26	119	292459	Symbiobacterium thermophilum IAM 14863	Bacteria;Actinobacteria;Symbiobacterium	conserved hypothetical protein [Thermotoga maritima MSB8]	conserved hypothetical protein [Symbiobacterium thermophilum IAM 14863] >gi|51891165|ref|YP_073856.1| hypothetical protein STH27 [Symbiobacterium thermophilum IAM 14863]
gi|4981457|gb|AAD36001.1|AE001756_4	297	293	1	gi|83589872|ref|YP_429881.1|	gi|83589872|ref|YP_429881.1|	0.544173124	39	359	364	1.013927577	9.00E-60	233	264732	Moorella thermoacetica ATCC 39073	Bacteria;Firmicutes;Clostridia;Thermoanaerobacteriales;Thermoanaerobacteriaceae;Moorella	alcohol dehydrogenase, iron-containing [Thermotoga maritima MSB8]	Iron-containing alcohol dehydrogenase [Moorella thermoacetica ATCC 39073] >gi|83572786|gb|ABC19338.1| Iron-containing alcohol dehydrogenase [Moorella thermoacetica ATCC 39073]
gi|4981458|gb|AAD36002.1|AE001756_5	218	217	1	gi|77996883|gb|ABB15782.1|	gi|77996883|gb|ABB15782.1|	0.544226429	40	154	127	0.824675325	8.00E-17	87	246194	Carboxydothermus hydrogenoformans Z-2901	Bacteria;Firmicutes;Clostridia;Clostridiales;Peptococcaceae;Carboxydothermus	hypothetical protein TM_0921 [Thermotoga maritima MSB8]	transglycosylase [Carboxydothermus hydrogenoformans Z-2901] >gi|78044768|ref|YP_360467.1| transglycosylase [Carboxydothermus hydrogenoformans Z-2901]
gi|4981459|gb|AAD36003.1|AE001756_6	159	157	1	gi|67916936|ref|ZP_00510621.1|	gi|67916936|ref|ZP_00510621.1|	0.550257807	39	490	494	1.008163265	2.00E-88	329	203119	Clostridium thermocellum ATCC 27405	Bacteria;Firmicutes;Clostridia;Clostridiales;Clostridiaceae;Clostridium	conserved hypothetical protein [Thermotoga maritima MSB8]	Protein of unknown function UPF0031:YjeF-related protein, N-terminal [Clostridium thermocellum ATCC 27405] >gi|67849106|gb|EAM44732.1| Protein of unknown function UPF0031:YjeF-related protein, N-terminal [Clostridium thermocellum ATCC 27405]
gi|4981461|gb|AAD36005.1|AE001756_8	41	39	1	gi|77995936|gb|ABB14835.1|	gi|77995936|gb|ABB14835.1|	0.544226429	50	286	274	0.958041958	1.00E-66	255	246194	Carboxydothermus hydrogenoformans Z-2901	Bacteria;Firmicutes;Clostridia;Clostridiales;Peptococcaceae;Carboxydothermus	conserved hypothetical protein [Thermotoga maritima MSB8]	radical SAM domain protein [Carboxydothermus hydrogenoformans Z-2901] >gi|78043821|ref|YP_358969.1| radical SAM domain protein [Carboxydothermus hydrogenoformans Z-2901]
gi|4981462|gb|AAD36006.1|AE001756_9	57	56	1	gi|52313428|dbj|BAD51403.1|	gi|52313428|dbj|BAD51403.1|	0.387717855	32	313	281	0.897763578	1.00E-33	146	63363	Aquifex aeolicus	Bacteria;Aquificae;Aquificales;Aquificaceae;Aquifex	conserved hypothetical protein [Thermotoga maritima MSB8]	tRNA (m7G46) methyltransferase [Aquifex aeolicus] >gi|2982829|gb|AAC06452.1| hypothetical protein aq_065 [Aquifex aeolicus VF5] >gi|15605664|ref|NP_213039.1| hypothetical protein aq_065 [Aquifex aeolicus VF5] >gi|7514427|pir||D70306 conserved hypothetical protein aq_065 - Aquifex aeolicus >gi|14194921|sp|O66479|TRMB_AQUAE tRNA (guanine-N(7)-)-methyltransferase (tRNA(m7G46)-methyltransferase)
gi|4981463|gb|AAD36007.1|AE001756_10	370	369	1	gi|83588876|ref|YP_428885.1|	gi|83588876|ref|YP_428885.1|	0.544173124	41	440	401	0.911363636	6.00E-80	301	264732	Moorella thermoacetica ATCC 39073	Bacteria;Firmicutes;Clostridia;Thermoanaerobacteriales;Thermoanaerobacteriaceae;Moorella	chromosomal replication initiator protein [Thermotoga maritima MSB8]	chromosomal replication initiator protein DnaA [Moorella thermoacetica ATCC 39073] >gi|83571790|gb|ABC18342.1| chromosomal replication initiator protein DnaA [Moorella thermoacetica ATCC 39073]
gi|4981465|gb|AAD36008.1|AE001757_1	22	21	1	gi|232091|sp|P29604|FER_THELI	gi|232091|sp|P29604|FER_THELI	0.115502278	74	60	59	0.983333333	2.00E-20	100	2265	Thermococcus litoralis	Archaea;Euryarchaeota;Thermococci;Thermococcales;Thermococcaceae;Thermococcus	ferredoxin [Thermotoga maritima MSB8]	Ferredoxin
gi|4981468|gb|AAD36011.1|AE001757_4	21	20	1	gi|32445764|emb|CAD78495.1|	gi|32445764|emb|CAD78495.1|	0.349053371	33	351	239	0.680911681	6.00E-28	127	243090	Rhodopirellula baltica SH 1	Bacteria;Planctomycetes;Planctomycetacia;Planctomycetales;Planctomycetaceae;Rhodopirellula	conserved hypothetical protein [Thermotoga maritima MSB8]	conserved hypothetical protein [Rhodopirellula baltica SH 1] >gi|32475223|ref|NP_868217.1| hypothetical protein RB8157 [Rhodopirellula baltica SH 1]
gi|4981472|gb|AAD36015.1|AE001757_8	35	33	1	gi|77996022|gb|ABB14921.1|	gi|77996022|gb|ABB14921.1|	0.544226429	36	425	408	0.96	7.00E-65	251	246194	Carboxydothermus hydrogenoformans Z-2901	Bacteria;Firmicutes;Clostridia;Clostridiales;Peptococcaceae;Carboxydothermus	conserved hypothetical protein [Thermotoga maritima MSB8]	arsenic transporter family protein [Carboxydothermus hydrogenoformans Z-2901] >gi|78043907|ref|YP_360155.1| arsenic transporter family protein [Carboxydothermus hydrogenoformans Z-2901]
gi|4981474|gb|AAD36017.1|AE001757_10	36	34	1	gi|1592173|gb|AAB99560.1|	gi|1592173|gb|AAB99560.1|	0.091469702	41	406	394	0.97044335	2.00E-78	295	243232	Methanocaldococcus jannaschii DSM 2661	Archaea;Euryarchaeota;Methanococci;Methanococcales;Methanocaldococcaceae;Methanocaldococcus	conserved hypothetical protein [Thermotoga maritima MSB8]	N-ethylammeline chlorohydrolase (trzA) [Methanocaldococcus jannaschii DSM 2661] >gi|15669736|ref|NP_248549.1| N-ethylammeline chlorohydrolase (trzA) [Methanocaldococcus jannaschii DSM 2661] >gi|2129138|pir||D64492 N-ethylammeline chlorohydrolase homolog - Methanococcus jannaschii >gi|3183421|sp|Q58936|YF41_METJA Hypothetical protein MJ1541
gi|4981475|gb|AAD36018.1|AE001757_11	7	6	2	gi|68561624|ref|ZP_00600915.1|	gi|71545840|ref|ZP_00666744.1|	0.38296019	35	118	100	0.847457627	1.00E-10	67	335543	Syntrophobacter fumaroxidans MPOB	Bacteria;Proteobacteria;Deltaproteobacteria;Syntrophobacterales;Syntrophobacteraceae;Syntrophobacter	conserved hypothetical protein [Thermotoga maritima MSB8]	Transcriptional regulator PadR-like [Syntrophobacter fumaroxidans MPOB] >gi|71488352|gb|EAO20780.1| Transcriptional regulator PadR-like [Syntrophobacter fumaroxidans MPOB]
gi|4981476|gb|AAD36019.1|AE001757_12	58	51	1	gi|85683799|ref|ZP_01030433.1|	gi|85683799|ref|ZP_01030433.1|	0.550257807	32	254	234	0.921259843	1.00E-27	126	367459	Clostridium difficile QCD-32g58	Bacteria;Firmicutes;Clostridia;Clostridiales;Clostridiaceae;Clostridium	conserved hypothetical protein [Thermotoga maritima MSB8]	COG0500: SAM-dependent methyltransferases [Clostridium difficile QCD-32g58]
gi|4981477|gb|AAD36020.1|AE001757_13	201	200	1	gi|82501250|ref|ZP_00886608.1|	gi|82501250|ref|ZP_00886608.1|	0.543700465	50	114	115	1.00877193	1.00E-18	94	351627	Caldicellulosiruptor saccharolyticus DSM 8903	Bacteria;Firmicutes;Clostridia;Clostridiales;Syntrophomonadaceae;Caldicellulosiruptor	aspartate 1-decarboxylase [Thermotoga maritima MSB8]	Aspartate decarboxylase [Caldicellulosiruptor saccharolyticus DSM 8903] >gi|82400754|gb|EAP41617.1| Aspartate decarboxylase [Caldicellulosiruptor saccharolyticus DSM 8903]
gi|4981478|gb|AAD36021.1|AE001757_14	82	80	1	gi|75855832|ref|ZP_00763473.1|	gi|75855832|ref|ZP_00763473.1|	0.377796115	36	304	291	0.957236842	9.00E-41	170	150340	Vibrio sp. Ex25	Bacteria;Proteobacteria;Gammaproteobacteria;Vibrionales;Vibrionaceae;Vibrio	ribosomal large subunit pseudouridine synthase C [Thermotoga maritima MSB8]	COG0564: Pseudouridylate synthases, 23S RNA-specific [Vibrio sp. Ex25]
gi|4981482|gb|AAD36024.1|AE001758_2	241	239	1	gi|77995101|gb|ABB14000.1|	gi|77995101|gb|ABB14000.1|	0.544226429	56	439	424	0.965831435	2.00E-141	505	246194	Carboxydothermus hydrogenoformans Z-2901	Bacteria;Firmicutes;Clostridia;Clostridiales;Peptococcaceae;Carboxydothermus	glutamine synthetase [Thermotoga maritima MSB8]	glutamine synthetase [Carboxydothermus hydrogenoformans Z-2901] >gi|78042986|ref|YP_359558.1| glutamine synthetase [Carboxydothermus hydrogenoformans Z-2901]
gi|4981484|gb|AAD36026.1|AE001758_4	26	25	1	gi|32444234|emb|CAD74231.1|	gi|32444234|emb|CAD74231.1|	0.349053371	35	422	380	0.900473934	4.00E-54	215	243090	Rhodopirellula baltica SH 1	Bacteria;Planctomycetes;Planctomycetacia;Planctomycetales;Planctomycetaceae;Rhodopirellula	hypothetical protein TM_0945 [Thermotoga maritima MSB8]	conserved hypothetical protein [Rhodopirellula baltica SH 1] >gi|32473698|ref|NP_866692.1| hypothetical protein RB5429 [Rhodopirellula baltica SH 1]
gi|4981485|gb|AAD36027.1|AE001758_5	26	25	1	gi|21226493|ref|NP_632415.1|	gi|21226493|ref|NP_632415.1|	0.090875268	34	316	273	0.863924051	9.00E-34	147	192952	Methanosarcina mazei Go1	Archaea;Euryarchaeota;Methanomicrobia;Methanosarcinales;Methanosarcinaceae;Methanosarcina	hypothetical protein TM_0946 [Thermotoga maritima MSB8]	hypothetical protein MM0391 [Methanosarcina mazei Go1] >gi|20904759|gb|AAM30087.1| hypothetical protein MM_0391 [Methanosarcina mazei Go1]
gi|4981486|gb|AAD36028.1|AE001758_6	17	16	1	gi|72394788|gb|AAZ69061.1|	gi|72394788|gb|AAZ69061.1|	0.090875268	41	217	192	0.884792627	9.00E-27	122	269797	Methanosarcina barkeri str. fusaro	Archaea;Euryarchaeota;Methanomicrobia;Methanosarcinales;Methanosarcinaceae;Methanosarcina	hypothetical protein TM_0947 [Thermotoga maritima MSB8]	conserved hypothetical protein [Methanosarcina barkeri str. fusaro] >gi|73667626|ref|YP_303641.1| hypothetical protein Mbar_A0074 [Methanosarcina barkeri str. fusaro]
gi|4981487|gb|AAD36029.1|AE001758_7	3	2	1	gi|19886608|gb|AAM01494.1|	gi|19886608|gb|AAM01494.1|	0.088516069	38	258	203	0.786821705	6.00E-27	124	190192	Methanopyrus kandleri AV19	Archaea;Euryarchaeota;Methanopyri;Methanopyrales;Methanopyraceae;Methanopyrus	hypothetical protein TM_0948 [Thermotoga maritima MSB8]	Predicted Fe-S oxidoreductase [Methanopyrus kandleri AV19] >gi|20093717|ref|NP_613564.1| Predicted Fe-S oxidoreductase [Methanopyrus kandleri AV19]
gi|4981488|gb|AAD36030.1|AE001758_8	498	494	2	gi|83590110|ref|YP_430119.1|	gi|83590110|ref|YP_430119.1|	0.544173124	36	332	329	0.990963855	3.00E-55	218	264732	Moorella thermoacetica ATCC 39073	Bacteria;Firmicutes;Clostridia;Thermoanaerobacteriales;Thermoanaerobacteriaceae;Moorella	transcriptional regulator, LacI family [Thermotoga maritima MSB8]	transcriptional regulator, LacI family [Moorella thermoacetica ATCC 39073] >gi|83573024|gb|ABC19576.1| transcriptional regulator, LacI family [Moorella thermoacetica ATCC 39073]
gi|4981489|gb|AAD36031.1|AE001758_9	3	2	1	gi|41583469|gb|AAS09078.1|	gi|41583469|gb|AAS09078.1|	0.466967015	41	509	518	1.017681729	3.00E-108	395	257314	Lactobacillus johnsonii NCC 533	Bacteria;Firmicutes;Bacilli;Lactobacillales;Lactobacillaceae;Lactobacillus	hypothetical protein TM_0950 [Thermotoga maritima MSB8]	hypothetical protein LJ_1257 [Lactobacillus johnsonii NCC 533] >gi|42519182|ref|NP_965112.1| hypothetical protein LJ1257 [Lactobacillus johnsonii NCC 533]
gi|4981490|gb|AAD36032.1|AE001758_10	20	19	1	gi|67928482|ref|ZP_00521670.1|	gi|67928482|ref|ZP_00521670.1|	0.349456824	53	471	466	0.989384289	7.00E-146	520	234267	Solibacter usitatus Ellin6076	Bacteria;Acidobacteria;Solibacteres;Solibacterales;Solibacteraceae;Solibacter	hypothetical protein TM_0951 [Thermotoga maritima MSB8]	conserved hypothetical protein [Solibacter usitatus Ellin6076] >gi|67864388|gb|EAM59394.1| conserved hypothetical protein [Solibacter usitatus Ellin6076]
gi|4981491|gb|AAD36033.1|AE001758_11	369	366	1	gi|20517019|gb|AAM25180.1|	gi|20517019|gb|AAM25180.1|	0.553551161	48	492	489	0.993902439	1.00E-138	496	273068	Thermoanaerobacter tengcongensis MB4	Bacteria;Firmicutes;Clostridia;Thermoanaerobacteriales;Thermoanaerobacteriaceae;Thermoanaerobacter	glycerol kinase [Thermotoga maritima MSB8]	Glycerol kinase [Thermoanaerobacter tengcongensis MB4] >gi|24636874|sp|Q8R8J4|GLPK_THETN Glycerol kinase (ATP:glycerol 3-phosphotransferase) (Glycerokinase) (GK) >gi|20808405|ref|NP_623576.1| Glycerol kinase [Thermoanaerobacter tengcongensis MB4]
gi|4981492|gb|AAD36034.1|AE001758_12	475	473	1	gi|32443786|emb|CAD73228.1|	gi|32443786|emb|CAD73228.1|	0.349053371	53	331	317	0.957703927	1.00E-90	335	243090	Rhodopirellula baltica SH 1	Bacteria;Planctomycetes;Planctomycetacia;Planctomycetales;Planctomycetaceae;Rhodopirellula	ribose ABC transporter, permease protein [Thermotoga maritima MSB8]	ribose transport system permease protein rbsC [Rhodopirellula baltica SH 1] >gi|32472550|ref|NP_865544.1| ribose transport system permease protein rbsC [Rhodopirellula baltica SH 1]
gi|4981493|gb|AAD36035.1|AE001758_13	500	497	1	gi|82499099|ref|ZP_00884550.1|	gi|82499099|ref|ZP_00884550.1|	0.543700465	51	523	506	0.96749522	2.00E-135	485	351627	Caldicellulosiruptor saccharolyticus DSM 8903	Bacteria;Firmicutes;Clostridia;Clostridiales;Syntrophomonadaceae;Caldicellulosiruptor	ribose ABC transporter, ATP-binding protein [Thermotoga maritima MSB8]	ATPas [Caldicellulosiruptor saccharolyticus DSM 8903] >gi|82402866|gb|EAP43636.1| ATPas [Caldicellulosiruptor saccharolyticus DSM 8903]
gi|4981494|gb|AAD36036.1|AE001758_14	2	1	1	gi|32443784|emb|CAD73226.1|	gi|32443784|emb|CAD73226.1|	0.349053371	23	217	171	0.788018433	2.00E-10	68	243090	Rhodopirellula baltica SH 1	Bacteria;Planctomycetes;Planctomycetacia;Planctomycetales;Planctomycetaceae;Rhodopirellula	hypothetical protein TM_0957 [Thermotoga maritima MSB8]	conserved hypothetical protein [Rhodopirellula baltica SH 1] >gi|32472548|ref|NP_865542.1| hypothetical protein RB3495 [Rhodopirellula baltica SH 1]
gi|4981496|gb|AAD36037.1|AE001759_1	209	208	1	gi|32443783|emb|CAD73225.1|	gi|32443783|emb|CAD73225.1|	0.349053371	60	323	285	0.882352941	3.00E-89	331	243090	Rhodopirellula baltica SH 1	Bacteria;Planctomycetes;Planctomycetacia;Planctomycetales;Planctomycetaceae;Rhodopirellula	ribose ABC transporter, periplasmic ribose-binding protein [Thermotoga maritima MSB8]	ribose ABC transporter, periplasmic ribose-binding protein rbsB [Rhodopirellula baltica SH 1] >gi|32472547|ref|NP_865541.1| ribose ABC transporter, periplasmic ribose-binding protein rbsB [Rhodopirellula baltica SH 1]
gi|4981497|gb|AAD36038.1|AE001759_2	72	71	1	gi|12724648|gb|AAK05736.1|	gi|12724648|gb|AAK05736.1|	0.466609712	47	135	133	0.985185185	9.00E-30	131	272623	Lactococcus lactis subsp. lactis Il1403	Bacteria;Firmicutes;Bacilli;Lactobacillales;Streptococcaceae;Lactococcus	ribose ABC transporter, membrane-associated protein [Thermotoga maritima MSB8]	ribose ABC transporter permease protein [Lactococcus lactis subsp. lactis Il1403] >gi|15673620|ref|NP_267794.1| ribose ABC transporter permease protein [Lactococcus lactis subsp. lactis Il1403]
gi|4981498|gb|AAD36039.1|AE001759_3	292	290	1	gi|52306390|gb|AAU36890.1|	gi|52306390|gb|AAU36890.1|	0.376965158	43	299	300	1.003344482	2.00E-56	222	221988	Mannheimia succiniciproducens MBEL55E	Bacteria;Proteobacteria;Gammaproteobacteria;Pasteurellales;Pasteurellaceae;Mannheimia	ribokinase [Thermotoga maritima MSB8]	RbsK protein [Mannheimia succiniciproducens MBEL55E] >gi|52424338|ref|YP_087475.1| RbsK protein [Mannheimia succiniciproducens MBEL55E]
gi|4981499|gb|AAD36040.1|AE001759_4	130	128	1	gi|76795380|ref|ZP_00777753.1|	gi|76795380|ref|ZP_00777753.1|	0.553551161	61	193	168	0.870466321	7.00E-51	202	340099	Thermoanaerobacter ethanolicus ATCC 33223	Bacteria;Firmicutes;Clostridia;Thermoanaerobacteriales;Thermoanaerobacteriaceae;Thermoanaerobacter	lemA protein [Thermotoga maritima MSB8]	LemA [Thermoanaerobacter ethanolicus ATCC 33223] >gi|76589188|gb|EAO65587.1| LemA [Thermoanaerobacter ethanolicus ATCC 33223]
gi|4981500|gb|AAD36041.1|AE001759_5	26	25	1	gi|76795373|ref|ZP_00777746.1|	gi|76795373|ref|ZP_00777746.1|	0.553551161	55	238	150	0.630252101	2.00E-38	161	340099	Thermoanaerobacter ethanolicus ATCC 33223	Bacteria;Firmicutes;Clostridia;Thermoanaerobacteriales;Thermoanaerobacteriaceae;Thermoanaerobacter	conserved hypothetical protein [Thermotoga maritima MSB8]	Protein of unknown function DUF477 [Thermoanaerobacter ethanolicus ATCC 33223] >gi|76589181|gb|EAO65580.1| Protein of unknown function DUF477 [Thermoanaerobacter ethanolicus ATCC 33223]
gi|4981501|gb|AAD36042.1|AE001759_6	71	69	1	gi|48853901|ref|ZP_00308066.1|	gi|48853901|ref|ZP_00308066.1|	0.351440083	43	547	551	1.007312614	1.00E-126	456	985	Cytophaga hutchinsonii	Bacteria;Bacteroidetes;Sphingobacteria;Sphingobacteriales;Flexibacteraceae;Cytophaga	oligoendopeptidase, putative [Thermotoga maritima MSB8]	COG1164: Oligoendopeptidase F [Cytophaga hutchinsonii]
gi|4981502|gb|AAD36043.1|AE001759_7	46	45	1	gi|85859861|ref|YP_462063.1|	gi|85859861|ref|YP_462063.1|	0.383989231	40	402	402	1	2.00E-75	286	56780	Syntrophus aciditrophicus SB	Bacteria;Proteobacteria;Deltaproteobacteria;Syntrophobacterales;Syntrophaceae;Syntrophus	conserved hypothetical protein [Thermotoga maritima MSB8]	hypothetical cytosolic protein [Syntrophus aciditrophicus SB] >gi|85722952|gb|ABC77895.1| hypothetical cytosolic protein [Syntrophus aciditrophicus SB]
gi|4981503|gb|AAD36044.1|AE001759_8	65	64	1	gi|1498937|gb|AAB98147.1|	gi|1498937|gb|AAB98147.1|	0.091469702	40	251	230	0.916334661	4.00E-36	154	243232	Methanocaldococcus jannaschii DSM 2661	Archaea;Euryarchaeota;Methanococci;Methanococcales;Methanocaldococcaceae;Methanocaldococcus	phosphoribosylaminoimidazole carboxylase-related protein [Thermotoga maritima MSB8]	conserved hypothetical protein [Methanocaldococcus jannaschii DSM 2661] >gi|2833497|sp|Q57629|Y165_METJA Hypothetical protein MJ0165 >gi|15668337|ref|NP_247133.1| hypothetical protein MJ0165 [Methanocaldococcus jannaschii DSM 2661]
gi|4981504|gb|AAD36045.1|AE001759_9	70	69	2	gi|77994771|gb|ABB13670.1|	gi|77994771|gb|ABB13670.1|	0.544226429	43	268	261	0.973880597	2.00E-60	235	246194	Carboxydothermus hydrogenoformans Z-2901	Bacteria;Firmicutes;Clostridia;Clostridiales;Peptococcaceae;Carboxydothermus	conserved hypothetical protein [Thermotoga maritima MSB8]	conserved hypothetical protein TIGR00268 [Carboxydothermus hydrogenoformans Z-2901] >gi|78042656|ref|YP_360115.1| conserved hypothetical protein TIGR00268 [Carboxydothermus hydrogenoformans Z-2901]
gi|4981505|gb|AAD36046.1|AE001759_10	11	4	1	gi|3258262|dbj|BAA30945.1|	gi|3258262|dbj|BAA30945.1|	0.117737457	29	253	173	0.683794466	3.00E-11	71	70601	Pyrococcus horikoshii OT3	Archaea;Euryarchaeota;Thermococci;Thermococcales;Thermococcaceae;Pyrococcus	integrase-recombinase protein [Thermotoga maritima MSB8]	285aa long hypothetical integrase/recombinase [Pyrococcus horikoshii OT3] >gi|73920474|sp|O59490|XERCL_PYRHO Probable tyrosine recombinase xerC-like >gi|14591576|ref|NP_143658.1| integrase/recombinase [Pyrococcus horikoshii OT3]
gi|4981506|gb|AAD36047.1|AE001759_11	145	144	1	gi|10174740|dbj|BAB05840.1|	gi|10174740|dbj|BAB05840.1|	0.480639472	36	182	176	0.967032967	5.00E-26	119	272558	Bacillus halodurans C-125	Bacteria;Firmicutes;Bacilli;Bacillales;Bacillaceae;Bacillus	conserved hypothetical protein [Thermotoga maritima MSB8]	BH2121 [Bacillus halodurans C-125] >gi|15614684|ref|NP_242987.1| hypothetical protein BH2121 [Bacillus halodurans C-125]
gi|4981519|gb|AAD36059.1|AE001760_9	3	1	1	gi|20515061|gb|AAM23390.1|	gi|20515061|gb|AAM23390.1|	0.553551161	54	117	117	1	2.00E-32	139	273068	Thermoanaerobacter tengcongensis MB4	Bacteria;Firmicutes;Clostridia;Thermoanaerobacteriales;Thermoanaerobacteriaceae;Thermoanaerobacter	hypothetical protein TM_0980 [Thermotoga maritima MSB8]	conserved hypothetical protein [Thermoanaerobacter tengcongensis MB4] >gi|20806615|ref|NP_621786.1| hypothetical protein TTE0086 [Thermoanaerobacter tengcongensis MB4]
gi|4981520|gb|AAD36060.1|AE001760_10	18	17	1	gi|20515060|gb|AAM23389.1|	gi|20515060|gb|AAM23389.1|	0.553551161	62	118	117	0.991525424	1.00E-35	150	273068	Thermoanaerobacter tengcongensis MB4	Bacteria;Firmicutes;Clostridia;Thermoanaerobacteriales;Thermoanaerobacteriaceae;Thermoanaerobacter	conserved hypothetical protein [Thermotoga maritima MSB8]	uncharacterized ACR involved in intracellular sulfur reduction [Thermoanaerobacter tengcongensis MB4] >gi|20806614|ref|NP_621785.1| uncharacterized ACR involved in intracellular sulfur reduction [Thermoanaerobacter tengcongensis MB4]
gi|4981521|gb|AAD36061.1|AE001760_11	2	1	1	gi|20515059|gb|AAM23388.1|	gi|20515059|gb|AAM23388.1|	0.553551161	41	332	324	0.975903614	8.00E-60	233	273068	Thermoanaerobacter tengcongensis MB4	Bacteria;Firmicutes;Clostridia;Thermoanaerobacteriales;Thermoanaerobacteriaceae;Thermoanaerobacter	conserved hypothetical protein [Thermotoga maritima MSB8]	predicted transporter components [Thermoanaerobacter tengcongensis MB4] >gi|20806613|ref|NP_621784.1| predicted transporter components [Thermoanaerobacter tengcongensis MB4]
gi|4981522|gb|AAD36062.1|AE001760_12	55	51	1	gi|20515058|gb|AAM23387.1|	gi|20515058|gb|AAM23387.1|	0.553551161	69	79	71	0.898734177	7.00E-22	105	273068	Thermoanaerobacter tengcongensis MB4	Bacteria;Firmicutes;Clostridia;Thermoanaerobacteriales;Thermoanaerobacteriaceae;Thermoanaerobacter	conserved hypothetical protein [Thermotoga maritima MSB8]	predicted Transcriptional regulator [Thermoanaerobacter tengcongensis MB4] >gi|20806612|ref|NP_621783.1| predicted Transcriptional regulator [Thermoanaerobacter tengcongensis MB4]
gi|4981525|gb|AAD36065.1|AE001760_15	3	2	1	gi|67931704|ref|ZP_00524861.1|	gi|67931704|ref|ZP_00524861.1|	0.349456824	35	318	227	0.713836478	2.00E-28	129	234267	Solibacter usitatus Ellin6076	Bacteria;Acidobacteria;Solibacteres;Solibacterales;Solibacteraceae;Solibacter	conserved hypothetical protein [Thermotoga maritima MSB8]	Protein of unknown function DUF1175 [Solibacter usitatus Ellin6076] >gi|67861053|gb|EAM56090.1| Protein of unknown function DUF1175 [Solibacter usitatus Ellin6076]
gi|4981526|gb|AAD36066.1|AE001760_16	6	5	1	gi|5458302|emb|CAB49791.1|	gi|5458302|emb|CAB49791.1|	0.117737457	68	1008	1016	1.007936508	0	1384	272844	Pyrococcus abyssi GE5	Archaea;Euryarchaeota;Thermococci;Thermococcales;Thermococcaceae;Pyrococcus	conserved hypothetical protein [Thermotoga maritima MSB8]	Predicted DNA methylase [Pyrococcus abyssi GE5] >gi|14521085|ref|NP_126560.1| hypothetical protein PAB0588 [Pyrococcus abyssi GE5]
gi|4981527|gb|AAD36067.1|AE001760_17	4	3	1	gi|5458303|emb|CAB49792.1|	gi|5458303|emb|CAB49792.1|	0.117737457	47	1123	1129	1.005342832	0	1015	272844	Pyrococcus abyssi GE5	Archaea;Euryarchaeota;Thermococci;Thermococcales;Thermococcaceae;Pyrococcus	conserved hypothetical protein [Thermotoga maritima MSB8]	Hypothetical protein [Pyrococcus abyssi GE5] >gi|14521086|ref|NP_126561.1| hypothetical protein PAB0589 [Pyrococcus abyssi GE5]
gi|4981528|gb|AAD36068.1|AE001760_18	3	2	1	gi|18892557|gb|AAL80689.1|	gi|18892557|gb|AAL80689.1|	0.117737457	45	169	146	0.863905325	2.00E-28	127	186497	Pyrococcus furiosus DSM 3638	Archaea;Euryarchaeota;Thermococci;Thermococcales;Thermococcaceae;Pyrococcus	conserved hypothetical protein [Thermotoga maritima MSB8]	hypothetical protein [Pyrococcus furiosus DSM 3638] >gi|18976937|ref|NP_578294.1| hypothetical protein PF0565 [Pyrococcus furiosus DSM 3638]
gi|4981530|gb|AAD36069.1|AE001761_1	5	4	1	gi|5458305|emb|CAB49794.1|	gi|5458305|emb|CAB49794.1|	0.117737457	43	967	875	0.904860393	0	680	272844	Pyrococcus abyssi GE5	Archaea;Euryarchaeota;Thermococci;Thermococcales;Thermococcaceae;Pyrococcus	conserved hypothetical protein [Thermotoga maritima MSB8]	Putative DEAH ATP-dependent helicase [Pyrococcus abyssi GE5] >gi|14521088|ref|NP_126563.1| putative deah atp-dependent helicase [Pyrococcus abyssi GE5]
gi|4981531|gb|AAD36070.1|AE001761_2	3	2	1	gi|76259169|ref|ZP_00766820.1|	gi|76259169|ref|ZP_00766820.1|	0.374301594	64	584	486	0.832191781	0	654	324602	Chloroflexus aurantiacus J-10-fl	Bacteria;Chloroflexi;Chloroflexales;Chloroflexaceae;Chloroflexus	hypothetical protein TM_0991 [Thermotoga maritima MSB8]	Protein of unknown function DUF262 [Chloroflexus aurantiacus J-10-fl] >gi|76165928|gb|EAO60057.1| Protein of unknown function DUF262 [Chloroflexus aurantiacus J-10-fl]
gi|4981536|gb|AAD36074.1|AE001762_1	214	212	1	gi|77963710|ref|ZP_00827518.1|	gi|77963710|ref|ZP_00827518.1|	0.377576228	60	286	281	0.982517483	2.00E-96	354	349967	Yersinia mollaretii ATCC 43969	Bacteria;Proteobacteria;Gammaproteobacteria;Enterobacteriales;Enterobacteriaceae;Yersinia	oxidoreductase, aldo/keto reductase family [Thermotoga maritima MSB8]	COG0656: Aldo/keto reductases, related to diketogulonate reductase [Yersinia mollaretii ATCC 43969]
gi|4981537|gb|AAD36075.1|AE001762_2	118	117	1	gi|68205283|ref|ZP_00557487.1|	gi|68205283|ref|ZP_00557487.1|	0.540825069	58	135	131	0.97037037	2.00E-40	166	272564	Desulfitobacterium hafniense DCB-2	Bacteria;Firmicutes;Clostridia;Clostridiales;Peptococcaceae;Desulfitobacterium	hypothetical protein TM_1010 [Thermotoga maritima MSB8]	conserved hypothetical protein [Desulfitobacterium hafniense DCB-2] >gi|68170880|gb|EAM98762.1| conserved hypothetical protein [Desulfitobacterium hafniense DCB-2]
gi|4981538|gb|AAD36076.1|AE001762_3	17	16	1	gi|57159495|dbj|BAD85425.1|	gi|57159495|dbj|BAD85425.1|	0.115502278	40	365	361	0.989041096	5.00E-71	271	69014	Thermococcus kodakarensis KOD1	Archaea;Euryarchaeota;Thermococci;Thermococcales;Thermococcaceae;Thermococcus	conserved hypothetical protein [Thermotoga maritima MSB8]	archaeal ATPase [Thermococcus kodakarensis KOD1] >gi|57641171|ref|YP_183649.1| archaeal ATPase [Thermococcus kodakarensis KOD1]
gi|4981540|gb|AAD36078.1|AE001762_5	58	57	1	gi|21226839|ref|NP_632761.1|	gi|21226839|ref|NP_632761.1|	0.090875268	47	80	72	0.9	2.00E-16	87	192952	Methanosarcina mazei Go1	Archaea;Euryarchaeota;Methanomicrobia;Methanosarcinales;Methanosarcinaceae;Methanosarcina	conserved hypothetical protein [Thermotoga maritima MSB8]	hypothetical protein MM0737 [Methanosarcina mazei Go1] >gi|20905140|gb|AAM30433.1| conserved protein [Methanosarcina mazei Go1]
gi|4981541|gb|AAD36079.1|AE001762_6	11	9	1	gi|19918024|gb|AAM07288.1|	gi|19918024|gb|AAM07288.1|	0.090875268	46	365	335	0.917808219	1.00E-83	313	188937	Methanosarcina acetivorans C2A	Archaea;Euryarchaeota;Methanomicrobia;Methanosarcinales;Methanosarcinaceae;Methanosarcina	conserved hypothetical protein [Thermotoga maritima MSB8]	conserved hypothetical protein [Methanosarcina acetivorans str. C2A] >gi|20092733|ref|NP_618808.1| hypothetical protein MA3937 [Methanosarcina acetivorans C2A]
gi|4981542|gb|AAD36080.1|AE001762_7	178	177	1	gi|82500916|ref|ZP_00886304.1|	gi|82500916|ref|ZP_00886304.1|	0.543700465	48	108	77	0.712962963	4.00E-15	82	351627	Caldicellulosiruptor saccharolyticus DSM 8903	Bacteria;Firmicutes;Clostridia;Clostridiales;Syntrophomonadaceae;Caldicellulosiruptor	heavy metal resistance transcriptional regulator [Thermotoga maritima MSB8]	regulatory protein, ArsR [Caldicellulosiruptor saccharolyticus DSM 8903] >gi|82401071|gb|EAP41904.1| regulatory protein, ArsR [Caldicellulosiruptor saccharolyticus DSM 8903]
gi|4981544|gb|AAD36082.1|AE001762_9	9	8	1	gi|83590240|ref|YP_430249.1|	gi|83590240|ref|YP_430249.1|	0.544173124	42	132	124	0.939393939	4.00E-24	112	264732	Moorella thermoacetica ATCC 39073	Bacteria;Firmicutes;Clostridia;Thermoanaerobacteriales;Thermoanaerobacteriaceae;Moorella	conserved hypothetical protein [Thermotoga maritima MSB8]	hypothetical protein Moth_1393 [Moorella thermoacetica ATCC 39073] >gi|83573154|gb|ABC19706.1| conserved hypothetical protein [Moorella thermoacetica ATCC 39073]
[truncated: 670 more rows]
