# Supplementary material for: DarkHorse: a method for genome-wide prediction of horizontal gene transfer
Source: Genome Biol. 2007 Feb 2;8(2):R16. doi: 10.1186/gb-2007-8-2-r16 (PMC1852411; doi:10.1186/gb-2007-8-2-r16)
Supplement: Additional data file 4 — The filter threshold setting was zero and self definition was set as 'Entamoeba'. [file gb-2007-8-2-r16-S4.txt]

query_id	num_blasthits	nonself_hits	cand_set_num	tophit_id	besthit_id	LPI	pct_id	seq_length	align_len	align_coverage	evalue	bitscore	tax_id	species	lineage	query_annotation	besthit_annotation
gi|56463309|gb|EAL42451.1|	131	127	1	gi|19571835|emb|CAD27733.1|	gi|19571835|emb|CAD27733.1|	0.359611626	48	262	199	0.759541985	2.00E-43	179	7656	Paracentrotus lividus	Eukaryota;Metazoa;Echinodermata;Echinozoa;Echinoidea;Euechinoidea;Echinacea;Echinoida;Echinidae;Paracentrotus	40S ribosomal protein S6, putative [Entamoeba histolytica HM-1:IMSS]	S6 ribosomal protein [Paracentrotus lividus]
gi|56463347|gb|EAL42454.1|	67	66	1	gi|66801173|ref|XP_629512.1|	gi|66801173|ref|XP_629512.1|	0.556410108	38	220	206	0.936363636	6.00E-36	153	352472	Dictyostelium discoideum AX4	Eukaryota;Dictyosteliida;Dictyostelium	WD repeat protein [Entamoeba histolytica HM-1:IMSS]	hypothetical protein DDB0184464 [Dictyostelium discoideum] >gi|60462902|gb|EAL61099.1| hypothetical protein DDB0184464 [Dictyostelium discoideum]
gi|56463382|gb|EAL42460.1|	492	476	1	gi|50751518|ref|XP_422437.1|	gi|50751518|ref|XP_422437.1|	0.395676595	55	237	195	0.82278481	6.00E-59	230	9031	Gallus gallus	Eukaryota;Metazoa;Chordata;Craniata;Gnathostomata;Aves;Neognathae;Galliformes;Phasianidae;Phasianinae;Gallus	peroxiredoxin [Entamoeba histolytica HM-1:IMSS]	PREDICTED: similar to peroxiredoxin 1 [Gallus gallus]
gi|56463394|gb|EAL42462.1|	495	486	4	gi|62857967|ref|NP_001016570.1|	gi|609282|emb|CAA78915.1|	0.399954433	49	266	211	0.793233083	2.00E-58	228	8355	Xenopus laevis	Eukaryota;Metazoa;Chordata;Craniata;Gnathostomata;Amphibia;Batrachia;Anura;Mesobatrachia;Pipoidea;Pipidae;Xenopodinae;Xenopus;Xenopus	protein kinase, putative [Entamoeba histolytica HM-1:IMSS]	p46Eg265 [Xenopus laevis] >gi|48735038|gb|AAH72133.1| LOC397925 protein [Xenopus laevis] >gi|27923860|sp|Q91820|STK6_XENLA Serine/threonine-protein kinase Eg2 (pEg2) (p46Eg265)
gi|56463395|gb|EAL42463.1|	63	55	1	gi|50745370|ref|XP_420082.1|	gi|50745370|ref|XP_420082.1|	0.395676595	40	239	239	1	9.00E-39	163	9031	Gallus gallus	Eukaryota;Metazoa;Chordata;Craniata;Gnathostomata;Aves;Neognathae;Galliformes;Phasianidae;Phasianinae;Gallus	endonuclease V, putative [Entamoeba histolytica HM-1:IMSS]	PREDICTED: similar to hypothetical protein FLJ35220 [Gallus gallus]
gi|56463398|gb|EAL42464.1|	468	464	1	gi|68379714|ref|XP_691392.1|	gi|68379714|ref|XP_691392.1|	0.41432474	26	557	562	1.008976661	8.00E-46	188	7955	Danio rerio	Eukaryota;Metazoa;Chordata;Craniata;Gnathostomata;Actinopterygii;Cypriniformes;Cyprinoidea;Cyprinidae;Rasborinae;Danio	hsp70 family protein [Entamoeba histolytica HM-1:IMSS]	PREDICTED: similar to heat shock cognate 70 kDa protein [Danio rerio]
gi|56463411|gb|EAL42466.1|	4	3	2	gi|57226317|gb|AAW42777.1|	gi|57226317|gb|AAW42777.1|	0.342668275	38	74	68	0.918918919	3.00E-06	53	214684	Cryptococcus neoformans var. neoformans JEC21	Eukaryota;Fungi;Basidiomycota;Heterobasidiomycetes;Tremellomycetidae;Tremellales;Tremellaceae;Filobasidiella	hypothetical protein 940.t00001 [Entamoeba histolytica HM-1:IMSS]	phosphatidyl-N-methylethanolamine N-methyltransferase, putative [Cryptococcus neoformans var. neoformans JEC21] >gi|58265856|ref|XP_570084.1| phosphatidyl-N-methylethanolamine N-methyltransferase [Cryptococcus neoformans var. neoformans JEC21]
gi|56463435|gb|EAL42472.1|	15	4	1	gi|19918405|gb|AAM07633.1|	gi|19918405|gb|AAM07633.1|	0.017531182	25	235	191	0.812765957	8.00E-08	60	188937	Methanosarcina acetivorans C2A	Archaea;Euryarchaeota;Methanomicrobia;Methanosarcinales;Methanosarcinaceae;Methanosarcina	BspA-like leucine rich repeat protein, putative [Entamoeba histolytica HM-1:IMSS]	cell surface protein [Methanosarcina acetivorans str. C2A] >gi|20093078|ref|NP_619153.1| cell surface protein [Methanosarcina acetivorans C2A]
gi|56463439|gb|EAL42475.1|	304	283	2	gi|66810634|ref|XP_639024.1|	gi|66810634|ref|XP_639024.1|	0.556410108	28	224	196	0.875	7.00E-19	96	352472	Dictyostelium discoideum AX4	Eukaryota;Dictyosteliida;Dictyostelium	Ras family GTPase [Entamoeba histolytica HM-1:IMSS]	Ras GTPase [Dictyostelium discoideum] >gi|7345|emb|CAA78508.1| rasS [Dictyostelium discoideum] >gi|417591|sp|P32254|RASS_DICDI Ras-like protein rasS >gi|60467626|gb|EAL65646.1| Ras GTPase [Dictyostelium discoideum]
gi|56463457|gb|EAL42479.1|	53	52	1	gi|15237657|ref|NP_201232.1|	gi|15237657|ref|NP_201232.1|	0.398378284	52	902	843	0.9345898	0	889	3702	Arabidopsis thaliana	Eukaryota;Viridiplantae;Streptophyta;rosids;Brassicales;Brassicaceae;Arabidopsis	splicing factor 3B subunit 1, putative [Entamoeba histolytica HM-1:IMSS]	unknown protein [Arabidopsis thaliana] >gi|9759403|dbj|BAB09858.1| nuclear protein-like [Arabidopsis thaliana]
gi|56463459|gb|EAL42480.1|	495	489	2	gi|21105407|gb|AAM34647.1|	gi|21105407|gb|AAM34647.1|	0.41432474	40	376	371	0.986702128	1.00E-70	270	7955	Danio rerio	Eukaryota;Metazoa;Chordata;Craniata;Gnathostomata;Actinopterygii;Cypriniformes;Cyprinoidea;Cyprinidae;Rasborinae;Danio	DEAD/DEAH box helicase, putative [Entamoeba histolytica HM-1:IMSS]	ATP-dependent RNA helicase [Danio rerio] >gi|27545209|ref|NP_775336.1| DEAD (Asp-Glu-Ala-Asp) box polypeptide 55 [Danio rerio]
gi|56463460|gb|EAL42481.1|	40	39	1	gi|71022837|ref|XP_761648.1|	gi|71022837|ref|XP_761648.1|	0.344273553	32	440	411	0.934090909	5.00E-58	228	237631	Ustilago maydis 521	Eukaryota;Fungi;Basidiomycota;Ustilaginomycetes;Ustilaginomycetidae;Ustilaginales;Ustilaginaceae;Ustilago	TPR repeat protein [Entamoeba histolytica HM-1:IMSS]	hypothetical protein UM05501.1 [Ustilago maydis 521] >gi|14279385|gb|AAK58576.1| TPR-containing protein Mql1 [Ustilago maydis] >gi|46101125|gb|EAK86358.1| hypothetical protein UM05501.1 [Ustilago maydis 521]
gi|56463473|gb|EAL42484.1|	67	66	1	gi|66810313|ref|XP_638880.1|	gi|66810313|ref|XP_638880.1|	0.556410108	62	416	414	0.995192308	9.00E-152	539	352472	Dictyostelium discoideum AX4	Eukaryota;Dictyosteliida;Dictyostelium	actin-like protein, putative [Entamoeba histolytica HM-1:IMSS]	actin-like protein [Dictyostelium discoideum] >gi|563346|emb|CAA86553.1| actin-like protein [Dictyostelium discoideum] >gi|1168328|sp|P42528|ARP3_DICDI Actin-like protein 3 (Actin-related protein 3) >gi|60467470|gb|EAL65492.1| actin-like protein [Dictyostelium discoideum]
gi|56463491|gb|EAL42492.1|	173	170	1	gi|66524293|ref|XP_393965.2|	gi|66524293|ref|XP_393965.2|	0.36129377	54	254	203	0.799212598	3.00E-62	241	7460	Apis mellifera	Eukaryota;Metazoa;Arthropoda;Hexapoda;Insecta;Neoptera;Endopterygota;Hymenoptera;Aculeata;Apoidea;Apidae;Apinae;Apini;Apis	40S ribosomal protein SA, putative [Entamoeba histolytica HM-1:IMSS]	PREDICTED: similar to ribosomal protein SA [Apis mellifera]
gi|56463502|gb|EAL42496.1|	500	490	1	gi|66802530|ref|XP_635137.1|	gi|66802530|ref|XP_635137.1|	0.556410108	53	378	380	1.005291005	2.00E-112	408	352472	Dictyostelium discoideum AX4	Eukaryota;Dictyosteliida;Dictyostelium	heat shock protein 101, putative [Entamoeba histolytica HM-1:IMSS]	hypothetical protein DDB0183816 [Dictyostelium discoideum] >gi|60463456|gb|EAL61641.1| hypothetical protein DDB0183816 [Dictyostelium discoideum]
gi|56463504|gb|EAL42497.1|	343	341	1	gi|18409989|ref|NP_565035.1|	gi|18409989|ref|NP_565035.1|	0.398378284	47	438	431	0.984018265	6.00E-103	377	3702	Arabidopsis thaliana	Eukaryota;Viridiplantae;Streptophyta;rosids;Brassicales;Brassicaceae;Arabidopsis	conserved hypothetical protein [Entamoeba histolytica HM-1:IMSS]	catalytic/ iron ion binding [Arabidopsis thaliana] >gi|14194137|gb|AAK56263.1| At1g72090/F28P5_4 [Arabidopsis thaliana] >gi|12322201|gb|AAG51137.1| unknown protein [Arabidopsis thaliana] >gi|27363418|gb|AAO11628.1| At1g72090/F28P5_4 [Arabidopsis thaliana]
gi|56463509|gb|EAL42499.1|	103	102	1	gi|66823777|ref|XP_645243.1|	gi|66823777|ref|XP_645243.1|	0.556410108	34	270	267	0.988888889	1.00E-41	173	352472	Dictyostelium discoideum AX4	Eukaryota;Dictyosteliida;Dictyostelium	F-actin capping protein alpha subunit, putative [Entamoeba histolytica HM-1:IMSS]	actin capping protein [Dictyostelium discoideum] >gi|115593|sp|P13022|CAPZA_DICDI F-actin capping protein alpha subunit (CAP34) >gi|60473258|gb|EAL71204.1| actin capping protein [Dictyostelium discoideum] >gi|167682|gb|AAA33176.1| CAP34 protein
gi|56463510|gb|EAL42500.1|	28	26	1	gi|73982169|ref|XP_857825.1|	gi|73982169|ref|XP_857825.1|	0.405658896	46	900	903	1.003333333	0	784	9615	Canis familiaris	Eukaryota;Metazoa;Chordata;Craniata;Gnathostomata;Mammalia;Laurasiatheria;Carnivora;Fissipedia;Canidae;Canis	conserved hypothetical protein [Entamoeba histolytica HM-1:IMSS]	PREDICTED: similar to N-acetyltransferase-like protein isoform 7 [Canis familiaris]
gi|56463522|gb|EAL42504.1|	31	18	2	gi|7108933|gb|AAF36546.1|	gi|7108933|gb|AAF36546.1|	0.055752859	27	370	223	0.602702703	2.00E-11	73	2100	Mycoplasma hyorhinis	Bacteria;Firmicutes;Mollicutes;Mycoplasmatales;Mycoplasmataceae;Mycoplasma	hypothetical protein 861.t00001 [Entamoeba histolytica HM-1:IMSS]	87-kDa surface lipoprotein precursor [Mycoplasma hyorhinis]
gi|56463528|gb|EAL42505.1|	89	87	1	gi|72138867|ref|XP_796211.1|	gi|72138867|ref|XP_796211.1|	0.363965286	35	257	218	0.848249027	8.00E-34	146	7668	Strongylocentrotus purpuratus	Eukaryota;Metazoa;Echinodermata;Echinozoa;Echinoidea;Euechinoidea;Echinacea;Echinoida;Strongylocentrotidae;Strongylocentrotus	hypothetical protein 856.t00001 [Entamoeba histolytica HM-1:IMSS]	PREDICTED: similar to CAP, adenylate cyclase-associated protein 1 [Strongylocentrotus purpuratus]
gi|56463539|gb|EAL42510.1|	55	11	1	gi|19918405|gb|AAM07633.1|	gi|19918405|gb|AAM07633.1|	0.017531182	32	537	529	0.985102421	4.00E-68	262	188937	Methanosarcina acetivorans C2A	Archaea;Euryarchaeota;Methanomicrobia;Methanosarcinales;Methanosarcinaceae;Methanosarcina	BspA-like leucine rich repeat protein, putative [Entamoeba histolytica HM-1:IMSS]	cell surface protein [Methanosarcina acetivorans str. C2A] >gi|20093078|ref|NP_619153.1| cell surface protein [Methanosarcina acetivorans C2A]
gi|56463554|gb|EAL42513.1|	80	79	1	gi|215133|gb|AAA96562.1|	gi|215133|gb|AAA96562.1|	0	99	220	220	1	1.00E-119	431	10710	Enterobacteria phage lambda	no data	phage integrase, putative [Entamoeba histolytica HM-1:IMSS]	integration protein [bacteriophage lambda] >gi|16209183|gb|AAL09916.1| integrase [CRIM helper plasmid pINT-ts] >gi|16209072|gb|AAL09849.1| integrase [CRIM helper plasmid pAH57] >gi|29415712|gb|AAO12755.1| integrase [CRIM plasmid pKD16] >gi|29415431|gb|AAO12751.1| integrase [CRIM plasmid pKD15] >gi|138569|sp|P03700|VINT_LAMBD Integrase >gi|9626273|ref|NP_040609.1| integration protein [Enterobacter…
gi|56463561|gb|EAL42516.1|	8	4	1	gi|39978189|ref|XP_370482.1|	gi|39978189|ref|XP_370482.1|	0.371826566	29	825	778	0.943030303	3.00E-90	336	242507	Magnaporthe grisea 70-15	Eukaryota;Fungi;Ascomycota;Pezizomycotina;Sordariomycetes;Magnaporthaceae;Magnaporthe	GTP-binding protein, putative [Entamoeba histolytica HM-1:IMSS]	hypothetical protein MG06979.4 [Magnaporthe grisea 70-15] >gi|73919309|sp|Q525S7|SEY1_MAGGR Protein SEY1
gi|56463564|gb|EAL42517.1|	46	43	1	gi|66800891|ref|XP_629371.1|	gi|66800891|ref|XP_629371.1|	0.556410108	39	177	174	0.983050847	5.00E-30	132	352472	Dictyostelium discoideum AX4	Eukaryota;Dictyosteliida;Dictyostelium	ARP2/3 complex 21 kDa subunit, putative [Entamoeba histolytica HM-1:IMSS]	p21-Arc [Dictyostelium discoideum] >gi|4093167|gb|AAC99779.1| p21-Arc [Dictyostelium discoideum] >gi|10719882|sp|O96624|ARPC3_DICDI Actin-related protein 2/3 complex subunit 3 (ARP2/3 complex 21 kDa subunit) (p21-ARC) >gi|60462751|gb|EAL60951.1| p21-Arc [Dictyostelium discoideum]
gi|56463575|gb|EAL42521.1|	492	476	2	gi|52219464|gb|AAU29515.1|	gi|52219464|gb|AAU29515.1|	0.42056298	55	233	192	0.824034335	3.00E-58	227	7998	Ictalurus punctatus	Eukaryota;Metazoa;Chordata;Craniata;Gnathostomata;Actinopterygii;Siluriformes;Ictaluridae;Ictalurus	peroxiredoxin [Entamoeba histolytica HM-1:IMSS]	natural killer cell enhancing factor [Ictalurus punctatus]
gi|56463608|gb|EAL42529.1|	58	56	1	gi|76610162|ref|XP_587289.2|	gi|76610162|ref|XP_587289.2|	0.391515788	52	453	384	0.847682119	7.00E-108	394	9913	Bos taurus	Eukaryota;Metazoa;Chordata;Craniata;Gnathostomata;Mammalia;Laurasiatheria;Ruminantia;Pecora;Bovidae;Bovinae;Bos	splicing factor 3B subunit 1, putative [Entamoeba histolytica HM-1:IMSS]	PREDICTED: similar to splicing factor 3b, subunit 1 isoform 1 isoform 1 [Bos taurus]
gi|56463610|gb|EAL42530.1|	57	37	1	gi|9369395|gb|AAF87143.1|	gi|9369395|gb|AAF87143.1|	0.398378284	28	148	114	0.77027027	6.00E-09	61	3702	Arabidopsis thaliana	Eukaryota;Viridiplantae;Streptophyta;rosids;Brassicales;Brassicaceae;Arabidopsis	hypothetical protein 797.t00001 [Entamoeba histolytica HM-1:IMSS]	T23E23.16 [Arabidopsis thaliana]
gi|56463614|gb|EAL42533.1|	13	11	1	gi|29347544|ref|NP_811047.1|	gi|29347544|ref|NP_811047.1|	0.064539162	43	188	178	0.946808511	1.00E-40	168	226186	Bacteroides thetaiotaomicron VPI-5482	Bacteria;Bacteroidetes;Bacteroidales;Bacteroidaceae;Bacteroides	conserved hypothetical protein [Entamoeba histolytica HM-1:IMSS]	putative HD superfamily hydrolase [Bacteroides thetaiotaomicron VPI-5482] >gi|29339444|gb|AAO77241.1| putative HD superfamily hydrolase [Bacteroides thetaiotaomicron VPI-5482]
gi|56463615|gb|EAL42534.1|	369	354	3	gi|74833715|emb|CAI39332.1|	gi|74833715|emb|CAI39332.1|	0.381624244	34	185	155	0.837837838	9.00E-16	86	5888	Paramecium tetraurelia	Eukaryota;Oligohymenophorea;Peniculida;Parameciidae;Paramecium	Rab family GTPase [Entamoeba histolytica HM-1:IMSS]	rab_C73 [Paramecium tetraurelia]
gi|56463630|gb|EAL42538.1|	287	281	1	gi|16326133|dbj|BAB70510.1|	gi|16326133|dbj|BAB70510.1|	0.377208724	42	161	101	0.627329193	8.00E-21	102	4097	Nicotiana tabacum	Eukaryota;Viridiplantae;Streptophyta;asterids;Solanales;Solanaceae;Nicotiana	Myb family DNA-binding protein [Entamoeba histolytica HM-1:IMSS]	Myb [Nicotiana tabacum]
gi|56463632|gb|EAL42539.1|	36	33	1	gi|29346562|ref|NP_810065.1|	gi|29346562|ref|NP_810065.1|	0.064539162	45	213	214	1.004694836	7.00E-50	199	226186	Bacteroides thetaiotaomicron VPI-5482	Bacteria;Bacteroidetes;Bacteroidales;Bacteroidaceae;Bacteroides	D-3-phosphoglycerate dehydrogenase, putative [Entamoeba histolytica HM-1:IMSS]	D-3-phosphoglycerate dehydrogenase [Bacteroides thetaiotaomicron VPI-5482] >gi|29338458|gb|AAO76259.1| D-3-phosphoglycerate dehydrogenase [Bacteroides thetaiotaomicron VPI-5482]
gi|56463646|gb|EAL42542.1|	168	13	1	gi|22090596|gb|AAM51159.1|	gi|22090596|gb|AAM51159.1|	0.356200691	40	354	240	0.677966102	1.00E-36	156	5722	Trichomonas vaginalis	Eukaryota;Trichomonada;Trichomonadida;Trichomonadidae;Trichomonadinae;Trichomonas	BspA-like leucine rich repeat protein, putative [Entamoeba histolytica HM-1:IMSS]	putative surface protein [Trichomonas vaginalis] >gi|38503048|sp|Q8MTI2|BSL1_TRIVA Putative surface protein bspA-like (TvBspA-like-625)
gi|56463659|gb|EAL42546.1|	12	11	1	gi|45383834|ref|NP_989472.1|	gi|45383834|ref|NP_989472.1|	0.395676595	30	137	106	0.773722628	1.00E-06	54	9031	Gallus gallus	Eukaryota;Metazoa;Chordata;Craniata;Gnathostomata;Aves;Neognathae;Galliformes;Phasianidae;Phasianinae;Gallus	hypothetical protein 762.t00001 [Entamoeba histolytica HM-1:IMSS]	ribosomal protein L22 [Gallus gallus] >gi|12381875|dbj|BAB21247.1| ribosomal protein L22 [Gallus gallus]
gi|56463668|gb|EAL42550.1|	20	17	1	gi|476066|emb|CAA55613.1|	gi|476066|emb|CAA55613.1|	0.367142947	39	436	394	0.903669725	2.00E-60	236	4932	Saccharomyces cerevisiae	Eukaryota;Fungi;Ascomycota;Saccharomycotina;Saccharomycetes;Saccharomycetales;Saccharomycetaceae;Saccharomyces	chitobiosyldiphosphodolichol beta-mannosyltransferase, putative [Entamoeba histolytica HM-1:IMSS]	alpha mannosyl transferase [Saccharomyces cerevisiae] >gi|6319586|ref|NP_009668.1| Mannosyltransferase, involved in asparagine-linked glycosylation in the endoplasmic reticulum (ER); essential for viability, mutation is functionally complemented by human ortholog; Alg1p [Saccharomyces cerevisiae] >gi|536377|emb|CAA85067.1| ALG1 [Saccharomyces cerevisiae] >gi|113627|sp|P16661|ALG1_YEAST Chitobiosy…
gi|56463710|gb|EAL42562.1|	497	491	1	gi|3025293|sp|Q39572|YPTC6_CHLRE	gi|3025293|sp|Q39572|YPTC6_CHLRE	0.357960931	62	207	195	0.942028986	6.00E-65	249	3055	Chlamydomonas reinhardtii	Eukaryota;Viridiplantae;Chlorophyta;Chlorophyceae;Chlamydomonadales;Chlamydomonadaceae;Chlamydomonas	Rab family GTPase [Entamoeba histolytica HM-1:IMSS]	Ras-related protein YPTC6 >gi|806728|gb|AAA82729.1| YptC6
gi|56463716|gb|EAL42564.1|	99	5	1	gi|3005673|gb|AAC82625.1|	gi|3005673|gb|AAC82625.1|	0.065512283	37	500	349	0.698	2.00E-61	239	28112	Tannerella forsythensis	Bacteria;Bacteroidetes;Bacteroidales;Porphyromonadaceae;Tannerella	BspA-like leucine rich repeat protein, putative [Entamoeba histolytica HM-1:IMSS]	surface antigen BspA [Bacteroides forsythus]
gi|56463732|gb|EAL42568.1|	160	7	1	gi|3005673|gb|AAC82625.1|	gi|3005673|gb|AAC82625.1|	0.065512283	38	405	270	0.666666667	6.00E-46	188	28112	Tannerella forsythensis	Bacteria;Bacteroidetes;Bacteroidales;Porphyromonadaceae;Tannerella	BspA-like leucine rich repeat protein, putative [Entamoeba histolytica HM-1:IMSS]	surface antigen BspA [Bacteroides forsythus]
gi|56463738|gb|EAL42571.1|	369	354	3	gi|1370194|emb|CAA98174.1|	gi|74833819|emb|CAI39368.1|	0.381624244	34	185	153	0.827027027	9.00E-16	86	5888	Paramecium tetraurelia	Eukaryota;Oligohymenophorea;Peniculida;Parameciidae;Paramecium	Rab family GTPase [Entamoeba histolytica HM-1:IMSS]	rab_A22 [Paramecium tetraurelia]
gi|56463739|gb|EAL42572.1|	6	4	1	gi|29347544|ref|NP_811047.1|	gi|29347544|ref|NP_811047.1|	0.064539162	45	177	113	0.638418079	5.00E-23	109	226186	Bacteroides thetaiotaomicron VPI-5482	Bacteria;Bacteroidetes;Bacteroidales;Bacteroidaceae;Bacteroides	conserved hypothetical protein [Entamoeba histolytica HM-1:IMSS]	putative HD superfamily hydrolase [Bacteroides thetaiotaomicron VPI-5482] >gi|29339444|gb|AAO77241.1| putative HD superfamily hydrolase [Bacteroides thetaiotaomicron VPI-5482]
gi|56463741|gb|EAL42573.1|	500	489	2	gi|19074147|ref|NP_584753.1|	gi|19074147|ref|NP_584753.1|	0.376011928	62	119	116	0.974789916	2.00E-36	153	284813	Encephalitozoon cuniculi GB-M1	Eukaryota;Fungi;Microsporidia;Apansporoblastina;Unikaryonidae;Encephalitozoon	protein phosphatase, putative [Entamoeba histolytica HM-1:IMSS]	SER/THR PROTEIN PHOSPHATASE 2-A [Encephalitozoon cuniculi GB-M1] >gi|19068789|emb|CAD25257.1| SER/THR PROTEIN PHOSPHATASE 2-A [Encephalitozoon cuniculi GB-M1]
gi|56463748|gb|EAL42575.1|	53	46	2	gi|28829693|gb|AAO52209.1|	gi|28829693|gb|AAO52209.1|	0.556410108	50	290	213	0.734482759	2.00E-59	232	44689	Dictyostelium discoideum	Eukaryota;Dictyosteliida;Dictyostelium	WD repeat protein [Entamoeba histolytica HM-1:IMSS]	similar to Mus musculus (Mouse). 10 days neonate cerebellum cDNA, RIKEN full-length enriched library, clone:B930062M22 product:hypothetical Trp-Asp repeat (WD-repeat) structure containing protein, full insert sequence [Dictyostelium discoideum]
gi|56463749|gb|EAL42576.1|	17	16	2	gi|28828236|gb|AAO50913.1|	gi|28828236|gb|AAO50913.1|	0.556410108	25	876	848	0.96803653	1.00E-66	258	44689	Dictyostelium discoideum	Eukaryota;Dictyosteliida;Dictyostelium	Sec24-related protein [Entamoeba histolytica HM-1:IMSS]	similar to putative protein; protein id: At3g44340.1, supported by cDNA: gi_11229585 [Arabidopsis thaliana] [Dictyostelium discoideum]
gi|56463770|gb|EAL42582.1|	10	7	1	gi|76443939|gb|ABA42677.1|	gi|76443939|gb|ABA42677.1|	0.35100335	30	230	212	0.92173913	4.00E-20	101	3847	Glycine max	Eukaryota;Viridiplantae;Streptophyta;rosids;Fabales;Fabaceae;Papilionoideae;Phaseoleae;Glycine	hypothetical protein 687.t00002 [Entamoeba histolytica HM-1:IMSS]	phytol kinase [Glycine max]
gi|56463771|gb|EAL42583.1|	122	116	1	gi|66823689|ref|XP_645199.1|	gi|66823689|ref|XP_645199.1|	0.556410108	51	262	245	0.935114504	6.00E-66	253	352472	Dictyostelium discoideum AX4	Eukaryota;Dictyosteliida;Dictyostelium	copine, putative [Entamoeba histolytica HM-1:IMSS]	hypothetical protein DDB0168714 [Dictyostelium discoideum] >gi|28829495|gb|AAO52028.1| similar to B0228.2.p [Caenorhabditis elegans] [Dictyostelium discoideum] >gi|60473304|gb|EAL71250.1| hypothetical protein DDB0168714 [Dictyostelium discoideum]
gi|56463790|gb|EAL42592.1|	258	256	2	gi|72106652|ref|XP_794761.1|	gi|54641397|gb|EAL30147.1|	0.392585784	52	160	158	0.9875	5.00E-50	199	7237	Drosophila pseudoobscura	Eukaryota;Metazoa;Arthropoda;Hexapoda;Insecta;Neoptera;Endopterygota;Diptera;Brachycera;Muscomorpha;Ephydroidea;Drosophilidae;Drosophilinae;Drosophilini;Drosophilina;Drosophila;Sophophora	Histone deacetylase, putative [Entamoeba histolytica HM-1:IMSS]	GA20378-PA [Drosophila pseudoobscura]
gi|56463832|gb|EAL42609.1|	57	53	1	gi|15026423|gb|AAK81273.1|	gi|15026423|gb|AAK81273.1|	0.063328191	52	70	61	0.871428571	5.00E-11	69	272562	Clostridium acetobutylicum ATCC 824	Bacteria;Firmicutes;Clostridia;Clostridiales;Clostridiaceae;Clostridium	iron-sulfur flavoprotein, putative [Entamoeba histolytica HM-1:IMSS]	Multimeric flavodoxin WrbA family protein [Clostridium acetobutylicum ATCC 824] >gi|15896584|ref|NP_349933.1| Multimeric flavodoxin WrbA family protein [Clostridium acetobutylicum ATCC 824]
gi|56463843|gb|EAL42612.1|	63	58	1	gi|55236794|gb|EAA13361.2|	gi|55236794|gb|EAA13361.2|	0.362975357	50	119	107	0.899159664	2.00E-24	113	180454	Anopheles gambiae str. PEST	Eukaryota;Metazoa;Arthropoda;Hexapoda;Insecta;Neoptera;Endopterygota;Diptera;Nematocera;Culicimorpha;Culicoidea;Culicidae;Anophelinae;Anopheles;Cellia	WD repeat protein [Entamoeba histolytica HM-1:IMSS]	ENSANGP00000001367 [Anopheles gambiae str. PEST] >gi|58391027|ref|XP_318219.2| ENSANGP00000001367 [Anopheles gambiae str. PEST]
gi|56463847|gb|EAL42615.1|	2	1	1	gi|82541167|ref|XP_724844.1|	gi|82541167|ref|XP_724844.1|	0.425769175	28	165	164	0.993939394	1.00E-05	52	352914	Plasmodium yoelii yoelii str. 17XNL	Eukaryota;Apicomplexa;Haemosporida;Plasmodium	hypothetical protein 641.t00004 [Entamoeba histolytica HM-1:IMSS]	glutamic acid-rich protein precursor [Plasmodium yoelii yoelii str. 17XNL] >gi|23479635|gb|EAA16409.1| glutamic acid-rich protein precursor, putative [Plasmodium yoelii yoelii]
gi|56463852|gb|EAL42618.1|	2	1	1	gi|68209411|ref|ZP_00561428.1|	gi|68209411|ref|ZP_00561428.1|	0.060532794	32	279	218	0.781362007	2.00E-23	112	272564	Desulfitobacterium hafniense DCB-2	Bacteria;Firmicutes;Clostridia;Clostridiales;Peptococcaceae;Desulfitobacterium	hypothetical protein 640.t00003 [Entamoeba histolytica HM-1:IMSS]	hypothetical protein DhafDRAFT_3962 [Desulfitobacterium hafniense DCB-2] >gi|68166699|gb|EAM94768.1| hypothetical protein DhafDRAFT_3962 [Desulfitobacterium hafniense DCB-2]
gi|56463856|gb|EAL42619.1|	221	213	2	gi|57162497|emb|CAI39708.1|	gi|30681829|ref|NP_850032.1|	0.398378284	26	268	256	0.955223881	3.00E-12	75	3702	Arabidopsis thaliana	Eukaryota;Viridiplantae;Streptophyta;rosids;Brassicales;Brassicaceae;Arabidopsis	hypothetical protein 638.t00002 [Entamoeba histolytica HM-1:IMSS]	unknown protein [Arabidopsis thaliana]
gi|56463858|gb|EAL42620.1|	499	481	1	gi|50751518|ref|XP_422437.1|	gi|50751518|ref|XP_422437.1|	0.395676595	54	161	145	0.900621118	6.00E-42	172	9031	Gallus gallus	Eukaryota;Metazoa;Chordata;Craniata;Gnathostomata;Aves;Neognathae;Galliformes;Phasianidae;Phasianinae;Gallus	Truncated peroxiredoxin 1 [Entamoeba histolytica HM-1:IMSS]	PREDICTED: similar to peroxiredoxin 1 [Gallus gallus]
gi|56463861|gb|EAL42622.1|	7	2	1	gi|49653004|emb|CAG85343.1|	gi|49653004|emb|CAG85343.1|	0.366863019	30	506	349	0.68972332	3.00E-31	139	284592	Debaryomyces hansenii CBS767	Eukaryota;Fungi;Ascomycota;Saccharomycotina;Saccharomycetes;Saccharomycetales;Saccharomycetaceae;Debaryomyces	Regulator of nonsense transcripts, putative [Entamoeba histolytica HM-1:IMSS]	unnamed protein product [Debaryomyces hansenii CBS767] >gi|50413921|ref|XP_457339.1| hypothetical protein DEHA0B08855g [Debaryomyces hansenii CBS767]
gi|56463863|gb|EAL42623.1|	325	24	2	gi|19918400|gb|AAM07629.1|	gi|19918400|gb|AAM07629.1|	0.017531182	40	185	147	0.794594595	6.00E-27	122	188937	Methanosarcina acetivorans C2A	Archaea;Euryarchaeota;Methanomicrobia;Methanosarcinales;Methanosarcinaceae;Methanosarcina	BspA-like leucine rich repeat protein, putative [Entamoeba histolytica HM-1:IMSS]	cell surface protein [Methanosarcina acetivorans str. C2A] >gi|20093074|ref|NP_619149.1| cell surface protein [Methanosarcina acetivorans C2A]
gi|56463869|gb|EAL42624.1|	4	3	1	gi|42552750|gb|EAA75593.1|	gi|42552750|gb|EAA75593.1|	0.342194087	25	117	106	0.905982906	2.00E-07	56	229533	Gibberella zeae PH-1	Eukaryota;Fungi;Ascomycota;Pezizomycotina;Sordariomycetes;Hypocreomycetidae;Hypocreales;Nectriaceae;Gibberella	hypothetical protein 632.t00001 [Entamoeba histolytica HM-1:IMSS]	hypothetical protein FG05948.1 [Gibberella zeae PH-1] >gi|46123141|ref|XP_386124.1| hypothetical protein FG05948.1 [Gibberella zeae PH-1]
gi|56463879|gb|EAL42627.1|	315	20	1	gi|22090596|gb|AAM51159.1|	gi|22090596|gb|AAM51159.1|	0.356200691	40	185	154	0.832432432	1.00E-26	121	5722	Trichomonas vaginalis	Eukaryota;Trichomonada;Trichomonadida;Trichomonadidae;Trichomonadinae;Trichomonas	BspA-like leucine rich repeat protein, putative [Entamoeba histolytica HM-1:IMSS]	putative surface protein [Trichomonas vaginalis] >gi|38503048|sp|Q8MTI2|BSL1_TRIVA Putative surface protein bspA-like (TvBspA-like-625)
gi|56463882|gb|EAL42629.1|	39	1	1	gi|15217675|ref|NP_174645.1|	gi|15217675|ref|NP_174645.1|	0.398378284	28	290	180	0.620689655	1.00E-06	57	3702	Arabidopsis thaliana	Eukaryota;Viridiplantae;Streptophyta;rosids;Brassicales;Brassicaceae;Arabidopsis	hypothetical protein 628.t00002 [Entamoeba histolytica HM-1:IMSS]	GTP binding [Arabidopsis thaliana] >gi|12324504|gb|AAG52209.1| AIG1-like protein; 69413-70872 [Arabidopsis thaliana]
gi|56463908|gb|EAL42641.1|	385	382	3	gi|2511578|emb|CAA73621.1|	gi|2511578|emb|CAA73621.1|	0.398378284	47	262	240	0.916030534	5.00E-57	223	3702	Arabidopsis thaliana	Eukaryota;Viridiplantae;Streptophyta;rosids;Brassicales;Brassicaceae;Arabidopsis	proteasome beta subunit, putative [Entamoeba histolytica HM-1:IMSS]	multicatalytic endopeptidase [Arabidopsis thaliana]
gi|56463911|gb|EAL42643.1|	106	3	1	gi|22090596|gb|AAM51159.1|	gi|22090596|gb|AAM51159.1|	0.356200691	37	308	194	0.62987013	7.00E-23	111	5722	Trichomonas vaginalis	Eukaryota;Trichomonada;Trichomonadida;Trichomonadidae;Trichomonadinae;Trichomonas	BspA-like leucine rich repeat protein, putative [Entamoeba histolytica HM-1:IMSS]	putative surface protein [Trichomonas vaginalis] >gi|38503048|sp|Q8MTI2|BSL1_TRIVA Putative surface protein bspA-like (TvBspA-like-625)
gi|56463918|gb|EAL42646.1|	17	5	2	gi|66803108|ref|XP_635397.1|	gi|66803108|ref|XP_635397.1|	0.556410108	34	220	166	0.754545455	7.00E-19	96	352472	Dictyostelium discoideum AX4	Eukaryota;Dictyosteliida;Dictyostelium	calcium-binding protein, putative [Entamoeba histolytica HM-1:IMSS]	penta EF hand calcium-binding protein [Dictyostelium discoideum] >gi|19880050|gb|AAM00239.1| apoptosis-linked gene 2 [Dictyostelium discoideum] >gi|19880046|gb|AAM00237.1| apoptosis-linked gene 2 [Dictyostelium discoideum] >gi|15528543|dbj|BAB64570.1| penta-EF-hand Ca2+-binding protein [Dictyostelium discoideum] >gi|60463708|gb|EAL61888.1| penta EF hand calcium binding protein [Dictyostelium disc…
gi|56463925|gb|EAL42651.1|	56	53	1	gi|68487207|ref|XP_712547.1|	gi|68487207|ref|XP_712547.1|	0.383061676	54	183	179	0.978142077	7.00E-50	199	237561	Candida albicans SC5314	Eukaryota;Fungi;Ascomycota;Saccharomycotina;Saccharomycetes;Saccharomycetales;Candida	ribosome biogenesis protein, putative [Entamoeba histolytica HM-1:IMSS]	putative nucleolar ribosomal biogenesis factor NIP7p [Candida albicans SC5314] >gi|68487268|ref|XP_712517.1| putative nucleolar ribosomal biogenesis factor NIP7p [Candida albicans SC5314] >gi|46433942|gb|EAK93367.1| likely nucleolar ribosomal biogenesis factor NIP7p [Candida albicans SC5314] >gi|46433910|gb|EAK93336.1| likely nucleolar ribosomal biogenesis factor NIP7p [Candida albicans SC5314]
gi|56463932|gb|EAL42655.1|	212	203	1	gi|26991839|ref|NP_747264.1|	gi|26991839|ref|NP_747264.1|	0.059467524	49	152	95	0.625	5.00E-20	98	160488	Pseudomonas putida KT2440	Bacteria;Proteobacteria;Gammaproteobacteria;Pseudomonadales;Pseudomonadaceae;Pseudomonas	acetyltransferase, putative [Entamoeba histolytica HM-1:IMSS]	acetyltransferase, CysE/LacA/LpxA/NodL family [Pseudomonas putida KT2440] >gi|24986955|gb|AAN70728.1| acetyltransferase, CysE/LacA/LpxA/NodL family [Pseudomonas putida KT2440]
gi|56463933|gb|EAL42656.1|	105	102	1	gi|66799985|ref|XP_628918.1|	gi|66799985|ref|XP_628918.1|	0.556410108	44	305	293	0.960655738	2.00E-62	242	352472	Dictyostelium discoideum AX4	Eukaryota;Dictyosteliida;Dictyostelium	oxidoreductase, aldo/keto reductase family [Entamoeba histolytica HM-1:IMSS]	aldehyde reductase [Dictyostelium discoideum] >gi|38637654|tpg|DAA01127.1| TPA: aldo-keto reductase [Dictyostelium discoideum] >gi|60462270|gb|EAL60496.1| aldehyde reductase [Dictyostelium discoideum]
gi|56463940|gb|EAL42659.1|	500	490	1	gi|6320950|ref|NP_011029.1|	gi|6320950|ref|NP_011029.1|	0.367142947	79	125	122	0.976	2.00E-49	196	4932	Saccharomyces cerevisiae	Eukaryota;Fungi;Ascomycota;Saccharomycotina;Saccharomycetes;Saccharomycetales;Saccharomycetaceae;Saccharomyces	hypothetical protein 606.t00002 [Entamoeba histolytica HM-1:IMSS]	Heat shock protein that is highly induced upon stress; plays a role in SRP-dependent cotranslational protein-membrane targeting and translocation; member of the HSP70 family; cytoplasmic protein that concentrates in nuclei upon starvation; Ssa4p [Saccharomyces cerevisiae] >gi|603341|gb|AAB64658.1| Ssa4p: 70 kDa heat shock protein [Saccharomyces cerevisiae] >gi|123634|sp|P22202|HSP74_YEAST Heat sh…
gi|56463945|gb|EAL42660.1|	48	43	2	gi|887563|emb|CAA80490.1|	gi|887563|emb|CAA80490.1|	0.425769175	25	342	311	0.909356725	3.00E-14	82	5833	Plasmodium falciparum	Eukaryota;Apicomplexa;Haemosporida;Plasmodium	protein kinase, putative [Entamoeba histolytica HM-1:IMSS]	serine/threonine-protein kinase [Plasmodium falciparum]
gi|56463954|gb|EAL42664.1|	22	20	1	gi|49527601|emb|CAG61250.1|	gi|49527601|emb|CAG61250.1|	0.383061676	37	373	269	0.721179625	9.00E-41	170	284593	Candida glabrata CBS138	Eukaryota;Fungi;Ascomycota;Saccharomycotina;Saccharomycetes;Saccharomycetales;Candida	RNA pseudouridylate synthase, putative [Entamoeba histolytica HM-1:IMSS]	unnamed protein product [Candida glabrata CBS138] >gi|50291713|ref|XP_448289.1| unnamed protein product [Candida glabrata]
gi|56463962|gb|EAL42668.1|	500	498	1	gi|33946351|gb|AAQ55801.1|	gi|33946351|gb|AAQ55801.1|	0.377489373	89	376	376	1	0	700	242545	Thecamoeba similis	Eukaryota;Lobosea;Euamoebida;Thecamoebidae;Thecamoeba	actin, putative [Entamoeba histolytica HM-1:IMSS]	actin [Thecamoeba similis]
gi|56463963|gb|EAL42669.1|	34	33	2	gi|66818967|ref|XP_643143.1|	gi|66818967|ref|XP_643143.1|	0.556410108	35	316	279	0.882911392	1.00E-40	170	352472	Dictyostelium discoideum AX4	Eukaryota;Dictyosteliida;Dictyostelium	LEM3/CDC50 family [Entamoeba histolytica HM-1:IMSS]	hypothetical protein DDB0217816 [Dictyostelium discoideum] >gi|60471274|gb|EAL69237.1| hypothetical protein DDB0217816 [Dictyostelium discoideum]
gi|56463964|gb|EAL42670.1|	498	495	5	gi|18076013|emb|CAD20058.1|	gi|73968309|ref|XP_856049.1|	0.405658896	40	318	292	0.918238994	9.00E-52	206	9615	Canis familiaris	Eukaryota;Metazoa;Chordata;Craniata;Gnathostomata;Mammalia;Laurasiatheria;Carnivora;Fissipedia;Canidae;Canis	cell division control protein 2, putative [Entamoeba histolytica HM-1:IMSS]	PREDICTED: similar to cyclin-dependent kinase 2 isoform 6 [Canis familiaris]
gi|56463970|gb|EAL42672.1|	43	4	1	gi|58884372|gb|AAW83026.1|	gi|58884372|gb|AAW83026.1|	0.399954433	24	710	752	1.05915493	3.00E-30	137	8355	Xenopus laevis	Eukaryota;Metazoa;Chordata;Craniata;Gnathostomata;Amphibia;Batrachia;Anura;Mesobatrachia;Pipoidea;Pipidae;Xenopodinae;Xenopus;Xenopus	CXXC-rich protein [Entamoeba histolytica HM-1:IMSS]	proprotein convertase 6C [Xenopus laevis]
gi|56463971|gb|EAL42673.1|	483	479	1	gi|17135102|dbj|BAB77648.1|	gi|17135102|dbj|BAB77648.1|	0.055352672	31	312	275	0.881410256	3.00E-39	165	103690	Nostoc sp. PCC 7120	Bacteria;Cyanobacteria;Nostocales;Nostocaceae;Nostoc	Leucine-rich repeat containing protein [Entamoeba histolytica HM-1:IMSS]	leucine-rich-repeat protein [Nostoc sp. PCC 7120] >gi|17227620|ref|NP_484168.1| leucine-rich-repeat protein [Nostoc sp. PCC 7120]
gi|56463973|gb|EAL42674.1|	216	200	1	gi|20146108|dbj|BAB88943.1|	gi|20146108|dbj|BAB88943.1|	0.394578443	32	235	238	1.012765957	3.00E-23	111	3544	Mesembryanthemum crystallinum	Eukaryota;Viridiplantae;Streptophyta;Caryophyllales;Aizoaceae;Mesembryanthemum	protein phosphatase, putative [Entamoeba histolytica HM-1:IMSS]	protein phosphatase 2C [Mesembryanthemum crystallinum]
gi|56463975|gb|EAL42676.1|	6	2	1	gi|66513666|ref|XP_397251.2|	gi|66513666|ref|XP_397251.2|	0.36129377	19	333	256	0.768768769	2.00E-08	63	7460	Apis mellifera	Eukaryota;Metazoa;Arthropoda;Hexapoda;Insecta;Neoptera;Endopterygota;Hymenoptera;Aculeata;Apoidea;Apidae;Apinae;Apini;Apis	conserved hypothetical protein [Entamoeba histolytica HM-1:IMSS]	PREDICTED: similar to CG15015-PA [Apis mellifera]
gi|56463986|gb|EAL42679.1|	130	128	1	gi|66816743|ref|XP_642376.1|	gi|66816743|ref|XP_642376.1|	0.556410108	52	474	422	0.890295359	7.00E-122	440	352472	Dictyostelium discoideum AX4	Eukaryota;Dictyosteliida;Dictyostelium	protein kinase, putative [Entamoeba histolytica HM-1:IMSS]	putative AGC family protein kinase [Dictyostelium discoideum] >gi|60470421|gb|EAL68401.1| putative protein serine/threonine kinase [Dictyostelium discoideum]
gi|56463989|gb|EAL42681.1|	74	13	1	gi|72396656|gb|AAZ70929.1|	gi|72396656|gb|AAZ70929.1|	0.017531182	31	580	509	0.877586207	4.00E-76	289	269797	Methanosarcina barkeri str. fusaro	Archaea;Euryarchaeota;Methanomicrobia;Methanosarcinales;Methanosarcinaceae;Methanosarcina	BspA-like leucine rich repeat protein, putative [Entamoeba histolytica HM-1:IMSS]	cell surface protein [Methanosarcina barkeri str. fusaro] >gi|73669494|ref|YP_305509.1| cell surface protein [Methanosarcina barkeri str. fusaro]
gi|56463996|gb|EAL42684.1|	6	5	1	gi|13359451|dbj|BAB33421.1|	gi|13359451|dbj|BAB33421.1|	0.350947255	67	65	61	0.938461538	7.00E-16	85	3888	Pisum sativum	Eukaryota;Viridiplantae;Streptophyta;rosids;Fabales;Fabaceae;Papilionoideae;Vicieae;Pisum	conserved hypothetical protein [Entamoeba histolytica HM-1:IMSS]	putative senescence-associated protein [Pisum sativum]
gi|56464000|gb|EAL42685.1|	81	79	1	gi|33694258|gb|AAQ24867.1|	gi|33694258|gb|AAQ24867.1|	0.37647093	30	527	514	0.975332068	1.00E-55	220	5762	Naegleria gruberi	Eukaryota;Heterolobosea;Schizopyrenida;Vahlkampfiidae;Naegleria	heat shock protein 70, putative [Entamoeba histolytica HM-1:IMSS]	heat shock protein 70 [Naegleria gruberi]
gi|56464009|gb|EAL42689.1|	79	47	1	gi|459694|gb|AAA92147.1|	gi|459694|gb|AAA92147.1|	0.342117009	27	189	185	0.978835979	2.00E-22	107	7091	Bombyx mori	Eukaryota;Metazoa;Arthropoda;Hexapoda;Insecta;Neoptera;Endopterygota;Amphiesmenoptera;Lepidoptera;Glossata;Neolepidoptera;Heteroneura;Bombycoidea;Bombycidae;Bombyx	reverse transcriptase, putative [Entamoeba histolytica HM-1:IMSS]	reverse transcriptase
gi|56464012|gb|EAL42691.1|	62	23	1	gi|34392535|dbj|BAC82595.1|	gi|34392535|dbj|BAC82595.1|	0.362975357	23	215	202	0.939534884	4.00E-14	80	7165	Anopheles gambiae	Eukaryota;Metazoa;Arthropoda;Hexapoda;Insecta;Neoptera;Endopterygota;Diptera;Nematocera;Culicimorpha;Culicoidea;Culicidae;Anophelinae;Anopheles;Cellia	reverse transcriptase, putative [Entamoeba histolytica HM-1:IMSS]	reverse transcriptase [Anopheles gambiae]
gi|56464014|gb|EAL42693.1|	35	33	2	gi|29469131|gb|AAO49813.1|	gi|47939709|gb|AAH72113.1|	0.399954433	45	70	60	0.857142857	8.00E-07	55	8355	Xenopus laevis	Eukaryota;Metazoa;Chordata;Craniata;Gnathostomata;Amphibia;Batrachia;Anura;Mesobatrachia;Pipoidea;Pipidae;Xenopodinae;Xenopus;Xenopus	hypothetical protein 581.t00004 [Entamoeba histolytica HM-1:IMSS]	MGC79096 protein [Xenopus laevis]
gi|56464018|gb|EAL42694.1|	43	42	1	gi|66810185|ref|XP_638816.1|	gi|66810185|ref|XP_638816.1|	0.556410108	26	612	616	1.006535948	4.00E-56	222	352472	Dictyostelium discoideum AX4	Eukaryota;Dictyosteliida;Dictyostelium	syntaxin binding protein, putative [Entamoeba histolytica HM-1:IMSS]	hypothetical protein DDB0185761 [Dictyostelium discoideum] >gi|60467433|gb|EAL65456.1| hypothetical protein DDB0185761 [Dictyostelium discoideum]
gi|56464020|gb|EAL42695.1|	32	30	1	gi|66800485|ref|XP_629168.1|	gi|66800485|ref|XP_629168.1|	0.556410108	29	405	357	0.881481481	8.00E-44	181	352472	Dictyostelium discoideum AX4	Eukaryota;Dictyosteliida;Dictyostelium	TPR repeat protein [Entamoeba histolytica HM-1:IMSS]	hypothetical protein DDB0191906 [Dictyostelium discoideum] >gi|60462546|gb|EAL60753.1| hypothetical protein DDB0191906 [Dictyostelium discoideum]
gi|56464024|gb|EAL42698.1|	59	57	1	gi|66824611|ref|XP_645660.1|	gi|66824611|ref|XP_645660.1|	0.556410108	44	411	391	0.9513382	5.00E-100	367	352472	Dictyostelium discoideum AX4	Eukaryota;Dictyosteliida;Dictyostelium	Nonsense-mediated mRNA decay protein 3, putative [Entamoeba histolytica HM-1:IMSS]	hypothetical protein DDB0202851 [Dictyostelium discoideum] >gi|60473844|gb|EAL71783.1| hypothetical protein DDB0202851 [Dictyostelium discoideum]
gi|56464031|gb|EAL42701.1|	42	41	2	gi|66507221|ref|XP_623315.1|	gi|66507221|ref|XP_623315.1|	0.36129377	32	231	144	0.623376623	8.00E-16	86	7460	Apis mellifera	Eukaryota;Metazoa;Arthropoda;Hexapoda;Insecta;Neoptera;Endopterygota;Hymenoptera;Aculeata;Apoidea;Apidae;Apinae;Apini;Apis	splicing factor, putative [Entamoeba histolytica HM-1:IMSS]	PREDICTED: similar to GA14228-PA [Apis mellifera]
gi|56464037|gb|EAL42705.1|	45	5	1	gi|34392535|dbj|BAC82595.1|	gi|34392535|dbj|BAC82595.1|	0.362975357	35	76	71	0.934210526	2.00E-06	54	7165	Anopheles gambiae	Eukaryota;Metazoa;Arthropoda;Hexapoda;Insecta;Neoptera;Endopterygota;Diptera;Nematocera;Culicimorpha;Culicoidea;Culicidae;Anophelinae;Anopheles;Cellia	hypothetical protein 573.t00003 [Entamoeba histolytica HM-1:IMSS]	reverse transcriptase [Anopheles gambiae]
gi|56464040|gb|EAL42706.1|	111	108	1	gi|66802930|ref|XP_635308.1|	gi|66802930|ref|XP_635308.1|	0.556410108	40	182	180	0.989010989	1.00E-32	141	352472	Dictyostelium discoideum AX4	Eukaryota;Dictyosteliida;Dictyostelium	exonuclease I, putative [Entamoeba histolytica HM-1:IMSS]	hypothetical protein DDB0183988 [Dictyostelium discoideum] >gi|60463584|gb|EAL61769.1| hypothetical protein DDB0183988 [Dictyostelium discoideum]
gi|56464041|gb|EAL42707.1|	3	1	1	gi|49456551|emb|CAG46596.1|	gi|49456551|emb|CAG46596.1|	0.396206722	26	137	130	0.948905109	9.00E-06	51	9606	Homo sapiens	Eukaryota;Metazoa;Chordata;Craniata;Gnathostomata;Mammalia;Euarchontoglires;Primates;Simiiformes;Hominoidea;Hominidae;Homo	hypothetical protein 573.t00004 [Entamoeba histolytica HM-1:IMSS]	RABGGTA [Homo sapiens]
gi|56464063|gb|EAL42716.1|	59	24	1	gi|903661|gb|AAA97394.1|	gi|903661|gb|AAA97394.1|	0.382137734	31	152	151	0.993421053	7.00E-16	84	6252	Ascaris lumbricoides	Eukaryota;Metazoa;Nematoda;Chromadorea;Ascaridida;Ascaridoidea;Ascarididae;Ascaris	reverse transcriptase, putative [Entamoeba histolytica HM-1:IMSS]	reverse transcriptase [Ascaris lumbricoides] >gi|2146863|pir||S60004 hypothetical protein - common roundworm retrotransposon R4 (fragment)
gi|56464070|gb|EAL42719.1|	49	8	2	gi|68394262|ref|XP_692259.1|	gi|68394262|ref|XP_692259.1|	0.41432474	45	68	66	0.970588235	4.00E-09	62	7955	Danio rerio	Eukaryota;Metazoa;Chordata;Craniata;Gnathostomata;Actinopterygii;Cypriniformes;Cyprinoidea;Cyprinidae;Rasborinae;Danio	hypothetical protein 564.t00001 [Entamoeba histolytica HM-1:IMSS]	PREDICTED: similar to GTPase, IMAP family member 7 [Danio rerio]
gi|56464080|gb|EAL42727.1|	27	26	1	gi|73985499|ref|XP_533795.2|	gi|73985499|ref|XP_533795.2|	0.405658896	33	484	329	0.679752066	5.00E-48	195	9615	Canis familiaris	Eukaryota;Metazoa;Chordata;Craniata;Gnathostomata;Mammalia;Laurasiatheria;Carnivora;Fissipedia;Canidae;Canis	protein kinase, putative [Entamoeba histolytica HM-1:IMSS]	PREDICTED: similar to Serine/threonine-protein kinase Nek4 (NimA-related protein kinase 4) (Serine/threonine-protein kinase 2) (Serine/threonine-protein kinase NRK2) [Canis familiaris]
gi|56464088|gb|EAL42731.1|	498	490	1	gi|49237694|emb|CAF26881.1|	gi|49237694|emb|CAF26881.1|	0.057672601	51	598	598	1	3.00E-160	568	283166	Bartonella henselae str. Houston-1	Bacteria;Proteobacteria;Alphaproteobacteria;Rhizobiales;Bartonellaceae;Bartonella	mitochondrial type hsp 70, putative [Entamoeba histolytica HM-1:IMSS]	Heat shock protein 70 DnaK [Bartonella henselae str. Houston-1] >gi|49474889|ref|YP_032930.1| molecular chaperone DnaK [Bartonella henselae str. Houston-1]
gi|56464089|gb|EAL42732.1|	107	8	1	gi|3005673|gb|AAC82625.1|	gi|3005673|gb|AAC82625.1|	0.065512283	30	484	365	0.754132231	2.00E-48	196	28112	Tannerella forsythensis	Bacteria;Bacteroidetes;Bacteroidales;Porphyromonadaceae;Tannerella	BspA-like leucine rich repeat protein, putative [Entamoeba histolytica HM-1:IMSS]	surface antigen BspA [Bacteroides forsythus]
gi|56464093|gb|EAL42734.1|	64	13	1	gi|72396656|gb|AAZ70929.1|	gi|72396656|gb|AAZ70929.1|	0.017531182	36	526	474	0.901140684	3.00E-81	305	269797	Methanosarcina barkeri str. fusaro	Archaea;Euryarchaeota;Methanomicrobia;Methanosarcinales;Methanosarcinaceae;Methanosarcina	BspA-like leucine rich repeat protein, putative [Entamoeba histolytica HM-1:IMSS]	cell surface protein [Methanosarcina barkeri str. fusaro] >gi|73669494|ref|YP_305509.1| cell surface protein [Methanosarcina barkeri str. fusaro]
gi|56464095|gb|EAL42736.1|	16	6	1	gi|68444809|ref|XP_700169.1|	gi|68444809|ref|XP_700169.1|	0.41432474	31	358	320	0.893854749	1.00E-38	163	7955	Danio rerio	Eukaryota;Metazoa;Chordata;Craniata;Gnathostomata;Actinopterygii;Cypriniformes;Cyprinoidea;Cyprinidae;Rasborinae;Danio	hypothetical protein 557.t00003 [Entamoeba histolytica HM-1:IMSS]	PREDICTED: similar to conserved hypothetical protein [Danio rerio]
gi|56464100|gb|EAL42738.1|	338	334	1	gi|82745447|ref|ZP_00907959.1|	gi|82745447|ref|ZP_00907959.1|	0.063328191	45	313	317	1.012779553	5.00E-76	287	290402	Clostridium beijerincki NCIMB 8052	Bacteria;Firmicutes;Clostridia;Clostridiales;Clostridiaceae;Clostridium	D-glycerate dehydrogenase, putative [Entamoeba histolytica HM-1:IMSS]	D-glycerate dehydrogenase, putative [Clostridium beijerincki NCIMB 8052] >gi|82726678|gb|EAP61415.1| D-glycerate dehydrogenase, putative [Clostridium beijerincki NCIMB 8052]
gi|56464111|gb|EAL42744.1|	440	434	1	gi|20149213|gb|AAM12857.1|	gi|20149213|gb|AAM12857.1|	0.416032282	61	538	510	0.94795539	1.00E-174	616	5791	Physarum polycephalum	Eukaryota;Myxogastromycetidae;Physariida;Physarum	chaperonin containing TCP-1 delta subunit, putative [Entamoeba histolytica HM-1:IMSS]	chaperonin containing TCP-1 delta subunit [Physarum polycephalum]
gi|56464124|gb|EAL42748.1|	77	55	1	gi|66806141|ref|XP_636792.1|	gi|66806141|ref|XP_636792.1|	0.556410108	25	370	299	0.808108108	2.00E-12	76	352472	Dictyostelium discoideum AX4	Eukaryota;Dictyosteliida;Dictyostelium	hypothetical protein 547.t00001 [Entamoeba histolytica HM-1:IMSS]	hypothetical protein DDB0220513 [Dictyostelium discoideum] >gi|60465188|gb|EAL63285.1| myb domain-containing protein [Dictyostelium discoideum]
gi|56464126|gb|EAL42749.1|	500	491	2	gi|24415601|gb|AAN52148.1|	gi|44984642|gb|AAS53485.1|	0.366695062	63	460	448	0.973913043	1.00E-157	559	284811	Ashbya gossypii ATCC 10895	Eukaryota;Fungi;Ascomycota;Saccharomycotina;Saccharomycetes;Saccharomycetales;Saccharomycetaceae;Eremothecium	heat shock protein 70, putative [Entamoeba histolytica HM-1:IMSS]	AFR114Wp [Ashbya gossypii ATCC 10895] >gi|45198632|ref|NP_985661.1| AFR114Wp [Eremothecium gossypii]
gi|56464129|gb|EAL42750.1|	37	1	1	gi|72396656|gb|AAZ70929.1|	gi|72396656|gb|AAZ70929.1|	0.017531182	34	635	472	0.743307087	7.00E-65	252	269797	Methanosarcina barkeri str. fusaro	Archaea;Euryarchaeota;Methanomicrobia;Methanosarcinales;Methanosarcinaceae;Methanosarcina	BspA-like leucine rich repeat protein, putative [Entamoeba histolytica HM-1:IMSS]	cell surface protein [Methanosarcina barkeri str. fusaro] >gi|73669494|ref|YP_305509.1| cell surface protein [Methanosarcina barkeri str. fusaro]
gi|56464144|gb|EAL42758.1|	161	11	1	gi|3005673|gb|AAC82625.1|	gi|3005673|gb|AAC82625.1|	0.065512283	38	355	225	0.633802817	9.00E-36	154	28112	Tannerella forsythensis	Bacteria;Bacteroidetes;Bacteroidales;Porphyromonadaceae;Tannerella	BspA-like leucine rich repeat protein, putative [Entamoeba histolytica HM-1:IMSS]	surface antigen BspA [Bacteroides forsythus]
gi|56464148|gb|EAL42761.1|	386	377	2	gi|15234013|ref|NP_193612.1|	gi|15234013|ref|NP_193612.1|	0.398378284	37	167	129	0.77245509	2.00E-22	107	3702	Arabidopsis thaliana	Eukaryota;Viridiplantae;Streptophyta;rosids;Brassicales;Brassicaceae;Arabidopsis	Myb family DNA-binding protein [Entamoeba histolytica HM-1:IMSS]	MYB98; DNA binding / transcription factor [Arabidopsis thaliana] >gi|7268671|emb|CAB78879.1| myb-like protein [Arabidopsis thaliana] >gi|4539396|emb|CAB37462.1| myb-like protein [Arabidopsis thaliana] >gi|5823339|gb|AAD53108.1| putative transcription factor [Arabidopsis thaliana]
gi|56464149|gb|EAL42762.1|	26	24	1	gi|49641547|emb|CAH01265.1|	gi|49641547|emb|CAH01265.1|	0.366639077	56	64	60	0.9375	2.00E-09	64	284590	Kluyveromyces lactis NRRL Y-1140	Eukaryota;Fungi;Ascomycota;Saccharomycotina;Saccharomycetes;Saccharomycetales;Saccharomycetaceae;Kluyveromyces	40S ribosomal protein S30, putative [Entamoeba histolytica HM-1:IMSS]	unnamed protein product [Kluyveromyces lactis NRRL Y-1140] >gi|50304917|ref|XP_452414.1| unnamed protein product [Kluyveromyces lactis]
gi|56464150|gb|EAL42763.1|	67	65	1	gi|66813364|ref|XP_640861.1|	gi|66813364|ref|XP_640861.1|	0.556410108	38	385	343	0.890909091	2.00E-70	269	352472	Dictyostelium discoideum AX4	Eukaryota;Dictyosteliida;Dictyostelium	26S proteasome regulatory subunit, putative [Entamoeba histolytica HM-1:IMSS]	hypothetical protein DDB0218287 [Dictyostelium discoideum] >gi|60468954|gb|EAL66954.1| hypothetical protein DDB0218287 [Dictyostelium discoideum]
gi|56464152|gb|EAL42765.1|	56	52	1	gi|66825429|ref|XP_646069.1|	gi|66825429|ref|XP_646069.1|	0.556410108	34	213	173	0.812206573	1.00E-21	106	352472	Dictyostelium discoideum AX4	Eukaryota;Dictyosteliida;Dictyostelium	syntaxin, putative [Entamoeba histolytica HM-1:IMSS]	hypothetical protein DDB0201760 [Dictyostelium discoideum] >gi|60474691|gb|EAL72628.1| hypothetical protein DDB0201760 [Dictyostelium discoideum]
gi|56464153|gb|EAL42766.1|	17	16	1	gi|18420889|ref|NP_568467.1|	gi|18420889|ref|NP_568467.1|	0.398378284	39	193	133	0.689119171	5.00E-18	93	3702	Arabidopsis thaliana	Eukaryota;Viridiplantae;Streptophyta;rosids;Brassicales;Brassicaceae;Arabidopsis	conserved hypothetical protein [Entamoeba histolytica HM-1:IMSS]	unknown protein [Arabidopsis thaliana] >gi|37202104|gb|AAQ89667.1| At5g25170 [Arabidopsis thaliana] >gi|62319459|dbj|BAD94825.1| hypothetical protein [Arabidopsis thaliana] >gi|62319188|dbj|BAD94368.1| hypothetical protein [Arabidopsis thaliana]
gi|56464156|gb|EAL42767.1|	25	18	1	gi|84386405|ref|ZP_00989433.1|	gi|84386405|ref|ZP_00989433.1|	0.060607709	32	304	242	0.796052632	2.00E-17	92	314291	Vibrio splendidus 12B01	Bacteria;Proteobacteria;Gammaproteobacteria;Vibrionales;Vibrionaceae;Vibrio	sphingomyelinase C, putative [Entamoeba histolytica HM-1:IMSS]	putative phospholipase C precursor [Vibrio splendidus 12B01] >gi|84378829|gb|EAP95684.1| putative phospholipase C precursor [Vibrio splendidus 12B01]
gi|56464158|gb|EAL42768.1|	500	497	1	gi|79677339|emb|CAI77901.1|	gi|79677339|emb|CAI77901.1|	0.37647093	89	68	68	1	2.00E-28	127	238794	Collozoum inerme	Eukaryota;Polycystinea;Spumellaria;Sphaerozoidae;Collozoum	ubiquitin [Entamoeba histolytica HM-1:IMSS]	polyubiquitine protein [Collozoum inerme]
gi|56464176|gb|EAL42775.1|	43	18	1	gi|9758853|dbj|BAB09379.1|	gi|9758853|dbj|BAB09379.1|	0.398378284	33	178	121	0.679775281	1.00E-10	68	3702	Arabidopsis thaliana	Eukaryota;Viridiplantae;Streptophyta;rosids;Brassicales;Brassicaceae;Arabidopsis	reverse transcriptase, putative [Entamoeba histolytica HM-1:IMSS]	non-LTR retroelement reverse transcriptase-like protein [Arabidopsis thaliana]
gi|56464183|gb|EAL42777.1|	498	490	1	gi|49237694|emb|CAF26881.1|	gi|49237694|emb|CAF26881.1|	0.057672601	50	536	541	1.009328358	6.00E-144	514	283166	Bartonella henselae str. Houston-1	Bacteria;Proteobacteria;Alphaproteobacteria;Rhizobiales;Bartonellaceae;Bartonella	mitochondrial type hsp70, putative [Entamoeba histolytica HM-1:IMSS]	Heat shock protein 70 DnaK [Bartonella henselae str. Houston-1] >gi|49474889|ref|YP_032930.1| molecular chaperone DnaK [Bartonella henselae str. Houston-1]
gi|56464189|gb|EAL42779.1|	143	141	3	gi|41351207|gb|AAH65674.1|	gi|41351207|gb|AAH65674.1|	0.41432474	47	503	401	0.7972167	9.00E-102	374	7955	Danio rerio	Eukaryota;Metazoa;Chordata;Craniata;Gnathostomata;Actinopterygii;Cypriniformes;Cyprinoidea;Cyprinidae;Rasborinae;Danio	snoRNA binding protein, putative [Entamoeba histolytica HM-1:IMSS]	Nol5 protein [Danio rerio] >gi|27881868|gb|AAH44394.1| Nol5 protein [Danio rerio]
gi|56464190|gb|EAL42780.1|	54	46	5	gi|11498637|ref|NP_069865.1|	gi|24641414|ref|NP_572750.2|	0.392585784	27	232	159	0.685344828	1.00E-08	62	7227	Drosophila melanogaster	Eukaryota;Metazoa;Arthropoda;Hexapoda;Insecta;Neoptera;Endopterygota;Diptera;Brachycera;Muscomorpha;Ephydroidea;Drosophilidae;Drosophilinae;Drosophilini;Drosophilina;Drosophila;Sophophora	hypothetical protein 528.t00003 [Entamoeba histolytica HM-1:IMSS]	CG32662-PA [Drosophila melanogaster] >gi|22832113|gb|AAF48098.2| CG32662-PA [Drosophila melanogaster]
gi|56464195|gb|EAL42781.1|	2	1	1	gi|49652164|emb|CAG84452.1|	gi|49652164|emb|CAG84452.1|	0.366863019	85	264	256	0.96969697	2.00E-125	451	284592	Debaryomyces hansenii CBS767	Eukaryota;Fungi;Ascomycota;Saccharomycotina;Saccharomycetes;Saccharomycetales;Saccharomycetaceae;Debaryomyces	Cu-dependent DNA-binding protein, putative [Entamoeba histolytica HM-1:IMSS]	unnamed protein product [Debaryomyces hansenii CBS767] >gi|50405723|ref|XP_456500.1| hypothetical protein DEHA0A04059g [Debaryomyces hansenii CBS767]
gi|56464199|gb|EAL42784.1|	41	39	1	gi|66819701|ref|XP_643509.1|	gi|66819701|ref|XP_643509.1|	0.556410108	39	122	96	0.786885246	7.00E-15	81	352472	Dictyostelium discoideum AX4	Eukaryota;Dictyosteliida;Dictyostelium	hypothetical protein 526.t00006 [Entamoeba histolytica HM-1:IMSS]	putative RNA helicase [Dictyostelium discoideum] >gi|60471516|gb|EAL69472.1| putative RNA helicase [Dictyostelium discoideum]
gi|56464200|gb|EAL42785.1|	9	2	1	gi|19918405|gb|AAM07633.1|	gi|19918405|gb|AAM07633.1|	0.017531182	24	596	442	0.741610738	9.00E-18	95	188937	Methanosarcina acetivorans C2A	Archaea;Euryarchaeota;Methanomicrobia;Methanosarcinales;Methanosarcinaceae;Methanosarcina	BspA-related protein, putative [Entamoeba histolytica HM-1:IMSS]	cell surface protein [Methanosarcina acetivorans str. C2A] >gi|20093078|ref|NP_619153.1| cell surface protein [Methanosarcina acetivorans C2A]
gi|56464202|gb|EAL42786.1|	144	138	2	gi|66813638|ref|XP_640998.1|	gi|66813638|ref|XP_640998.1|	0.556410108	53	266	226	0.84962406	3.00E-59	231	352472	Dictyostelium discoideum AX4	Eukaryota;Dictyosteliida;Dictyostelium	40S ribosomal protein S6, putative [Entamoeba histolytica HM-1:IMSS]	40S ribosomal protein S6 [Dictyostelium discoideum] >gi|60469025|gb|EAL67023.1| 40S ribosomal protein S6 [Dictyostelium discoideum]
gi|56464208|gb|EAL42791.1|	498	489	1	gi|66802530|ref|XP_635137.1|	gi|66802530|ref|XP_635137.1|	0.556410108	58	497	464	0.93360161	2.00E-149	532	352472	Dictyostelium discoideum AX4	Eukaryota;Dictyosteliida;Dictyostelium	heat shock protein 101, putative [Entamoeba histolytica HM-1:IMSS]	hypothetical protein DDB0183816 [Dictyostelium discoideum] >gi|60463456|gb|EAL61641.1| hypothetical protein DDB0183816 [Dictyostelium discoideum]
gi|56464210|gb|EAL42792.1|	347	45	1	gi|22090596|gb|AAM51159.1|	gi|22090596|gb|AAM51159.1|	0.356200691	40	185	157	0.848648649	2.00E-25	118	5722	Trichomonas vaginalis	Eukaryota;Trichomonada;Trichomonadida;Trichomonadidae;Trichomonadinae;Trichomonas	BspA-like leucine rich repeat protein, putative [Entamoeba histolytica HM-1:IMSS]	putative surface protein [Trichomonas vaginalis] >gi|38503048|sp|Q8MTI2|BSL1_TRIVA Putative surface protein bspA-like (TvBspA-like-625)
gi|56464212|gb|EAL42793.1|	62	60	1	gi|18399399|ref|NP_565477.1|	gi|18399399|ref|NP_565477.1|	0.398378284	33	843	852	1.010676157	1.00E-139	500	3702	Arabidopsis thaliana	Eukaryota;Viridiplantae;Streptophyta;rosids;Brassicales;Brassicaceae;Arabidopsis	19S cap proteasome S2 subunit [Entamoeba histolytica HM-1:IMSS]	unknown protein [Arabidopsis thaliana] >gi|32700010|gb|AAP86655.1| 26S proteasome subunit RPN1a [Arabidopsis thaliana] >gi|14532874|gb|AAK64119.1| putative 26S proteasome regulatory subunit S2 [Arabidopsis thaliana] >gi|13430608|gb|AAK25926.1| putative 26S proteasome regulatory subunit S2 [Arabidopsis thaliana] >gi|20198043|gb|AAD21708.2| 26S proteasome regulatory subunit S2 (RPN1) [Arabidopsis t…
gi|56464216|gb|EAL42796.1|	413	410	1	gi|34897006|ref|NP_909849.1|	gi|34897006|ref|NP_909849.1|	0.351556996	54	85	79	0.929411765	1.00E-18	94	39947	Oryza sativa (japonica cultivar-group)	Eukaryota;Viridiplantae;Streptophyta;Liliopsida;commelinids;Poales;Poaceae;Ehrhartoideae;Oryzeae;Oryza	WD repeat protein [Entamoeba histolytica HM-1:IMSS]	unknown protein [Oryza sativa (japonica cultivar-group)] >gi|12656803|gb|AAK00964.1| expressed protein [Oryza sativa (japonica cultivar-group)] >gi|31712069|gb|AAP68374.1| unknown protein [Oryza sativa (japonica cultivar-group)]
gi|56464217|gb|EAL42797.1|	31	29	1	gi|15241650|ref|NP_196467.1|	gi|15241650|ref|NP_196467.1|	0.398378284	48	536	327	0.610074627	6.00E-87	324	3702	Arabidopsis thaliana	Eukaryota;Viridiplantae;Streptophyta;rosids;Brassicales;Brassicaceae;Arabidopsis	cleft lip and palate transmembrane protein, putative [Entamoeba histolytica HM-1:IMSS]	unknown protein [Arabidopsis thaliana] >gi|20466780|gb|AAM20707.1| cleft lip and palate associated transmembrane protein-like [Arabidopsis thaliana] >gi|9759344|dbj|BAB09999.1| cleft lip and palate associated transmembrane protein-like [Arabidopsis thaliana]
gi|56464221|gb|EAL42800.1|	25	17	1	gi|3880324|emb|CAB03451.1|	gi|3880324|emb|CAB03451.1|	0.375947478	32	229	223	0.973799127	2.00E-26	122	6239	Caenorhabditis elegans	Eukaryota;Metazoa;Nematoda;Chromadorea;Rhabditida;Rhabditoidea;Rhabditidae;Peloderinae;Caenorhabditis	phosphatidylcholine transfer protein, putative [Entamoeba histolytica HM-1:IMSS]	Hypothetical protein T28D6.7 [Caenorhabditis elegans] >gi|17555346|ref|NP_499460.1| T28D6.7 [Caenorhabditis elegans]
gi|56464222|gb|EAL42801.1|	497	495	1	gi|1839208|gb|AAC47643.1|	gi|1839208|gb|AAC47643.1|	0.349619516	79	69	49	0.710144928	1.00E-16	87	56250	Stephanostomum sp.	Eukaryota;Metazoa;Platyhelminthes;Trematoda;Digenea;Opisthorchiida;Acanthocolpiata;Acanthocolpioidea;Acanthocolpidae;Stephanostomum	enolase, putative [Entamoeba histolytica HM-1:IMSS]	enolase [Stephanostomum sp.]
gi|56464228|gb|EAL42806.1|	45	8	1	gi|68369984|ref|XP_687143.1|	gi|68369984|ref|XP_687143.1|	0.41432474	33	180	127	0.705555556	4.00E-08	60	7955	Danio rerio	Eukaryota;Metazoa;Chordata;Craniata;Gnathostomata;Actinopterygii;Cypriniformes;Cyprinoidea;Cyprinidae;Rasborinae;Danio	hypothetical protein 522.t00004 [Entamoeba histolytica HM-1:IMSS]	PREDICTED: similar to GTPase, IMAP family member 9 [Danio rerio]
gi|56464230|gb|EAL42807.1|	9	1	1	gi|71544420|ref|ZP_00665451.1|	gi|71544420|ref|ZP_00665451.1|	0.059114898	29	201	129	0.641791045	7.00E-07	56	335543	Syntrophobacter fumaroxidans MPOB	Bacteria;Proteobacteria;Deltaproteobacteria;Syntrophobacterales;Syntrophobacteraceae;Syntrophobacter	hypothetical protein 521.t00001 [Entamoeba histolytica HM-1:IMSS]	NADPH-dependent FMN reductase [Syntrophobacter fumaroxidans MPOB] >gi|71489519|gb|EAO21931.1| NADPH-dependent FMN reductase [Syntrophobacter fumaroxidans MPOB]
gi|56464240|gb|EAL42814.1|	52	49	1	gi|66805117|ref|XP_636291.1|	gi|66805117|ref|XP_636291.1|	0.556410108	33	844	580	0.687203791	1.00E-91	341	352472	Dictyostelium discoideum AX4	Eukaryota;Dictyosteliida;Dictyostelium	coatomer protein gamma subunit, putative [Entamoeba histolytica HM-1:IMSS]	hypothetical protein DDB0188394 [Dictyostelium discoideum] >gi|60464638|gb|EAL62772.1| hypothetical protein DDB0188394 [Dictyostelium discoideum]
gi|56464242|gb|EAL42815.1|	20	19	1	gi|3560140|emb|CAA20727.1|	gi|3560140|emb|CAA20727.1|	0.37291563	30	600	442	0.736666667	9.00E-45	184	4896	Schizosaccharomyces pombe	Eukaryota;Fungi;Ascomycota;Schizosaccharomycetes;Schizosaccharomycetales;Schizosaccharomycetaceae;Schizosaccharomyces	DEAD/DEAH box helicase, putative [Entamoeba histolytica HM-1:IMSS]	SPBC4F6.07c [Schizosaccharomyces pombe] >gi|19112899|ref|NP_596107.1| hypothetical protein SPBC4F6.07c [Schizosaccharomyces pombe 972h-]
gi|56464257|gb|EAL42820.1|	67	66	1	gi|66806933|ref|XP_637189.1|	gi|66806933|ref|XP_637189.1|	0.556410108	54	197	191	0.969543147	1.00E-55	218	352472	Dictyostelium discoideum AX4	Eukaryota;Dictyosteliida;Dictyostelium	conserved hypothetical protein [Entamoeba histolytica HM-1:IMSS]	hypothetical protein DDB0187530 [Dictyostelium discoideum] >gi|60465596|gb|EAL63678.1| hypothetical protein DDB0187530 [Dictyostelium discoideum]
gi|56464258|gb|EAL42821.1|	39	37	1	gi|54111120|dbj|BAD60834.1|	gi|54111120|dbj|BAD60834.1|	0.351556996	35	497	341	0.6861167	1.00E-49	201	39947	Oryza sativa (japonica cultivar-group)	Eukaryota;Viridiplantae;Streptophyta;Liliopsida;commelinids;Poales;Poaceae;Ehrhartoideae;Oryzeae;Oryza	exonuclease I, putative [Entamoeba histolytica HM-1:IMSS]	exonuclease-1 [Oryza sativa (japonica cultivar-group)]
gi|56464268|gb|EAL42827.1|	2	1	1	gi|2190718|gb|AAB64397.1|	gi|2190718|gb|AAB64397.1|	0	no data	86	no data	no data	10	no data	no data	cloning vector	no data	beta-galactosidase, putative [Entamoeba histolytica HM-1:IMSS]	no data
gi|56464270|gb|EAL42828.1|	44	39	2	gi|38200917|emb|CAE50634.1|	gi|12724524|gb|AAK05623.1|	0.057631244	48	842	818	0.971496437	0	738	272623	Lactococcus lactis subsp. lactis Il1403	Bacteria;Firmicutes;Bacilli;Lactobacillales;Streptococcaceae;Lactococcus	HSP101-related protein [Entamoeba histolytica HM-1:IMSS]	ClpB protein [Lactococcus lactis subsp. lactis Il1403] >gi|15673507|ref|NP_267681.1| ClpB protein [Lactococcus lactis subsp. lactis Il1403] >gi|54035896|sp|Q9CFF3|CLPB_LACLA Chaperone clpB
gi|56464274|gb|EAL42832.1|	14	10	1	gi|76779752|gb|AAI06589.1|	gi|76779752|gb|AAI06589.1|	0.399954433	46	71	58	0.816901408	2.00E-07	57	8355	Xenopus laevis	Eukaryota;Metazoa;Chordata;Craniata;Gnathostomata;Amphibia;Batrachia;Anura;Mesobatrachia;Pipoidea;Pipidae;Xenopodinae;Xenopus;Xenopus	hypothetical protein 511.t00005 [Entamoeba histolytica HM-1:IMSS]	Unknown (protein for MGC:131358) [Xenopus laevis]
gi|56464275|gb|EAL42833.1|	4	2	1	gi|49657932|emb|CAG90760.1|	gi|49657932|emb|CAG90760.1|	0.366863019	32	135	108	0.8	5.00E-09	62	284592	Debaryomyces hansenii CBS767	Eukaryota;Fungi;Ascomycota;Saccharomycotina;Saccharomycetes;Saccharomycetales;Saccharomycetaceae;Debaryomyces	conserved hypothetical protein [Entamoeba histolytica HM-1:IMSS]	unnamed protein product [Debaryomyces hansenii CBS767] >gi|50427299|ref|XP_462262.1| hypothetical protein DEHA0G17622g [Debaryomyces hansenii CBS767]
gi|56464276|gb|EAL42834.1|	232	224	2	gi|21615548|emb|CAD36018.1|	gi|21615548|emb|CAD36018.1|	0.351465513	49	168	102	0.607142857	1.00E-23	111	94289	Sterkiella histriomuscorum	Eukaryota;Spirotrichea;Stichotrichia;Stichotrichida;Oxytrichidae;Sterkiella	Myb family DNA-binding protein [Entamoeba histolytica HM-1:IMSS]	c-myb like protein [Sterkiella histriomuscorum]
gi|56464282|gb|EAL42837.1|	41	37	1	gi|557822|emb|CAA86176.1|	gi|557822|emb|CAA86176.1|	0.367142947	23	329	280	0.85106383	1.00E-10	70	4932	Saccharomyces cerevisiae	Eukaryota;Fungi;Ascomycota;Saccharomycotina;Saccharomycetes;Saccharomycetales;Saccharomycetaceae;Saccharomyces	hypothetical protein 510.t00003 [Entamoeba histolytica HM-1:IMSS]	mal5 [Saccharomyces cerevisiae] >gi|6322209|ref|NP_012284.1| GPI-anchored cell surface glycoprotein required for diploid pseudohyphal formation and haploid invasive growth, transcriptionally regulated by the MAPK pathway (via Ste12p and Tec1p) and the cAMP pathway (via Flo8p); Muc1p [Saccharomyces cerevisiae] >gi|728850|sp|P08640|MUC1_YEAST Mucin-like protein 1 precursor >gi|1304387|gb|AAC49609.1…
gi|56464288|gb|EAL42840.1|	100	93	3	gi|45357116|gb|AAS58517.1|	gi|45357116|gb|AAS58517.1|	0.398378284	36	159	116	0.729559748	1.00E-14	81	3702	Arabidopsis thaliana	Eukaryota;Viridiplantae;Streptophyta;rosids;Brassicales;Brassicaceae;Arabidopsis	Myb family DNA-binding protein [Entamoeba histolytica HM-1:IMSS]	MYB transcription factor [Arabidopsis thaliana]
gi|56464290|gb|EAL42841.1|	386	381	7	gi|48101907|ref|XP_392722.1|	gi|5669047|gb|AAD46145.1|	0.398378284	60	288	284	0.986111111	2.00E-93	345	3702	Arabidopsis thaliana	Eukaryota;Viridiplantae;Streptophyta;rosids;Brassicales;Brassicaceae;Arabidopsis	26s protease regulatory subunit [Entamoeba histolytica HM-1:IMSS]	19S proteasome regulatory complex subunit S6A [Arabidopsis thaliana]
gi|56464299|gb|EAL42848.1|	113	104	1	gi|3006179|emb|CAA18399.1|	gi|3006179|emb|CAA18399.1|	0.37291563	32	683	671	0.982430454	7.00E-87	325	4896	Schizosaccharomyces pombe	Eukaryota;Fungi;Ascomycota;Schizosaccharomycetes;Schizosaccharomycetales;Schizosaccharomycetaceae;Schizosaccharomyces	acyl-CoA synthetase, putative [Entamoeba histolytica HM-1:IMSS]	SPBC18H10.02 [Schizosaccharomyces pombe] >gi|19112518|ref|NP_595726.1| hypothetical protein SPBC18H10.02 [Schizosaccharomyces pombe 972h-] >gi|74582344|sp|O60135|LCF1_SCHPO Long-chain-fatty-acid--CoA ligase 1 (Long-chain acyl-CoA synthetase 1) (Fatty acid activator 1)
gi|56464300|gb|EAL42849.1|	129	127	1	gi|50947569|ref|XP_483312.1|	gi|50947569|ref|XP_483312.1|	0.351556996	50	315	304	0.965079365	8.00E-91	336	39947	Oryza sativa (japonica cultivar-group)	Eukaryota;Viridiplantae;Streptophyta;Liliopsida;commelinids;Poales;Poaceae;Ehrhartoideae;Oryzeae;Oryza	Rab geranylgeranyltransferase beta subunit, putative [Entamoeba histolytica HM-1:IMSS]	putative Rab geranylgeranyltransferase, beta subunit [Oryza sativa (japonica cultivar-group)] >gi|42408800|dbj|BAD10061.1| putative Rab geranylgeranyltransferase, beta subunit [Oryza sativa (japonica cultivar-group)]
gi|56464307|gb|EAL42854.1|	302	300	1	gi|15622705|dbj|BAB66695.1|	gi|15622705|dbj|BAB66695.1|	0.010431958	32	289	254	0.878892734	9.00E-27	123	273063	Sulfolobus tokodaii str. 7	Archaea;Crenarchaeota;Thermoprotei;Sulfolobales;Sulfolobaceae;Sulfolobus	pyruvate kinase, putative [Entamoeba histolytica HM-1:IMSS]	438aa long hypothetical pyruvate kinase [Sulfolobus tokodaii str. 7] >gi|15921917|ref|NP_377586.1| hypothetical pyruvate kinase [Sulfolobus tokodaii str. 7]
gi|56464309|gb|EAL42855.1|	6	2	1	gi|66805481|ref|XP_636473.1|	gi|66805481|ref|XP_636473.1|	0.556410108	26	383	273	0.712793734	2.00E-12	76	352472	Dictyostelium discoideum AX4	Eukaryota;Dictyosteliida;Dictyostelium	hypothetical protein 503.t00001 [Entamoeba histolytica HM-1:IMSS]	hypothetical protein DDB0188159 [Dictyostelium discoideum] >gi|60464855|gb|EAL62971.1| hypothetical protein DDB0188159 [Dictyostelium discoideum]
gi|56464313|gb|EAL42858.1|	4	3	2	gi|18275791|sp|Q10255|YD27_SCHPO	gi|18275791|sp|Q10255|YD27_SCHPO	0.37291563	30	240	150	0.625	2.00E-14	82	4896	Schizosaccharomyces pombe	Eukaryota;Fungi;Ascomycota;Schizosaccharomycetes;Schizosaccharomycetales;Schizosaccharomycetaceae;Schizosaccharomyces	DNA-damage inducible protein, putative [Entamoeba histolytica HM-1:IMSS]	Hypothetical protein C56F8.07 in chromosome I
gi|56464315|gb|EAL42860.1|	13	11	1	gi|55239703|gb|EAA10383.3|	gi|55239703|gb|EAA10383.3|	0.362975357	34	240	214	0.891666667	1.00E-30	136	180454	Anopheles gambiae str. PEST	Eukaryota;Metazoa;Arthropoda;Hexapoda;Insecta;Neoptera;Endopterygota;Diptera;Nematocera;Culicimorpha;Culicoidea;Culicidae;Anophelinae;Anopheles;Cellia	conserved hypothetical protein [Entamoeba histolytica HM-1:IMSS]	ENSANGP00000011450 [Anopheles gambiae str. PEST] >gi|58386864|ref|XP_315109.2| ENSANGP00000011450 [Anopheles gambiae str. PEST]
gi|56464343|gb|EAL42873.1|	9	2	1	gi|84386405|ref|ZP_00989433.1|	gi|84386405|ref|ZP_00989433.1|	0.060607709	33	262	180	0.687022901	1.00E-11	73	314291	Vibrio splendidus 12B01	Bacteria;Proteobacteria;Gammaproteobacteria;Vibrionales;Vibrionaceae;Vibrio	sphingomyelinase C, putative [Entamoeba histolytica HM-1:IMSS]	putative phospholipase C precursor [Vibrio splendidus 12B01] >gi|84378829|gb|EAP95684.1| putative phospholipase C precursor [Vibrio splendidus 12B01]
gi|56464344|gb|EAL42874.1|	10	2	2	gi|82748125|ref|ZP_00910614.1|	gi|82748125|ref|ZP_00910614.1|	0.063328191	28	201	121	0.60199005	3.00E-06	54	290402	Clostridium beijerincki NCIMB 8052	Bacteria;Firmicutes;Clostridia;Clostridiales;Clostridiaceae;Clostridium	hypothetical protein 496.t00003 [Entamoeba histolytica HM-1:IMSS]	multimeric flavodoxin (WrbA) domain containing protein [Clostridium beijerincki NCIMB 8052] >gi|82724040|gb|EAP58800.1| multimeric flavodoxin (WrbA) domain containing protein [Clostridium beijerincki NCIMB 8052]
gi|56464354|gb|EAL42880.1|	407	401	1	gi|66802530|ref|XP_635137.1|	gi|66802530|ref|XP_635137.1|	0.556410108	54	861	870	1.010452962	0	918	352472	Dictyostelium discoideum AX4	Eukaryota;Dictyosteliida;Dictyostelium	AAA family ATPase, putative [Entamoeba histolytica HM-1:IMSS]	hypothetical protein DDB0183816 [Dictyostelium discoideum] >gi|60463456|gb|EAL61641.1| hypothetical protein DDB0183816 [Dictyostelium discoideum]
gi|56464362|gb|EAL42885.1|	498	491	1	gi|57525577|ref|NP_001003640.1|	gi|57525577|ref|NP_001003640.1|	0.41432474	39	317	315	0.993690852	6.00E-69	263	7955	Danio rerio	Eukaryota;Metazoa;Chordata;Craniata;Gnathostomata;Actinopterygii;Cypriniformes;Cyprinoidea;Cyprinidae;Rasborinae;Danio	protein kinase, putative [Entamoeba histolytica HM-1:IMSS]	hypothetical protein LOC445246 [Danio rerio] >gi|50417884|gb|AAH78304.1| Zgc:100912 [Danio rerio]
gi|56464363|gb|EAL42886.1|	63	55	1	gi|50745370|ref|XP_420082.1|	gi|50745370|ref|XP_420082.1|	0.395676595	40	239	235	0.983263598	1.00E-38	162	9031	Gallus gallus	Eukaryota;Metazoa;Chordata;Craniata;Gnathostomata;Aves;Neognathae;Galliformes;Phasianidae;Phasianinae;Gallus	Endonuclease V, putative [Entamoeba histolytica HM-1:IMSS]	PREDICTED: similar to hypothetical protein FLJ35220 [Gallus gallus]
gi|56464371|gb|EAL42891.1|	500	493	3	gi|3806150|gb|AAC69218.1|	gi|74831499|emb|CAI39317.1|	0.381624244	39	210	178	0.847619048	9.00E-29	129	5888	Paramecium tetraurelia	Eukaryota;Oligohymenophorea;Peniculida;Parameciidae;Paramecium	Rab family GTPase [Entamoeba histolytica HM-1:IMSS]	rab_C12 [Paramecium tetraurelia]
gi|56464372|gb|EAL42892.1|	47	43	2	gi|45768570|gb|AAH67929.1|	gi|45768570|gb|AAH67929.1|	0.392690038	37	446	424	0.950672646	2.00E-73	279	8364	Xenopus tropicalis	Eukaryota;Metazoa;Chordata;Craniata;Gnathostomata;Amphibia;Batrachia;Anura;Mesobatrachia;Pipoidea;Pipidae;Xenopodinae;Xenopus;Silurana	WD repeat protein [Entamoeba histolytica HM-1:IMSS]	Hypothetical protein LOC407967 [Xenopus tropicalis] >gi|47498080|ref|NP_998858.1| hypothetical protein LOC407967 [Xenopus tropicalis]
gi|56464378|gb|EAL42896.1|	499	471	2	gi|49250515|gb|AAH74609.1|	gi|47937791|gb|AAH72360.1|	0.399954433	43	238	157	0.659663866	2.00E-30	135	8355	Xenopus laevis	Eukaryota;Metazoa;Chordata;Craniata;Gnathostomata;Amphibia;Batrachia;Anura;Mesobatrachia;Pipoidea;Pipidae;Xenopodinae;Xenopus;Xenopus	Rab family GTPase [Entamoeba histolytica HM-1:IMSS]	MGC83515 protein [Xenopus laevis]
gi|56464380|gb|EAL42898.1|	55	6	1	gi|66825975|ref|XP_646342.1|	gi|66825975|ref|XP_646342.1|	0.556410108	29	396	238	0.601010101	6.00E-18	95	352472	Dictyostelium discoideum AX4	Eukaryota;Dictyosteliida;Dictyostelium	protein kinase, putative [Entamoeba histolytica HM-1:IMSS]	putative transmembrane protein [Dictyostelium discoideum] >gi|60474747|gb|EAL72684.1| putative tyrosine kinase-like (TKL) protein [Dictyostelium discoideum]
gi|56464382|gb|EAL42899.1|	268	265	1	gi|74022955|ref|ZP_00693533.1|	gi|74022955|ref|ZP_00693533.1|	0.057066001	62	254	256	1.007874016	3.00E-83	310	338969	Rhodoferax ferrireducens DSM 15236	Bacteria;Proteobacteria;Betaproteobacteria;Burkholderiales;Comamonadaceae;Rhodoferax	Truncated pyridine nucleotide transhydrogenase [Entamoeba histolytica HM-1:IMSS]	NAD(P) transhydrogenase, beta subunit [Rhodoferax ferrireducens DSM 15236] >gi|72604314|gb|EAO40308.1| NAD(P) transhydrogenase, beta subunit [Rhodoferax ferrireducens DSM 15236]
gi|56464391|gb|EAL42904.1|	160	148	1	gi|12721832|gb|AAK03537.1|	gi|12721832|gb|AAK03537.1|	0.059670042	61	195	193	0.98974359	4.00E-65	250	272843	Pasteurella multocida subsp. multocida str. Pm70	Bacteria;Proteobacteria;Gammaproteobacteria;Pasteurellales;Pasteurellaceae;Pasteurella	NAD+ dependent alcohol dehydrogenase-related [Entamoeba histolytica HM-1:IMSS]	Adh2 [Pasteurella multocida subsp. multocida str. Pm70] >gi|15603318|ref|NP_246392.1| Adh2 [Pasteurella multocida subsp. multocida str. Pm70]
gi|56464392|gb|EAL42905.1|	495	489	1	gi|72397069|gb|AAZ71342.1|	gi|72397069|gb|AAZ71342.1|	0.017531182	48	337	308	0.913946588	1.00E-75	286	269797	Methanosarcina barkeri str. fusaro	Archaea;Euryarchaeota;Methanomicrobia;Methanosarcinales;Methanosarcinaceae;Methanosarcina	cysteine synthase A [Entamoeba histolytica HM-1:IMSS]	cysteine synthase [Methanosarcina barkeri str. fusaro] >gi|73669907|ref|YP_305922.1| cysteine synthase [Methanosarcina barkeri str. fusaro] >gi|6318842|gb|AAF07039.1| O-acetylserine(thiol)-lyase-A related protein [Methanosarcina barkeri]
gi|56464394|gb|EAL42907.1|	25	21	1	gi|66828629|ref|XP_647668.1|	gi|66828629|ref|XP_647668.1|	0.556410108	26	970	736	0.758762887	1.00E-63	248	352472	Dictyostelium discoideum AX4	Eukaryota;Dictyosteliida;Dictyostelium	inositol polyphosphate 5-phosphatase, putative [Entamoeba histolytica HM-1:IMSS]	inositol 5-phosphatase [Dictyostelium discoideum] >gi|27085409|gb|AAN85440.1| inositol 5-phosphatase 4 [Dictyostelium discoideum] >gi|60475249|gb|EAL73184.1| inositol 5-phosphatase [Dictyostelium discoideum]
gi|56464398|gb|EAL42911.1|	33	30	1	gi|2921406|gb|AAC39472.1|	gi|2921406|gb|AAC39472.1|	0.398378284	34	529	557	1.052930057	6.00E-88	328	3702	Arabidopsis thaliana	Eukaryota;Viridiplantae;Streptophyta;rosids;Brassicales;Brassicaceae;Arabidopsis	Sec1 family protein [Entamoeba histolytica HM-1:IMSS]	vacuolar protein sorting homolog [Arabidopsis thaliana]
gi|56464408|gb|EAL42916.1|	413	323	1	gi|66825971|ref|XP_646340.1|	gi|66825971|ref|XP_646340.1|	0.556410108	40	225	190	0.844444444	4.00E-28	127	352472	Dictyostelium discoideum AX4	Eukaryota;Dictyosteliida;Dictyostelium	protein kinase, putative [Entamoeba histolytica HM-1:IMSS]	putative transmembrane protein [Dictyostelium discoideum] >gi|60474746|gb|EAL72683.1| putative transmembrane protein [Dictyostelium discoideum]
gi|56464413|gb|EAL42920.1|	7	1	1	gi|609175|emb|CAA57522.1|	gi|609175|emb|CAA57522.1|	0.377208724	24	372	225	0.60483871	3.00E-06	56	4093	Nicotiana rustica	Eukaryota;Viridiplantae;Streptophyta;asterids;Solanales;Solanaceae;Nicotiana	cysteine protease 18-related [Entamoeba histolytica HM-1:IMSS]	cathepsin B-like cysteine proteinase [Nicotiana rustica]
gi|56464419|gb|EAL42924.1|	9	7	1	gi|66800629|ref|XP_629240.1|	gi|66800629|ref|XP_629240.1|	0.556410108	40	263	209	0.794676806	4.00E-41	171	352472	Dictyostelium discoideum AX4	Eukaryota;Dictyosteliida;Dictyostelium	conserved hypothetical protein [Entamoeba histolytica HM-1:IMSS]	hypothetical protein DDB0191830 [Dictyostelium discoideum AX4] >gi|60462607|gb|EAL60810.1| hypothetical protein DDB0191830 [Dictyostelium discoideum]
gi|56464420|gb|EAL42925.1|	30	28	1	gi|54659090|gb|EAL37685.1|	gi|54659090|gb|EAL37685.1|	0.360764493	38	153	116	0.758169935	2.00E-13	76	237895	Cryptosporidium hominis	Eukaryota;Apicomplexa;Coccidia;Eimeriida;Cryptosporidiidae;Cryptosporidium	nuclear movement protein, putative [Entamoeba histolytica HM-1:IMSS]	nuclear distribution gene C [Cryptosporidium hominis] >gi|67623269|ref|XP_667917.1| nuclear distribution gene C [Cryptosporidium hominis]
gi|56464421|gb|EAL42926.1|	467	461	1	gi|55243989|gb|EAA06004.2|	gi|55243989|gb|EAA06004.2|	0.362975357	51	156	145	0.929487179	3.00E-37	156	180454	Anopheles gambiae str. PEST	Eukaryota;Metazoa;Arthropoda;Hexapoda;Insecta;Neoptera;Endopterygota;Diptera;Nematocera;Culicimorpha;Culicoidea;Culicidae;Anophelinae;Anopheles;Cellia	ubiquitin-conjugating enzyme, putative [Entamoeba histolytica HM-1:IMSS]	ENSANGP00000017916 [Anopheles gambiae str. PEST] >gi|58380263|ref|XP_310416.2| ENSANGP00000017916 [Anopheles gambiae str. PEST]
gi|56464422|gb|EAL42927.1|	374	365	1	gi|66812844|ref|XP_640601.1|	gi|66812844|ref|XP_640601.1|	0.556410108	33	379	326	0.860158311	7.00E-52	207	352472	Dictyostelium discoideum AX4	Eukaryota;Dictyosteliida;Dictyostelium	protein kinase, putative [Entamoeba histolytica HM-1:IMSS]	protein kinase 1 [Dictyostelium discoideum] >gi|60468542|gb|EAL66545.1| protein kinase 1 [Dictyostelium discoideum]
gi|56464424|gb|EAL42929.1|	30	29	2	gi|3924686|emb|CAB03853.1|	gi|3924686|emb|CAB03853.1|	0.375947478	37	77	69	0.896103896	2.00E-07	57	6239	Caenorhabditis elegans	Eukaryota;Metazoa;Nematoda;Chromadorea;Rhabditida;Rhabditoidea;Rhabditidae;Peloderinae;Caenorhabditis	60S ribosomal protein L38, putative [Entamoeba histolytica HM-1:IMSS]	Hypothetical protein C06B8.8 [Caenorhabditis elegans] >gi|17563238|ref|NP_506860.1| Ribosomal Protein, Large subunit family member (rpl-38) [Caenorhabditis elegans] >gi|6831625|sp|O17570|RL38_CAEEL 60S ribosomal protein L38
gi|56464430|gb|EAL42932.1|	499	490	1	gi|66802530|ref|XP_635137.1|	gi|66802530|ref|XP_635137.1|	0.556410108	52	362	364	1.005524862	2.00E-99	365	352472	Dictyostelium discoideum AX4	Eukaryota;Dictyosteliida;Dictyostelium	heat shock protein 101, putative [Entamoeba histolytica HM-1:IMSS]	hypothetical protein DDB0183816 [Dictyostelium discoideum] >gi|60463456|gb|EAL61641.1| hypothetical protein DDB0183816 [Dictyostelium discoideum]
gi|56464439|gb|EAL42937.1|	43	4	1	gi|9369395|gb|AAF87143.1|	gi|9369395|gb|AAF87143.1|	0.398378284	41	81	60	0.740740741	2.00E-06	53	3702	Arabidopsis thaliana	Eukaryota;Viridiplantae;Streptophyta;rosids;Brassicales;Brassicaceae;Arabidopsis	hypothetical protein 481.t00004 [Entamoeba histolytica HM-1:IMSS]	T23E23.16 [Arabidopsis thaliana]
gi|56464445|gb|EAL42941.1|	15	14	1	gi|56752635|gb|AAW24531.1|	gi|56752635|gb|AAW24531.1|	0.363865509	53	92	60	0.652173913	9.00E-11	68	6182	Schistosoma japonicum	Eukaryota;Metazoa;Platyhelminthes;Trematoda;Digenea;Strigeidida;Schistosomatoidea;Schistosomatidae;Schistosoma	hypothetical protein 479.t00003 [Entamoeba histolytica HM-1:IMSS]	SJCHGC04914 protein [Schistosoma japonicum]
gi|56464447|gb|EAL42943.1|	5	3	1	gi|62358445|gb|AAX78908.1|	gi|62358445|gb|AAX78908.1|	0.382476226	27	186	138	0.741935484	1.00E-11	72	5691	Trypanosoma brucei	Eukaryota;Kinetoplastida;Trypanosomatidae;Trypanosoma;Trypanozoon	conserved hypothetical protein [Entamoeba histolytica HM-1:IMSS]	hypothetical protein, conserved [Trypanosoma brucei] >gi|33348450|gb|AAQ15776.1| hypothetical protein, conserved [Trypanosoma brucei] >gi|84043582|ref|XP_951581.1| hypothetical protein Tb927.2.3190 [Trypanosoma brucei TREU927]
gi|56464461|gb|EAL42951.1|	18	12	3	gi|55636627|ref|XP_508630.1|	gi|21361458|ref|NP_055601.2|	0.396206722	27	260	173	0.665384615	3.00E-08	62	9606	Homo sapiens	Eukaryota;Metazoa;Chordata;Craniata;Gnathostomata;Mammalia;Euarchontoglires;Primates;Simiiformes;Hominoidea;Hominidae;Homo	hypothetical protein 475.t00003 [Entamoeba histolytica HM-1:IMSS]	Rho guanine nucleotide exchange factor (GEF) 17 [Homo sapiens] >gi|15987489|gb|AAL11991.1| tumor endothelial marker 4 [Homo sapiens]
gi|56464473|gb|EAL42958.1|	183	182	1	gi|50551511|ref|XP_503229.1|	gi|50551511|ref|XP_503229.1|	0.365772836	59	205	187	0.912195122	1.00E-61	238	284591	Yarrowia lipolytica CLIB122	Eukaryota;Fungi;Ascomycota;Saccharomycotina;Saccharomycetes;Saccharomycetales;Dipodascaceae;Yarrowia	60S ribosomal protein L15, putative [Entamoeba histolytica HM-1:IMSS]	hypothetical protein [Yarrowia lipolytica] >gi|49649097|emb|CAG81430.1| unnamed protein product [Yarrowia lipolytica CLIB122]
gi|56464474|gb|EAL42959.1|	53	50	1	gi|73660723|emb|CAI83330.1|	gi|73660723|emb|CAI83330.1|	0.05813826	41	73	68	0.931506849	3.00E-10	66	255470	Dehalococcoides sp. CBDB1	Bacteria;Chloroflexi;Dehalococcoidetes;Dehalococcoides	dephospho-CoA kinase, putative [Entamoeba histolytica HM-1:IMSS]	dephospho-CoA kinase [Dehalococcoides sp. CBDB1] >gi|73749007|ref|YP_308246.1| dephospho-CoA kinase [Dehalococcoides sp. CBDB1]
gi|56464475|gb|EAL42960.1|	140	139	3	gi|38047877|gb|AAR09841.1|	gi|38047877|gb|AAR09841.1|	0.392585784	69	141	139	0.985815603	6.00E-52	204	7245	Drosophila yakuba	Eukaryota;Metazoa;Arthropoda;Hexapoda;Insecta;Neoptera;Endopterygota;Diptera;Brachycera;Muscomorpha;Ephydroidea;Drosophilidae;Drosophilinae;Drosophilini;Drosophilina;Drosophila;Sophophora	40S ribosomal protein S23, putative [Entamoeba histolytica HM-1:IMSS]	similar to Drosophila melanogaster CG8415 [Drosophila yakuba]
gi|56464478|gb|EAL42962.1|	76	60	1	gi|62471491|gb|AAH93538.1|	gi|62471491|gb|AAH93538.1|	0.399954433	29	399	386	0.967418546	2.00E-37	159	8355	Xenopus laevis	Eukaryota;Metazoa;Chordata;Craniata;Gnathostomata;Amphibia;Batrachia;Anura;Mesobatrachia;Pipoidea;Pipidae;Xenopodinae;Xenopus;Xenopus	1-O-acylceramide synthase, putative [Entamoeba histolytica HM-1:IMSS]	Unknown (protein for MGC:115275) [Xenopus laevis]
gi|56464480|gb|EAL42964.1|	222	220	1	gi|50919281|ref|XP_470037.1|	gi|50919281|ref|XP_470037.1|	0.351556996	63	255	218	0.854901961	1.00E-76	289	39947	Oryza sativa (japonica cultivar-group)	Eukaryota;Viridiplantae;Streptophyta;Liliopsida;commelinids;Poales;Poaceae;Ehrhartoideae;Oryzeae;Oryza	40S ribosomal protein S2, putative [Entamoeba histolytica HM-1:IMSS]	putative 40S ribosomal protein S2 [Oryza sativa (japonica cultivar-group)] >gi|30103021|gb|AAP21434.1| putative 40S ribosomal protein S2 [Oryza sativa (japonica cultivar-group)]
gi|56464481|gb|EAL42965.1|	183	182	1	gi|50551511|ref|XP_503229.1|	gi|50551511|ref|XP_503229.1|	0.365772836	59	205	187	0.912195122	1.00E-61	238	284591	Yarrowia lipolytica CLIB122	Eukaryota;Fungi;Ascomycota;Saccharomycotina;Saccharomycetes;Saccharomycetales;Dipodascaceae;Yarrowia	60S ribosomal protein L15, putative [Entamoeba histolytica HM-1:IMSS]	hypothetical protein [Yarrowia lipolytica] >gi|49649097|emb|CAG81430.1| unnamed protein product [Yarrowia lipolytica CLIB122]
gi|56464482|gb|EAL42966.1|	3	1	1	gi|68487445|ref|XP_712421.1|	gi|68487445|ref|XP_712421.1|	0.383061676	24	474	373	0.786919831	1.00E-28	131	237561	Candida albicans SC5314	Eukaryota;Fungi;Ascomycota;Saccharomycotina;Saccharomycetes;Saccharomycetales;Candida	histone acetyltransferase, putative [Entamoeba histolytica HM-1:IMSS]	putative histone acetyltransferase subunit [Candida albicans SC5314] >gi|68487735|ref|XP_712278.1| putative histone acetyltransferase subunit [Candida albicans SC5314] >gi|46433806|gb|EAK93235.1| potential histone acetyltransferase subunit [Candida albicans SC5314] >gi|46433652|gb|EAK93085.1| potential histone acetyltransferase subunit [Candida albicans SC5314]
gi|56464483|gb|EAL42967.1|	90	86	1	gi|55234813|gb|EAL38845.1|	gi|55234813|gb|EAL38845.1|	0.362975357	36	984	993	1.009146341	1.00E-169	600	180454	Anopheles gambiae str. PEST	Eukaryota;Metazoa;Arthropoda;Hexapoda;Insecta;Neoptera;Endopterygota;Diptera;Nematocera;Culicimorpha;Culicoidea;Culicidae;Anophelinae;Anopheles;Cellia	ubiquitin-activating enzyme, putative [Entamoeba histolytica HM-1:IMSS]	ENSANGP00000025877 [Anopheles gambiae str. PEST] >gi|57909057|ref|XP_552371.1| ENSANGP00000025877 [Anopheles gambiae str. PEST]
gi|56464486|gb|EAL42968.1|	315	20	1	gi|22090596|gb|AAM51159.1|	gi|22090596|gb|AAM51159.1|	0.356200691	40	185	154	0.832432432	1.00E-26	121	5722	Trichomonas vaginalis	Eukaryota;Trichomonada;Trichomonadida;Trichomonadidae;Trichomonadinae;Trichomonas	BspA-like leucine rich repeat protein, putative [Entamoeba histolytica HM-1:IMSS]	putative surface protein [Trichomonas vaginalis] >gi|38503048|sp|Q8MTI2|BSL1_TRIVA Putative surface protein bspA-like (TvBspA-like-625)
gi|56464488|gb|EAL42969.1|	62	3	1	gi|22090596|gb|AAM51159.1|	gi|22090596|gb|AAM51159.1|	0.356200691	36	219	133	0.607305936	6.00E-18	93	5722	Trichomonas vaginalis	Eukaryota;Trichomonada;Trichomonadida;Trichomonadidae;Trichomonadinae;Trichomonas	BspA-like leucine rich repeat protein, putative [Entamoeba histolytica HM-1:IMSS]	putative surface protein [Trichomonas vaginalis] >gi|38503048|sp|Q8MTI2|BSL1_TRIVA Putative surface protein bspA-like (TvBspA-like-625)
gi|56464491|gb|EAL42972.1|	224	221	1	gi|4139170|gb|AAD03711.1|	gi|4139170|gb|AAD03711.1|	0.413453576	73	442	443	1.002262443	0	682	2762	Cyanophora paradoxa	Eukaryota;Glaucocystophyceae;Cyanophoraceae;Cyanophora	translation elongation factor EF-1 alpha, putative [Entamoeba histolytica HM-1:IMSS]	elongation translation factor 1 alpha [Cyanophora paradoxa]
gi|56464494|gb|EAL42975.1|	16	9	1	gi|24642970|ref|NP_728145.1|	gi|24642970|ref|NP_728145.1|	0.392585784	29	272	184	0.676470588	2.00E-17	92	7227	Drosophila melanogaster	Eukaryota;Metazoa;Arthropoda;Hexapoda;Insecta;Neoptera;Endopterygota;Diptera;Brachycera;Muscomorpha;Ephydroidea;Drosophilidae;Drosophilinae;Drosophilini;Drosophilina;Drosophila;Sophophora	zinc finger protein, putative [Entamoeba histolytica HM-1:IMSS]	CG5659-PB, isoform B [Drosophila melanogaster] >gi|45555894|ref|NP_996500.1| CG5659-PC, isoform C [Drosophila melanogaster] >gi|17737365|ref|NP_523399.1| CG5659-PA, isoform A [Drosophila melanogaster] >gi|45447046|gb|AAS65398.1| CG5659-PC, isoform C [Drosophila melanogaster] >gi|7293430|gb|AAF48807.1| CG5659-PB, isoform B [Drosophila melanogaster] >gi|22832485|gb|AAN09462.1| CG5659-PA, isoform A …
gi|56464498|gb|EAL42977.1|	199	196	1	gi|66812844|ref|XP_640601.1|	gi|66812844|ref|XP_640601.1|	0.556410108	39	411	396	0.96350365	3.00E-74	282	352472	Dictyostelium discoideum AX4	Eukaryota;Dictyosteliida;Dictyostelium	protein kinase, putative [Entamoeba histolytica HM-1:IMSS]	protein kinase 1 [Dictyostelium discoideum] >gi|60468542|gb|EAL66545.1| protein kinase 1 [Dictyostelium discoideum]
gi|56464499|gb|EAL42978.1|	400	396	1	gi|17066720|gb|AAL35371.1|	gi|17066720|gb|AAL35371.1|	0.416032282	55	544	536	0.985294118	3.00E-163	578	5791	Physarum polycephalum	Eukaryota;Myxogastromycetidae;Physariida;Physarum	T-complex protein 1 alpha subunit, putative [Entamoeba histolytica HM-1:IMSS]	CCT chaperonin alpha subunit [Physarum polycephalum]
gi|56464500|gb|EAL42979.1|	57	55	3	gi|79576892|ref|NP_182058.2|	gi|79576892|ref|NP_182058.2|	0.398378284	43	170	171	1.005882353	7.00E-29	129	3702	Arabidopsis thaliana	Eukaryota;Viridiplantae;Streptophyta;rosids;Brassicales;Brassicaceae;Arabidopsis	tRNA 2'phosphotransferase, putative [Entamoeba histolytica HM-1:IMSS]	EMB1067; tRNA 2'-phosphotransferase/ transferase, transferring phosphorus-containing groups [Arabidopsis thaliana]
gi|56464501|gb|EAL42980.1|	358	353	2	gi|55727769|emb|CAH90635.1|	gi|55727769|emb|CAH90635.1|	0.393890962	50	286	276	0.965034965	2.00E-71	272	9600	Pongo pygmaeus	Eukaryota;Metazoa;Chordata;Craniata;Gnathostomata;Mammalia;Euarchontoglires;Primates;Simiiformes;Hominoidea;Hominidae;Pongo	protein kinase, putative [Entamoeba histolytica HM-1:IMSS]	hypothetical protein [Pongo pygmaeus]
gi|56464506|gb|EAL42985.1|	10	1	1	gi|19918405|gb|AAM07633.1|	gi|19918405|gb|AAM07633.1|	0.017531182	23	596	442	0.741610738	4.00E-17	93	188937	Methanosarcina acetivorans C2A	Archaea;Euryarchaeota;Methanomicrobia;Methanosarcinales;Methanosarcinaceae;Methanosarcina	BspA-related protein, putative [Entamoeba histolytica HM-1:IMSS]	cell surface protein [Methanosarcina acetivorans str. C2A] >gi|20093078|ref|NP_619153.1| cell surface protein [Methanosarcina acetivorans C2A]
gi|56464510|gb|EAL42988.1|	47	45	1	gi|68363570|ref|XP_706745.1|	gi|68363570|ref|XP_706745.1|	0.41432474	37	320	230	0.71875	1.00E-31	140	7955	Danio rerio	Eukaryota;Metazoa;Chordata;Craniata;Gnathostomata;Actinopterygii;Cypriniformes;Cyprinoidea;Cyprinidae;Rasborinae;Danio	U3 small nucleolar ribonucleoprotein subunit, putative [Entamoeba histolytica HM-1:IMSS]	PREDICTED: M-phase phosphoprotein 10 (U3 small nucleolar ribonucleoprotein) isoform 2 [Danio rerio]
gi|56464512|gb|EAL42989.1|	212	207	2	gi|17381028|gb|AAL36326.1|	gi|17381028|gb|AAL36326.1|	0.398378284	49	323	307	0.950464396	1.00E-85	319	3702	Arabidopsis thaliana	Eukaryota;Viridiplantae;Streptophyta;rosids;Brassicales;Brassicaceae;Arabidopsis	hypothetical protein 467.t00003 [Entamoeba histolytica HM-1:IMSS]	putative arginine methyltransferase pam1 [Arabidopsis thaliana]
gi|56464516|gb|EAL42992.1|	5	1	1	gi|66803683|ref|XP_635677.1|	gi|66803683|ref|XP_635677.1|	0.556410108	30	133	134	1.007518797	7.00E-09	61	352472	Dictyostelium discoideum AX4	Eukaryota;Dictyosteliida;Dictyostelium	hypothetical protein 467.t00006 [Entamoeba histolytica HM-1:IMSS]	hypothetical protein DDB0188978 [Dictyostelium discoideum] >gi|60463994|gb|EAL62157.1| hypothetical protein DDB0188978 [Dictyostelium discoideum]
gi|56464518|gb|EAL42993.1|	116	113	1	gi|72006069|ref|XP_802023.1|	gi|72006069|ref|XP_802023.1|	0.363965286	54	447	444	0.993288591	3.00E-136	488	7668	Strongylocentrotus purpuratus	Eukaryota;Metazoa;Echinodermata;Echinozoa;Echinoidea;Euechinoidea;Echinacea;Echinoida;Strongylocentrotidae;Strongylocentrotus	Sec61 alpha subunit, putative [Entamoeba histolytica HM-1:IMSS]	PREDICTED: similar to CG9539-PA isoform 3 [Strongylocentrotus purpuratus]
gi|56464520|gb|EAL42994.1|	17	9	1	gi|68439021|ref|XP_697021.1|	gi|68439021|ref|XP_697021.1|	0.41432474	30	816	495	0.606617647	6.00E-55	219	7955	Danio rerio	Eukaryota;Metazoa;Chordata;Craniata;Gnathostomata;Actinopterygii;Cypriniformes;Cyprinoidea;Cyprinidae;Rasborinae;Danio	conserved hypothetical protein [Entamoeba histolytica HM-1:IMSS]	PREDICTED: similar to putative protein (XR280), partial [Danio rerio]
gi|56464521|gb|EAL42995.1|	407	399	1	gi|26991839|ref|NP_747264.1|	gi|26991839|ref|NP_747264.1|	0.059467524	54	176	119	0.676136364	1.00E-29	131	160488	Pseudomonas putida KT2440	Bacteria;Proteobacteria;Gammaproteobacteria;Pseudomonadales;Pseudomonadaceae;Pseudomonas	acetyltransferase, putative [Entamoeba histolytica HM-1:IMSS]	acetyltransferase, CysE/LacA/LpxA/NodL family [Pseudomonas putida KT2440] >gi|24986955|gb|AAN70728.1| acetyltransferase, CysE/LacA/LpxA/NodL family [Pseudomonas putida KT2440]
gi|56464523|gb|EAL42997.1|	105	102	1	gi|66799985|ref|XP_628918.1|	gi|66799985|ref|XP_628918.1|	0.556410108	44	305	293	0.960655738	2.00E-62	242	352472	Dictyostelium discoideum AX4	Eukaryota;Dictyosteliida;Dictyostelium	oxidoreductase, aldo/keto reductase family [Entamoeba histolytica HM-1:IMSS]	aldehyde reductase [Dictyostelium discoideum] >gi|38637654|tpg|DAA01127.1| TPA: aldo-keto reductase [Dictyostelium discoideum] >gi|60462270|gb|EAL60496.1| aldehyde reductase [Dictyostelium discoideum]
gi|56464526|gb|EAL42998.1|	90	81	2	gi|633096|dbj|BAA04664.1|	gi|633096|dbj|BAA04664.1|	0.362018862	34	300	201	0.67	5.00E-22	107	34504	Paragonimus westermani	Eukaryota;Metazoa;Platyhelminthes;Trematoda;Digenea;Plagiorchiida;Troglotremata;Paragonimidae;Paragonimus	cysteine protease 15-related [Entamoeba histolytica HM-1:IMSS]	prepro NTP [Paragonimus westermani]
gi|56464528|gb|EAL42999.1|	177	174	1	gi|40643036|emb|CAD91445.1|	gi|40643036|emb|CAD91445.1|	0.360961265	62	205	206	1.004878049	5.00E-67	256	29159	Crassostrea gigas	Eukaryota;Metazoa;Mollusca;Bivalvia;Pteriomorphia;Ostreoida;Ostreoidea;Ostreidae;Crassostrea	40S ribosomal protein S5, putative [Entamoeba histolytica HM-1:IMSS]	ribosomal protein S5 [Crassostrea gigas]
gi|56464531|gb|EAL43002.1|	160	158	1	gi|77416921|gb|ABA81856.1|	gi|77416921|gb|ABA81856.1|	0.377678741	48	197	190	0.964467005	3.00E-46	187	4113	Solanum tuberosum	Eukaryota;Viridiplantae;Streptophyta;asterids;Solanales;Solanaceae;Solanum	60S ribosomal protein L9, putative [Entamoeba histolytica HM-1:IMSS]	unknown [Solanum tuberosum]
gi|56464532|gb|EAL43003.1|	18	17	1	gi|66809669|ref|XP_638557.1|	gi|66809669|ref|XP_638557.1|	0.556410108	42	355	243	0.684507042	3.00E-52	208	352472	Dictyostelium discoideum AX4	Eukaryota;Dictyosteliida;Dictyostelium	cell cycle control protein cwf2, putative [Entamoeba histolytica HM-1:IMSS]	hypothetical protein DDB0218618 [Dictyostelium discoideum] >gi|60467172|gb|EAL65208.1| hypothetical protein DDB0218618 [Dictyostelium discoideum]
gi|56464533|gb|EAL43004.1|	272	269	1	gi|34581773|gb|AAQ76042.1|	gi|34581773|gb|AAQ76042.1|	0.381250543	48	488	304	0.62295082	1.00E-78	297	3659	Cucumis sativus	Eukaryota;Viridiplantae;Streptophyta;rosids;Cucurbitales;Cucurbitaceae;Cucumis	Signal recognition particle receptor alpha subunit, putative [Entamoeba histolytica HM-1:IMSS]	signal recognition particle receptor protein [Cucumis sativus]
gi|56464543|gb|EAL43012.1|	131	128	2	gi|4689112|gb|AAD27765.1|	gi|28175720|gb|AAH45117.1|	0.399954433	58	327	323	0.987767584	2.00E-99	365	8355	Xenopus laevis	Eukaryota;Metazoa;Chordata;Craniata;Gnathostomata;Amphibia;Batrachia;Anura;Mesobatrachia;Pipoidea;Pipidae;Xenopodinae;Xenopus;Xenopus	protein transport protein SEC61 alpha, putative [Entamoeba histolytica HM-1:IMSS]	Sec61a1-prov protein [Xenopus laevis]
gi|56464548|gb|EAL43017.1|	14	10	8	gi|30585097|gb|AAP36821.1|	gi|50344800|ref|NP_001002073.1|	0.41432474	30	101	69	0.683168317	4.00E-06	52	7955	Danio rerio	Eukaryota;Metazoa;Chordata;Craniata;Gnathostomata;Actinopterygii;Cypriniformes;Cyprinoidea;Cyprinidae;Rasborinae;Danio	hypothetical protein 463.t00006 [Entamoeba histolytica HM-1:IMSS]	hypothetical protein LOC415163 [Danio rerio] >gi|47939386|gb|AAH71402.1| Hypothetical protein LOC415163 [Danio rerio]
gi|56464557|gb|EAL43024.1|	47	43	1	gi|44489969|gb|AAS47058.1|	gi|44489969|gb|AAS47058.1|	0.382413549	25	390	370	0.948717949	1.00E-26	124	5693	Trypanosoma cruzi	Eukaryota;Kinetoplastida;Trypanosomatidae;Trypanosoma;Schizotrypanum	amino acid transporter, putative [Entamoeba histolytica HM-1:IMSS]	putative amino acid transporter PAT10 [Trypanosoma cruzi]
gi|56464562|gb|EAL43029.1|	3	2	1	gi|1420100|emb|CAA99195.1|	gi|1420100|emb|CAA99195.1|	0.367142947	26	310	238	0.767741935	7.00E-15	84	4932	Saccharomyces cerevisiae	Eukaryota;Fungi;Ascomycota;Saccharomycotina;Saccharomycetes;Saccharomycetales;Saccharomycetaceae;Saccharomyces	TPR repeat protein [Entamoeba histolytica HM-1:IMSS]	unnamed protein product [Saccharomyces cerevisiae] >gi|6324580|ref|NP_014649.1| Glutamine-rich cytoplasmic protein of unknown function, contains tetratricopeptide (TPR) repeats, which often mediate protein-protein interactions; conserved in human and C. elegans; Sgt2p [Saccharomyces cerevisiae] >gi|1151003|gb|AAC49487.1| hypothetical protein UNF346 >gi|74676529|sp|Q12118|SGT2_YEAST Small glutamin…
gi|56464590|gb|EAL43048.1|	41	39	1	gi|1870134|emb|CAB06799.1|	gi|1870134|emb|CAB06799.1|	0.367142947	27	289	253	0.875432526	2.00E-20	102	27292	Saccharomyces pastorianus	Eukaryota;Fungi;Ascomycota;Saccharomycotina;Saccharomycetes;Saccharomycetales;Saccharomycetaceae;Saccharomyces	pelota protein, putative [Entamoeba histolytica HM-1:IMSS]	unknown [Saccharomyces pastorianus]
gi|56464596|gb|EAL43053.1|	17	15	1	gi|70799752|gb|AAZ09668.1|	gi|70799752|gb|AAZ09668.1|	0.383089372	59	153	92	0.60130719	3.00E-27	122	347515	Leishmania major strain Friedlin	Eukaryota;Kinetoplastida;Trypanosomatidae;Leishmania;Leishmania	hypothetical protein 456.t00001 [Entamoeba histolytica HM-1:IMSS]	hypothetical protein, conserved [Leishmania major strain Friedlin] >gi|73536914|ref|XP_847876.1| hypothetical protein LMJ_0854 [Leishmania major strain Friedlin]
gi|56464597|gb|EAL43054.1|	64	50	1	gi|9369395|gb|AAF87143.1|	gi|9369395|gb|AAF87143.1|	0.398378284	27	272	184	0.676470588	1.00E-12	76	3702	Arabidopsis thaliana	Eukaryota;Viridiplantae;Streptophyta;rosids;Brassicales;Brassicaceae;Arabidopsis	reverse transcriptase, putative [Entamoeba histolytica HM-1:IMSS]	T23E23.16 [Arabidopsis thaliana]
gi|56464602|gb|EAL43058.1|	115	109	1	gi|66811920|ref|XP_640139.1|	gi|66811920|ref|XP_640139.1|	0.556410108	37	332	328	0.987951807	1.00E-54	216	352472	Dictyostelium discoideum AX4	Eukaryota;Dictyosteliida;Dictyostelium	WD repeat protein [Entamoeba histolytica HM-1:IMSS]	hypothetical protein DDB0204851 [Dictyostelium discoideum] >gi|60468140|gb|EAL66150.1| hypothetical protein DDB0204851 [Dictyostelium discoideum]
gi|56464604|gb|EAL43060.1|	43	42	1	gi|66801729|ref|XP_629789.1|	gi|66801729|ref|XP_629789.1|	0.556410108	37	210	195	0.928571429	5.00E-30	133	352472	Dictyostelium discoideum AX4	Eukaryota;Dictyosteliida;Dictyostelium	DNA methyltransferase, putative [Entamoeba histolytica HM-1:IMSS]	hypothetical protein DDB0184184 [Dictyostelium discoideum] >gi|60463187|gb|EAL61380.1| hypothetical protein DDB0184184 [Dictyostelium discoideum]
gi|56464606|gb|EAL43062.1|	24	20	2	gi|55770539|ref|XP_550260.1|	gi|55770539|ref|XP_550260.1|	0.351556996	27	398	258	0.648241206	2.00E-26	123	39947	Oryza sativa (japonica cultivar-group)	Eukaryota;Viridiplantae;Streptophyta;Liliopsida;commelinids;Poales;Poaceae;Ehrhartoideae;Oryzeae;Oryza	conserved hypothetical protein [Entamoeba histolytica HM-1:IMSS]	unknown protein [Oryza sativa (japonica cultivar-group)] >gi|55297509|dbj|BAD68311.1| unknown protein [Oryza sativa (japonica cultivar-group)]
gi|56464608|gb|EAL43063.1|	138	134	1	gi|50284388|emb|CAH04125.1|	gi|50284388|emb|CAH04125.1|	0.328579591	52	144	144	1	5.00E-41	168	77259	Papilio dardanus	Eukaryota;Metazoa;Arthropoda;Hexapoda;Insecta;Neoptera;Endopterygota;Amphiesmenoptera;Lepidoptera;Glossata;Neolepidoptera;Heteroneura;Papilionoidea;Papilionidae;Papilioninae;Papilionini;Papilio	40S ribosomal protein S15, putative [Entamoeba histolytica HM-1:IMSS]	ribsomal protein S15e [Papilio dardanus] >gi|15213818|gb|AAK92184.1| ribosomal protein S15 [Spodoptera frugiperda] >gi|60545037|gb|AAX22762.1| ribosomal protein S15 [Helicoverpa armigera]
gi|56464609|gb|EAL43064.1|	192	18	1	gi|3005673|gb|AAC82625.1|	gi|3005673|gb|AAC82625.1|	0.065512283	28	164	154	0.93902439	2.00E-11	71	28112	Tannerella forsythensis	Bacteria;Bacteroidetes;Bacteroidales;Porphyromonadaceae;Tannerella	hypothetical protein 454.t00002 [Entamoeba histolytica HM-1:IMSS]	surface antigen BspA [Bacteroides forsythus]
gi|56464612|gb|EAL43066.1|	317	18	1	gi|82747884|ref|ZP_00910376.1|	gi|82747884|ref|ZP_00910376.1|	0.063328191	40	133	89	0.669172932	1.00E-12	74	290402	Clostridium beijerincki NCIMB 8052	Bacteria;Firmicutes;Clostridia;Clostridiales;Clostridiaceae;Clostridium	BspA-like leucine rich repeat protein, putative [Entamoeba histolytica HM-1:IMSS]	hypothetical protein CbeiDRAFT_1711 [Clostridium beijerincki NCIMB 8052] >gi|82724241|gb|EAP58998.1| hypothetical protein CbeiDRAFT_1711 [Clostridium beijerincki NCIMB 8052]
gi|56464613|gb|EAL43067.1|	192	18	1	gi|3005673|gb|AAC82625.1|	gi|3005673|gb|AAC82625.1|	0.065512283	28	164	154	0.93902439	2.00E-11	71	28112	Tannerella forsythensis	Bacteria;Bacteroidetes;Bacteroidales;Porphyromonadaceae;Tannerella	hypothetical protein 454.t00005 [Entamoeba histolytica HM-1:IMSS]	surface antigen BspA [Bacteroides forsythus]
gi|56464614|gb|EAL43068.1|	138	134	1	gi|70909539|emb|CAJ17192.1|	gi|70909539|emb|CAJ17192.1|	0.352010164	55	148	138	0.932432432	1.00E-40	167	292446	Eucinetus sp. APV-2005	Eukaryota;Metazoa;Arthropoda;Hexapoda;Insecta;Neoptera;Endopterygota;Coleoptera;Polyphaga;Elateriformia;Scirtoidea;Eucinetidae;Eucinetus	40S ribosomal protein S15, putative [Entamoeba histolytica HM-1:IMSS]	ribosomal protein S15e [Eucinetus sp. APV-2005]
gi|56464616|gb|EAL43070.1|	70	55	1	gi|66814108|ref|XP_641233.1|	gi|66814108|ref|XP_641233.1|	0.556410108	26	312	289	0.926282051	5.00E-20	101	352472	Dictyostelium discoideum AX4	Eukaryota;Dictyosteliida;Dictyostelium	Rho guanine nucleotide exchange factor, putative [Entamoeba histolytica HM-1:IMSS]	hypothetical protein DDB0206366 [Dictyostelium discoideum] >gi|60469276|gb|EAL67270.1| hypothetical protein DDB0206366 [Dictyostelium discoideum]
gi|56464620|gb|EAL43073.1|	261	260	1	gi|62858711|ref|NP_001016011.1|	gi|62858711|ref|NP_001016011.1|	0.392690038	40	210	206	0.980952381	8.00E-35	149	8364	Xenopus tropicalis	Eukaryota;Metazoa;Chordata;Craniata;Gnathostomata;Amphibia;Batrachia;Anura;Mesobatrachia;Pipoidea;Pipidae;Xenopodinae;Xenopus;Silurana	septum formation protein maf, putative [Entamoeba histolytica HM-1:IMSS]	hypothetical protein LOC548765 [Xenopus tropicalis]
gi|56464625|gb|EAL43078.1|	500	479	1	gi|74095371|emb|CAI84893.1|	gi|74095371|emb|CAI84893.1|	0.351113232	49	216	176	0.814814815	5.00E-48	193	36902	Medicago sativa subsp. x varia	Eukaryota;Viridiplantae;Streptophyta;rosids;Fabales;Fabaceae;Papilionoideae;Trifolieae;Medicago	Rho family GTPase [Entamoeba histolytica HM-1:IMSS]	putative Rac GTPase [Medicago sativa subsp. x varia]
gi|56464626|gb|EAL43079.1|	26	24	1	gi|73979799|ref|XP_857938.1|	gi|73979799|ref|XP_857938.1|	0.405658896	41	528	317	0.600378788	8.00E-66	254	9615	Canis familiaris	Eukaryota;Metazoa;Chordata;Craniata;Gnathostomata;Mammalia;Laurasiatheria;Carnivora;Fissipedia;Canidae;Canis	pumilio family RNA-binding protein [Entamoeba histolytica HM-1:IMSS]	PREDICTED: similar to pumilio homolog 2 isoform 3 [Canis familiaris]
gi|56464629|gb|EAL43081.1|	87	3	1	gi|22090596|gb|AAM51159.1|	gi|22090596|gb|AAM51159.1|	0.356200691	35	355	214	0.602816901	2.00E-29	133	5722	Trichomonas vaginalis	Eukaryota;Trichomonada;Trichomonadida;Trichomonadidae;Trichomonadinae;Trichomonas	BspA-like leucine rich repeat protein, putative [Entamoeba histolytica HM-1:IMSS]	putative surface protein [Trichomonas vaginalis] >gi|38503048|sp|Q8MTI2|BSL1_TRIVA Putative surface protein bspA-like (TvBspA-like-625)
gi|56464633|gb|EAL43084.1|	27	5	1	gi|34392535|dbj|BAC82595.1|	gi|34392535|dbj|BAC82595.1|	0.362975357	28	178	128	0.719101124	3.00E-09	64	7165	Anopheles gambiae	Eukaryota;Metazoa;Arthropoda;Hexapoda;Insecta;Neoptera;Endopterygota;Diptera;Nematocera;Culicimorpha;Culicoidea;Culicidae;Anophelinae;Anopheles;Cellia	hypothetical protein 451.t00001 [Entamoeba histolytica HM-1:IMSS]	reverse transcriptase [Anopheles gambiae]
gi|56464643|gb|EAL43092.1|	105	96	2	gi|5570|emb|CAA78759.1|	gi|5570|emb|CAA78759.1|	0.32956892	31	558	554	0.992831541	2.00E-57	226	6500	Aplysia californica	Eukaryota;Metazoa;Mollusca;Gastropoda;Orthogastropoda;Apogastropoda;Heterobranchia;Opisthobranchia;Anaspidea;Aplysioidea;Aplysiidae;Aplysia	70 kDa heat shock protein, putative [Entamoeba histolytica HM-1:IMSS]	BiP/GRP78 [Aplysia californica] >gi|3023914|sp|Q16956|GRP78_APLCA 78 kDa glucose-regulated protein precursor (GRP 78) (BiP) (Protein 1603)
gi|56464644|gb|EAL43093.1|	10	2	1	gi|44985804|gb|AAS54428.1|	gi|44985804|gb|AAS54428.1|	0.366695062	22	228	162	0.710526316	5.00E-09	64	284811	Ashbya gossypii ATCC 10895	Eukaryota;Fungi;Ascomycota;Saccharomycotina;Saccharomycetes;Saccharomycetales;Saccharomycetaceae;Eremothecium	hypothetical protein 450.t00004 [Entamoeba histolytica HM-1:IMSS]	AGL062Cp [Ashbya gossypii ATCC 10895] >gi|45201034|ref|NP_986604.1| AGL062Cp [Eremothecium gossypii]
gi|56464654|gb|EAL43101.1|	11	7	1	gi|47229593|emb|CAG06789.1|	gi|47229593|emb|CAG06789.1|	0.391819833	29	261	187	0.716475096	1.00E-13	79	99883	Tetraodon nigroviridis	Eukaryota;Metazoa;Chordata;Craniata;Gnathostomata;Actinopterygii;Acanthopterygii;Tetraodontiformes;Tetraodontoidei;Tetradontoidea;Tetraodontidae;Tetraodon	inositol polyphosphate kinase, putative [Entamoeba histolytica HM-1:IMSS]	unnamed protein product [Tetraodon nigroviridis]
gi|56464656|gb|EAL43103.1|	142	140	1	gi|74001097|ref|XP_535555.2|	gi|74001097|ref|XP_535555.2|	0.405658896	51	591	603	1.020304569	6.00E-174	614	9615	Canis familiaris	Eukaryota;Metazoa;Chordata;Craniata;Gnathostomata;Mammalia;Laurasiatheria;Carnivora;Fissipedia;Canidae;Canis	starch branching enzyme, putative [Entamoeba histolytica HM-1:IMSS]	PREDICTED: similar to 1,4-alpha-glucan branching enzyme (Glycogen branching enzyme) (Brancher enzyme) [Canis familiaris]
gi|56464664|gb|EAL43110.1|	41	39	1	gi|68358334|ref|XP_688266.1|	gi|68358334|ref|XP_688266.1|	0.41432474	38	163	126	0.773006135	1.00E-20	101	7955	Danio rerio	Eukaryota;Metazoa;Chordata;Craniata;Gnathostomata;Actinopterygii;Cypriniformes;Cyprinoidea;Cyprinidae;Rasborinae;Danio	zinc finger protein, putative [Entamoeba histolytica HM-1:IMSS]	PREDICTED: similar to zinc finger protein 569 [Danio rerio]
gi|56464665|gb|EAL43111.1|	43	41	1	gi|61654606|gb|AAX48829.1|	gi|61654606|gb|AAX48829.1|	0.375649281	40	225	202	0.897777778	1.00E-39	165	55567	Suberites domuncula	Eukaryota;Metazoa;Porifera;Demospongiae;Tetractinomorpha;Hadromerida;Suberitidae;Suberites	60S acidic ribosomal protein PO, putative [Entamoeba histolytica HM-1:IMSS]	PO-like [Suberites domuncula]
gi|56464670|gb|EAL43114.1|	139	138	1	gi|70909687|emb|CAJ17266.1|	gi|70909687|emb|CAJ17266.1|	0.344893863	61	167	139	0.832335329	6.00E-41	169	292456	Scarabaeus laticollis	Eukaryota;Metazoa;Arthropoda;Hexapoda;Insecta;Neoptera;Endopterygota;Coleoptera;Polyphaga;Scarabaeiformia;Scarabaeoidea;Scarabaeidae;Scarabaeinae;Scarabaeus	60S ribosomal protein L12, putative [Entamoeba histolytica HM-1:IMSS]	ribosomal protein L12e [Scarabaeus laticollis]
gi|56464671|gb|EAL43115.1|	6	2	1	gi|32444904|emb|CAD74906.1|	gi|32444904|emb|CAD74906.1|	0.050098879	41	1153	1151	0.998265395	0	883	243090	Rhodopirellula baltica SH 1	Bacteria;Planctomycetes;Planctomycetacia;Planctomycetales;Planctomycetaceae;Rhodopirellula	hypothetical protein 446.t00002 [Entamoeba histolytica HM-1:IMSS]	hypothetical protein [Rhodopirellula baltica SH 1] >gi|32474366|ref|NP_867360.1| hypothetical protein RB6610 [Rhodopirellula baltica SH 1]
gi|56464672|gb|EAL43116.1|	117	115	2	gi|47606054|sp|Q9UWE4|RL44_COPCI	gi|5725408|emb|CAB52422.1|	0.37291563	59	98	100	1.020408163	5.00E-27	122	4896	Schizosaccharomyces pombe	Eukaryota;Fungi;Ascomycota;Schizosaccharomycetes;Schizosaccharomycetales;Schizosaccharomycetaceae;Schizosaccharomyces	60S ribosomal protein L44, putative [Entamoeba histolytica HM-1:IMSS]	SPAC15E1.03 [Schizosaccharomyces pombe] >gi|19115216|ref|NP_594304.1| hypothetical protein SPAC15E1.03 [Schizosaccharomyces pombe 972h-] >gi|47606052|sp|Q9UTI8|RL44_SCHPO 60S ribosomal protein L44
gi|56464673|gb|EAL43117.1|	11	9	1	gi|28174943|gb|AAH02110.2|	gi|28174943|gb|AAH02110.2|	0.395553892	46	163	99	0.607361963	4.00E-18	93	10090	Mus musculus	Eukaryota;Metazoa;Chordata;Craniata;Gnathostomata;Mammalia;Euarchontoglires;Rodentia;Sciurognathi;Muridae;Murinae;Mus	60S ribosomal protein L24, putative [Entamoeba histolytica HM-1:IMSS]	Rpl24 protein [Mus musculus]
gi|56464675|gb|EAL43119.1|	8	3	1	gi|30141027|dbj|BAC75927.1|	gi|30141027|dbj|BAC75927.1|	0.343883678	27	379	339	0.894459103	2.00E-22	109	4232	Helianthus annuus	Eukaryota;Viridiplantae;Streptophyta;asterids;Asterales;Asteraceae;Asteroideae;Heliantheae;Helianthus	cysteine protease 13 [Entamoeba histolytica HM-1:IMSS]	cysteine protease-5 [Helianthus annuus]
gi|56464679|gb|EAL43121.1|	40	39	1	gi|66809607|ref|XP_638526.1|	gi|66809607|ref|XP_638526.1|	0.556410108	29	305	305	1	3.00E-29	132	352472	Dictyostelium discoideum AX4	Eukaryota;Dictyosteliida;Dictyostelium	GTP-binding protein, putative [Entamoeba histolytica HM-1:IMSS]	hypothetical protein DDB0186034 [Dictyostelium discoideum] >gi|60467138|gb|EAL65174.1| hypothetical protein DDB0186034 [Dictyostelium discoideum]
gi|56464680|gb|EAL43122.1|	49	48	1	gi|7959366|dbj|BAA96072.1|	gi|7959366|dbj|BAA96072.1|	0.374782134	54	64	48	0.75	1.00E-08	61	4054	Panax ginseng	Eukaryota;Viridiplantae;Streptophyta;asterids;Apiales;Araliaceae;Panax	60S ribosomal protein L29, putative [Entamoeba histolytica HM-1:IMSS]	ribosomal protein L29 [Panax ginseng]
gi|56464681|gb|EAL43123.1|	114	112	1	gi|76640144|ref|XP_586835.2|	gi|76640144|ref|XP_586835.2|	0.391515788	31	366	294	0.803278689	4.00E-31	138	9913	Bos taurus	Eukaryota;Metazoa;Chordata;Craniata;Gnathostomata;Mammalia;Laurasiatheria;Ruminantia;Pecora;Bovidae;Bovinae;Bos	conserved hypothetical protein [Entamoeba histolytica HM-1:IMSS]	PREDICTED: similar to tRNA-dihydrouridine synthase 2-like isoform 1 [Bos taurus]
gi|56464685|gb|EAL43127.1|	183	182	2	gi|21984|emb|CAA30034.1|	gi|47196915|emb|CAF87475.1|	0.391819833	80	118	81	0.686440678	5.00E-31	135	99883	Tetraodon nigroviridis	Eukaryota;Metazoa;Chordata;Craniata;Gnathostomata;Actinopterygii;Acanthopterygii;Tetraodontiformes;Tetraodontoidei;Tetradontoidea;Tetraodontidae;Tetraodon	histone H4 [Entamoeba histolytica HM-1:IMSS]	unnamed protein product [Tetraodon nigroviridis]
gi|56464687|gb|EAL43128.1|	59	55	1	gi|66816159|ref|XP_642089.1|	gi|66816159|ref|XP_642089.1|	0.556410108	23	376	377	1.002659574	2.00E-24	116	352472	Dictyostelium discoideum AX4	Eukaryota;Dictyosteliida;Dictyostelium	CorA family transporter, putative [Entamoeba histolytica HM-1:IMSS]	hypothetical protein DDB0204386 [Dictyostelium discoideum] >gi|60470216|gb|EAL68196.1| hypothetical protein DDB0204386 [Dictyostelium discoideum]
gi|56464689|gb|EAL43130.1|	19	14	1	gi|34901974|ref|NP_912333.1|	gi|34901974|ref|NP_912333.1|	0.351556996	26	334	254	0.760479042	1.00E-17	94	39947	Oryza sativa (japonica cultivar-group)	Eukaryota;Viridiplantae;Streptophyta;Liliopsida;commelinids;Poales;Poaceae;Ehrhartoideae;Oryzeae;Oryza	ceramide synthase, putative [Entamoeba histolytica HM-1:IMSS]	unknown protein [Oryza sativa (japonica cultivar-group)] >gi|29893571|gb|AAP06825.1| unknown protein [Oryza sativa (japonica cultivar-group)] >gi|62899872|sp|Q84QC0|ASCL3_ORYSA ASC1-like protein 3 (Alternaria stem canker resistance-like protein 3)
gi|56464693|gb|EAL43134.1|	109	107	1	gi|66805087|ref|XP_636276.1|	gi|66805087|ref|XP_636276.1|	0.556410108	37	304	200	0.657894737	5.00E-31	138	352472	Dictyostelium discoideum AX4	Eukaryota;Dictyosteliida;Dictyostelium	syntaxin, putative [Entamoeba histolytica HM-1:IMSS]	hypothetical protein DDB0219427 [Dictyostelium discoideum] >gi|60464642|gb|EAL62776.1| hypothetical protein DDB0219427 [Dictyostelium discoideum]
gi|56464696|gb|EAL43136.1|	492	476	2	gi|52219464|gb|AAU29515.1|	gi|52219464|gb|AAU29515.1|	0.42056298	55	233	192	0.824034335	8.00E-59	229	7998	Ictalurus punctatus	Eukaryota;Metazoa;Chordata;Craniata;Gnathostomata;Actinopterygii;Siluriformes;Ictaluridae;Ictalurus	peroxiredoxin [Entamoeba histolytica HM-1:IMSS]	natural killer cell enhancing factor [Ictalurus punctatus]
gi|56464699|gb|EAL43138.1|	7	6	2	gi|21553998|gb|AAM63079.1|	gi|21553998|gb|AAM63079.1|	0.398378284	29	242	180	0.743801653	2.00E-07	59	3702	Arabidopsis thaliana	Eukaryota;Viridiplantae;Streptophyta;rosids;Brassicales;Brassicaceae;Arabidopsis	hypothetical protein 442.t00002 [Entamoeba histolytica HM-1:IMSS]	unknown [Arabidopsis thaliana]
gi|56464705|gb|EAL43142.1|	125	117	1	gi|74008681|ref|XP_866932.1|	gi|74008681|ref|XP_866932.1|	0.405658896	38	1067	1020	0.955951265	3.00E-170	602	9615	Canis familiaris	Eukaryota;Metazoa;Chordata;Craniata;Gnathostomata;Mammalia;Laurasiatheria;Carnivora;Fissipedia;Canidae;Canis	Plasma membrane calcium-transporting ATPase, putative [Entamoeba histolytica HM-1:IMSS]	PREDICTED: similar to plasma membrane calcium ATPase 3 isoform 4 [Canis familiaris]
gi|56464728|gb|EAL43154.1|	4	3	1	gi|56525674|emb|CAH88108.1|	gi|56525674|emb|CAH88108.1|	0.425769175	34	102	64	0.62745098	7.00E-08	58	5825	Plasmodium chabaudi	Eukaryota;Apicomplexa;Haemosporida;Plasmodium	hypothetical protein 436.t00001 [Entamoeba histolytica HM-1:IMSS]	c3h4-type ring finger protein, putative [Plasmodium chabaudi] >gi|70952403|ref|XP_745372.1| c3h4-type ring finger protein [Plasmodium chabaudi chabaudi]
gi|56464729|gb|EAL43155.1|	39	38	1	gi|71005312|ref|XP_757322.1|	gi|71005312|ref|XP_757322.1|	0.344273553	29	365	228	0.624657534	5.00E-29	131	237631	Ustilago maydis 521	Eukaryota;Fungi;Basidiomycota;Ustilaginomycetes;Ustilaginomycetidae;Ustilaginales;Ustilaginaceae;Ustilago	topoisomerase, putative [Entamoeba histolytica HM-1:IMSS]	hypothetical protein UM01175.1 [Ustilago maydis 521] >gi|46096726|gb|EAK81959.1| hypothetical protein UM01175.1 [Ustilago maydis 521]
gi|56464762|gb|EAL43178.1|	47	43	1	gi|51859101|gb|AAH81676.1|	gi|51859101|gb|AAH81676.1|	0.41432474	27	425	334	0.785882353	5.00E-26	122	7955	Danio rerio	Eukaryota;Metazoa;Chordata;Craniata;Gnathostomata;Actinopterygii;Cypriniformes;Cyprinoidea;Cyprinidae;Rasborinae;Danio	alpha/beta hydrolase, putative [Entamoeba histolytica HM-1:IMSS]	Zgc:92800 [Danio rerio] >gi|52218984|ref|NP_001004569.1| hypothetical protein LOC447830 [Danio rerio]
gi|56464764|gb|EAL43180.1|	241	238	1	gi|38345463|emb|CAE01681.2|	gi|38345463|emb|CAE01681.2|	0.351556996	47	355	313	0.881690141	2.00E-71	272	39947	Oryza sativa (japonica cultivar-group)	Eukaryota;Viridiplantae;Streptophyta;Liliopsida;commelinids;Poales;Poaceae;Ehrhartoideae;Oryzeae;Oryza	malate dehydrogenase, putative [Entamoeba histolytica HM-1:IMSS]	OSJNBa0010H02.1 [Oryza sativa (japonica cultivar-group)]
gi|56464765|gb|EAL43181.1|	11	9	1	gi|2760013|emb|CAA11175.1|	gi|2760013|emb|CAA11175.1|	0.375146293	59	191	172	0.90052356	4.00E-53	210	35632	Lumbricus rubellus	Eukaryota;Metazoa;Annelida;Oligochaeta;Haplotaxida;Lumbricina;Lumbricidae;Lumbricus	ARP2/3 complex 20 kDa subunit, putative [Entamoeba histolytica HM-1:IMSS]	actin related protein [Lumbricus rubellus]
gi|56464766|gb|EAL43182.1|	43	35	2	gi|9280219|dbj|BAB01709.1|	gi|9280219|dbj|BAB01709.1|	0.398378284	37	1026	996	0.970760234	1.00E-177	627	3702	Arabidopsis thaliana	Eukaryota;Viridiplantae;Streptophyta;rosids;Brassicales;Brassicaceae;Arabidopsis	Plasma membrane calcium-transporting ATPase, putative [Entamoeba histolytica HM-1:IMSS]	Ca2+-transporting ATPase [Arabidopsis thaliana] >gi|12229657|sp|Q9LU41|ACA9_ARATH Putative calcium-transporting ATPase 9, plasma membrane-type (Ca(2+)-ATPase isoform 9)
gi|56464767|gb|EAL43183.1|	113	109	2	gi|66809541|ref|XP_638493.1|	gi|66809541|ref|XP_638493.1|	0.556410108	39	229	208	0.908296943	2.00E-41	171	352472	Dictyostelium discoideum AX4	Eukaryota;Dictyosteliida;Dictyostelium	casein kinase, putative [Entamoeba histolytica HM-1:IMSS]	putative casein kinase II regulatory subunit [Dictyostelium discoideum] >gi|60467099|gb|EAL65139.1| putative casein kinase II beta chain (CK2) [Dictyostelium discoideum]
gi|56464768|gb|EAL43184.1|	33	4	3	gi|58884372|gb|AAW83026.1|	gi|71075041|ref|XP_770050.1|	0.417397479	23	334	209	0.625748503	1.00E-06	57	184922	Giardia lamblia ATCC 50803	Eukaryota;Hexamitidae;Giardiinae;Giardia	cysteine-rich protein [Entamoeba histolytica HM-1:IMSS]	trophozoite antigen [Giardia lamblia ATCC 50803] >gi|29248342|gb|EAA39878.1| GLP_77_40692_38983 [Giardia lamblia ATCC 50803]
gi|56464770|gb|EAL43185.1|	2	1	1	gi|23498224|emb|CAD49195.1|	gi|23498224|emb|CAD49195.1|	0.425769175	25	142	116	0.816901408	5.00E-06	52	36329	Plasmodium falciparum 3D7	Eukaryota;Apicomplexa;Haemosporida;Plasmodium	hypothetical protein 428.t00005 [Entamoeba histolytica HM-1:IMSS]	RING finger protein, putative [Plasmodium falciparum 3D7] >gi|23510142|ref|NP_702808.1| RING finger protein, putative [Plasmodium falciparum 3D7]
gi|56464775|gb|EAL43189.1|	67	66	3	gi|30174740|gb|EAA43596.1|	gi|17945808|gb|AAL48951.1|	0.392585784	39	204	203	0.995098039	7.00E-39	163	7227	Drosophila melanogaster	Eukaryota;Metazoa;Arthropoda;Hexapoda;Insecta;Neoptera;Endopterygota;Diptera;Brachycera;Muscomorpha;Ephydroidea;Drosophilidae;Drosophilinae;Drosophilini;Drosophilina;Drosophila;Sophophora	RNA polymerase subunit Rpb5, putative [Entamoeba histolytica HM-1:IMSS]	RE34924p [Drosophila melanogaster] >gi|19922004|ref|NP_610630.1| CG11979-PA [Drosophila melanogaster] >gi|7303678|gb|AAF58728.1| CG11979-PA [Drosophila melanogaster]
gi|56464780|gb|EAL43192.1|	7	5	1	gi|62359050|gb|AAX79498.1|	gi|62359050|gb|AAX79498.1|	0.382476226	28	279	222	0.795698925	2.00E-18	96	5691	Trypanosoma brucei	Eukaryota;Kinetoplastida;Trypanosomatidae;Trypanosoma;Trypanozoon	hypothetical protein 428.t00002 [Entamoeba histolytica HM-1:IMSS]	hypothetical protein, conserved [Trypanosoma brucei] >gi|70802665|gb|AAZ12570.1| hypothetical protein, conserved [Trypanosoma brucei] >gi|71752483|ref|XP_825656.1| hypothetical protein Tb927.7.5060 [Trypanosoma brucei]
gi|56464782|gb|EAL43193.1|	22	1	1	gi|60494952|emb|CAH09768.1|	gi|60494952|emb|CAH09768.1|	0.064539162	28	403	251	0.622828784	4.00E-20	102	272559	Bacteroides fragilis NCTC 9343	Bacteria;Bacteroidetes;Bacteroidales;Bacteroidaceae;Bacteroides	BspA-like leucine rich repeat protein, putative [Entamoeba histolytica HM-1:IMSS]	possible bacterial surface protein [Bacteroides fragilis NCTC 9343] >gi|60683518|ref|YP_213662.1| possible bacterial surface protein [Bacteroides fragilis NCTC 9343]
gi|56464784|gb|EAL43195.1|	10	7	1	gi|73989606|ref|XP_534210.2|	gi|73989606|ref|XP_534210.2|	0.405658896	22	581	350	0.602409639	1.00E-11	74	9615	Canis familiaris	Eukaryota;Metazoa;Chordata;Craniata;Gnathostomata;Mammalia;Laurasiatheria;Carnivora;Fissipedia;Canidae;Canis	protein kinase, putative [Entamoeba histolytica HM-1:IMSS]	PREDICTED: similar to SNF related kinase isoform 1 [Canis familiaris] >gi|73989604|ref|XP_848831.1| PREDICTED: similar to SNF related kinase isoform 2 [Canis familiaris]
gi|56464785|gb|EAL43196.1|	64	63	1	gi|21302213|gb|EAA14358.1|	gi|21302213|gb|EAA14358.1|	0.362975357	35	795	823	1.035220126	5.00E-152	541	180454	Anopheles gambiae str. PEST	Eukaryota;Metazoa;Arthropoda;Hexapoda;Insecta;Neoptera;Endopterygota;Diptera;Nematocera;Culicimorpha;Culicoidea;Culicidae;Anophelinae;Anopheles;Cellia	coatomer alpha subunit, putative [Entamoeba histolytica HM-1:IMSS]	ENSANGP00000002872 [Anopheles gambiae str. PEST] >gi|31236603|ref|XP_319442.1| ENSANGP00000002872 [Anopheles gambiae str. PEST]
gi|56464786|gb|EAL43197.1|	25	18	1	gi|84386405|ref|ZP_00989433.1|	gi|84386405|ref|ZP_00989433.1|	0.060607709	32	304	242	0.796052632	2.00E-17	92	314291	Vibrio splendidus 12B01	Bacteria;Proteobacteria;Gammaproteobacteria;Vibrionales;Vibrionaceae;Vibrio	sphingomyelinase C, putative [Entamoeba histolytica HM-1:IMSS]	putative phospholipase C precursor [Vibrio splendidus 12B01] >gi|84378829|gb|EAP95684.1| putative phospholipase C precursor [Vibrio splendidus 12B01]
gi|56464792|gb|EAL43201.1|	418	416	1	gi|52549578|gb|AAU83427.1|	gi|52549578|gb|AAU83427.1|	0	no data	487	no data	no data	10	no data	no data	uncultured archaeon	no data	malic enzyme [Entamoeba histolytica HM-1:IMSS]	no data
gi|56464794|gb|EAL43203.1|	429	428	1	gi|66816519|ref|XP_642269.1|	gi|66816519|ref|XP_642269.1|	0.556410108	37	270	269	0.996296296	3.00E-46	188	352472	Dictyostelium discoideum AX4	Eukaryota;Dictyosteliida;Dictyostelium	deoxyribonuclease, putative [Entamoeba histolytica HM-1:IMSS]	hypothetical protein DDB0218082 [Dictyostelium discoideum] >gi|60470517|gb|EAL68497.1| hypothetical protein DDB0218082 [Dictyostelium discoideum]
gi|56464795|gb|EAL43204.1|	22	21	1	gi|82593862|ref|XP_725182.1|	gi|82593862|ref|XP_725182.1|	0.425769175	35	156	142	0.91025641	1.00E-16	87	352914	Plasmodium yoelii yoelii str. 17XNL	Eukaryota;Apicomplexa;Haemosporida;Plasmodium	SGS domain protein [Entamoeba histolytica HM-1:IMSS]	hypothetical protein PY04829 [Plasmodium yoelii yoelii str. 17XNL] >gi|23480091|gb|EAA16747.1| 69948-68670, putative [Plasmodium yoelii yoelii]
gi|56464796|gb|EAL43205.1|	91	89	1	gi|66533109|ref|XP_624386.1|	gi|66533109|ref|XP_624386.1|	0.36129377	35	318	299	0.940251572	7.00E-45	184	7460	Apis mellifera	Eukaryota;Metazoa;Arthropoda;Hexapoda;Insecta;Neoptera;Endopterygota;Hymenoptera;Aculeata;Apoidea;Apidae;Apinae;Apini;Apis	nucleotide sugar transporter, putative [Entamoeba histolytica HM-1:IMSS]	PREDICTED: similar to CG2675-PA [Apis mellifera]
gi|56464799|gb|EAL43208.1|	164	161	1	gi|15294017|gb|AAK95185.1|	gi|15294017|gb|AAK95185.1|	0.42056298	47	256	236	0.921875	1.00E-58	229	7998	Ictalurus punctatus	Eukaryota;Metazoa;Chordata;Craniata;Gnathostomata;Actinopterygii;Siluriformes;Ictaluridae;Ictalurus	40S ribosomal protein S3a, putative [Entamoeba histolytica HM-1:IMSS]	40S ribosomal protein S3a [Ictalurus punctatus]
gi|56464800|gb|EAL43209.1|	26	24	2	gi|27370866|gb|AAH41229.1|	gi|27370866|gb|AAH41229.1|	0.399954433	29	343	323	0.941690962	2.00E-32	143	8355	Xenopus laevis	Eukaryota;Metazoa;Chordata;Craniata;Gnathostomata;Amphibia;Batrachia;Anura;Mesobatrachia;Pipoidea;Pipidae;Xenopodinae;Xenopus;Xenopus	conserved hypothetical protein [Entamoeba histolytica HM-1:IMSS]	Nprl2-pending-prov protein [Xenopus laevis]
gi|56464806|gb|EAL43214.1|	387	386	1	gi|54638406|gb|EAL27808.1|	gi|54638406|gb|EAL27808.1|	0.392585784	60	295	283	0.959322034	5.00E-95	350	7237	Drosophila pseudoobscura	Eukaryota;Metazoa;Arthropoda;Hexapoda;Insecta;Neoptera;Endopterygota;Diptera;Brachycera;Muscomorpha;Ephydroidea;Drosophilidae;Drosophilinae;Drosophilini;Drosophilina;Drosophila;Sophophora	dimethyladenosine transferase, putative [Entamoeba histolytica HM-1:IMSS]	GA11224-PA [Drosophila pseudoobscura]
gi|56464808|gb|EAL43216.1|	144	138	2	gi|66813638|ref|XP_640998.1|	gi|66813638|ref|XP_640998.1|	0.556410108	53	266	226	0.84962406	3.00E-59	231	352472	Dictyostelium discoideum AX4	Eukaryota;Dictyosteliida;Dictyostelium	40S ribosomal protein S6, putative [Entamoeba histolytica HM-1:IMSS]	40S ribosomal protein S6 [Dictyostelium discoideum] >gi|60469025|gb|EAL67023.1| 40S ribosomal protein S6 [Dictyostelium discoideum]
gi|56464827|gb|EAL43229.1|	47	7	1	gi|72396656|gb|AAZ70929.1|	gi|72396656|gb|AAZ70929.1|	0.017531182	30	559	522	0.933810376	6.00E-70	268	269797	Methanosarcina barkeri str. fusaro	Archaea;Euryarchaeota;Methanomicrobia;Methanosarcinales;Methanosarcinaceae;Methanosarcina	BspA-like leucine rich repeat protein, putative [Entamoeba histolytica HM-1:IMSS]	cell surface protein [Methanosarcina barkeri str. fusaro] >gi|73669494|ref|YP_305509.1| cell surface protein [Methanosarcina barkeri str. fusaro]
gi|56464832|gb|EAL43232.1|	10	6	2	gi|66827003|ref|XP_646856.1|	gi|66827003|ref|XP_646856.1|	0.556410108	30	338	208	0.615384615	3.00E-21	105	352472	Dictyostelium discoideum AX4	Eukaryota;Dictyosteliida;Dictyostelium	Rab GTPase activating protein, putative [Entamoeba histolytica HM-1:IMSS]	hypothetical protein DDB0216614 [Dictyostelium discoideum] >gi|60475179|gb|EAL73115.1| hypothetical protein DDB0216614 [Dictyostelium discoideum]
gi|56464833|gb|EAL43233.1|	123	120	1	gi|68129528|emb|CAJ08071.1|	gi|68129528|emb|CAJ08071.1|	0.383089372	44	111	109	0.981981982	8.00E-19	94	5664	Leishmania major	Eukaryota;Kinetoplastida;Trypanosomatidae;Leishmania;Leishmania	ruvB-like DNA helicase, putative [Entamoeba histolytica HM-1:IMSS]	ruvb-like 1 DNA helicase, putative [Leishmania major]
gi|56464837|gb|EAL43237.1|	170	166	1	gi|66809829|ref|XP_638638.1|	gi|66809829|ref|XP_638638.1|	0.556410108	52	536	499	0.930970149	3.00E-156	555	352472	Dictyostelium discoideum AX4	Eukaryota;Dictyosteliida;Dictyostelium	prolyl-tRNA synthetase, putative [Entamoeba histolytica HM-1:IMSS]	proline-tRNA ligase [Dictyostelium discoideum] >gi|60467254|gb|EAL65287.1| prolyl-tRNA synthetase [Dictyostelium discoideum]
gi|56464839|gb|EAL43239.1|	5	1	1	gi|66820586|ref|XP_643886.1|	gi|66820586|ref|XP_643886.1|	0.556410108	42	509	321	0.63064833	3.00E-66	256	352472	Dictyostelium discoideum AX4	Eukaryota;Dictyosteliida;Dictyostelium	PH domain protein [Entamoeba histolytica HM-1:IMSS]	hypothetical protein DDB0217466 [Dictyostelium discoideum] >gi|28829360|gb|AAO51902.1| hypothetical protein [Dictyostelium discoideum] >gi|60472327|gb|EAL70280.1| hypothetical protein DDB0217466 [Dictyostelium discoideum]
gi|56464841|gb|EAL43240.1|	8	1	1	gi|66820586|ref|XP_643886.1|	gi|66820586|ref|XP_643886.1|	0.556410108	42	341	321	0.941348974	2.00E-66	256	352472	Dictyostelium discoideum AX4	Eukaryota;Dictyosteliida;Dictyostelium	conserved hypothetical protein [Entamoeba histolytica HM-1:IMSS]	hypothetical protein DDB0217466 [Dictyostelium discoideum] >gi|28829360|gb|AAO51902.1| hypothetical protein [Dictyostelium discoideum] >gi|60472327|gb|EAL70280.1| hypothetical protein DDB0217466 [Dictyostelium discoideum]
gi|56464849|gb|EAL43243.1|	146	139	1	gi|9438176|gb|AAF87583.1|	gi|9438176|gb|AAF87583.1|	0.383140417	29	557	555	0.996409336	2.00E-54	217	131310	Parastrongyloides trichosuri	Eukaryota;Metazoa;Nematoda;Chromadorea;Rhabditida;Panagrolaimoidea;Strongyloididae;Parastrongyloides	70 kDa heat shock protein, putative [Entamoeba histolytica HM-1:IMSS]	heat shock 70 protein [Parastrongyloides trichosuri]
gi|56464851|gb|EAL43244.1|	5	4	1	gi|42546010|gb|EAA68853.1|	gi|42546010|gb|EAA68853.1|	0.342194087	35	174	126	0.724137931	5.00E-11	69	229533	Gibberella zeae PH-1	Eukaryota;Fungi;Ascomycota;Pezizomycotina;Sordariomycetes;Hypocreomycetidae;Hypocreales;Nectriaceae;Gibberella	conserved hypothetical protein [Entamoeba histolytica HM-1:IMSS]	hypothetical protein FG01957.1 [Gibberella zeae PH-1] >gi|46110150|ref|XP_382133.1| hypothetical protein FG01957.1 [Gibberella zeae PH-1]
gi|56464853|gb|EAL43245.1|	67	65	2	gi|15237657|ref|NP_201232.1|	gi|15237657|ref|NP_201232.1|	0.398378284	68	217	201	0.926267281	2.00E-81	304	3702	Arabidopsis thaliana	Eukaryota;Viridiplantae;Streptophyta;rosids;Brassicales;Brassicaceae;Arabidopsis	splicing factor 3B subunit 1, putative [Entamoeba histolytica HM-1:IMSS]	unknown protein [Arabidopsis thaliana] >gi|9759403|dbj|BAB09858.1| nuclear protein-like [Arabidopsis thaliana]
gi|56464857|gb|EAL43247.1|	22	20	1	gi|73994398|ref|XP_857555.1|	gi|73994398|ref|XP_857555.1|	0.405658896	31	803	579	0.721046077	8.00E-74	282	9615	Canis familiaris	Eukaryota;Metazoa;Chordata;Craniata;Gnathostomata;Mammalia;Laurasiatheria;Carnivora;Fissipedia;Canidae;Canis	vacuolar proton ATPase subunit, putative [Entamoeba histolytica HM-1:IMSS]	PREDICTED: similar to ATPase, H+ transporting, lysosomal V0 subunit a isoform 2 isoform 9 [Canis familiaris]
gi|56464862|gb|EAL43251.1|	73	36	1	gi|459694|gb|AAA92147.1|	gi|459694|gb|AAA92147.1|	0.342117009	28	191	185	0.968586387	2.00E-22	107	7091	Bombyx mori	Eukaryota;Metazoa;Arthropoda;Hexapoda;Insecta;Neoptera;Endopterygota;Amphiesmenoptera;Lepidoptera;Glossata;Neolepidoptera;Heteroneura;Bombycoidea;Bombycidae;Bombyx	reverse transcriptase, putative [Entamoeba histolytica HM-1:IMSS]	reverse transcriptase
gi|56464871|gb|EAL43259.1|	7	3	3	gi|66826629|ref|XP_646669.1|	gi|66826629|ref|XP_646669.1|	0.556410108	34	117	113	0.965811966	1.00E-09	64	352472	Dictyostelium discoideum AX4	Eukaryota;Dictyosteliida;Dictyostelium	actin binding protein, putative [Entamoeba histolytica HM-1:IMSS]	FLN [Dictyostelium discoideum] >gi|121115|sp|P13466|GELA_DICDI Gelation factor (Actin binding protein 120) (ABP-120) >gi|7286|emb|CAA33471.1| unnamed protein product [Dictyostelium discoideum] >gi|60473962|gb|EAL71899.1| gelation factor [Dictyostelium discoideum]
gi|56464874|gb|EAL43262.1|	19	18	1	gi|50741395|ref|XP_419571.1|	gi|50741395|ref|XP_419571.1|	0.395676595	45	310	206	0.664516129	2.00E-44	182	9031	Gallus gallus	Eukaryota;Metazoa;Chordata;Craniata;Gnathostomata;Aves;Neognathae;Galliformes;Phasianidae;Phasianinae;Gallus	conserved hypothetical protein [Entamoeba histolytica HM-1:IMSS]	PREDICTED: similar to hypothetical protein DKFZp547N043 [Gallus gallus]
gi|56464875|gb|EAL43263.1|	143	138	2	gi|39597398|emb|CAE59628.1|	gi|63146625|gb|AAY34139.1|	0.412846822	59	125	125	1	6.00E-35	148	3039	Euglena gracilis	Eukaryota;Euglenida;Euglenales;Euglena	ribosomal protein L7Ae-related protein [Entamoeba histolytica HM-1:IMSS]	snu13p-like [Euglena gracilis]
gi|56464876|gb|EAL43264.1|	35	29	1	gi|66556426|ref|XP_623385.1|	gi|66556426|ref|XP_623385.1|	0.36129377	38	321	299	0.931464174	3.00E-52	208	7460	Apis mellifera	Eukaryota;Metazoa;Arthropoda;Hexapoda;Insecta;Neoptera;Endopterygota;Hymenoptera;Aculeata;Apoidea;Apidae;Apinae;Apini;Apis	apyrase, putative [Entamoeba histolytica HM-1:IMSS]	PREDICTED: similar to GA18779-PA [Apis mellifera]
gi|56464884|gb|EAL43271.1|	98	92	1	gi|37201732|dbj|BAC97553.1|	gi|37201732|dbj|BAC97553.1|	0.060607709	34	634	635	1.001577287	9.00E-104	381	196600	Vibrio vulnificus YJ016	Bacteria;Proteobacteria;Gammaproteobacteria;Vibrionales;Vibrionaceae;Vibrio	conserved hypothetical protein [Entamoeba histolytica HM-1:IMSS]	alkyl sulfatase [Vibrio vulnificus YJ016] >gi|37677187|ref|NP_937583.1| alkyl sulfatase [Vibrio vulnificus YJ016]
gi|56464885|gb|EAL43272.1|	54	50	1	gi|67874245|ref|ZP_00504108.1|	gi|67874245|ref|ZP_00504108.1|	0.063328191	42	709	696	0.981664316	5.00E-147	525	203119	Clostridium thermocellum ATCC 27405	Bacteria;Firmicutes;Clostridia;Clostridiales;Clostridiaceae;Clostridium	glutamine synthetase, putative [Entamoeba histolytica HM-1:IMSS]	Glutamine synthetase, catalytic domain [Clostridium thermocellum ATCC 27405] >gi|67851313|gb|EAM46879.1| Glutamine synthetase, catalytic domain [Clostridium thermocellum ATCC 27405]
gi|56464886|gb|EAL43273.1|	15	8	1	gi|66814108|ref|XP_641233.1|	gi|66814108|ref|XP_641233.1|	0.556410108	30	433	265	0.612009238	1.00E-22	110	352472	Dictyostelium discoideum AX4	Eukaryota;Dictyosteliida;Dictyostelium	actin-binding protein, putative [Entamoeba histolytica HM-1:IMSS]	hypothetical protein DDB0206366 [Dictyostelium discoideum] >gi|60469276|gb|EAL67270.1| hypothetical protein DDB0206366 [Dictyostelium discoideum]
gi|56464891|gb|EAL43274.1|	370	10	1	gi|71541531|ref|ZP_00663279.1|	gi|71541531|ref|ZP_00663279.1|	0.060477533	41	161	133	0.826086957	2.00E-23	111	335541	Syntrophomonas wolfei subsp. wolfei str. Goettingen	Bacteria;Firmicutes;Clostridia;Clostridiales;Syntrophomonadaceae;Syntrophomonas	BspA-like leucine rich repeat protein, putative [Entamoeba histolytica HM-1:IMSS]	Leucine-rich repeat [Syntrophomonas wolfei str. Goettingen] >gi|71491909|gb|EAO24223.1| Leucine-rich repeat [Syntrophomonas wolfei str. Goettingen]
gi|56464901|gb|EAL43279.1|	50	1	1	gi|71079279|ref|XP_778723.1|	gi|71079279|ref|XP_778723.1|	0.417397479	26	222	159	0.716216216	1.00E-09	66	184922	Giardia lamblia ATCC 50803	Eukaryota;Hexamitidae;Giardiinae;Giardia	CXXC-rich protein [Entamoeba histolytica HM-1:IMSS]	hypothetical protein GLP_39_78272_71763 [Giardia lamblia ATCC 50803] >gi|29250441|gb|EAA41935.1| GLP_39_78272_71763 [Giardia lamblia ATCC 50803]
gi|56464902|gb|EAL43280.1|	424	422	1	gi|984666|emb|CAA62472.1|	gi|984666|emb|CAA62472.1|	0.374959616	39	307	271	0.882736156	9.00E-44	180	6087	Hydra vulgaris	Eukaryota;Metazoa;Cnidaria;Hydrozoa;Hydroida;Anthomedusae;Hydridae;Hydra	cyclin, putative [Entamoeba histolytica HM-1:IMSS]	cyclin B [Hydra vulgaris] >gi|1705775|sp|P51988|CCNB_HYDAT G2/mitotic-specific cyclin-B
gi|56464907|gb|EAL43284.1|	166	163	1	gi|50546887|ref|XP_500913.1|	gi|50546887|ref|XP_500913.1|	0.365772836	39	169	143	0.846153846	2.00E-24	114	284591	Yarrowia lipolytica CLIB122	Eukaryota;Fungi;Ascomycota;Saccharomycotina;Saccharomycetes;Saccharomycetales;Dipodascaceae;Yarrowia	Ran GTPase-activating protein, putative [Entamoeba histolytica HM-1:IMSS]	hypothetical protein [Yarrowia lipolytica] >gi|49646779|emb|CAG83164.1| unnamed protein product [Yarrowia lipolytica CLIB122]
gi|56464908|gb|EAL43285.1|	220	219	1	gi|66813580|ref|XP_640969.1|	gi|66813580|ref|XP_640969.1|	0.556410108	51	594	598	1.006734007	9.00E-159	563	352472	Dictyostelium discoideum AX4	Eukaryota;Dictyosteliida;Dictyostelium	phosphoglucomutase/phosphomannomutase family protein [Entamoeba histolytica HM-1:IMSS]	hypothetical protein DDB0215239 [Dictyostelium discoideum] >gi|60468991|gb|EAL66990.1| hypothetical protein DDB0215239 [Dictyostelium discoideum]
gi|56464912|gb|EAL43288.1|	499	493	1	gi|54643203|gb|EAL31947.1|	gi|54643203|gb|EAL31947.1|	0.392585784	51	150	144	0.96	9.00E-37	154	7237	Drosophila pseudoobscura	Eukaryota;Metazoa;Arthropoda;Hexapoda;Insecta;Neoptera;Endopterygota;Diptera;Brachycera;Muscomorpha;Ephydroidea;Drosophilidae;Drosophilinae;Drosophilini;Drosophilina;Drosophila;Sophophora	ubiquitin-conjugating enzyme, putative [Entamoeba histolytica HM-1:IMSS]	GA14886-PA [Drosophila pseudoobscura] >gi|304668|gb|AAA28392.1| bendless [Drosophila melanogaster] >gi|17862390|gb|AAL39672.1| LD24448p [Drosophila melanogaster] >gi|17530929|ref|NP_511150.1| CG18319-PA [Drosophila melanogaster] >gi|546724|gb|AAB30753.1| ubiquitin-conjugating enzyme homolog [Drosophila melanogaster] >gi|7292948|gb|AAF48338.1| CG18319-PA [Drosophila melanogaster] >gi|464982|sp|P35…
gi|56464916|gb|EAL43292.1|	58	56	1	gi|50759744|ref|XP_417761.1|	gi|50759744|ref|XP_417761.1|	0.395676595	52	611	445	0.728314239	7.00E-130	467	9031	Gallus gallus	Eukaryota;Metazoa;Chordata;Craniata;Gnathostomata;Aves;Neognathae;Galliformes;Phasianidae;Phasianinae;Gallus	putative GTPase [Entamoeba histolytica HM-1:IMSS]	PREDICTED: similar to Autoantigen NGP-1 [Gallus gallus]
gi|56464922|gb|EAL43297.1|	4	3	1	gi|66801027|ref|XP_629439.1|	gi|66801027|ref|XP_629439.1|	0.556410108	24	227	205	0.9030837	2.00E-16	89	352472	Dictyostelium discoideum AX4	Eukaryota;Dictyosteliida;Dictyostelium	phosducin-like protein [Entamoeba histolytica HM-1:IMSS]	phosducin-like protein [Dictyostelium discoideum] >gi|33331890|gb|AAQ11192.1| PhLP1 [Dictyostelium discoideum] >gi|60462774|gb|EAL60974.1| phosducin-like protein [Dictyostelium discoideum]
gi|56464924|gb|EAL43299.1|	499	494	1	gi|21647888|gb|AAM73089.1|	gi|21647888|gb|AAM73089.1|	0.051021986	56	369	302	0.818428184	3.00E-95	351	194439	Chlorobium tepidum TLS	Bacteria;Chlorobi;Chlorobia;Chlorobiales;Chlorobiaceae;Chlorobaculum	transketolase, putative [Entamoeba histolytica HM-1:IMSS]	transketolase [Chlorobium tepidum TLS] >gi|21674682|ref|NP_662747.1| transketolase [Chlorobium tepidum TLS]
gi|56464926|gb|EAL43300.1|	23	20	1	gi|28571878|ref|NP_788737.1|	gi|28571878|ref|NP_788737.1|	0.392585784	26	237	215	0.907172996	2.00E-15	85	7227	Drosophila melanogaster	Eukaryota;Metazoa;Arthropoda;Hexapoda;Insecta;Neoptera;Endopterygota;Diptera;Brachycera;Muscomorpha;Ephydroidea;Drosophilidae;Drosophilinae;Drosophilini;Drosophilina;Drosophila;Sophophora	conserved hypothetical protein [Entamoeba histolytica HM-1:IMSS]	CG33096-PB, isoform B [Drosophila melanogaster] >gi|23172251|gb|AAF56398.2| CG33096-PB, isoform B [Drosophila melanogaster]
gi|56464927|gb|EAL43301.1|	116	2	1	gi|82747884|ref|ZP_00910376.1|	gi|82747884|ref|ZP_00910376.1|	0.063328191	35	193	119	0.616580311	7.00E-13	76	290402	Clostridium beijerincki NCIMB 8052	Bacteria;Firmicutes;Clostridia;Clostridiales;Clostridiaceae;Clostridium	BspA-like leucine rich repeat protein, putative [Entamoeba histolytica HM-1:IMSS]	hypothetical protein CbeiDRAFT_1711 [Clostridium beijerincki NCIMB 8052] >gi|82724241|gb|EAP58998.1| hypothetical protein CbeiDRAFT_1711 [Clostridium beijerincki NCIMB 8052]
gi|56464928|gb|EAL43302.1|	55	54	2	gi|14021476|dbj|BAB48088.1|	gi|14021476|dbj|BAB48088.1|	0.057672601	30	209	190	0.909090909	8.00E-22	106	266835	Mesorhizobium loti MAFF303099	Bacteria;Proteobacteria;Alphaproteobacteria;Rhizobiales;Phyllobacteriaceae;Mesorhizobium	conserved hypothetical protein [Entamoeba histolytica HM-1:IMSS]	mlr0515 [Mesorhizobium loti MAFF303099] >gi|13470733|ref|NP_102302.1| similar to frnE protein [Mesorhizobium loti MAFF303099]
gi|56464929|gb|EAL43303.1|	82	81	1	gi|15218527|ref|NP_177399.1|	gi|15218527|ref|NP_177399.1|	0.398378284	40	574	571	0.994773519	2.00E-117	426	3702	Arabidopsis thaliana	Eukaryota;Viridiplantae;Streptophyta;rosids;Brassicales;Brassicaceae;Arabidopsis	phenylalanyl-tRNA synthetase beta subunit, putative [Entamoeba histolytica HM-1:IMSS]	ATP binding / phenylalanine-tRNA ligase [Arabidopsis thaliana] >gi|22136234|gb|AAM91195.1| putative phenylalanyl-tRNA synthetase beta-subunit; PheHB [Arabidopsis thaliana] >gi|17065262|gb|AAL32785.1| putative phenylalanyl-tRNA synthetase beta-subunit; PheHB [Arabidopsis thaliana] >gi|12323785|gb|AAG51865.1| putative phenylalanyl-tRNA synthetase beta-subunit; PheHB; 86609-90570 [Arabidopsis thalia…
gi|56464932|gb|EAL43304.1|	17	13	1	gi|7263656|emb|CAB77654.1|	gi|7263656|emb|CAB77654.1|	0.383061676	54	57	44	0.771929825	1.00E-07	57	5476	Candida albicans	Eukaryota;Fungi;Ascomycota;Saccharomycotina;Saccharomycetes;Saccharomycetales;Candida	hypothetical protein 406.t00001 [Entamoeba histolytica HM-1:IMSS]	hypothetical protein [Candida albicans] >gi|15214191|sp|Q9P824|PMP3_CANAL Plasma membrane proteolipid 3 homolog
gi|56464933|gb|EAL43305.1|	76	75	2	gi|66530114|ref|XP_624001.1|	gi|66530114|ref|XP_624001.1|	0.36129377	40	112	108	0.964285714	3.00E-16	86	7460	Apis mellifera	Eukaryota;Metazoa;Arthropoda;Hexapoda;Insecta;Neoptera;Endopterygota;Hymenoptera;Aculeata;Apoidea;Apidae;Apinae;Apini;Apis	RNA polymerases II subunit, putative [Entamoeba histolytica HM-1:IMSS]	PREDICTED: similar to DNA-directed RNA polymerase II 13.3 kDa polypeptide (RPB11) [Apis mellifera]
gi|56464936|gb|EAL43308.1|	25	23	1	gi|72045451|ref|XP_796681.1|	gi|72045451|ref|XP_796681.1|	0.363965286	29	400	306	0.765	3.00E-24	116	7668	Strongylocentrotus purpuratus	Eukaryota;Metazoa;Echinodermata;Echinozoa;Echinoidea;Euechinoidea;Echinacea;Echinoida;Strongylocentrotidae;Strongylocentrotus	topoisomerase, putative [Entamoeba histolytica HM-1:IMSS]	PREDICTED: similar to PAP associated domain containing protein 5 (Topoisomerase-related function protein 4-2) (TRF4-2) [Strongylocentrotus purpuratus]
gi|56464937|gb|EAL43309.1|	3	1	1	gi|2773363|gb|AAB96783.1|	gi|2773363|gb|AAB96783.1|	0.392585784	20	493	305	0.618661258	8.00E-09	65	7227	Drosophila melanogaster	Eukaryota;Metazoa;Arthropoda;Hexapoda;Insecta;Neoptera;Endopterygota;Diptera;Brachycera;Muscomorpha;Ephydroidea;Drosophilidae;Drosophilinae;Drosophilini;Drosophilina;Drosophila;Sophophora	hypothetical protein 406.t00006 [Entamoeba histolytica HM-1:IMSS]	microtubule binding protein D-CLIP-190 [Drosophila melanogaster] >gi|7511962|pir||T13030 microtubule binding protein D-CLIP-190 - fruit fly (Drosophila melanogaster)
gi|56464938|gb|EAL43310.1|	204	199	1	gi|54641716|gb|EAL30466.1|	gi|54641716|gb|EAL30466.1|	0.392585784	30	260	243	0.934615385	2.00E-15	86	7237	Drosophila pseudoobscura	Eukaryota;Metazoa;Arthropoda;Hexapoda;Insecta;Neoptera;Endopterygota;Diptera;Brachycera;Muscomorpha;Ephydroidea;Drosophilidae;Drosophilinae;Drosophilini;Drosophilina;Drosophila;Sophophora	protein kinase, putative [Entamoeba histolytica HM-1:IMSS]	GA21324-PA [Drosophila pseudoobscura]
gi|56464939|gb|EAL43311.1|	18	17	1	gi|38566955|emb|CAE76257.1|	gi|38566955|emb|CAE76257.1|	0.341634633	27	148	138	0.932432432	4.00E-12	72	5141	Neurospora crassa	Eukaryota;Fungi;Ascomycota;Pezizomycotina;Sordariomycetes;Sordariomycetidae;Sordariales;Sordariaceae;Neurospora	prefoldin subunit 5, putative [Entamoeba histolytica HM-1:IMSS]	probable prefoldin subunit 5 [Neurospora crassa] >gi|85117969|ref|XP_965350.1| hypothetical protein [Neurospora crassa N150] >gi|32419415|ref|XP_330151.1| hypothetical protein [Neurospora crassa] >gi|28927158|gb|EAA36114.1| hypothetical protein [Neurospora crassa]
gi|56464940|gb|EAL43312.1|	183	174	1	gi|72077965|ref|XP_788086.1|	gi|72077965|ref|XP_788086.1|	0.363965286	33	189	184	0.973544974	2.00E-19	97	7668	Strongylocentrotus purpuratus	Eukaryota;Metazoa;Echinodermata;Echinozoa;Echinoidea;Euechinoidea;Echinacea;Echinoida;Strongylocentrotidae;Strongylocentrotus	Rho family GTPase [Entamoeba histolytica HM-1:IMSS]	PREDICTED: similar to Ras-related C3 botulinum toxin substrate 1 (p21-Rac1) [Strongylocentrotus purpuratus]
gi|56464946|gb|EAL43317.1|	58	51	1	gi|50732589|ref|XP_418707.1|	gi|50732589|ref|XP_418707.1|	0.395676595	40	1310	1317	1.005343511	0	890	9031	Gallus gallus	Eukaryota;Metazoa;Chordata;Craniata;Gnathostomata;Aves;Neognathae;Galliformes;Phasianidae;Phasianinae;Gallus	P-glycoprotein-2 [Entamoeba histolytica HM-1:IMSS]	PREDICTED: similar to ATP-binding cassette, sub-family B (MDR/TAP), member 1A; multiple drug resistant 1a [Gallus gallus]
gi|56464947|gb|EAL43318.1|	56	53	1	gi|66815107|ref|XP_641649.1|	gi|66815107|ref|XP_641649.1|	0.556410108	43	159	144	0.905660377	1.00E-24	114	352472	Dictyostelium discoideum AX4	Eukaryota;Dictyosteliida;Dictyostelium	acetyltransferase, putative [Entamoeba histolytica HM-1:IMSS]	hypothetical protein DDB0205790 [Dictyostelium discoideum] >gi|60469688|gb|EAL67676.1| hypothetical protein DDB0205790 [Dictyostelium discoideum]
gi|56464949|gb|EAL43319.1|	170	168	2	gi|66805039|ref|XP_636252.1|	gi|66805039|ref|XP_636252.1|	0.556410108	56	427	429	1.004683841	4.00E-141	504	352472	Dictyostelium discoideum AX4	Eukaryota;Dictyosteliida;Dictyostelium	clathrin-adaptor medium chain, putative [Entamoeba histolytica HM-1:IMSS]	clathrin-adaptor medium chain apm1 [Dictyostelium discoideum] >gi|60464684|gb|EAL62811.1| clathrin-adaptor medium chain apm1 [Dictyostelium discoideum]
gi|56464950|gb|EAL43320.1|	19	11	1	gi|66821683|ref|XP_644284.1|	gi|66821683|ref|XP_644284.1|	0.556410108	35	208	209	1.004807692	2.00E-32	141	352472	Dictyostelium discoideum AX4	Eukaryota;Dictyosteliida;Dictyostelium	lysozyme, putative [Entamoeba histolytica HM-1:IMSS]	hypothetical protein DDB0167552 [Dictyostelium discoideum] >gi|28828530|gb|AAO51138.1| similar to F58B3.3.p [Caenorhabditis elegans] [Dictyostelium discoideum] >gi|60472030|gb|EAL69983.1| hypothetical protein DDB0167552 [Dictyostelium discoideum]
gi|56464951|gb|EAL43321.1|	484	476	1	gi|66823171|ref|XP_644940.1|	gi|66823171|ref|XP_644940.1|	0.556410108	50	245	239	0.975510204	2.00E-65	252	352472	Dictyostelium discoideum AX4	Eukaryota;Dictyosteliida;Dictyostelium	proteasome alpha subunit, putative [Entamoeba histolytica HM-1:IMSS]	hypothetical protein DDB0185059 [Dictyostelium discoideum] >gi|464459|sp|P34120|PSA7_DICDI Proteasome subunit alpha type 7 (Proteasome component DD5) >gi|60473105|gb|EAL71053.1| hypothetical protein DDB0185059 [Dictyostelium discoideum] >gi|347511|gb|AAA33234.1| proteasome
gi|56464954|gb|EAL43324.1|	98	97	3	gi|62896853|dbj|BAD96367.1|	gi|73985896|ref|XP_533842.2|	0.405658896	40	173	167	0.965317919	5.00E-31	136	9615	Canis familiaris	Eukaryota;Metazoa;Chordata;Craniata;Gnathostomata;Mammalia;Laurasiatheria;Carnivora;Fissipedia;Canidae;Canis	60S ribosomal protein L18a, putative [Entamoeba histolytica HM-1:IMSS]	PREDICTED: similar to ribosomal protein L18a [Canis familiaris]
gi|56464955|gb|EAL43325.1|	44	43	1	gi|77553656|gb|ABA96452.1|	gi|77553656|gb|ABA96452.1|	0.351556996	64	79	76	0.962025316	1.00E-22	107	39947	Oryza sativa (japonica cultivar-group)	Eukaryota;Viridiplantae;Streptophyta;Liliopsida;commelinids;Poales;Poaceae;Ehrhartoideae;Oryzeae;Oryza	ubiquitin-like protein [Entamoeba histolytica HM-1:IMSS]	Ubiquitin family, putative [Oryza sativa (japonica cultivar-group)]
gi|56464963|gb|EAL43331.1|	224	221	1	gi|4139170|gb|AAD03711.1|	gi|4139170|gb|AAD03711.1|	0.413453576	73	442	443	1.002262443	0	682	2762	Cyanophora paradoxa	Eukaryota;Glaucocystophyceae;Cyanophoraceae;Cyanophora	translation elongation factor EF-1 alpha, putative [Entamoeba histolytica HM-1:IMSS]	elongation translation factor 1 alpha [Cyanophora paradoxa]
gi|56464969|gb|EAL43335.1|	479	475	1	gi|50907587|ref|XP_465282.1|	gi|50907587|ref|XP_465282.1|	0.351556996	75	389	380	0.976863753	5.00E-163	577	39947	Oryza sativa (japonica cultivar-group)	Eukaryota;Viridiplantae;Streptophyta;Liliopsida;commelinids;Poales;Poaceae;Ehrhartoideae;Oryzeae;Oryza	26s proteasome subunit P45 family protein, putative [Entamoeba histolytica HM-1:IMSS]	putative 26S proteasome regulatory particle triple-A ATPase subunit3 [Oryza sativa (japonica cultivar-group)] >gi|46390257|dbj|BAD15686.1| putative 26S proteasome regulatory particle triple-A ATPase subunit3 [Oryza sativa (japonica cultivar-group)]
gi|56464973|gb|EAL43338.1|	46	5	3	gi|68394262|ref|XP_692259.1|	gi|68394262|ref|XP_692259.1|	0.41432474	39	92	76	0.826086957	3.00E-06	53	7955	Danio rerio	Eukaryota;Metazoa;Chordata;Craniata;Gnathostomata;Actinopterygii;Cypriniformes;Cyprinoidea;Cyprinidae;Rasborinae;Danio	hypothetical protein 401.t00004 [Entamoeba histolytica HM-1:IMSS]	PREDICTED: similar to GTPase, IMAP family member 7 [Danio rerio]
gi|56464977|gb|EAL43341.1|	135	7	1	gi|3005673|gb|AAC82625.1|	gi|3005673|gb|AAC82625.1|	0.065512283	41	448	317	0.707589286	1.00E-58	230	28112	Tannerella forsythensis	Bacteria;Bacteroidetes;Bacteroidales;Porphyromonadaceae;Tannerella	BspA-like leucine rich repeat protein, putative [Entamoeba histolytica HM-1:IMSS]	surface antigen BspA [Bacteroides forsythus]
gi|56464984|gb|EAL43347.1|	4	3	1	gi|36786631|emb|CAE15693.1|	gi|36786631|emb|CAE15693.1|	0.059273597	34	848	713	0.840801887	3.00E-116	423	243265	Photorhabdus luminescens subsp. laumondii TTO1	Bacteria;Proteobacteria;Gammaproteobacteria;Enterobacteriales;Enterobacteriaceae;Photorhabdus	Orn/Arg/Lys decarboxylase, putative [Entamoeba histolytica HM-1:IMSS]	Biodegradative arginine decarboxylase [Photorhabdus luminescens subsp. laumondii TTO1] >gi|37527197|ref|NP_930541.1| Biodegradative arginine decarboxylase [Photorhabdus luminescens subsp. laumondii TTO1]
gi|56464986|gb|EAL43349.1|	3	1	1	gi|49655477|emb|CAG88048.1|	gi|49655477|emb|CAG88048.1|	0.366863019	24	601	541	0.900166389	1.00E-31	141	284592	Debaryomyces hansenii CBS767	Eukaryota;Fungi;Ascomycota;Saccharomycotina;Saccharomycetes;Saccharomycetales;Saccharomycetaceae;Debaryomyces	TPR repeat protein [Entamoeba histolytica HM-1:IMSS]	unnamed protein product [Debaryomyces hansenii CBS767] >gi|50422483|ref|XP_459809.1| hypothetical protein DEHA0E12100g [Debaryomyces hansenii CBS767]
gi|56464987|gb|EAL43350.1|	15	13	1	gi|66847017|gb|EAL87348.1|	gi|66847017|gb|EAL87348.1|	0.35773811	34	333	310	0.930930931	9.00E-43	177	330879	Aspergillus fumigatus Af293	Eukaryota;Fungi;Ascomycota;Pezizomycotina;Eurotiomycetes;Eurotiales;Trichocomaceae;Aspergillus	WD repeat protein [Entamoeba histolytica HM-1:IMSS]	meiotic regulator-interacting protein, putative [Aspergillus fumigatus Af293] >gi|70989073|ref|XP_749386.1| meiotic regulator-interacting protein [Aspergillus fumigatus Af293]
gi|56464994|gb|EAL43355.1|	56	53	1	gi|40557601|gb|AAR88094.1|	gi|40557601|gb|AAR88094.1|	0.377678741	42	463	450	0.971922246	9.00E-98	360	4108	Solanum chacoense	Eukaryota;Viridiplantae;Streptophyta;asterids;Solanales;Solanaceae;Solanum	Trp-Asp repeats containing protein, putative [Entamoeba histolytica HM-1:IMSS]	notchless-like protein [Solanum chacoense]
gi|56465029|gb|EAL43379.1|	499	480	1	gi|37194841|gb|AAH58312.1|	gi|37194841|gb|AAH58312.1|	0.41432474	53	200	173	0.865	5.00E-52	206	7955	Danio rerio	Eukaryota;Metazoa;Chordata;Craniata;Gnathostomata;Actinopterygii;Cypriniformes;Cyprinoidea;Cyprinidae;Rasborinae;Danio	Rho family GTPase [Entamoeba histolytica HM-1:IMSS]	Hypothetical protein MGC66008 [Danio rerio] >gi|41053433|ref|NP_956974.1| hypothetical protein LOC393653 [Danio rerio] >gi|60459924|gb|AAX20133.1| ras-like protein Rhoga [Danio rerio]
gi|56465030|gb|EAL43380.1|	465	461	2	gi|19916493|gb|AAM05915.1|	gi|19916493|gb|AAM05915.1|	0.017531182	49	389	376	0.966580977	8.00E-96	353	188937	Methanosarcina acetivorans C2A	Archaea;Euryarchaeota;Methanomicrobia;Methanosarcinales;Methanosarcinaceae;Methanosarcina	methionine gamma-lyase [Entamoeba histolytica HM-1:IMSS]	methionine gamma-lyase [Methanosarcina acetivorans str. C2A] >gi|20091360|ref|NP_617435.1| methionine gamma-lyase [Methanosarcina acetivorans C2A]
gi|56465032|gb|EAL43382.1|	234	229	1	gi|68438283|ref|XP_694318.1|	gi|68438283|ref|XP_694318.1|	0.41432474	34	398	265	0.665829146	2.00E-37	159	7955	Danio rerio	Eukaryota;Metazoa;Chordata;Craniata;Gnathostomata;Actinopterygii;Cypriniformes;Cyprinoidea;Cyprinidae;Rasborinae;Danio	protein kinase, putative [Entamoeba histolytica HM-1:IMSS]	PREDICTED: similar to doublecortin and CaM kinase-like 1 [Danio rerio]
gi|56465039|gb|EAL43388.1|	113	109	2	gi|181155|gb|AAA52123.1|	gi|181155|gb|AAA52123.1|	0.396206722	46	216	194	0.898148148	4.00E-46	187	9606	Homo sapiens	Eukaryota;Metazoa;Chordata;Craniata;Gnathostomata;Mammalia;Euarchontoglires;Primates;Simiiformes;Hominoidea;Hominidae;Homo	casein kinase, putative [Entamoeba histolytica HM-1:IMSS]	casein kinase II beta subunit
gi|56465042|gb|EAL43391.1|	107	106	2	gi|67620418|ref|XP_667699.1|	gi|67620418|ref|XP_667699.1|	0.360764493	30	416	406	0.975961538	2.00E-48	196	237895	Cryptosporidium hominis	Eukaryota;Apicomplexa;Coccidia;Eimeriida;Cryptosporidiidae;Cryptosporidium	CAAX prenyl protease, putative [Entamoeba histolytica HM-1:IMSS]	CAAX prenyl protease [Cryptosporidium hominis] >gi|54658854|gb|EAL37466.1| CAAX prenyl protease [Cryptosporidium hominis]
gi|56465047|gb|EAL43394.1|	26	13	1	gi|74831072|emb|CAI39156.1|	gi|74831072|emb|CAI39156.1|	0.381624244	38	517	322	0.622823985	6.00E-60	235	5888	Paramecium tetraurelia	Eukaryota;Oligohymenophorea;Peniculida;Parameciidae;Paramecium	Ser/Thr protein phosphatase, putative [Entamoeba histolytica HM-1:IMSS]	calcineurin-A 1-2 [Paramecium tetraurelia]
gi|56465050|gb|EAL43397.1|	23	22	2	gi|54641232|gb|EAL29982.1|	gi|54641232|gb|EAL29982.1|	0.392585784	34	439	367	0.835990888	1.00E-54	216	7237	Drosophila pseudoobscura	Eukaryota;Metazoa;Arthropoda;Hexapoda;Insecta;Neoptera;Endopterygota;Diptera;Brachycera;Muscomorpha;Ephydroidea;Drosophilidae;Drosophilinae;Drosophilini;Drosophilina;Drosophila;Sophophora	cation diffusion facilitator family transporter, putative [Entamoeba histolytica HM-1:IMSS]	GA14626-PA [Drosophila pseudoobscura]
gi|56465051|gb|EAL43398.1|	32	29	1	gi|67902014|ref|XP_681263.1|	gi|67902014|ref|XP_681263.1|	0.357626139	42	639	648	1.014084507	2.00E-128	462	227321	Aspergillus nidulans FGSC A4	Eukaryota;Fungi;Ascomycota;Pezizomycotina;Eurotiomycetes;Eurotiales;Trichocomaceae;Emericella	DNA replication licensing factor [Entamoeba histolytica HM-1:IMSS]	hypothetical protein AN7994.2 [Aspergillus nidulans FGSC A4] >gi|40739607|gb|EAA58797.1| hypothetical protein AN7994.2 [Aspergillus nidulans FGSC A4]
gi|56465058|gb|EAL43404.1|	150	145	1	gi|44984324|gb|AAS53290.1|	gi|44984324|gb|AAS53290.1|	0.366695062	41	157	136	0.866242038	1.00E-25	117	284811	Ashbya gossypii ATCC 10895	Eukaryota;Fungi;Ascomycota;Saccharomycotina;Saccharomycetes;Saccharomycetales;Saccharomycetaceae;Eremothecium	60S ribosomal protein L7, putative [Entamoeba histolytica HM-1:IMSS]	AFL082Wp [Ashbya gossypii ATCC 10895] >gi|45198437|ref|NP_985466.1| AFL082Wp [Eremothecium gossypii] >gi|52783275|sp|Q755A7|RL7_ASHGO 60S ribosomal protein L7
gi|56465063|gb|EAL43408.1|	100	98	1	gi|66816787|ref|XP_642393.1|	gi|66816787|ref|XP_642393.1|	0.556410108	51	535	484	0.904672897	9.00E-137	490	352472	Dictyostelium discoideum AX4	Eukaryota;Dictyosteliida;Dictyostelium	conserved hypothetical protein [Entamoeba histolytica HM-1:IMSS]	hypothetical protein DDB0205483 [Dictyostelium discoideum] >gi|60470433|gb|EAL68413.1| hypothetical protein DDB0205483 [Dictyostelium discoideum]
gi|56465080|gb|EAL43420.1|	441	437	1	gi|72397644|gb|AAZ71917.1|	gi|72397644|gb|AAZ71917.1|	0.017531182	49	392	385	0.982142857	5.00E-97	357	269797	Methanosarcina barkeri str. fusaro	Archaea;Euryarchaeota;Methanomicrobia;Methanosarcinales;Methanosarcinaceae;Methanosarcina	methionine gamma-lyase [Entamoeba histolytica HM-1:IMSS]	methionine gamma-lyase [Methanosarcina barkeri str. fusaro] >gi|73670482|ref|YP_306497.1| methionine gamma-lyase [Methanosarcina barkeri str. fusaro]
gi|56465083|gb|EAL43422.1|	66	11	1	gi|12311854|emb|CAC22670.1|	gi|12311854|emb|CAC22670.1|	0.383089372	26	442	407	0.92081448	7.00E-25	118	5664	Leishmania major	Eukaryota;Kinetoplastida;Trypanosomatidae;Leishmania;Leishmania	CXXC-rich protein [Entamoeba histolytica HM-1:IMSS]	possible surface antigen [Leishmania major] >gi|76363637|ref|XP_888530.1| Leishmania major strain Friedlin surface antigen [Leishmania major strain Friedlin]
gi|56465090|gb|EAL43428.1|	94	92	1	gi|49117926|gb|AAH72853.1|	gi|49117926|gb|AAH72853.1|	0.399954433	33	149	139	0.932885906	2.00E-15	83	8355	Xenopus laevis	Eukaryota;Metazoa;Chordata;Craniata;Gnathostomata;Amphibia;Batrachia;Anura;Mesobatrachia;Pipoidea;Pipidae;Xenopodinae;Xenopus;Xenopus	F-actin capping protein alpha subunit, putative [Entamoeba histolytica HM-1:IMSS]	MGC80246 protein [Xenopus laevis]
gi|56465091|gb|EAL43429.1|	29	27	1	gi|73982169|ref|XP_857825.1|	gi|73982169|ref|XP_857825.1|	0.405658896	46	978	902	0.922290389	0	803	9615	Canis familiaris	Eukaryota;Metazoa;Chordata;Craniata;Gnathostomata;Mammalia;Laurasiatheria;Carnivora;Fissipedia;Canidae;Canis	conserved hypothetical protein [Entamoeba histolytica HM-1:IMSS]	PREDICTED: similar to N-acetyltransferase-like protein isoform 7 [Canis familiaris]
gi|56465098|gb|EAL43432.1|	391	389	2	gi|24196270|gb|AAN49693.1|	gi|24196270|gb|AAN49693.1|	0.054738976	60	314	311	0.99044586	2.00E-105	385	189518	Leptospira interrogans serovar Lai str. 56601	Bacteria;Spirochaetes;Spirochaetales;Leptospiraceae;Leptospira	thioredoxin reductase, putative [Entamoeba histolytica HM-1:IMSS]	Thioredoxin reductase 1 [Leptospira interrogans serovar lai str. 56601] >gi|24215194|ref|NP_712675.1| Thioredoxin reductase 1 [Leptospira interrogans serovar Lai str. 56601]
gi|56465099|gb|EAL43433.1|	24	23	1	gi|72106856|ref|XP_797194.1|	gi|72106856|ref|XP_797194.1|	0.363965286	34	1055	939	0.890047393	6.00E-139	498	7668	Strongylocentrotus purpuratus	Eukaryota;Metazoa;Echinodermata;Echinozoa;Echinoidea;Euechinoidea;Echinacea;Echinoida;Strongylocentrotidae;Strongylocentrotus	phospholipid-transporting P-type ATPase, putative [Entamoeba histolytica HM-1:IMSS]	PREDICTED: similar to ATPase, aminophospholipid transporter (APLT), class I, type 8A, member 1 [Strongylocentrotus purpuratus]
gi|56465104|gb|EAL43437.1|	448	55	2	gi|3005673|gb|AAC82625.1|	gi|22090596|gb|AAM51159.1|	0.356200691	44	132	112	0.848484848	6.00E-19	95	5722	Trichomonas vaginalis	Eukaryota;Trichomonada;Trichomonadida;Trichomonadidae;Trichomonadinae;Trichomonas	BspA-like leucine rich repeat protein, putative [Entamoeba histolytica HM-1:IMSS]	putative surface protein [Trichomonas vaginalis] >gi|38503048|sp|Q8MTI2|BSL1_TRIVA Putative surface protein bspA-like (TvBspA-like-625)
gi|56465109|gb|EAL43439.1|	4	1	1	gi|66804867|ref|XP_636166.1|	gi|66804867|ref|XP_636166.1|	0.556410108	30	671	518	0.771982116	1.00E-49	201	352472	Dictyostelium discoideum AX4	Eukaryota;Dictyosteliida;Dictyostelium	protein kinase with ankyrin repeats, putative [Entamoeba histolytica HM-1:IMSS]	GRAM domain-containing protein [Dictyostelium discoideum] >gi|60464522|gb|EAL62663.1| ankyrin repeat-containing protein [Dictyostelium discoideum]
gi|56465110|gb|EAL43440.1|	489	488	2	gi|77384710|gb|ABA76223.1|	gi|77384710|gb|ABA76223.1|	0.059467524	59	190	191	1.005263158	1.00E-62	242	205922	Pseudomonas fluorescens PfO-1	Bacteria;Proteobacteria;Gammaproteobacteria;Pseudomonadales;Pseudomonadaceae;Pseudomonas	superoxide dismutase [Fe] [Entamoeba histolytica HM-1:IMSS]	Superoxide dismutase [Pseudomonas fluorescens PfO-1] >gi|77460707|ref|YP_350214.1| Superoxide dismutase [Pseudomonas fluorescens PfO-1]
gi|56465111|gb|EAL43441.1|	500	498	1	gi|33946351|gb|AAQ55801.1|	gi|33946351|gb|AAQ55801.1|	0.377489373	89	376	376	1	0	700	242545	Thecamoeba similis	Eukaryota;Lobosea;Euamoebida;Thecamoebidae;Thecamoeba	actin, putative [Entamoeba histolytica HM-1:IMSS]	actin [Thecamoeba similis]
gi|56465114|gb|EAL43444.1|	93	89	1	gi|20152019|gb|AAM11369.1|	gi|20152019|gb|AAM11369.1|	0.392585784	31	367	272	0.741144414	1.00E-28	130	7227	Drosophila melanogaster	Eukaryota;Metazoa;Arthropoda;Hexapoda;Insecta;Neoptera;Endopterygota;Diptera;Brachycera;Muscomorpha;Ephydroidea;Drosophilidae;Drosophilinae;Drosophilini;Drosophilina;Drosophila;Sophophora	protein arginine N-methyltransferase, putative [Entamoeba histolytica HM-1:IMSS]	LD28808p [Drosophila melanogaster] >gi|21356361|ref|NP_650017.1| CG6554-PA [Drosophila melanogaster] >gi|7299364|gb|AAF54556.1| CG6554-PA [Drosophila melanogaster]
gi|56465118|gb|EAL43447.1|	51	48	1	gi|62825976|gb|AAH94184.1|	gi|62825976|gb|AAH94184.1|	0.399954433	37	768	484	0.630208333	7.00E-80	302	8355	Xenopus laevis	Eukaryota;Metazoa;Chordata;Craniata;Gnathostomata;Amphibia;Batrachia;Anura;Mesobatrachia;Pipoidea;Pipidae;Xenopodinae;Xenopus;Xenopus	myotubularin, putative [Entamoeba histolytica HM-1:IMSS]	Unknown (protein for MGC:115089) [Xenopus laevis]
gi|56465119|gb|EAL43448.1|	64	3	1	gi|3005673|gb|AAC82625.1|	gi|3005673|gb|AAC82625.1|	0.065512283	25	335	206	0.614925373	2.00E-17	93	28112	Tannerella forsythensis	Bacteria;Bacteroidetes;Bacteroidales;Porphyromonadaceae;Tannerella	BspA-like leucine rich repeat protein, putative [Entamoeba histolytica HM-1:IMSS]	surface antigen BspA [Bacteroides forsythus]
gi|56465120|gb|EAL43449.1|	12	2	1	gi|66818291|ref|XP_642805.1|	gi|66818291|ref|XP_642805.1|	0.556410108	25	367	241	0.656675749	9.00E-12	74	352472	Dictyostelium discoideum AX4	Eukaryota;Dictyosteliida;Dictyostelium	Rho guanine nucleotide exchange factor, putative [Entamoeba histolytica HM-1:IMSS]	hypothetical protein DDB0169060 [Dictyostelium discoideum] >gi|28828569|gb|AAO51173.1| similar to Dictyostelium discoideum (Slime mold). GrfA (Fragment) >gi|60470906|gb|EAL68877.1| hypothetical protein DDB0169060 [Dictyostelium discoideum]
gi|56465125|gb|EAL43453.1|	478	473	1	gi|10174972|dbj|BAB06071.1|	gi|10174972|dbj|BAB06071.1|	0.058763033	44	502	484	0.964143426	2.00E-110	403	272558	Bacillus halodurans C-125	Bacteria;Firmicutes;Bacilli;Bacillales;Bacillaceae;Bacillus	transketolase, putative [Entamoeba histolytica HM-1:IMSS]	transketolase [Bacillus halodurans C-125] >gi|18203172|sp|Q9KAD7|TKT_BACHD Transketolase (TK) >gi|15614915|ref|NP_243218.1| transketolase [Bacillus halodurans C-125]
gi|56465132|gb|EAL43458.1|	371	368	1	gi|76659565|ref|XP_878551.1|	gi|76659565|ref|XP_878551.1|	0.391515788	52	451	405	0.898004435	8.00E-112	407	9913	Bos taurus	Eukaryota;Metazoa;Chordata;Craniata;Gnathostomata;Mammalia;Laurasiatheria;Ruminantia;Pecora;Bovidae;Bovinae;Bos	DEAD/DEAH box helicase, putative [Entamoeba histolytica HM-1:IMSS]	PREDICTED: similar to DEAD-box protein 3, X-chromosomal (Helicase-like protein 2) (HLP2) (DEAD-box, X isoform) isoform 6 [Bos taurus]
gi|56465143|gb|EAL43466.1|	5	4	1	gi|83776081|dbj|BAE66200.1|	gi|83776081|dbj|BAE66200.1|	0.35773811	36	627	454	0.724082935	5.00E-75	285	5062	Aspergillus oryzae	Eukaryota;Fungi;Ascomycota;Pezizomycotina;Eurotiomycetes;Eurotiales;Trichocomaceae;Aspergillus	conserved hypothetical protein [Entamoeba histolytica HM-1:IMSS]	unnamed protein product [Aspergillus oryzae]
gi|56465146|gb|EAL43469.1|	50	47	1	gi|14524159|gb|AAK65670.1|	gi|14524159|gb|AAK65670.1|	0.057672601	26	380	386	1.015789474	1.00E-21	107	266834	Sinorhizobium meliloti 1021	Bacteria;Proteobacteria;Alphaproteobacteria;Rhizobiales;Rhizobiaceae;Sinorhizobium	deacetylase, putative [Entamoeba histolytica HM-1:IMSS]	putative ArgE acetylornithine deacetylase [Sinorhizobium meliloti 1021] >gi|16263465|ref|NP_436258.1| acetylornithine deacetylase [Sinorhizobium meliloti 1021]
gi|56465148|gb|EAL43471.1|	31	27	1	gi|66824927|ref|XP_645818.1|	gi|66824927|ref|XP_645818.1|	0.556410108	35	575	512	0.890434783	3.00E-73	279	352472	Dictyostelium discoideum AX4	Eukaryota;Dictyosteliida;Dictyostelium	conserved hypothetical protein [Entamoeba histolytica HM-1:IMSS]	phospholipase B-like [Dictyostelium discoideum] >gi|60473957|gb|EAL71895.1| phospholipase B-like [Dictyostelium discoideum]
gi|56465155|gb|EAL43476.1|	33	29	1	gi|73586991|gb|AAI02797.1|	gi|73586991|gb|AAI02797.1|	0.391515788	27	407	401	0.985257985	6.00E-37	158	9913	Bos taurus	Eukaryota;Metazoa;Chordata;Craniata;Gnathostomata;Mammalia;Laurasiatheria;Ruminantia;Pecora;Bovidae;Bovinae;Bos	Acid sphingomyelinase-like phosphodiesterase, putative [Entamoeba histolytica HM-1:IMSS]	Sphingomyelin phosphodiesterase, acid-like 3A [Bos taurus] >gi|78042502|ref|NP_001030191.1| sphingomyelin phosphodiesterase, acid-like 3A [Bos taurus]
gi|56465157|gb|EAL43477.1|	2	1	1	gi|46400771|emb|CAF24220.1|	gi|46400771|emb|CAF24220.1|	0.058374673	38	930	826	0.888172043	4.00E-161	572	264201	Candidatus Protochlamydia amoebophila UWE25	Bacteria;Chlamydiae;Chlamydiales;Parachlamydiaceae	glutamate dehydrogenase, putative [Entamoeba histolytica HM-1:IMSS]	putative eucaryotic NAD-specific glutamate dehydrogenase [Parachlamydia sp. UWE25] >gi|46447130|ref|YP_008495.1| putative eucaryotic NAD-specific glutamate dehydrogenase [Candidatus Protochlamydia amoebophila UWE25]
gi|56465158|gb|EAL43478.1|	32	16	1	gi|7708601|emb|CAB90148.1|	gi|7708601|emb|CAB90148.1|	0.37291563	38	576	407	0.706597222	3.00E-78	295	4896	Schizosaccharomyces pombe	Eukaryota;Fungi;Ascomycota;Schizosaccharomycetes;Schizosaccharomycetales;Schizosaccharomycetaceae;Schizosaccharomyces	protein kinase, putative [Entamoeba histolytica HM-1:IMSS]	SPAC823.03 [Schizosaccharomyces pombe] >gi|19114742|ref|NP_593830.1| hypothetical protein SPAC823.03 [Schizosaccharomyces pombe 972h-] >gi|46396533|sp|Q9P6P3|KKB3_SCHPO Putative serine/threonine-protein kinase C823.03
gi|56465159|gb|EAL43479.1|	493	486	1	gi|71024587|ref|XP_762523.1|	gi|71024587|ref|XP_762523.1|	0.344273553	61	190	189	0.994736842	5.00E-64	246	237631	Ustilago maydis 521	Eukaryota;Fungi;Basidiomycota;Ustilaginomycetes;Ustilaginomycetidae;Ustilaginales;Ustilaginaceae;Ustilago	Sar family GTPase [Entamoeba histolytica HM-1:IMSS]	hypothetical protein UM06376.1 [Ustilago maydis 521] >gi|46102000|gb|EAK87233.1| hypothetical protein UM06376.1 [Ustilago maydis 521]
gi|56465161|gb|EAL43481.1|	71	66	1	gi|66812844|ref|XP_640601.1|	gi|66812844|ref|XP_640601.1|	0.556410108	26	386	391	1.012953368	8.00E-30	134	352472	Dictyostelium discoideum AX4	Eukaryota;Dictyosteliida;Dictyostelium	protein kinase, putative [Entamoeba histolytica HM-1:IMSS]	protein kinase 1 [Dictyostelium discoideum] >gi|60468542|gb|EAL66545.1| protein kinase 1 [Dictyostelium discoideum]
gi|56465163|gb|EAL43483.1|	496	488	1	gi|3450893|gb|AAC32610.1|	gi|3450893|gb|AAC32610.1|	0.342748262	64	140	131	0.935714286	1.00E-44	180	4499	Avena fatua	Eukaryota;Viridiplantae;Streptophyta;Liliopsida;commelinids;Poales;Poaceae;Pooideae;Aveneae;Avena	Sar family GTPase [Entamoeba histolytica HM-1:IMSS]	ras-like small monomeric GTP-binding protein [Avena fatua]
gi|56465169|gb|EAL43488.1|	496	494	1	gi|66803080|ref|XP_635383.1|	gi|66803080|ref|XP_635383.1|	0.556410108	62	397	382	0.962216625	4.00E-136	487	352472	Dictyostelium discoideum AX4	Eukaryota;Dictyosteliida;Dictyostelium	S-adenosylmethionine synthetase, putative [Entamoeba histolytica HM-1:IMSS]	S-adenosylmethionine synthetase [Dictyostelium discoideum] >gi|60463691|gb|EAL61873.1| S-adenosylmethionine synthetase [Dictyostelium discoideum]
gi|56465180|gb|EAL43498.1|	167	13	1	gi|22090596|gb|AAM51159.1|	gi|22090596|gb|AAM51159.1|	0.356200691	40	354	240	0.677966102	1.00E-36	156	5722	Trichomonas vaginalis	Eukaryota;Trichomonada;Trichomonadida;Trichomonadidae;Trichomonadinae;Trichomonas	BspA-like leucine rich repeat protein, putative [Entamoeba histolytica HM-1:IMSS]	putative surface protein [Trichomonas vaginalis] >gi|38503048|sp|Q8MTI2|BSL1_TRIVA Putative surface protein bspA-like (TvBspA-like-625)
gi|56465189|gb|EAL43504.1|	161	143	3	gi|78190492|ref|NP_001030025.1|	gi|78190492|ref|NP_001030025.1|	0.396206722	25	377	242	0.641909814	7.00E-13	78	9606	Homo sapiens	Eukaryota;Metazoa;Chordata;Craniata;Gnathostomata;Mammalia;Euarchontoglires;Primates;Simiiformes;Hominoidea;Hominidae;Homo	hypothetical protein 374.t00006 [Entamoeba histolytica HM-1:IMSS]	retinitis pigmentosa GTPase regulator isoform C [Homo sapiens]
gi|56465195|gb|EAL43508.1|	262	254	1	gi|37200815|dbj|BAC96640.1|	gi|37200815|dbj|BAC96640.1|	0.060607709	43	202	183	0.905940594	1.00E-42	175	196600	Vibrio vulnificus YJ016	Bacteria;Proteobacteria;Gammaproteobacteria;Vibrionales;Vibrionaceae;Vibrio	acetyltransferase, putative [Entamoeba histolytica HM-1:IMSS]	acetyltransferase [Vibrio vulnificus YJ016] >gi|37676274|ref|NP_936670.1| acetyltransferase [Vibrio vulnificus YJ016]
gi|56465201|gb|EAL43513.1|	62	59	4	gi|12848729|dbj|BAB28066.1|	gi|12848729|dbj|BAB28066.1|	0.395553892	61	486	447	0.919753086	8.00E-156	553	10090	Mus musculus	Eukaryota;Metazoa;Chordata;Craniata;Gnathostomata;Mammalia;Euarchontoglires;Rodentia;Sciurognathi;Muridae;Murinae;Mus	DEAD/DEAH box helicase, putative [Entamoeba histolytica HM-1:IMSS]	unnamed protein product [Mus musculus] >gi|20809985|gb|AAH29230.1| Superkiller viralicidic activity 2-like 2 [Mus musculus] >gi|21312352|ref|NP_082427.1| superkiller viralicidic activity 2-like 2 [Mus musculus] >gi|71681012|gb|AAH99802.1| RGD1305984 protein [Rattus norvegicus] >gi|71153763|sp|Q9CZU3|SK2L2_MOUSE Superkiller viralicidic activity 2-like 2 (ATP-dependent helicase SKIV2L2)
gi|56465205|gb|EAL43516.1|	99	94	1	gi|62752051|ref|NP_001015856.1|	gi|62752051|ref|NP_001015856.1|	0.392690038	35	243	151	0.621399177	2.00E-19	98	8364	Xenopus tropicalis	Eukaryota;Metazoa;Chordata;Craniata;Gnathostomata;Amphibia;Batrachia;Anura;Mesobatrachia;Pipoidea;Pipidae;Xenopodinae;Xenopus;Silurana	dual specificity protein phosphatase, putative [Entamoeba histolytica HM-1:IMSS]	MGC108270 protein [Xenopus tropicalis] >gi|60422834|gb|AAH90366.1| MGC108270 protein [Xenopus tropicalis]
gi|56465207|gb|EAL43518.1|	36	31	1	gi|32698524|gb|AAP86602.1|	gi|32698524|gb|AAP86602.1|	0.343811227	42	98	68	0.693877551	2.00E-08	60	4236	Lactuca sativa	Eukaryota;Viridiplantae;Streptophyta;asterids;Asterales;Asteraceae;Cichorioideae;Cichorieae;Lactuca	hypothetical protein 372.t00007 [Entamoeba histolytica HM-1:IMSS]	eukaryotic translation initiation factor 4E [Lactuca sativa]
gi|56465209|gb|EAL43519.1|	482	478	1	gi|48116262|ref|XP_393186.1|	gi|48116262|ref|XP_393186.1|	0.36129377	38	179	177	0.988826816	3.00E-30	133	7460	Apis mellifera	Eukaryota;Metazoa;Arthropoda;Hexapoda;Insecta;Neoptera;Endopterygota;Hymenoptera;Aculeata;Apoidea;Apidae;Apinae;Apini;Apis	WD repeat protein [Entamoeba histolytica HM-1:IMSS]	PREDICTED: similar to CG6322-PA [Apis mellifera]
gi|56465210|gb|EAL43520.1|	500	485	1	gi|10880926|gb|AAG24438.1|	gi|10880926|gb|AAG24438.1|	0.351556996	38	193	167	0.865284974	9.00E-32	139	4530	Oryza sativa	Eukaryota;Viridiplantae;Streptophyta;Liliopsida;commelinids;Poales;Poaceae;Ehrhartoideae;Oryzeae;Oryza	Rab family GTPase [Entamoeba histolytica HM-1:IMSS]	small GTP-binding protein RAB5B [Oryza sativa] >gi|5931625|dbj|BAA84717.1| rab5B [Oryza sativa (japonica cultivar-group)]
gi|56465212|gb|EAL43521.1|	70	11	1	gi|3005673|gb|AAC82625.1|	gi|3005673|gb|AAC82625.1|	0.065512283	39	511	345	0.675146771	5.00E-67	258	28112	Tannerella forsythensis	Bacteria;Bacteroidetes;Bacteroidales;Porphyromonadaceae;Tannerella	BspA-like leucine rich repeat protein, putative [Entamoeba histolytica HM-1:IMSS]	surface antigen BspA [Bacteroides forsythus]
gi|56465213|gb|EAL43522.1|	15	7	2	gi|68393715|ref|XP_684952.1|	gi|68393715|ref|XP_684952.1|	0.41432474	29	817	516	0.631578947	5.00E-53	213	7955	Danio rerio	Eukaryota;Metazoa;Chordata;Craniata;Gnathostomata;Actinopterygii;Cypriniformes;Cyprinoidea;Cyprinidae;Rasborinae;Danio	conserved hypothetical protein [Entamoeba histolytica HM-1:IMSS]	PREDICTED: similar to putative nuclear protein, with a coiled coil domain (74.8 kD) (XE226) [Danio rerio]
gi|56465217|gb|EAL43525.1|	382	378	1	gi|619894|emb|CAA58594.1|	gi|619894|emb|CAA58594.1|	0.377052052	42	386	330	0.85492228	3.00E-72	275	4102	Petunia x hybrida	Eukaryota;Viridiplantae;Streptophyta;asterids;Solanales;Solanaceae;Petunia	protein kinase, putative [Entamoeba histolytica HM-1:IMSS]	Petunia Shaggy kinase 4 [Petunia x hybrida]
gi|56465218|gb|EAL43526.1|	19	16	3	gi|24649824|ref|NP_651303.2|	gi|24649824|ref|NP_651303.2|	0.392585784	25	321	220	0.685358255	4.00E-14	82	7227	Drosophila melanogaster	Eukaryota;Metazoa;Arthropoda;Hexapoda;Insecta;Neoptera;Endopterygota;Diptera;Brachycera;Muscomorpha;Ephydroidea;Drosophilidae;Drosophilinae;Drosophilini;Drosophilina;Drosophila;Sophophora	cyclin, putative [Entamoeba histolytica HM-1:IMSS]	CG5814-PA [Drosophila melanogaster] >gi|27819783|gb|AAO24940.1| RE64430p [Drosophila melanogaster] >gi|10726757|gb|AAG22169.1| CG5814-PA [Drosophila melanogaster] >gi|48428161|sp|Q9I7I0|CCNB3_DROME G2/mitotic-specific cyclin-B3
gi|56465219|gb|EAL43527.1|	50	47	1	gi|84468450|dbj|BAE71308.1|	gi|84468450|dbj|BAE71308.1|	0.351025627	32	338	278	0.822485207	4.00E-32	141	57577	Trifolium pratense	Eukaryota;Viridiplantae;Streptophyta;rosids;Fabales;Fabaceae;Papilionoideae;Trifolieae;Trifolium	conserved hypothetical protein [Entamoeba histolytica HM-1:IMSS]	hypothetical protein [Trifolium pratense]
gi|56465221|gb|EAL43529.1|	146	144	1	gi|74136523|ref|NP_001028159.1|	gi|74136523|ref|NP_001028159.1|	0.407031209	59	326	251	0.76993865	4.00E-86	321	13616	Monodelphis domestica	Eukaryota;Metazoa;Chordata;Craniata;Gnathostomata;Mammalia;Didelphimorphia;Didelphidae;Didelphinae;Monodelphis	40S ribosomal protein S4, putative [Entamoeba histolytica HM-1:IMSS]	ribosomal protein S4, X-linked [Monodelphis domestica] >gi|50401327|sp|O62738|RS4X_MONDO 40S ribosomal protein S4, X isoform >gi|3169289|gb|AAC32105.1| ribosomal protein S4 X isoform [Monodelphis domestica]
gi|56465224|gb|EAL43531.1|	243	240	1	gi|66820973|ref|XP_644025.1|	gi|66820973|ref|XP_644025.1|	0.556410108	45	257	204	0.793774319	4.00E-46	187	352472	Dictyostelium discoideum AX4	Eukaryota;Dictyosteliida;Dictyostelium	uridine-cytidine kinase, putative [Entamoeba histolytica HM-1:IMSS]	uridine kinase [Dictyostelium discoideum] >gi|28828393|gb|AAM09314.2| similar to Mus musculus (Mouse). Uridine-cytidine kinase 2 [Dictyostelium discoideum] >gi|60472219|gb|EAL70172.1| uridine kinase [Dictyostelium discoideum]
gi|56465229|gb|EAL43536.1|	499	483	8	gi|60654317|gb|AAX29849.1|	gi|6114826|gb|AAB58748.3|	0.416032282	44	212	168	0.79245283	2.00E-35	151	5791	Physarum polycephalum	Eukaryota;Myxogastromycetidae;Physariida;Physarum	Ras family GTPase [Entamoeba histolytica HM-1:IMSS]	Ppras2 protein [Physarum polycephalum] >gi|464548|sp|P34726|RAS2_PHYPO Ras-like protein 2 >gi|404809|gb|AAC37179.1| membrane protein
gi|56465234|gb|EAL43540.1|	23	21	1	gi|12584984|ref|NP_075027.1|	gi|12584984|ref|NP_075027.1|	0.395553892	34	541	447	0.826247689	2.00E-68	263	10090	Mus musculus	Eukaryota;Metazoa;Chordata;Craniata;Gnathostomata;Mammalia;Euarchontoglires;Rodentia;Sciurognathi;Muridae;Murinae;Mus	pescadillo, putative [Entamoeba histolytica HM-1:IMSS]	pescadillo homolog 1, containing BRCT domain [Mus musculus] >gi|13436029|gb|AAH04844.1| Pescadillo homolog 1, containing BRCT domain [Mus musculus] >gi|26353938|dbj|BAC40599.1| unnamed protein product [Mus musculus] >gi|26325048|dbj|BAC26278.1| unnamed protein product [Mus musculus] >gi|11875635|gb|AAG40734.1| PES1 protein [Mus musculus] >gi|21542170|sp|Q9EQ61|PESC_MOUSE Pescadillo homolog 1 >gi|…
gi|56465242|gb|EAL43545.1|	38	37	1	gi|66826135|ref|XP_646422.1|	gi|66826135|ref|XP_646422.1|	0.556410108	32	212	209	0.985849057	6.00E-23	110	352472	Dictyostelium discoideum AX4	Eukaryota;Dictyosteliida;Dictyostelium	Mannose-P-dolichol utilization defect 1 protein, putative [Entamoeba histolytica HM-1:IMSS]	hypothetical protein DDB0190689 [Dictyostelium discoideum] >gi|60474385|gb|EAL72322.1| hypothetical protein DDB0190689 [Dictyostelium discoideum]
gi|56465244|gb|EAL43547.1|	7	2	1	gi|66816725|ref|XP_642370.1|	gi|66816725|ref|XP_642370.1|	0.556410108	35	340	216	0.635294118	1.00E-18	97	352472	Dictyostelium discoideum AX4	Eukaryota;Dictyosteliida;Dictyostelium	dual specificity protein phosphatase, putative [Entamoeba histolytica HM-1:IMSS]	hypothetical protein DDB0205459 [Dictyostelium discoideum] >gi|60470415|gb|EAL68395.1| hypothetical protein DDB0205459 [Dictyostelium discoideum]
gi|56465252|gb|EAL43554.1|	480	478	1	gi|66826957|ref|XP_646833.1|	gi|66826957|ref|XP_646833.1|	0.556410108	54	85	71	0.835294118	9.00E-16	84	352472	Dictyostelium discoideum AX4	Eukaryota;Dictyosteliida;Dictyostelium	MADS box transcription factor, putative [Entamoeba histolytica HM-1:IMSS]	putative MADS-box transcription factor [Dictyostelium discoideum] >gi|60475113|gb|EAL73049.1| putative MADS-box transcription factor [Dictyostelium discoideum]
gi|56465258|gb|EAL43558.1|	418	412	1	gi|66802530|ref|XP_635137.1|	gi|66802530|ref|XP_635137.1|	0.556410108	55	866	875	1.01039261	0	932	352472	Dictyostelium discoideum AX4	Eukaryota;Dictyosteliida;Dictyostelium	AAA family ATPase, putative [Entamoeba histolytica HM-1:IMSS]	hypothetical protein DDB0183816 [Dictyostelium discoideum] >gi|60463456|gb|EAL61641.1| hypothetical protein DDB0183816 [Dictyostelium discoideum]
gi|56465263|gb|EAL43561.1|	157	150	2	gi|29841212|gb|AAP06225.1|	gi|29841212|gb|AAP06225.1|	0.363865509	60	133	132	0.992481203	7.00E-44	178	6182	Schistosoma japonicum	Eukaryota;Metazoa;Platyhelminthes;Trematoda;Digenea;Strigeidida;Schistosomatoidea;Schistosomatidae;Schistosoma	60S ribosomal protein L27a, putative [Entamoeba histolytica HM-1:IMSS]	similar to GenBank Accession Number AJ312339 putative ribosomal protein L27A protein in Oncorhynchus mykiss [Schistosoma japonicum]
gi|56465267|gb|EAL43565.1|	20	19	1	gi|66827515|ref|XP_647112.1|	gi|66827515|ref|XP_647112.1|	0.556410108	21	707	553	0.782178218	3.00E-37	160	352472	Dictyostelium discoideum AX4	Eukaryota;Dictyosteliida;Dictyostelium	telomerase regulation-associated protein, putative [Entamoeba histolytica HM-1:IMSS]	N-terminal kinase-like protein [Dictyostelium discoideum] >gi|60475288|gb|EAL73223.1| N-terminal kinase-like (NTKL) protein [Dictyostelium discoideum]
gi|56465268|gb|EAL43566.1|	37	33	2	gi|50979164|ref|NP_001003321.1|	gi|47523464|ref|NP_999353.1|	0.409597039	32	416	264	0.634615385	2.00E-32	143	9823	Sus scrofa	Eukaryota;Metazoa;Chordata;Craniata;Gnathostomata;Mammalia;Laurasiatheria;Suina;Suidae;Sus	dolichyl-diphosphooligosaccharide-protein glycotransferase, putative [Entamoeba histolytica HM-1:IMSS]	oligosaccharyltransferase OST48 [Sus scrofa] >gi|10638222|emb|CAC10570.1| oligosaccharyltransferase OST48 [Sus scrofa]
gi|56465269|gb|EAL43567.1|	3	1	1	gi|66802140|ref|XP_629863.1|	gi|66802140|ref|XP_629863.1|	0.556410108	23	248	244	0.983870968	1.00E-16	89	352472	Dictyostelium discoideum AX4	Eukaryota;Dictyosteliida;Dictyostelium	ADP-ribosylation factor GTPase activating protein 1, putative [Entamoeba histolytica HM-1:IMSS]	hypothetical protein DDB0184259 [Dictyostelium discoideum] >gi|60463237|gb|EAL61430.1| hypothetical protein DDB0184259 [Dictyostelium discoideum]
gi|56465283|gb|EAL43577.1|	4	1	1	gi|68060237|ref|XP_672094.1|	gi|68060237|ref|XP_672094.1|	0.425769175	19	525	321	0.611428571	3.00E-06	56	5823	Plasmodium berghei strain ANKA	Eukaryota;Apicomplexa;Haemosporida;Plasmodium	hypothetical protein 362.t00004 [Entamoeba histolytica HM-1:IMSS]	erythrocyte membrane protein 3 [Plasmodium berghei strain ANKA] >gi|56488864|emb|CAH97176.1| erythrocyte membrane protein 3, putative [Plasmodium berghei]
gi|56465291|gb|EAL43581.1|	13	10	2	gi|39595121|emb|CAE60158.1|	gi|18029281|gb|AAL56459.1|	0.415510966	37	83	70	0.843373494	2.00E-10	67	34765	Oikopleura dioica	Eukaryota;Metazoa;Chordata;Urochordata;Appendicularia;Oikopleuridae;Oikopleura	hypothetical protein 361.t00006 [Entamoeba histolytica HM-1:IMSS]	similar to retinoblastoma binding proteins 4 and 7 [Oikopleura dioica]
gi|56465292|gb|EAL43582.1|	92	88	1	gi|55234813|gb|EAL38845.1|	gi|55234813|gb|EAL38845.1|	0.362975357	37	930	940	1.010752688	2.00E-166	589	180454	Anopheles gambiae str. PEST	Eukaryota;Metazoa;Arthropoda;Hexapoda;Insecta;Neoptera;Endopterygota;Diptera;Nematocera;Culicimorpha;Culicoidea;Culicidae;Anophelinae;Anopheles;Cellia	ubiquitin-activating enzyme, putative [Entamoeba histolytica HM-1:IMSS]	ENSANGP00000025877 [Anopheles gambiae str. PEST] >gi|57909057|ref|XP_552371.1| ENSANGP00000025877 [Anopheles gambiae str. PEST]
gi|56465293|gb|EAL43583.1|	222	220	1	gi|50919281|ref|XP_470037.1|	gi|50919281|ref|XP_470037.1|	0.351556996	63	255	218	0.854901961	1.00E-76	289	39947	Oryza sativa (japonica cultivar-group)	Eukaryota;Viridiplantae;Streptophyta;Liliopsida;commelinids;Poales;Poaceae;Ehrhartoideae;Oryzeae;Oryza	40S ribosomal protein S2, putative [Entamoeba histolytica HM-1:IMSS]	putative 40S ribosomal protein S2 [Oryza sativa (japonica cultivar-group)] >gi|30103021|gb|AAP21434.1| putative 40S ribosomal protein S2 [Oryza sativa (japonica cultivar-group)]
gi|56465296|gb|EAL43585.1|	140	139	3	gi|38048731|gb|AAR10268.1|	gi|38048731|gb|AAR10268.1|	0.392585784	69	141	139	0.985815603	6.00E-52	204	7245	Drosophila yakuba	Eukaryota;Metazoa;Arthropoda;Hexapoda;Insecta;Neoptera;Endopterygota;Diptera;Brachycera;Muscomorpha;Ephydroidea;Drosophilidae;Drosophilinae;Drosophilini;Drosophilina;Drosophila;Sophophora	40S ribosomal protein S23, putative [Entamoeba histolytica HM-1:IMSS]	similar to Drosophila melanogaster CG8415 [Drosophila yakuba]
gi|56465298|gb|EAL43587.1|	3	1	1	gi|68487445|ref|XP_712421.1|	gi|68487445|ref|XP_712421.1|	0.383061676	24	474	373	0.786919831	1.00E-28	131	237561	Candida albicans SC5314	Eukaryota;Fungi;Ascomycota;Saccharomycotina;Saccharomycetes;Saccharomycetales;Candida	histone acetyltransferase, putative [Entamoeba histolytica HM-1:IMSS]	putative histone acetyltransferase subunit [Candida albicans SC5314] >gi|68487735|ref|XP_712278.1| putative histone acetyltransferase subunit [Candida albicans SC5314] >gi|46433806|gb|EAK93235.1| potential histone acetyltransferase subunit [Candida albicans SC5314] >gi|46433652|gb|EAK93085.1| potential histone acetyltransferase subunit [Candida albicans SC5314]
gi|56465299|gb|EAL43588.1|	222	220	1	gi|50919281|ref|XP_470037.1|	gi|50919281|ref|XP_470037.1|	0.351556996	63	255	218	0.854901961	1.00E-76	289	39947	Oryza sativa (japonica cultivar-group)	Eukaryota;Viridiplantae;Streptophyta;Liliopsida;commelinids;Poales;Poaceae;Ehrhartoideae;Oryzeae;Oryza	40S ribosomal protein S2, putative [Entamoeba histolytica HM-1:IMSS]	putative 40S ribosomal protein S2 [Oryza sativa (japonica cultivar-group)] >gi|30103021|gb|AAP21434.1| putative 40S ribosomal protein S2 [Oryza sativa (japonica cultivar-group)]
gi|56465300|gb|EAL43589.1|	183	182	1	gi|50551511|ref|XP_503229.1|	gi|50551511|ref|XP_503229.1|	0.365772836	59	205	187	0.912195122	1.00E-61	238	284591	Yarrowia lipolytica CLIB122	Eukaryota;Fungi;Ascomycota;Saccharomycotina;Saccharomycetes;Saccharomycetales;Dipodascaceae;Yarrowia	60S ribosomal protein L15, putative [Entamoeba histolytica HM-1:IMSS]	hypothetical protein [Yarrowia lipolytica] >gi|49649097|emb|CAG81430.1| unnamed protein product [Yarrowia lipolytica CLIB122]
gi|56465301|gb|EAL43590.1|	149	147	1	gi|73660723|emb|CAI83330.1|	gi|73660723|emb|CAI83330.1|	0.05813826	31	206	171	0.830097087	3.00E-24	114	255470	Dehalococcoides sp. CBDB1	Bacteria;Chloroflexi;Dehalococcoidetes;Dehalococcoides	dephospho-CoA kinase, putative [Entamoeba histolytica HM-1:IMSS]	dephospho-CoA kinase [Dehalococcoides sp. CBDB1] >gi|73749007|ref|YP_308246.1| dephospho-CoA kinase [Dehalococcoides sp. CBDB1]
gi|56465309|gb|EAL43595.1|	480	477	1	gi|74009042|ref|XP_854937.1|	gi|74009042|ref|XP_854937.1|	0.405658896	57	321	307	0.956386293	2.00E-93	345	9615	Canis familiaris	Eukaryota;Metazoa;Chordata;Craniata;Gnathostomata;Mammalia;Laurasiatheria;Carnivora;Fissipedia;Canidae;Canis	glyceraldehyde-3-phosphate dehydrogenase, putative [Entamoeba histolytica HM-1:IMSS]	PREDICTED: similar to glyceraldehyde-3-phosphate dehydrogenase [Canis familiaris]
gi|56465310|gb|EAL43596.1|	146	144	1	gi|74136523|ref|NP_001028159.1|	gi|74136523|ref|NP_001028159.1|	0.407031209	58	308	233	0.756493506	4.00E-77	291	13616	Monodelphis domestica	Eukaryota;Metazoa;Chordata;Craniata;Gnathostomata;Mammalia;Didelphimorphia;Didelphidae;Didelphinae;Monodelphis	40S ribosomal protein S4, putative [Entamoeba histolytica HM-1:IMSS]	ribosomal protein S4, X-linked [Monodelphis domestica] >gi|50401327|sp|O62738|RS4X_MONDO 40S ribosomal protein S4, X isoform >gi|3169289|gb|AAC32105.1| ribosomal protein S4 X isoform [Monodelphis domestica]
gi|56465312|gb|EAL43597.1|	47	5	4	gi|34392535|dbj|BAC82595.1|	gi|9369395|gb|AAF87143.1|	0.398378284	35	110	94	0.854545455	3.00E-06	52	3702	Arabidopsis thaliana	Eukaryota;Viridiplantae;Streptophyta;rosids;Brassicales;Brassicaceae;Arabidopsis	hypothetical protein 359.t00001 [Entamoeba histolytica HM-1:IMSS]	T23E23.16 [Arabidopsis thaliana]
gi|56465317|gb|EAL43602.1|	36	34	1	gi|66821261|ref|XP_644128.1|	gi|66821261|ref|XP_644128.1|	0.556410108	34	480	440	0.916666667	2.00E-62	243	352472	Dictyostelium discoideum AX4	Eukaryota;Dictyosteliida;Dictyostelium	serine protease, putative [Entamoeba histolytica HM-1:IMSS]	hypothetical protein DDB0203213 [Dictyostelium discoideum] >gi|60472271|gb|EAL70224.1| hypothetical protein DDB0203213 [Dictyostelium discoideum]
gi|56465318|gb|EAL43603.1|	71	59	1	gi|66810594|ref|XP_639004.1|	gi|66810594|ref|XP_639004.1|	0.556410108	34	254	158	0.622047244	2.00E-13	79	352472	Dictyostelium discoideum AX4	Eukaryota;Dictyosteliida;Dictyostelium	Ras family GTPase [Entamoeba histolytica HM-1:IMSS]	small GTPase [Dictyostelium discoideum] >gi|60467631|gb|EAL65651.1| small GTPase [Dictyostelium discoideum]
gi|56465321|gb|EAL43606.1|	115	112	1	gi|5441468|emb|CAB46698.1|	gi|5441468|emb|CAB46698.1|	0.37291563	70	117	110	0.94017094	2.00E-39	163	4896	Schizosaccharomyces pombe	Eukaryota;Fungi;Ascomycota;Schizosaccharomycetes;Schizosaccharomycetales;Schizosaccharomycetaceae;Schizosaccharomyces	40S ribosomal protein S17, putative [Entamoeba histolytica HM-1:IMSS]	SPBC839.05c [Schizosaccharomyces pombe] >gi|19112037|ref|NP_595245.1| 40S ribosomal protein S17 [Schizosaccharomyces pombe 972h-] >gi|6094162|sp|O42984|RS17A_SCHPO 40S ribosomal protein S17-A
gi|56465322|gb|EAL43607.1|	7	5	1	gi|53130272|emb|CAG31465.1|	gi|53130272|emb|CAG31465.1|	0.395676595	25	276	182	0.65942029	1.00E-06	57	9031	Gallus gallus	Eukaryota;Metazoa;Chordata;Craniata;Gnathostomata;Aves;Neognathae;Galliformes;Phasianidae;Phasianinae;Gallus	hypothetical protein 359.t00011 [Entamoeba histolytica HM-1:IMSS]	hypothetical protein [Gallus gallus] >gi|61098420|ref|NP_001012957.1| hypothetical protein LOC426469 [Gallus gallus]
gi|56465325|gb|EAL43609.1|	419	400	1	gi|46401612|dbj|BAD16614.1|	gi|46401612|dbj|BAD16614.1|	0.394578443	38	315	313	0.993650794	5.00E-48	194	3570	Dianthus caryophyllus	Eukaryota;Viridiplantae;Streptophyta;Caryophyllales;Caryophyllaceae;Dianthus	cysteine protease 8 [Entamoeba histolytica HM-1:IMSS]	cysteine proteinase [Dianthus caryophyllus]
gi|56465326|gb|EAL43610.1|	10	7	1	gi|68382543|ref|XP_683525.1|	gi|68382543|ref|XP_683525.1|	0.41432474	23	483	380	0.786749482	4.00E-24	116	7955	Danio rerio	Eukaryota;Metazoa;Chordata;Craniata;Gnathostomata;Actinopterygii;Cypriniformes;Cyprinoidea;Cyprinidae;Rasborinae;Danio	conserved hypothetical protein [Entamoeba histolytica HM-1:IMSS]	PREDICTED: similar to O-acyltransferase (membrane bound) domain containing 1 isoform 1 [Danio rerio]
gi|56465337|gb|EAL43615.1|	362	49	1	gi|82747911|ref|ZP_00910403.1|	gi|82747911|ref|ZP_00910403.1|	0.063328191	43	147	97	0.659863946	2.00E-16	86	290402	Clostridium beijerincki NCIMB 8052	Bacteria;Firmicutes;Clostridia;Clostridiales;Clostridiaceae;Clostridium	BspA-like leucine rich repeat protein, putative [Entamoeba histolytica HM-1:IMSS]	hypothetical protein CbeiDRAFT_1738 [Clostridium beijerincki NCIMB 8052] >gi|82724268|gb|EAP59025.1| hypothetical protein CbeiDRAFT_1738 [Clostridium beijerincki NCIMB 8052]
gi|56465341|gb|EAL43617.1|	448	438	1	gi|15241847|ref|NP_195869.1|	gi|15241847|ref|NP_195869.1|	0.398378284	54	186	167	0.897849462	3.00E-44	180	3702	Arabidopsis thaliana	Eukaryota;Viridiplantae;Streptophyta;rosids;Brassicales;Brassicaceae;Arabidopsis	hypothetical protein 356.t00001 [Entamoeba histolytica HM-1:IMSS]	ATP binding [Arabidopsis thaliana] >gi|7413638|emb|CAB85986.1| dnaK-type molecular chaperone hsc70.1-like [Arabidopsis thaliana] >gi|30725496|gb|AAP37770.1| At5g02490 [Arabidopsis thaliana] >gi|20260506|gb|AAM13151.1| DnaK-type molecular chaperone hsc70.1-like [Arabidopsis thaliana] >gi|12644165|sp|P22954|HSP72_ARATH Heat shock cognate 70 kDa protein 2 (Hsc70.2)
gi|56465344|gb|EAL43619.1|	102	97	2	gi|27358992|gb|AAO07940.1|	gi|27358992|gb|AAO07940.1|	0.060607709	41	621	616	0.99194847	4.00E-132	475	216895	Vibrio vulnificus CMCP6	Bacteria;Proteobacteria;Gammaproteobacteria;Vibrionales;Vibrionaceae;Vibrio	metallo-beta-lactamase superfamily protein [Entamoeba histolytica HM-1:IMSS]	Alkyl sulfatase [Vibrio vulnificus CMCP6] >gi|27367423|ref|NP_762950.1| Alkyl sulfatase [Vibrio vulnificus CMCP6]
gi|56465346|gb|EAL43621.1|	6	5	1	gi|66818303|ref|XP_642811.1|	gi|66818303|ref|XP_642811.1|	0.556410108	35	404	255	0.631188119	1.00E-43	180	352472	Dictyostelium discoideum AX4	Eukaryota;Dictyosteliida;Dictyostelium	Ser/Thr protein phosphatase, putative [Entamoeba histolytica HM-1:IMSS]	CaM-dependent protein phosphatase, catalytic subunit [Dictyostelium discoideum] >gi|28828285|gb|AAL92238.2| similar to Dictyostelium discoideum (Slime mold). Serine/threonine protein phosphatase calcineurin A (EC 3.1.3.16) >gi|2570229|gb|AAB82063.1| calcineurin [Dictyostelium discoideum] >gi|60470973|gb|EAL68943.1| calcineurin A [Dictyostelium discoideum]
gi|56465347|gb|EAL43622.1|	77	74	2	gi|19852006|gb|AAL99958.1|	gi|19852006|gb|AAL99958.1|	0.556410108	43	315	258	0.819047619	1.00E-59	233	44689	Dictyostelium discoideum	Eukaryota;Dictyosteliida;Dictyostelium	Pten 3-phosphoinositide phosphatase, putative [Entamoeba histolytica HM-1:IMSS]	PteN [Dictyostelium discoideum]
gi|56465351|gb|EAL43625.1|	139	138	1	gi|70909687|emb|CAJ17266.1|	gi|70909687|emb|CAJ17266.1|	0.344893863	61	167	139	0.832335329	6.00E-41	169	292456	Scarabaeus laticollis	Eukaryota;Metazoa;Arthropoda;Hexapoda;Insecta;Neoptera;Endopterygota;Coleoptera;Polyphaga;Scarabaeiformia;Scarabaeoidea;Scarabaeidae;Scarabaeinae;Scarabaeus	60S ribosomal protein L12, putative [Entamoeba histolytica HM-1:IMSS]	ribosomal protein L12e [Scarabaeus laticollis]
gi|56465356|gb|EAL43630.1|	35	33	1	gi|66808225|ref|XP_637835.1|	gi|66808225|ref|XP_637835.1|	0.556410108	34	252	206	0.817460317	3.00E-30	134	352472	Dictyostelium discoideum AX4	Eukaryota;Dictyosteliida;Dictyostelium	zinc finger protein, putative [Entamoeba histolytica HM-1:IMSS]	hypothetical protein DDB0186907 [Dictyostelium discoideum] >gi|60466258|gb|EAL64320.1| hypothetical protein DDB0186907 [Dictyostelium discoideum]
gi|56465360|gb|EAL43633.1|	35	33	1	gi|66808225|ref|XP_637835.1|	gi|66808225|ref|XP_637835.1|	0.556410108	34	252	206	0.817460317	3.00E-30	134	352472	Dictyostelium discoideum AX4	Eukaryota;Dictyosteliida;Dictyostelium	zinc finger protein, putative [Entamoeba histolytica HM-1:IMSS]	hypothetical protein DDB0186907 [Dictyostelium discoideum] >gi|60466258|gb|EAL64320.1| hypothetical protein DDB0186907 [Dictyostelium discoideum]
gi|56465371|gb|EAL43641.1|	3	1	1	gi|29342202|gb|AAO79968.1|	gi|29342202|gb|AAO79968.1|	0.057650993	17	353	215	0.609065156	1.00E-06	57	226185	Enterococcus faecalis V583	Bacteria;Firmicutes;Bacilli;Lactobacillales;Enterococcaceae;Enterococcus	hypothetical protein 352.t00003 [Entamoeba histolytica HM-1:IMSS]	cell wall surface anchor family protein [Enterococcus faecalis V583] >gi|29374744|ref|NP_813896.1| cell wall surface anchor family protein [Enterococcus faecalis V583]
gi|56465379|gb|EAL43644.1|	9	7	1	gi|14028597|gb|AAK52421.1|	gi|14028597|gb|AAK52421.1|	0.357960931	47	559	547	0.978533095	1.00E-127	460	3055	Chlamydomonas reinhardtii	Eukaryota;Viridiplantae;Chlorophyta;Chlorophyceae;Chlamydomonadales;Chlamydomonadaceae;Chlamydomonas	phosphoglycerate mutase, 2,3-bisphosphoglycerate-independent, putative [Entamoeba histolytica HM-1:IMSS]	phosphoglyceromutase [Chlamydomonas reinhardtii]
gi|56465385|gb|EAL43647.1|	475	470	1	gi|4586580|dbj|BAA76422.1|	gi|4586580|dbj|BAA76422.1|	0.35100335	52	185	196	1.059459459	1.00E-43	178	3827	Cicer arietinum	Eukaryota;Viridiplantae;Streptophyta;rosids;Fabales;Fabaceae;Papilionoideae;Cicereae;Cicer	Rab family GTPase [Entamoeba histolytica HM-1:IMSS]	rab-type small GTP-binding protein [Cicer arietinum]
gi|56465386|gb|EAL43648.1|	164	159	1	gi|67083987|gb|AAY66928.1|	gi|67083987|gb|AAY66928.1|	0.346139994	47	230	204	0.886956522	4.00E-48	194	6945	Ixodes scapularis	Eukaryota;Metazoa;Arthropoda;Chelicerata;Arachnida;Acari;Parasitiformes;Ixodida;Ixodoidea;Ixodidae;Ixodes	60S ribosomal protein L7, putative [Entamoeba histolytica HM-1:IMSS]	ribosomal protein L7-like [Ixodes scapularis]
gi|56465387|gb|EAL43649.1|	7	5	1	gi|66813194|ref|XP_640776.1|	gi|66813194|ref|XP_640776.1|	0.556410108	29	563	447	0.793960924	9.00E-52	208	352472	Dictyostelium discoideum AX4	Eukaryota;Dictyosteliida;Dictyostelium	phospholipase D, putative [Entamoeba histolytica HM-1:IMSS]	phospholipase D1 [Dictyostelium discoideum] >gi|60468812|gb|EAL66812.1| phospholipase D1 (PLD1) [Dictyostelium discoideum]
gi|56465388|gb|EAL43650.1|	153	150	1	gi|82623403|gb|ABB87116.1|	gi|82623403|gb|ABB87116.1|	0.377678741	52	155	134	0.864516129	1.00E-34	146	4113	Solanum tuberosum	Eukaryota;Viridiplantae;Streptophyta;asterids;Solanales;Solanaceae;Solanum	40S ribosomal protein S19, putative [Entamoeba histolytica HM-1:IMSS]	40S ribosomal protein S19-like [Solanum tuberosum]
gi|56465389|gb|EAL43651.1|	122	120	1	gi|62083467|gb|AAX62458.1|	gi|62083467|gb|AAX62458.1|	0.362056489	54	140	123	0.878571429	2.00E-28	126	77504	Lysiphlebus testaceipes	Eukaryota;Metazoa;Arthropoda;Hexapoda;Insecta;Neoptera;Endopterygota;Hymenoptera;Ichneumonoidea;Braconidae;Aphidiinae;Lysiphlebus	40S ribosomal protein S24, putative [Entamoeba histolytica HM-1:IMSS]	ribosomal protein S24 [Lysiphlebus testaceipes]
gi|56465393|gb|EAL43654.1|	260	249	1	gi|66802530|ref|XP_635137.1|	gi|66802530|ref|XP_635137.1|	0.556410108	36	183	174	0.950819672	3.00E-28	127	352472	Dictyostelium discoideum AX4	Eukaryota;Dictyosteliida;Dictyostelium	heat shock protein 101, putative [Entamoeba histolytica HM-1:IMSS]	hypothetical protein DDB0183816 [Dictyostelium discoideum] >gi|60463456|gb|EAL61641.1| hypothetical protein DDB0183816 [Dictyostelium discoideum]
gi|56465397|gb|EAL43657.1|	71	69	2	gi|39591708|emb|CAE71286.1|	gi|66816255|ref|XP_642137.1|	0.556410108	41	366	367	1.00273224	5.00E-76	287	352472	Dictyostelium discoideum AX4	Eukaryota;Dictyosteliida;Dictyostelium	ARP2/3 complex 41 kDa subunit, putative [Entamoeba histolytica HM-1:IMSS]	p41-Arc [Dictyostelium discoideum] >gi|4093163|gb|AAC99777.1| p41-Arc [Dictyostelium discoideum] >gi|60470105|gb|EAL68085.1| p41-Arc [Dictyostelium discoideum]
gi|56465398|gb|EAL43658.1|	500	483	1	gi|74831454|emb|CAI39309.1|	gi|74831454|emb|CAI39309.1|	0.381624244	34	192	179	0.932291667	2.00E-28	127	5888	Paramecium tetraurelia	Eukaryota;Oligohymenophorea;Peniculida;Parameciidae;Paramecium	Rab family GTPase [Entamoeba histolytica HM-1:IMSS]	rab_C29 [Paramecium tetraurelia]
gi|56465399|gb|EAL43659.1|	248	247	1	gi|86141757|ref|ZP_01060281.1|	gi|86141757|ref|ZP_01060281.1|	0.055549752	41	341	345	1.011730205	6.00E-69	264	313593	Flavobacterium sp. MED217	Bacteria;Bacteroidetes;Flavobacteria;Flavobacteriales;Flavobacteriaceae;Flavobacterium	aldose 1-epimerase, putative [Entamoeba histolytica HM-1:IMSS]	aldose 1-epimerase precursor [Flavobacterium sp. MED217] >gi|85831320|gb|EAQ49776.1| aldose 1-epimerase precursor [Flavobacterium sp. MED217]
gi|56465403|gb|EAL43663.1|	186	185	1	gi|15026013|gb|AAK80901.1|	gi|15026013|gb|AAK80901.1|	0.063328191	40	389	375	0.964010283	1.00E-63	247	272562	Clostridium acetobutylicum ATCC 824	Bacteria;Firmicutes;Clostridia;Clostridiales;Clostridiaceae;Clostridium	galactokinase, putative [Entamoeba histolytica HM-1:IMSS]	Galactokinase [Clostridium acetobutylicum ATCC 824] >gi|15896212|ref|NP_349561.1| galactokinase [Clostridium acetobutylicum ATCC 824] >gi|24211720|sp|Q97EZ6|GAL1_CLOAB Galactokinase (Galactose kinase)
gi|56465405|gb|EAL43664.1|	24	22	3	gi|62656784|ref|XP_220851.3|	gi|56206648|emb|CAI25710.1|	0.395553892	34	113	109	0.96460177	4.00E-12	72	10090	Mus musculus	Eukaryota;Metazoa;Chordata;Craniata;Gnathostomata;Mammalia;Euarchontoglires;Rodentia;Sciurognathi;Muridae;Murinae;Mus	hypothetical protein 348.t00001 [Entamoeba histolytica HM-1:IMSS]	novel protein (6230425C22Rik) similar to Homo sapiens CGI-48 protein [Mus musculus] >gi|74185693|dbj|BAE32732.1| unnamed protein product [Mus musculus] >gi|61656180|ref|NP_001013393.1| WD repeat domain 50 [Mus musculus] >gi|60390866|sp|Q5SSI6|WDR50_MOUSE WD-repeat protein 50
gi|56465407|gb|EAL43666.1|	135	132	2	gi|62898916|dbj|BAD97312.1|	gi|62898916|dbj|BAD97312.1|	0.396206722	28	322	290	0.900621118	1.00E-28	130	9606	Homo sapiens	Eukaryota;Metazoa;Chordata;Craniata;Gnathostomata;Mammalia;Euarchontoglires;Primates;Simiiformes;Hominoidea;Hominidae;Homo	conserved hypothetical protein [Entamoeba histolytica HM-1:IMSS]	F-box only protein 11 isoform 1 variant [Homo sapiens]
gi|56465409|gb|EAL43668.1|	29	23	1	gi|4185746|gb|AAD09177.1|	gi|4185746|gb|AAD09177.1|	0.364404977	31	367	303	0.825613079	2.00E-37	159	79782	Cimex lectularius	Eukaryota;Metazoa;Arthropoda;Hexapoda;Insecta;Neoptera;Paraneoptera;Hemiptera;Cimicoidea;Cimicidae;Cimex	apyrase, putative [Entamoeba histolytica HM-1:IMSS]	apyrase [Cimex lectularius]
gi|56465410|gb|EAL43669.1|	69	68	1	gi|50905947|ref|XP_464462.1|	gi|50905947|ref|XP_464462.1|	0.351556996	40	275	266	0.967272727	3.00E-52	208	39947	Oryza sativa (japonica cultivar-group)	Eukaryota;Viridiplantae;Streptophyta;Liliopsida;commelinids;Poales;Poaceae;Ehrhartoideae;Oryzeae;Oryza	zinc transporter, putative [Entamoeba histolytica HM-1:IMSS]	putative Zinc transporter zupT [Oryza sativa (japonica cultivar-group)] >gi|49388140|dbj|BAD25268.1| putative Zinc transporter zupT [Oryza sativa (japonica cultivar-group)] >gi|49388124|dbj|BAD25255.1| putative Zinc transporter zupT [Oryza sativa (japonica cultivar-group)]
gi|56465412|gb|EAL43671.1|	37	36	1	gi|48856346|ref|ZP_00310503.1|	gi|48856346|ref|ZP_00310503.1|	0.055706076	29	201	197	0.980099502	5.00E-21	103	985	Cytophaga hutchinsonii	Bacteria;Bacteroidetes;Sphingobacteria;Sphingobacteriales;Flexibacteraceae;Cytophaga	phosphoglycerate mutase family protein [Entamoeba histolytica HM-1:IMSS]	COG0406: Fructose-2,6-bisphosphatase [Cytophaga hutchinsonii]
gi|56465416|gb|EAL43674.1|	3	1	1	gi|39574715|emb|CAE78557.1|	gi|39574715|emb|CAE78557.1|	0.058362762	40	87	65	0.747126437	3.00E-07	56	264462	Bdellovibrio bacteriovorus HD100	Bacteria;Proteobacteria;Deltaproteobacteria;Bdellovibrionales;Bdellovibrionaceae;Bdellovibrio	hypothetical protein 347.t00001 [Entamoeba histolytica HM-1:IMSS]	putative ferredoxin [Bdellovibrio bacteriovorus HD100] >gi|42522184|ref|NP_967564.1| putative ferredoxin [Bdellovibrio bacteriovorus HD100]
gi|56465419|gb|EAL43677.1|	459	450	2	gi|75701440|gb|ABA21116.1|	gi|75701440|gb|ABA21116.1|	0.055289995	33	305	274	0.898360656	3.00E-34	148	240292	Anabaena variabilis ATCC 29413	Bacteria;Cyanobacteria;Nostocales;Nostocaceae;Anabaena	Leucine-rich repeat containing protein, putative [Entamoeba histolytica HM-1:IMSS]	Small GTP-binding protein domain [Anabaena variabilis ATCC 29413] >gi|75907715|ref|YP_322011.1| Small GTP-binding protein domain [Anabaena variabilis ATCC 29413]
gi|56465420|gb|EAL43678.1|	78	77	1	gi|19713205|gb|AAL94042.1|	gi|19713205|gb|AAL94042.1|	0.053078774	47	538	544	1.011152416	2.00E-135	486	190304	Fusobacterium nucleatum subsp. nucleatum ATCC 25586	Bacteria;Fusobacteria;Fusobacterales;Fusobacteriaceae;Fusobacterium	tryptophanase, putative [Entamoeba histolytica HM-1:IMSS]	Tryptophanase [Fusobacterium nucleatum subsp. nucleatum ATCC 25586] >gi|19705248|ref|NP_602743.1| Tryptophanase [Fusobacterium nucleatum subsp. nucleatum ATCC 25586]
gi|56465421|gb|EAL43679.1|	40	38	1	gi|18376034|emb|CAD21040.1|	gi|18376034|emb|CAD21040.1|	0.341634633	57	213	129	0.605633803	2.00E-30	134	5141	Neurospora crassa	Eukaryota;Fungi;Ascomycota;Pezizomycotina;Sordariomycetes;Sordariomycetidae;Sordariales;Sordariaceae;Neurospora	60S ribosomal protein L26, putative [Entamoeba histolytica HM-1:IMSS]	probable ribosomal protein L26 [Neurospora crassa] >gi|85078195|ref|XP_956128.1| hypothetical protein [Neurospora crassa N150] >gi|32404420|ref|XP_322823.1| hypothetical protein [Neurospora crassa] >gi|28917176|gb|EAA26892.1| hypothetical protein [Neurospora crassa]
gi|56465426|gb|EAL43683.1|	317	299	1	gi|75702428|gb|ABA22104.1|	gi|75702428|gb|ABA22104.1|	0.055289995	41	382	387	1.013089005	3.00E-77	292	240292	Anabaena variabilis ATCC 29413	Bacteria;Cyanobacteria;Nostocales;Nostocaceae;Anabaena	alcohol dehydrogenase 3, putative [Entamoeba histolytica HM-1:IMSS]	Iron-containing alcohol dehydrogenase [Anabaena variabilis ATCC 29413] >gi|75908703|ref|YP_322999.1| Iron-containing alcohol dehydrogenase [Anabaena variabilis ATCC 29413]
gi|56465428|gb|EAL43685.1|	82	80	1	gi|1777328|dbj|BAA11652.1|	gi|1777328|dbj|BAA11652.1|	0.399954433	34	231	177	0.766233766	1.00E-18	96	8355	Xenopus laevis	Eukaryota;Metazoa;Chordata;Craniata;Gnathostomata;Amphibia;Batrachia;Anura;Mesobatrachia;Pipoidea;Pipidae;Xenopodinae;Xenopus;Xenopus	protein phosphatase, putative [Entamoeba histolytica HM-1:IMSS]	Cdc25A [Xenopus laevis]
gi|56465429|gb|EAL43686.1|	121	120	1	gi|54035109|gb|AAH84092.1|	gi|54035109|gb|AAH84092.1|	0.399954433	42	901	899	0.997780244	0	683	8355	Xenopus laevis	Eukaryota;Metazoa;Chordata;Craniata;Gnathostomata;Amphibia;Batrachia;Anura;Mesobatrachia;Pipoidea;Pipidae;Xenopodinae;Xenopus;Xenopus	exosome complex exonuclease, putative [Entamoeba histolytica HM-1:IMSS]	LOC495005 protein [Xenopus laevis]
gi|56465431|gb|EAL43688.1|	478	468	1	gi|66811442|ref|XP_639901.1|	gi|66811442|ref|XP_639901.1|	0.556410108	36	152	145	0.953947368	7.00E-24	111	352472	Dictyostelium discoideum AX4	Eukaryota;Dictyosteliida;Dictyostelium	ubiquitin-conjugating enzyme, putative [Entamoeba histolytica HM-1:IMSS]	ubiquitin conjugating enzyme [Dictyostelium discoideum] >gi|1553009|gb|AAB08700.1| UbcB [Dictyostelium discoideum] >gi|60466852|gb|EAL64896.1| ubiquitin conjugating enzyme [Dictyostelium discoideum]
gi|56465432|gb|EAL43689.1|	27	21	1	gi|3860325|emb|CAA10130.1|	gi|3860325|emb|CAA10130.1|	0.35100335	32	249	209	0.83935743	3.00E-18	95	3827	Cicer arietinum	Eukaryota;Viridiplantae;Streptophyta;rosids;Fabales;Fabaceae;Papilionoideae;Cicereae;Cicer	ribonuclease, putative [Entamoeba histolytica HM-1:IMSS]	ribonuclease T2 [Cicer arietinum]
gi|56465437|gb|EAL43693.1|	95	94	1	gi|67539260|ref|XP_663404.1|	gi|67539260|ref|XP_663404.1|	0.357626139	52	168	169	1.005952381	7.00E-39	162	227321	Aspergillus nidulans FGSC A4	Eukaryota;Fungi;Ascomycota;Pezizomycotina;Eurotiomycetes;Eurotiales;Trichocomaceae;Emericella	60S ribosomal protein L18, putative [Entamoeba histolytica HM-1:IMSS]	hypothetical protein AN5800.2 [Aspergillus nidulans FGSC A4] >gi|40739119|gb|EAA58309.1| conserved hypothetical protein [Aspergillus nidulans FGSC A4]
gi|56465438|gb|EAL43694.1|	196	193	1	gi|52628697|gb|AAU27438.1|	gi|52628697|gb|AAU27438.1|	0.059412263	34	285	247	0.866666667	6.00E-30	134	272624	Legionella pneumophila subsp. pneumophila str. Philadelphia 1	Bacteria;Proteobacteria;Gammaproteobacteria;Legionellales;Legionellaceae;Legionella	conserved hypothetical protein [Entamoeba histolytica HM-1:IMSS]	TPR repeat protein [Legionella pneumophila subsp. pneumophila str. Philadelphia 1] >gi|52841586|ref|YP_095385.1| TPR repeat protein [Legionella pneumophila subsp. pneumophila str. Philadelphia 1]
gi|56465440|gb|EAL43696.1|	6	2	1	gi|66805481|ref|XP_636473.1|	gi|66805481|ref|XP_636473.1|	0.556410108	26	359	273	0.760445682	2.00E-12	76	352472	Dictyostelium discoideum AX4	Eukaryota;Dictyosteliida;Dictyostelium	SH3 domain protein [Entamoeba histolytica HM-1:IMSS]	hypothetical protein DDB0188159 [Dictyostelium discoideum] >gi|60464855|gb|EAL62971.1| hypothetical protein DDB0188159 [Dictyostelium discoideum]
gi|56465443|gb|EAL43699.1|	288	286	1	gi|15622705|dbj|BAB66695.1|	gi|15622705|dbj|BAB66695.1|	0.010431958	30	321	282	0.878504673	3.00E-28	129	273063	Sulfolobus tokodaii str. 7	Archaea;Crenarchaeota;Thermoprotei;Sulfolobales;Sulfolobaceae;Sulfolobus	pyruvate kinase, putative [Entamoeba histolytica HM-1:IMSS]	438aa long hypothetical pyruvate kinase [Sulfolobus tokodaii str. 7] >gi|15921917|ref|NP_377586.1| hypothetical pyruvate kinase [Sulfolobus tokodaii str. 7]
gi|56465445|gb|EAL43701.1|	5	4	1	gi|13813346|gb|AAK40554.1|	gi|13813346|gb|AAK40554.1|	0.010431958	23	181	155	0.856353591	7.00E-09	62	273057	Sulfolobus solfataricus P2	Archaea;Crenarchaeota;Thermoprotei;Sulfolobales;Sulfolobaceae;Sulfolobus	N-acetyltransferase, putative [Entamoeba histolytica HM-1:IMSS]	Acetyltransferase, putative [Sulfolobus solfataricus P2] >gi|15897159|ref|NP_341764.1| Acetyltransferase, putative [Sulfolobus solfataricus P2]
gi|56465446|gb|EAL43702.1|	103	98	1	gi|39595266|emb|CAE60303.1|	gi|39595266|emb|CAE60303.1|	0.375947478	42	608	612	1.006578947	1.00E-137	493	6238	Caenorhabditis briggsae	Eukaryota;Metazoa;Nematoda;Chromadorea;Rhabditida;Rhabditoidea;Rhabditidae;Peloderinae;Caenorhabditis	DNA replication licensing factor, putative [Entamoeba histolytica HM-1:IMSS]	Hypothetical protein CBG03890 [Caenorhabditis briggsae]
gi|56465447|gb|EAL43703.1|	475	469	4	gi|54696318|gb|AAV38531.1|	gi|51230594|ref|NP_001003740.1|	0.41432474	74	398	398	1	1.00E-165	585	7955	Danio rerio	Eukaryota;Metazoa;Chordata;Craniata;Gnathostomata;Actinopterygii;Cypriniformes;Cyprinoidea;Cyprinidae;Rasborinae;Danio	26S protease regulatory subunit 8, putative [Entamoeba histolytica HM-1:IMSS]	hypothetical protein LOC445285 [Danio rerio] >gi|50603847|gb|AAH78375.1| Zgc:92464 [Danio rerio]
gi|56465449|gb|EAL43704.1|	5	4	1	gi|47215803|emb|CAG02857.1|	gi|47215803|emb|CAG02857.1|	0.391819833	30	137	116	0.846715328	5.00E-09	62	99883	Tetraodon nigroviridis	Eukaryota;Metazoa;Chordata;Craniata;Gnathostomata;Actinopterygii;Acanthopterygii;Tetraodontiformes;Tetraodontoidei;Tetradontoidea;Tetraodontidae;Tetraodon	DNA-directed RNA polymerase II subunit, putative [Entamoeba histolytica HM-1:IMSS]	unnamed protein product [Tetraodon nigroviridis]
gi|56465452|gb|EAL43707.1|	8	7	1	gi|68124516|emb|CAJ02533.1|	gi|68124516|emb|CAJ02533.1|	0.383089372	37	516	310	0.600775194	7.00E-51	205	5664	Leishmania major	Eukaryota;Kinetoplastida;Trypanosomatidae;Leishmania;Leishmania	Ser/Thr protein phosphatase, putative [Entamoeba histolytica HM-1:IMSS]	serine/threonine protein phosphatase, putative [Leishmania major]
gi|56465456|gb|EAL43711.1|	95	94	4	gi|76629847|ref|XP_871530.1|	gi|73969894|ref|XP_852942.1|	0.405658896	40	306	273	0.892156863	2.00E-54	215	9615	Canis familiaris	Eukaryota;Metazoa;Chordata;Craniata;Gnathostomata;Mammalia;Laurasiatheria;Carnivora;Fissipedia;Canidae;Canis	TIA-1 protein, putative [Entamoeba histolytica HM-1:IMSS]	PREDICTED: similar to TIA1 protein isoform 1 isoform 1 [Canis familiaris]
gi|56465459|gb|EAL43713.1|	17	16	1	gi|18420889|ref|NP_568467.1|	gi|18420889|ref|NP_568467.1|	0.398378284	39	193	133	0.689119171	5.00E-18	93	3702	Arabidopsis thaliana	Eukaryota;Viridiplantae;Streptophyta;rosids;Brassicales;Brassicaceae;Arabidopsis	conserved hypothetical protein [Entamoeba histolytica HM-1:IMSS]	unknown protein [Arabidopsis thaliana] >gi|37202104|gb|AAQ89667.1| At5g25170 [Arabidopsis thaliana] >gi|62319459|dbj|BAD94825.1| hypothetical protein [Arabidopsis thaliana] >gi|62319188|dbj|BAD94368.1| hypothetical protein [Arabidopsis thaliana]
gi|56465463|gb|EAL43717.1|	172	170	1	gi|12311749|emb|CAC22606.1|	gi|12311749|emb|CAC22606.1|	0.37291563	36	291	275	0.945017182	1.00E-43	179	4896	Schizosaccharomyces pombe	Eukaryota;Fungi;Ascomycota;Schizosaccharomycetes;Schizosaccharomycetales;Schizosaccharomycetaceae;Schizosaccharomyces	WD repeat protein [Entamoeba histolytica HM-1:IMSS]	SPBC713.05 [Schizosaccharomyces pombe] >gi|19112136|ref|NP_595344.1| hypothetical protein SPBC713.05 [Schizosaccharomyces pombe 972h-]
gi|56465464|gb|EAL43718.1|	3	2	1	gi|1420100|emb|CAA99195.1|	gi|1420100|emb|CAA99195.1|	0.367142947	26	310	238	0.767741935	7.00E-15	84	4932	Saccharomyces cerevisiae	Eukaryota;Fungi;Ascomycota;Saccharomycotina;Saccharomycetes;Saccharomycetales;Saccharomycetaceae;Saccharomyces	TPR repeat protein [Entamoeba histolytica HM-1:IMSS]	unnamed protein product [Saccharomyces cerevisiae] >gi|6324580|ref|NP_014649.1| Glutamine-rich cytoplasmic protein of unknown function, contains tetratricopeptide (TPR) repeats, which often mediate protein-protein interactions; conserved in human and C. elegans; Sgt2p [Saccharomyces cerevisiae] >gi|1151003|gb|AAC49487.1| hypothetical protein UNF346 >gi|74676529|sp|Q12118|SGT2_YEAST Small glutamin…
gi|56465467|gb|EAL43721.1|	8	2	1	gi|66818339|ref|XP_642829.1|	gi|66818339|ref|XP_642829.1|	0.556410108	26	405	280	0.691358025	7.00E-10	68	352472	Dictyostelium discoideum AX4	Eukaryota;Dictyosteliida;Dictyostelium	Rho guanine nucleotide exchange factor, putative [Entamoeba histolytica HM-1:IMSS]	hypothetical protein DDB0217864 [Dictyostelium discoideum] >gi|60471040|gb|EAL69010.1| hypothetical protein DDB0217864 [Dictyostelium discoideum]
gi|56465472|gb|EAL43726.1|	386	377	2	gi|15234013|ref|NP_193612.1|	gi|15234013|ref|NP_193612.1|	0.398378284	37	167	129	0.77245509	2.00E-22	107	3702	Arabidopsis thaliana	Eukaryota;Viridiplantae;Streptophyta;rosids;Brassicales;Brassicaceae;Arabidopsis	Myb family DNA-binding protein [Entamoeba histolytica HM-1:IMSS]	MYB98; DNA binding / transcription factor [Arabidopsis thaliana] >gi|7268671|emb|CAB78879.1| myb-like protein [Arabidopsis thaliana] >gi|4539396|emb|CAB37462.1| myb-like protein [Arabidopsis thaliana] >gi|5823339|gb|AAD53108.1| putative transcription factor [Arabidopsis thaliana]
gi|56465473|gb|EAL43727.1|	69	67	1	gi|66813364|ref|XP_640861.1|	gi|66813364|ref|XP_640861.1|	0.556410108	40	356	312	0.876404494	9.00E-67	257	352472	Dictyostelium discoideum AX4	Eukaryota;Dictyosteliida;Dictyostelium	26S proteasome regulatory subunit, putative [Entamoeba histolytica HM-1:IMSS]	hypothetical protein DDB0218287 [Dictyostelium discoideum] >gi|60468954|gb|EAL66954.1| hypothetical protein DDB0218287 [Dictyostelium discoideum]
gi|56465476|gb|EAL43728.1|	89	62	1	gi|459694|gb|AAA92147.1|	gi|459694|gb|AAA92147.1|	0.342117009	29	242	181	0.747933884	7.00E-19	97	7091	Bombyx mori	Eukaryota;Metazoa;Arthropoda;Hexapoda;Insecta;Neoptera;Endopterygota;Amphiesmenoptera;Lepidoptera;Glossata;Neolepidoptera;Heteroneura;Bombycoidea;Bombycidae;Bombyx	conserved hypothetical protein [Entamoeba histolytica HM-1:IMSS]	reverse transcriptase
gi|56465478|gb|EAL43730.1|	206	204	1	gi|56179448|gb|AAV82170.1|	gi|56179448|gb|AAV82170.1|	0.059542891	43	353	332	0.940509915	1.00E-79	300	283942	Idiomarina loihiensis L2TR	Bacteria;Proteobacteria;Gammaproteobacteria;Alteromonadales;Idiomarinaceae;Idiomarina	L-asparaginase, putative [Entamoeba histolytica HM-1:IMSS]	L-asparaginase I [Idiomarina loihiensis L2TR] >gi|56460438|ref|YP_155719.1| cytoplasmic asparaginase I [Idiomarina loihiensis L2TR]
gi|56465479|gb|EAL43731.1|	117	116	1	gi|66818895|ref|XP_643107.1|	gi|66818895|ref|XP_643107.1|	0.556410108	43	243	230	0.946502058	1.00E-46	189	352472	Dictyostelium discoideum AX4	Eukaryota;Dictyosteliida;Dictyostelium	methyltransferase, putative [Entamoeba histolytica HM-1:IMSS]	hypothetical protein DDB0203842 [Dictyostelium discoideum] >gi|60471236|gb|EAL69199.1| hypothetical protein DDB0203842 [Dictyostelium discoideum]
gi|56465485|gb|EAL43737.1|	8	6	1	gi|66803805|ref|XP_635729.1|	gi|66803805|ref|XP_635729.1|	0.556410108	31	495	423	0.854545455	4.00E-48	195	352472	Dictyostelium discoideum AX4	Eukaryota;Dictyosteliida;Dictyostelium	protein kinase, putative [Entamoeba histolytica HM-1:IMSS]	SH2 domain-containing protein [Dictyostelium discoideum] >gi|60464079|gb|EAL62241.1| putative tyrosine kinase-like (TKL) protein [Dictyostelium discoideum]
gi|56465491|gb|EAL43742.1|	3	1	1	gi|72129244|ref|XP_797601.1|	gi|72129244|ref|XP_797601.1|	0.363965286	23	369	267	0.723577236	1.00E-07	60	7668	Strongylocentrotus purpuratus	Eukaryota;Metazoa;Echinodermata;Echinozoa;Echinoidea;Euechinoidea;Echinacea;Echinoida;Strongylocentrotidae;Strongylocentrotus	Rab GTPase activating protein, putative [Entamoeba histolytica HM-1:IMSS]	PREDICTED: similar to TBC1 domain family, member 22B [Strongylocentrotus purpuratus]
gi|56465494|gb|EAL43745.1|	119	116	1	gi|61654624|gb|AAX48838.1|	gi|61654624|gb|AAX48838.1|	0.375649281	47	286	235	0.821678322	3.00E-54	215	55567	Suberites domuncula	Eukaryota;Metazoa;Porifera;Demospongiae;Tetractinomorpha;Hadromerida;Suberitidae;Suberites	60S ribosomal protein L7a, putative [Entamoeba histolytica HM-1:IMSS]	L7a [Suberites domuncula]
gi|56465495|gb|EAL43746.1|	22	21	1	gi|67516057|ref|XP_657914.1|	gi|67516057|ref|XP_657914.1|	0.357626139	32	405	347	0.856790123	1.00E-37	160	227321	Aspergillus nidulans FGSC A4	Eukaryota;Fungi;Ascomycota;Pezizomycotina;Eurotiomycetes;Eurotiales;Trichocomaceae;Emericella	WD repeat protein [Entamoeba histolytica HM-1:IMSS]	hypothetical protein AN0310.2 [Aspergillus nidulans FGSC A4] >gi|40746560|gb|EAA65716.1| hypothetical protein AN0310.2 [Aspergillus nidulans FGSC A4]
gi|56465501|gb|EAL43751.1|	6	5	1	gi|50299521|gb|AAT73624.1|	gi|50299521|gb|AAT73624.1|	0.33202642	28	155	142	0.916129032	4.00E-07	55	4039	Daucus carota	Eukaryota;Viridiplantae;Streptophyta;asterids;Apiales;Apiaceae;Apioideae;Scandiceae;Daucinae;Daucus	calmodulin-like protein, putative [Entamoeba histolytica HM-1:IMSS]	calmodulin cam-211 [Daucus carota]
gi|56465507|gb|EAL43756.1|	5	3	3	gi|73998248|ref|XP_861616.1|	gi|73998248|ref|XP_861616.1|	0.405658896	27	232	232	1	5.00E-12	74	9615	Canis familiaris	Eukaryota;Metazoa;Chordata;Craniata;Gnathostomata;Mammalia;Laurasiatheria;Carnivora;Fissipedia;Canidae;Canis	conserved hypothetical protein [Entamoeba histolytica HM-1:IMSS]	PREDICTED: similar to CWF19-like 1, cell cycle control isoform 4 [Canis familiaris]
gi|56465525|gb|EAL43771.1|	59	58	1	gi|50925135|gb|AAH79713.1|	gi|50925135|gb|AAH79713.1|	0.399954433	48	1072	1070	0.998134328	0	1018	8355	Xenopus laevis	Eukaryota;Metazoa;Chordata;Craniata;Gnathostomata;Amphibia;Batrachia;Anura;Mesobatrachia;Pipoidea;Pipidae;Xenopodinae;Xenopus;Xenopus	leucyl-tRNA synthetase, putative [Entamoeba histolytica HM-1:IMSS]	MGC82093 protein [Xenopus laevis]
gi|56465529|gb|EAL43773.1|	317	316	1	gi|13569595|gb|AAK31161.1|	gi|13569595|gb|AAK31161.1|	0.470602329	65	436	430	0.986238532	7.00E-160	566	108607	Mastigamoeba balamuthi	Eukaryota;Mastigamoebidae;Mastigamoeba	enolase, putative [Entamoeba histolytica HM-1:IMSS]	enolase [Mastigamoeba balamuthi] >gi|6469814|gb|AAF13454.1| enolase [Mastigamoeba balamuthi] >gi|21542033|sp|Q9U615|ENO_MASBA Enolase (2-phosphoglycerate dehydratase) (2-phospho-D-glycerate hydro-lyase)
gi|56465530|gb|EAL43774.1|	14	12	2	gi|56684619|gb|AAW21996.1|	gi|15232387|ref|NP_191623.1|	0.398378284	31	129	115	0.891472868	3.00E-08	59	3702	Arabidopsis thaliana	Eukaryota;Viridiplantae;Streptophyta;rosids;Brassicales;Brassicaceae;Arabidopsis	microtubule associated protein, putative [Entamoeba histolytica HM-1:IMSS]	microtubule binding [Arabidopsis thaliana] >gi|17065536|gb|AAL32922.1| putative protein [Arabidopsis thaliana] >gi|21593822|gb|AAM65789.1| symbiosis-related like protein [Arabidopsis thaliana] >gi|7329674|emb|CAB82668.1| putative protein [Arabidopsis thaliana] >gi|24899737|gb|AAN65083.1| putative protein [Arabidopsis thaliana] >gi|19912163|dbj|BAB88393.1| autophagy 8g [Arabidopsis thaliana]
gi|56465533|gb|EAL43777.1|	499	475	1	gi|40807131|gb|AAH65318.1|	gi|40807131|gb|AAH65318.1|	0.41432474	33	194	192	0.989690722	2.00E-28	128	7955	Danio rerio	Eukaryota;Metazoa;Chordata;Craniata;Gnathostomata;Actinopterygii;Cypriniformes;Cyprinoidea;Cyprinidae;Rasborinae;Danio	Rab family GTPase [Entamoeba histolytica HM-1:IMSS]	Hypothetical protein LOC325255 [Danio rerio] >gi|45592944|ref|NP_996661.1| hypothetical protein LOC325255 [Danio rerio]
gi|56465535|gb|EAL43779.1|	232	231	1	gi|129007|sp|P29094|O16G_BACTR	gi|129007|sp|P29094|O16G_BACTR	0.058476438	57	556	558	1.003597122	0	686	1426	Geobacillus thermoglucosidasius	Bacteria;Firmicutes;Bacilli;Bacillales;Bacillaceae;Geobacillus	oligo-1,6-glucosidase, putative [Entamoeba histolytica HM-1:IMSS]	Oligo-1,6-glucosidase (Oligosaccharide alpha-1,6-glucosidase) (Sucrase-isomaltase) (Isomaltase) (Dextrin 6-alpha-D-glucanohydrolase) >gi|912436|dbj|BAA01368.1| oligo-1,6-glucosidase [Geobacillus thermoglucosidasius]
gi|56465539|gb|EAL43782.1|	311	306	9	gi|27882034|gb|AAH44586.1|	gi|73965613|ref|XP_857363.1|	0.405658896	50	845	840	0.99408284	0	826	9615	Canis familiaris	Eukaryota;Metazoa;Chordata;Craniata;Gnathostomata;Mammalia;Laurasiatheria;Carnivora;Fissipedia;Canidae;Canis	DEAD/DEAH box helicase, putative [Entamoeba histolytica HM-1:IMSS]	PREDICTED: similar to DEAH (Asp-Glu-Ala-His) box polypeptide 8 isoform 3 [Canis familiaris]
gi|56465543|gb|EAL43786.1|	72	69	1	gi|56758280|gb|AAW27280.1|	gi|56758280|gb|AAW27280.1|	0.363865509	44	135	113	0.837037037	3.00E-18	92	6182	Schistosoma japonicum	Eukaryota;Metazoa;Platyhelminthes;Trematoda;Digenea;Strigeidida;Schistosomatoidea;Schistosomatidae;Schistosoma	60S ribosomal protein L14, putative [Entamoeba histolytica HM-1:IMSS]	SJCHGC06827 protein [Schistosoma japonicum]
gi|56465544|gb|EAL43787.1|	41	38	1	gi|15293941|gb|AAK95163.1|	gi|15293941|gb|AAK95163.1|	0.42056298	45	104	96	0.923076923	1.00E-15	84	7998	Ictalurus punctatus	Eukaryota;Metazoa;Chordata;Craniata;Gnathostomata;Actinopterygii;Siluriformes;Ictaluridae;Ictalurus	60S ribosomal protein L36, putative [Entamoeba histolytica HM-1:IMSS]	ribosomal protein L36 [Ictalurus punctatus]
gi|56465548|gb|EAL43790.1|	108	99	4	gi|30688925|ref|NP_189416.2|	gi|30688925|ref|NP_189416.2|	0.398378284	38	139	102	0.73381295	1.00E-14	80	3702	Arabidopsis thaliana	Eukaryota;Viridiplantae;Streptophyta;rosids;Brassicales;Brassicaceae;Arabidopsis	Myb family DNA-binding protein [Entamoeba histolytica HM-1:IMSS]	MYB118; DNA binding / transcription factor [Arabidopsis thaliana] >gi|9294482|dbj|BAB02701.1| probable MYB-like DNA-binding protein [Arabidopsis thaliana]
gi|56465549|gb|EAL43791.1|	376	370	2	gi|28422359|gb|AAH46948.1|	gi|28422359|gb|AAH46948.1|	0.399954433	63	422	408	0.966824645	7.00E-144	513	8355	Xenopus laevis	Eukaryota;Metazoa;Chordata;Craniata;Gnathostomata;Amphibia;Batrachia;Anura;Mesobatrachia;Pipoidea;Pipidae;Xenopodinae;Xenopus;Xenopus	26S protease regulatory subunit, putative [Entamoeba histolytica HM-1:IMSS]	MGC53343 protein [Xenopus laevis]
gi|56465551|gb|EAL43792.1|	492	485	7	gi|60552280|gb|AAH91585.1|	gi|73977708|ref|XP_852990.1|	0.405658896	51	177	177	1	2.00E-47	191	9615	Canis familiaris	Eukaryota;Metazoa;Chordata;Craniata;Gnathostomata;Mammalia;Laurasiatheria;Carnivora;Fissipedia;Canidae;Canis	ADP-ribosylation factor-like protein, putative [Entamoeba histolytica HM-1:IMSS]	PREDICTED: similar to ADP-ribosylation factor-like 1 isoform 1 [Canis familiaris] >gi|72535184|ref|NP_001026954.1| ADP-ribosylation factor-like protein 1 [Sus scrofa] >gi|62868636|gb|AAY17506.1| ADP-ribosylation factor-like protein 1 [Sus scrofa] >gi|82571767|gb|AAI10157.1| Unknown (protein for MGC:134037) [Bos taurus]
gi|56465558|gb|EAL43797.1|	15	12	1	gi|66910848|gb|AAH97862.1|	gi|66910848|gb|AAH97862.1|	0.399954433	29	374	231	0.617647059	3.00E-20	102	8355	Xenopus laevis	Eukaryota;Metazoa;Chordata;Craniata;Gnathostomata;Amphibia;Batrachia;Anura;Mesobatrachia;Pipoidea;Pipidae;Xenopodinae;Xenopus;Xenopus	hypothetical protein 335.t00002 [Entamoeba histolytica HM-1:IMSS]	Unknown (protein for MGC:115621) [Xenopus laevis]
gi|56465562|gb|EAL43800.1|	40	35	1	gi|66816169|ref|XP_642094.1|	gi|66816169|ref|XP_642094.1|	0.556410108	30	578	407	0.704152249	2.00E-38	164	352472	Dictyostelium discoideum AX4	Eukaryota;Dictyosteliida;Dictyostelium	Ras guanine nucleotide exchange factor, putative [Entamoeba histolytica HM-1:IMSS]	Ras guanine nucleotide exchange factor [Dictyostelium discoideum] >gi|24286678|gb|AAN46879.1| nucleotide exchange factor RasGEF J [Dictyostelium discoideum] >gi|60470149|gb|EAL68129.1| Ras guanine nucleotide exchange factor [Dictyostelium discoideum]
gi|56465565|gb|EAL43803.1|	102	99	1	gi|77556651|gb|ABA99447.1|	gi|77556651|gb|ABA99447.1|	0.351556996	56	385	381	0.98961039	2.00E-118	429	39947	Oryza sativa (japonica cultivar-group)	Eukaryota;Viridiplantae;Streptophyta;Liliopsida;commelinids;Poales;Poaceae;Ehrhartoideae;Oryzeae;Oryza	tryptophanyl-tRNA synthetase, putative [Entamoeba histolytica HM-1:IMSS]	tryptophanyl-tRNA synthetase, putative [Oryza sativa (japonica cultivar-group)]
gi|56465566|gb|EAL43804.1|	76	60	1	gi|62471491|gb|AAH93538.1|	gi|62471491|gb|AAH93538.1|	0.399954433	29	399	386	0.967418546	2.00E-37	159	8355	Xenopus laevis	Eukaryota;Metazoa;Chordata;Craniata;Gnathostomata;Amphibia;Batrachia;Anura;Mesobatrachia;Pipoidea;Pipidae;Xenopodinae;Xenopus;Xenopus	1-O-acylceramide synthase, putative [Entamoeba histolytica HM-1:IMSS]	Unknown (protein for MGC:115275) [Xenopus laevis]
gi|56465568|gb|EAL43806.1|	222	220	1	gi|50919281|ref|XP_470037.1|	gi|50919281|ref|XP_470037.1|	0.351556996	63	255	218	0.854901961	1.00E-76	289	39947	Oryza sativa (japonica cultivar-group)	Eukaryota;Viridiplantae;Streptophyta;Liliopsida;commelinids;Poales;Poaceae;Ehrhartoideae;Oryzeae;Oryza	40S ribosomal protein S2, putative [Entamoeba histolytica HM-1:IMSS]	putative 40S ribosomal protein S2 [Oryza sativa (japonica cultivar-group)] >gi|30103021|gb|AAP21434.1| putative 40S ribosomal protein S2 [Oryza sativa (japonica cultivar-group)]
gi|56465569|gb|EAL43807.1|	5	3	1	gi|68487445|ref|XP_712421.1|	gi|68487445|ref|XP_712421.1|	0.383061676	26	327	286	0.874617737	7.00E-24	114	237561	Candida albicans SC5314	Eukaryota;Fungi;Ascomycota;Saccharomycotina;Saccharomycetes;Saccharomycetales;Candida	histone acetyltransferase, putative [Entamoeba histolytica HM-1:IMSS]	putative histone acetyltransferase subunit [Candida albicans SC5314] >gi|68487735|ref|XP_712278.1| putative histone acetyltransferase subunit [Candida albicans SC5314] >gi|46433806|gb|EAK93235.1| potential histone acetyltransferase subunit [Candida albicans SC5314] >gi|46433652|gb|EAK93085.1| potential histone acetyltransferase subunit [Candida albicans SC5314]
gi|56465570|gb|EAL43808.1|	90	86	1	gi|55234813|gb|EAL38845.1|	gi|55234813|gb|EAL38845.1|	0.362975357	36	984	993	1.009146341	1.00E-169	600	180454	Anopheles gambiae str. PEST	Eukaryota;Metazoa;Arthropoda;Hexapoda;Insecta;Neoptera;Endopterygota;Diptera;Nematocera;Culicimorpha;Culicoidea;Culicidae;Anophelinae;Anopheles;Cellia	ubiquitin-activating enzyme, putative [Entamoeba histolytica HM-1:IMSS]	ENSANGP00000025877 [Anopheles gambiae str. PEST] >gi|57909057|ref|XP_552371.1| ENSANGP00000025877 [Anopheles gambiae str. PEST]
gi|56465572|gb|EAL43809.1|	9	8	1	gi|42551809|gb|EAA74652.1|	gi|42551809|gb|EAA74652.1|	0.342194087	40	644	465	0.722049689	3.00E-79	299	229533	Gibberella zeae PH-1	Eukaryota;Fungi;Ascomycota;Pezizomycotina;Sordariomycetes;Hypocreomycetidae;Hypocreales;Nectriaceae;Gibberella	DNA repair and recombination protein, putative [Entamoeba histolytica HM-1:IMSS]	hypothetical protein FG05522.1 [Gibberella zeae PH-1] >gi|46122289|ref|XP_385698.1| hypothetical protein FG05522.1 [Gibberella zeae PH-1]
gi|56465573|gb|EAL43810.1|	494	477	1	gi|56417345|gb|AAV90623.1|	gi|56417345|gb|AAV90623.1|	0.342800212	56	206	194	0.941747573	2.00E-57	225	4543	Pennisetum glaucum	Eukaryota;Viridiplantae;Streptophyta;Liliopsida;commelinids;Poales;Poaceae;Panicoideae;Paniceae;Pennisetum	Rab family GTPase [Entamoeba histolytica HM-1:IMSS]	Rab7 [Pennisetum glaucum]
gi|56465576|gb|EAL43813.1|	47	45	1	gi|72005555|ref|XP_782025.1|	gi|72005555|ref|XP_782025.1|	0.363965286	38	189	191	1.010582011	6.00E-33	143	7668	Strongylocentrotus purpuratus	Eukaryota;Metazoa;Echinodermata;Echinozoa;Echinoidea;Euechinoidea;Echinacea;Echinoida;Strongylocentrotidae;Strongylocentrotus	conserved hypothetical protein [Entamoeba histolytica HM-1:IMSS]	PREDICTED: similar to CG15084-PA [Strongylocentrotus purpuratus]
gi|56465578|gb|EAL43815.1|	169	163	1	gi|66823689|ref|XP_645199.1|	gi|66823689|ref|XP_645199.1|	0.556410108	58	273	245	0.897435897	2.00E-77	291	352472	Dictyostelium discoideum AX4	Eukaryota;Dictyosteliida;Dictyostelium	copine, putative [Entamoeba histolytica HM-1:IMSS]	hypothetical protein DDB0168714 [Dictyostelium discoideum] >gi|28829495|gb|AAO52028.1| similar to B0228.2.p [Caenorhabditis elegans] [Dictyostelium discoideum] >gi|60473304|gb|EAL71250.1| hypothetical protein DDB0168714 [Dictyostelium discoideum]
gi|56465580|gb|EAL43817.1|	126	124	2	gi|18411753|ref|NP_565164.1|	gi|18411753|ref|NP_565164.1|	0.398378284	64	109	107	0.981651376	5.00E-35	148	3702	Arabidopsis thaliana	Eukaryota;Viridiplantae;Streptophyta;rosids;Brassicales;Brassicaceae;Arabidopsis	60S ribosomal protein L30, putative [Entamoeba histolytica HM-1:IMSS]	structural constituent of ribosome [Arabidopsis thaliana] >gi|21280849|gb|AAM45084.1| putative ribosomal protein L30 [Arabidopsis thaliana] >gi|17529170|gb|AAL38811.1| putative ribosomal protein L30 [Arabidopsis thaliana] >gi|21554013|gb|AAM63094.1| ribosomal protein L30, putative [Arabidopsis thaliana] >gi|28466813|gb|AAO44015.1| At1g77940 [Arabidopsis thaliana]
gi|56465595|gb|EAL43824.1|	77	76	1	gi|18413175|ref|NP_567342.1|	gi|18413175|ref|NP_567342.1|	0.398378284	43	324	296	0.913580247	3.00E-68	261	3702	Arabidopsis thaliana	Eukaryota;Viridiplantae;Streptophyta;rosids;Brassicales;Brassicaceae;Arabidopsis	protein phosphatase regulatory subunit, putative [Entamoeba histolytica HM-1:IMSS]	phosphatase activator [Arabidopsis thaliana] >gi|14532730|gb|AAK64066.1| putative phosphotyrosyl phosphatase activator protein [Arabidopsis thaliana] >gi|13430442|gb|AAK25843.1| putative phosphotyrosyl phosphatase activator protein [Arabidopsis thaliana] >gi|15010620|gb|AAK73969.1| AT4g08960/T3H13_2 [Arabidopsis thaliana]
gi|56465596|gb|EAL43825.1|	146	144	1	gi|74136523|ref|NP_001028159.1|	gi|74136523|ref|NP_001028159.1|	0.407031209	59	326	251	0.76993865	4.00E-86	321	13616	Monodelphis domestica	Eukaryota;Metazoa;Chordata;Craniata;Gnathostomata;Mammalia;Didelphimorphia;Didelphidae;Didelphinae;Monodelphis	40S ribosomal protein S4, putative [Entamoeba histolytica HM-1:IMSS]	ribosomal protein S4, X-linked [Monodelphis domestica] >gi|50401327|sp|O62738|RS4X_MONDO 40S ribosomal protein S4, X isoform >gi|3169289|gb|AAC32105.1| ribosomal protein S4 X isoform [Monodelphis domestica]
gi|56465623|gb|EAL43847.1|	159	155	1	gi|66508552|ref|XP_397146.2|	gi|66508552|ref|XP_397146.2|	0.36129377	63	158	149	0.943037975	3.00E-51	203	7460	Apis mellifera	Eukaryota;Metazoa;Arthropoda;Hexapoda;Insecta;Neoptera;Endopterygota;Hymenoptera;Aculeata;Apoidea;Apidae;Apinae;Apini;Apis	40S ribosomal protein S16, putative [Entamoeba histolytica HM-1:IMSS]	PREDICTED: similar to venom chitinase [Apis mellifera]
gi|56465626|gb|EAL43850.1|	129	121	1	gi|52308297|gb|AAU38797.1|	gi|52308297|gb|AAU38797.1|	0.05972215	60	880	856	0.972727273	0	1052	221988	Mannheimia succiniciproducens MBEL55E	Bacteria;Proteobacteria;Gammaproteobacteria;Pasteurellales;Pasteurellaceae;Mannheimia	aldehyde-alcohol dehydrogenase 2, putative [Entamoeba histolytica HM-1:IMSS]	EutG protein [Mannheimia succiniciproducens MBEL55E] >gi|52426245|ref|YP_089382.1| EutG protein [Mannheimia succiniciproducens MBEL55E]
gi|56465627|gb|EAL43851.1|	414	408	2	gi|34499016|ref|NP_903231.1|	gi|82744956|ref|ZP_00907470.1|	0.063328191	48	328	312	0.951219512	7.00E-72	273	290402	Clostridium beijerincki NCIMB 8052	Bacteria;Firmicutes;Clostridia;Clostridiales;Clostridiaceae;Clostridium	cysteine synthase [Entamoeba histolytica HM-1:IMSS]	Cysteine synthase K/M:Cysteine synthase A [Clostridium beijerincki NCIMB 8052] >gi|82727141|gb|EAP61876.1| Cysteine synthase K/M:Cysteine synthase A [Clostridium beijerincki NCIMB 8052]
gi|56465628|gb|EAL43852.1|	35	32	1	gi|2921406|gb|AAC39472.1|	gi|2921406|gb|AAC39472.1|	0.398378284	34	504	532	1.055555556	7.00E-83	311	3702	Arabidopsis thaliana	Eukaryota;Viridiplantae;Streptophyta;rosids;Brassicales;Brassicaceae;Arabidopsis	Sec1 family protein [Entamoeba histolytica HM-1:IMSS]	vacuolar protein sorting homolog [Arabidopsis thaliana]
gi|56465633|gb|EAL43857.1|	80	76	1	gi|77685186|ref|ZP_00800594.1|	gi|77685186|ref|ZP_00800594.1|	0.062077595	39	384	361	0.940104167	8.00E-64	247	293826	Alkaliphilus metalliredigenes QYMF	Bacteria;Firmicutes;Clostridia;Clostridiales;Clostridiaceae;Alkaliphilus	glycerol-3-phosphate dehydrogenase, putative [Entamoeba histolytica HM-1:IMSS]	FAD dependent oxidoreductase:BFD-like (2Fe-2S)-binding region [Alkaliphilus metalliredigenes QYMF] >gi|77639040|gb|EAO81420.1| FAD dependent oxidoreductase:BFD-like (2Fe-2S)-binding region [Alkaliphilus metalliredigenes QYMF]
gi|56465634|gb|EAL43858.1|	28	23	1	gi|42525654|ref|NP_970752.1|	gi|42525654|ref|NP_970752.1|	0.054775941	47	511	310	0.60665362	6.00E-73	278	243275	Treponema denticola ATCC 35405	Bacteria;Spirochaetes;Spirochaetales;Spirochaetaceae;Treponema	NAD(FAD)-dependent dehydrogenase, putative [Entamoeba histolytica HM-1:IMSS]	pyridine nucleotide-disulphide oxidoreductase family protein [Treponema denticola ATCC 35405] >gi|41815665|gb|AAS10633.1| pyridine nucleotide-disulphide oxidoreductase family protein [Treponema denticola ATCC 35405]
gi|56465636|gb|EAL43859.1|	85	83	2	gi|50759744|ref|XP_417761.1|	gi|50759744|ref|XP_417761.1|	0.395676595	61	448	289	0.645089286	1.00E-103	379	9031	Gallus gallus	Eukaryota;Metazoa;Chordata;Craniata;Gnathostomata;Aves;Neognathae;Galliformes;Phasianidae;Phasianinae;Gallus	putative GTPase [Entamoeba histolytica HM-1:IMSS]	PREDICTED: similar to Autoantigen NGP-1 [Gallus gallus]
gi|56465640|gb|EAL43863.1|	46	44	5	gi|76633013|ref|XP_883512.1|	gi|53131906|emb|CAG31856.1|	0.395676595	27	278	253	0.910071942	4.00E-22	108	9031	Gallus gallus	Eukaryota;Metazoa;Chordata;Craniata;Gnathostomata;Aves;Neognathae;Galliformes;Phasianidae;Phasianinae;Gallus	syntaxin, putative [Entamoeba histolytica HM-1:IMSS]	hypothetical protein [Gallus gallus] >gi|57529381|ref|NP_001006295.1| syntaxin 16 [Gallus gallus]
gi|56465648|gb|EAL43870.1|	498	492	1	gi|54643203|gb|EAL31947.1|	gi|54643203|gb|EAL31947.1|	0.392585784	51	155	144	0.929032258	9.00E-37	154	7237	Drosophila pseudoobscura	Eukaryota;Metazoa;Arthropoda;Hexapoda;Insecta;Neoptera;Endopterygota;Diptera;Brachycera;Muscomorpha;Ephydroidea;Drosophilidae;Drosophilinae;Drosophilini;Drosophilina;Drosophila;Sophophora	ubiquitin-conjugating enzyme, putative [Entamoeba histolytica HM-1:IMSS]	GA14886-PA [Drosophila pseudoobscura] >gi|304668|gb|AAA28392.1| bendless [Drosophila melanogaster] >gi|17862390|gb|AAL39672.1| LD24448p [Drosophila melanogaster] >gi|17530929|ref|NP_511150.1| CG18319-PA [Drosophila melanogaster] >gi|546724|gb|AAB30753.1| ubiquitin-conjugating enzyme homolog [Drosophila melanogaster] >gi|7292948|gb|AAF48338.1| CG18319-PA [Drosophila melanogaster] >gi|464982|sp|P35…
gi|56465650|gb|EAL43871.1|	9	6	1	gi|28828982|gb|AAO51562.1|	gi|28828982|gb|AAO51562.1|	0.556410108	28	242	238	0.983471074	2.00E-21	105	44689	Dictyostelium discoideum	Eukaryota;Dictyosteliida;Dictyostelium	hypothetical protein 326.t00005 [Entamoeba histolytica HM-1:IMSS]	similar to Plasmodium falciparum (isolate 3D7). Hypothetical protein [Dictyostelium discoideum]
gi|56465653|gb|EAL43873.1|	42	41	1	gi|22326900|ref|NP_197491.2|	gi|22326900|ref|NP_197491.2|	0.398378284	52	135	97	0.718518519	5.00E-22	105	3702	Arabidopsis thaliana	Eukaryota;Viridiplantae;Streptophyta;rosids;Brassicales;Brassicaceae;Arabidopsis	SOH1 protein, putative [Entamoeba histolytica HM-1:IMSS]	RNA polymerase II transcription mediator [Arabidopsis thaliana] >gi|18176433|gb|AAL60043.1| putative SOH1 protein [Arabidopsis thaliana] >gi|27754239|gb|AAO22573.1| putative SOH1 protein [Arabidopsis thaliana] >gi|38258620|sp|Q8VYB1|SOH1_ARATH Probable mediator complex subunit SOH1
gi|56465654|gb|EAL43874.1|	289	271	1	gi|35214400|dbj|BAC91768.1|	gi|35214400|dbj|BAC91768.1|	0.054748873	42	384	379	0.986979167	3.00E-73	278	251221	Gloeobacter violaceus PCC 7421	Bacteria;Cyanobacteria;Gloeobacteria;Gloeobacterales;Gloeobacter	alcohol dehydrogenase 3, putative [Entamoeba histolytica HM-1:IMSS]	glr3827 [Gloeobacter violaceus PCC 7421] >gi|37523396|ref|NP_926773.1| probable alcohol dehydrogenase [Gloeobacter violaceus PCC 7421]
gi|56465655|gb|EAL43875.1|	43	39	1	gi|56207920|emb|CAI21335.1|	gi|56207920|emb|CAI21335.1|	0.41432474	25	342	305	0.891812865	6.00E-23	111	7955	Danio rerio	Eukaryota;Metazoa;Chordata;Craniata;Gnathostomata;Actinopterygii;Cypriniformes;Cyprinoidea;Cyprinidae;Rasborinae;Danio	protein kinase, putative [Entamoeba histolytica HM-1:IMSS]	novel protein similar to vertebrate cyclin G associated kinase (GAK) [Danio rerio]
gi|56465656|gb|EAL43876.1|	3	1	1	gi|28828982|gb|AAO51562.1|	gi|28828982|gb|AAO51562.1|	0.556410108	29	432	351	0.8125	1.00E-40	170	44689	Dictyostelium discoideum	Eukaryota;Dictyosteliida;Dictyostelium	ADP-ribosylglycohydrolase, putative [Entamoeba histolytica HM-1:IMSS]	similar to Plasmodium falciparum (isolate 3D7). Hypothetical protein [Dictyostelium discoideum]
gi|56465657|gb|EAL43877.1|	109	108	1	gi|15229710|ref|NP_187736.1|	gi|15229710|ref|NP_187736.1|	0.398378284	45	314	287	0.914012739	2.00E-65	252	3702	Arabidopsis thaliana	Eukaryota;Viridiplantae;Streptophyta;rosids;Brassicales;Brassicaceae;Arabidopsis	proteasome regulatory subunit, putative [Entamoeba histolytica HM-1:IMSS]	unknown protein [Arabidopsis thaliana] >gi|32455179|gb|AAP83300.1| 26S proteasome subunit RPN8b [Arabidopsis thaliana] >gi|12321883|gb|AAG50979.1| 26S proteasome regulatory subunit S12, putative; 66155-68483 [Arabidopsis thaliana]
gi|56465658|gb|EAL43878.1|	3	1	1	gi|72143373|ref|XP_798142.1|	gi|72143373|ref|XP_798142.1|	0.363965286	20	554	424	0.76534296	6.00E-09	65	7668	Strongylocentrotus purpuratus	Eukaryota;Metazoa;Echinodermata;Echinozoa;Echinoidea;Euechinoidea;Echinacea;Echinoida;Strongylocentrotidae;Strongylocentrotus	hypothetical protein 326.t00008 [Entamoeba histolytica HM-1:IMSS]	PREDICTED: similar to early endosome antigen 1, partial [Strongylocentrotus purpuratus]
gi|56465661|gb|EAL43880.1|	103	100	1	gi|23504681|emb|CAD51559.1|	gi|23504681|emb|CAD51559.1|	0.425769175	57	120	75	0.625	1.00E-15	84	36329	Plasmodium falciparum 3D7	Eukaryota;Apicomplexa;Haemosporida;Plasmodium	40S ribosomal protein S24, putative [Entamoeba histolytica HM-1:IMSS]	40S ribosomal subunit protein S24, putative [Plasmodium falciparum 3D7] >gi|23613217|ref|NP_703539.1| 40S ribosomal subunit protein S24, putative [Plasmodium falciparum 3D7]
gi|56465664|gb|EAL43883.1|	11	7	1	gi|40882370|dbj|BAD07374.1|	gi|40882370|dbj|BAD07374.1|	0.048133965	29	349	244	0.699140401	5.00E-14	81	236489	Actinoplanes sp. A40644	Bacteria;Actinobacteria;Actinobacteridae;Actinomycetales;Micromonosporineae;Micromonosporaceae;Actinoplanes	geranylgeranyl pyrophosphate synthase, putative [Entamoeba histolytica HM-1:IMSS]	farnesyl diphosphate synthase [Actinoplanes sp. A40644]
gi|56465668|gb|EAL43886.1|	122	120	1	gi|62083467|gb|AAX62458.1|	gi|62083467|gb|AAX62458.1|	0.362056489	54	140	123	0.878571429	2.00E-28	126	77504	Lysiphlebus testaceipes	Eukaryota;Metazoa;Arthropoda;Hexapoda;Insecta;Neoptera;Endopterygota;Hymenoptera;Ichneumonoidea;Braconidae;Aphidiinae;Lysiphlebus	40S ribosomal protein S24, putative [Entamoeba histolytica HM-1:IMSS]	ribosomal protein S24 [Lysiphlebus testaceipes]
gi|56465673|gb|EAL43890.1|	2	1	1	gi|3878801|emb|CAA88728.1|	gi|3878801|emb|CAA88728.1|	0.375947478	29	257	157	0.610894942	1.00E-09	66	6239	Caenorhabditis elegans	Eukaryota;Metazoa;Nematoda;Chromadorea;Rhabditida;Rhabditoidea;Rhabditidae;Peloderinae;Caenorhabditis	conserved hypothetical protein [Entamoeba histolytica HM-1:IMSS]	Hypothetical protein R05H5.5 [Caenorhabditis elegans] >gi|17535463|ref|NP_496202.1| R05H5.5 [Caenorhabditis elegans]
gi|56465674|gb|EAL43891.1|	481	479	1	gi|50760361|ref|XP_417986.1|	gi|50760361|ref|XP_417986.1|	0.395676595	31	323	280	0.866873065	1.00E-36	156	9031	Gallus gallus	Eukaryota;Metazoa;Chordata;Craniata;Gnathostomata;Aves;Neognathae;Galliformes;Phasianidae;Phasianinae;Gallus	protein kinase, putative [Entamoeba histolytica HM-1:IMSS]	PREDICTED: similar to hypothetical protein [Gallus gallus]
gi|56465675|gb|EAL43892.1|	206	7	2	gi|72396656|gb|AAZ70929.1|	gi|72396656|gb|AAZ70929.1|	0.017531182	31	208	156	0.75	2.00E-11	71	269797	Methanosarcina barkeri str. fusaro	Archaea;Euryarchaeota;Methanomicrobia;Methanosarcinales;Methanosarcinaceae;Methanosarcina	hypothetical protein 324.t00004 [Entamoeba histolytica HM-1:IMSS]	cell surface protein [Methanosarcina barkeri str. fusaro] >gi|73669494|ref|YP_305509.1| cell surface protein [Methanosarcina barkeri str. fusaro]
gi|56465676|gb|EAL43893.1|	268	266	1	gi|66808447|ref|XP_637946.1|	gi|66808447|ref|XP_637946.1|	0.556410108	49	724	541	0.747237569	1.00E-148	530	352472	Dictyostelium discoideum AX4	Eukaryota;Dictyosteliida;Dictyostelium	non-transporter ABC protein, putative [Entamoeba histolytica HM-1:IMSS]	non-transporter ABC protein [Dictyostelium discoideum] >gi|19401856|gb|AAL87691.1| non-transporter ABC protein AbcF1 [Dictyostelium discoideum] >gi|60466383|gb|EAL64440.1| non-transporter ABC protein [Dictyostelium discoideum]
gi|56465678|gb|EAL43895.1|	3	2	2	gi|38491418|gb|AAR21861.1|	gi|38491418|gb|AAR21861.1|	0.360764493	35	204	123	0.602941176	5.00E-12	73	5807	Cryptosporidium parvum	Eukaryota;Apicomplexa;Coccidia;Eimeriida;Cryptosporidiidae;Cryptosporidium	transcription initiation factor TFIID, putative [Entamoeba histolytica HM-1:IMSS]	TATA-binding protein [Cryptosporidium parvum] >gi|66359858|ref|XP_627107.1| TATA-box factor binding protein [Cryptosporidium parvum] >gi|46228532|gb|EAK89402.1| TATA-box factor binding protein, transcripts identified by EST [Cryptosporidium parvum]
gi|56465683|gb|EAL43899.1|	498	485	1	gi|74833780|emb|CAI39355.1|	gi|74833780|emb|CAI39355.1|	0.381624244	41	195	188	0.964102564	5.00E-33	143	5888	Paramecium tetraurelia	Eukaryota;Oligohymenophorea;Peniculida;Parameciidae;Paramecium	Rab family GTPase [Entamoeba histolytica HM-1:IMSS]	rab_A55 [Paramecium tetraurelia]
gi|56465684|gb|EAL43900.1|	500	474	1	gi|39582824|emb|CAE71600.1|	gi|39582824|emb|CAE71600.1|	0.375947478	41	192	168	0.875	6.00E-34	146	6238	Caenorhabditis briggsae	Eukaryota;Metazoa;Nematoda;Chromadorea;Rhabditida;Rhabditoidea;Rhabditidae;Peloderinae;Caenorhabditis	Rab family GTPase [Entamoeba histolytica HM-1:IMSS]	Hypothetical protein CBG18559 [Caenorhabditis briggsae]
gi|56465685|gb|EAL43901.1|	47	45	1	gi|56118919|ref|NP_001008035.1|	gi|56118919|ref|NP_001008035.1|	0.392690038	33	613	489	0.79771615	9.00E-75	284	8364	Xenopus tropicalis	Eukaryota;Metazoa;Chordata;Craniata;Gnathostomata;Amphibia;Batrachia;Anura;Mesobatrachia;Pipoidea;Pipidae;Xenopodinae;Xenopus;Silurana	conserved hypothetical protein [Entamoeba histolytica HM-1:IMSS]	MGC79554 protein [Xenopus tropicalis] >gi|51895855|gb|AAH80917.1| MGC79554 protein [Xenopus tropicalis]
gi|56465686|gb|EAL43902.1|	137	136	1	gi|7211054|emb|CAB77013.1|	gi|7211054|emb|CAB77013.1|	0.37291563	44	327	317	0.96941896	4.00E-71	271	4896	Schizosaccharomyces pombe	Eukaryota;Fungi;Ascomycota;Schizosaccharomycetes;Schizosaccharomycetales;Schizosaccharomycetaceae;Schizosaccharomyces	arsenite-translocating ATPase, putative [Entamoeba histolytica HM-1:IMSS]	SPAC1142.06 [Schizosaccharomyces pombe] >gi|19115182|ref|NP_594270.1| hypothetical protein SPAC1142.06 [Schizosaccharomyces pombe 972h-]
gi|56465691|gb|EAL43905.1|	143	141	1	gi|66815659|ref|XP_641846.1|	gi|66815659|ref|XP_641846.1|	0.556410108	52	724	608	0.839779006	6.00E-173	611	352472	Dictyostelium discoideum AX4	Eukaryota;Dictyosteliida;Dictyostelium	beta adaptin, putative [Entamoeba histolytica HM-1:IMSS]	hypothetical protein DDB0204689 [Dictyostelium discoideum] >gi|60469886|gb|EAL67870.1| hypothetical protein DDB0204689 [Dictyostelium discoideum]
gi|56465694|gb|EAL43907.1|	4	3	1	gi|44981459|gb|AAS51244.1|	gi|44981459|gb|AAS51244.1|	0.366695062	22	338	324	0.958579882	2.00E-14	83	284811	Ashbya gossypii ATCC 10895	Eukaryota;Fungi;Ascomycota;Saccharomycotina;Saccharomycetes;Saccharomycetales;Saccharomycetaceae;Eremothecium	WD repeat protein [Entamoeba histolytica HM-1:IMSS]	ACR017Wp [Ashbya gossypii ATCC 10895] >gi|45185704|ref|NP_983420.1| ACR017Wp [Eremothecium gossypii]
gi|56465695|gb|EAL43908.1|	21	1	1	gi|903661|gb|AAA97394.1|	gi|903661|gb|AAA97394.1|	0.382137734	25	216	156	0.722222222	9.00E-06	53	6252	Ascaris lumbricoides	Eukaryota;Metazoa;Nematoda;Chromadorea;Ascaridida;Ascaridoidea;Ascarididae;Ascaris	reverse transcriptase, putative [Entamoeba histolytica HM-1:IMSS]	reverse transcriptase [Ascaris lumbricoides] >gi|2146863|pir||S60004 hypothetical protein - common roundworm retrotransposon R4 (fragment)
gi|56465699|gb|EAL43910.1|	3	1	1	gi|66548010|ref|XP_624226.1|	gi|66548010|ref|XP_624226.1|	0.36129377	27	292	199	0.681506849	4.00E-08	61	7460	Apis mellifera	Eukaryota;Metazoa;Arthropoda;Hexapoda;Insecta;Neoptera;Endopterygota;Hymenoptera;Aculeata;Apoidea;Apidae;Apinae;Apini;Apis	Rho GTPase activating protein, putative [Entamoeba histolytica HM-1:IMSS]	PREDICTED: similar to ENSANGP00000002091 [Apis mellifera]
gi|56465705|gb|EAL43916.1|	27	26	1	gi|70876698|gb|EAN90121.1|	gi|70876698|gb|EAN90121.1|	0.382413549	38	267	262	0.981273408	5.00E-42	174	5693	Trypanosoma cruzi	Eukaryota;Kinetoplastida;Trypanosomatidae;Trypanosoma;Schizotrypanum	NGG1-interacting factor 3, putative [Entamoeba histolytica HM-1:IMSS]	NGG1 interacting factor 3, putative [Trypanosoma cruzi] >gi|71421973|ref|XP_811972.1| NGG1 interacting factor 3 [Trypanosoma cruzi]
gi|56465708|gb|EAL43919.1|	49	33	1	gi|66844195|gb|EAL84534.1|	gi|66844195|gb|EAL84534.1|	0.35773811	44	586	407	0.694539249	2.00E-92	343	330879	Aspergillus fumigatus Af293	Eukaryota;Fungi;Ascomycota;Pezizomycotina;Eurotiomycetes;Eurotiales;Trichocomaceae;Aspergillus	protein kinase, putative [Entamoeba histolytica HM-1:IMSS]	protein kinase (Yak1), putative [Aspergillus fumigatus Af293] >gi|70982087|ref|XP_746572.1| protein kinase [Aspergillus fumigatus Af293]
gi|56465714|gb|EAL43921.1|	499	483	1	gi|50754381|ref|XP_414359.1|	gi|50754381|ref|XP_414359.1|	0.395676595	45	204	201	0.985294118	4.00E-44	180	9031	Gallus gallus	Eukaryota;Metazoa;Chordata;Craniata;Gnathostomata;Aves;Neognathae;Galliformes;Phasianidae;Phasianinae;Gallus	Rab family GTPase [Entamoeba histolytica HM-1:IMSS]	PREDICTED: similar to Ras-related protein Rab-7 [Gallus gallus]
gi|56465721|gb|EAL43928.1|	137	134	2	gi|50920175|ref|XP_470448.1|	gi|50920175|ref|XP_470448.1|	0.351556996	39	178	131	0.735955056	3.00E-24	114	39947	Oryza sativa (japonica cultivar-group)	Eukaryota;Viridiplantae;Streptophyta;Liliopsida;commelinids;Poales;Poaceae;Ehrhartoideae;Oryzeae;Oryza	ARF GTPase activating protein, putative [Entamoeba histolytica HM-1:IMSS]	putative zinc finger protein [Oryza sativa (japonica cultivar-group)] >gi|29126345|gb|AAO66537.1| putative zinc finger protein [Oryza sativa (japonica cultivar-group)]
gi|56465724|gb|EAL43931.1|	191	14	1	gi|3005673|gb|AAC82625.1|	gi|3005673|gb|AAC82625.1|	0.065512283	37	355	225	0.633802817	8.00E-39	164	28112	Tannerella forsythensis	Bacteria;Bacteroidetes;Bacteroidales;Porphyromonadaceae;Tannerella	BspA-like leucine rich repeat protein, putative [Entamoeba histolytica HM-1:IMSS]	surface antigen BspA [Bacteroides forsythus]
gi|56465726|gb|EAL43932.1|	12	7	1	gi|24196220|gb|AAN49649.1|	gi|24196220|gb|AAN49649.1|	0.054738976	28	653	509	0.779479326	4.00E-42	176	189518	Leptospira interrogans serovar Lai str. 56601	Bacteria;Spirochaetes;Spirochaetales;Leptospiraceae;Leptospira	leucine rich repeat protein [Entamoeba histolytica HM-1:IMSS]	putative outermembrane protein [Leptospira interrogans serovar lai str. 56601] >gi|24215150|ref|NP_712631.1| putative outermembrane protein [Leptospira interrogans serovar Lai str. 56601]
gi|56465731|gb|EAL43936.1|	99	90	2	gi|1019405|emb|CAA91172.1|	gi|1019405|emb|CAA91172.1|	0.37291563	31	343	247	0.720116618	4.00E-20	102	4896	Schizosaccharomyces pombe	Eukaryota;Fungi;Ascomycota;Schizosaccharomycetes;Schizosaccharomycetales;Schizosaccharomycetaceae;Schizosaccharomyces	protein phosphatase, putative [Entamoeba histolytica HM-1:IMSS]	ptc3 [Schizosaccharomyces pombe] >gi|19113999|ref|NP_593087.1| hypothetical protein SPAC2G11.07c [Schizosaccharomyces pombe 972h-] >gi|1171964|sp|Q09173|PP2C3_SCHPO Protein phosphatase 2C homolog 3 (PP2C-3)
gi|56465732|gb|EAL43937.1|	3	1	1	gi|13242657|ref|NP_077672.1|	gi|13242657|ref|NP_077672.1|	0.37647093	28	345	218	0.631884058	6.00E-15	84	37665	Ectocarpus siliculosus virus 1	Eukaryota;Phaeophyceae;Ectocarpales;Ectocarpaceae;Ectocarpus	activator 1 subunit, putative [Entamoeba histolytica HM-1:IMSS]	EsV-1-187 [Ectocarpus siliculosus virus] >gi|13177457|gb|AAK14601.1| EsV-1-187 [Ectocarpus siliculosus virus]
gi|56465734|gb|EAL43938.1|	88	5	1	gi|19918410|gb|AAM07636.1|	gi|19918410|gb|AAM07636.1|	0.017531182	35	283	205	0.724381625	4.00E-27	124	188937	Methanosarcina acetivorans C2A	Archaea;Euryarchaeota;Methanomicrobia;Methanosarcinales;Methanosarcinaceae;Methanosarcina	BspA-like leucine rich repeat protein, putative [Entamoeba histolytica HM-1:IMSS]	cell surface protein [Methanosarcina acetivorans str. C2A] >gi|20093081|ref|NP_619156.1| cell surface protein [Methanosarcina acetivorans C2A]
gi|56465739|gb|EAL43941.1|	500	492	2	gi|24415601|gb|AAN52148.1|	gi|66826525|ref|XP_646617.1|	0.556410108	67	637	601	0.943485086	0	819	352472	Dictyostelium discoideum AX4	Eukaryota;Dictyosteliida;Dictyostelium	heat shock protein 70, putative [Entamoeba histolytica HM-1:IMSS]	heat shock cognate protein Hsc70-1 [Dictyostelium discoideum] >gi|60473985|gb|EAL71922.1| heat shock protein [Dictyostelium discoideum]
gi|56465741|gb|EAL43943.1|	8	6	2	gi|42550830|gb|EAA73673.1|	gi|67523347|ref|XP_659734.1|	0.357626139	21	440	308	0.7	4.00E-09	65	227321	Aspergillus nidulans FGSC A4	Eukaryota;Fungi;Ascomycota;Pezizomycotina;Eurotiomycetes;Eurotiales;Trichocomaceae;Emericella	Ras guanine nucleotide exchange factor, putative [Entamoeba histolytica HM-1:IMSS]	hypothetical protein AN2130.2 [Aspergillus nidulans FGSC A4] >gi|40745806|gb|EAA64962.1| hypothetical protein AN2130.2 [Aspergillus nidulans FGSC A4]
gi|56465749|gb|EAL43948.1|	500	493	1	gi|15233367|ref|NP_195311.1|	gi|15233367|ref|NP_195311.1|	0.398378284	63	213	178	0.835680751	2.00E-63	245	3702	Arabidopsis thaliana	Eukaryota;Viridiplantae;Streptophyta;rosids;Brassicales;Brassicaceae;Arabidopsis	Rab family GTPase [Entamoeba histolytica HM-1:IMSS]	ATGB2 (GTP-BINDING 2); GTP binding [Arabidopsis thaliana] >gi|7270538|emb|CAB81495.1| GTP-binding protein GB2 [Arabidopsis thaliana] >gi|21436445|gb|AAM51423.1| putative GTP-binding protein GB2 [Arabidopsis thaliana] >gi|17529056|gb|AAL38738.1| putative GTP-binding protein GB2 [Arabidopsis thaliana] >gi|1184983|gb|AAA87883.1| ATGB2 [Arabidopsis thaliana] >gi|21553875|gb|AAM62968.1| GTP-binding pr…
gi|56465756|gb|EAL43952.1|	156	153	3	gi|23508504|ref|NP_701173.1|	gi|23508504|ref|NP_701173.1|	0.425769175	46	316	265	0.838607595	2.00E-67	259	36329	Plasmodium falciparum 3D7	Eukaryota;Apicomplexa;Haemosporida;Plasmodium	60S acidic ribosomal protein P0, putative [Entamoeba histolytica HM-1:IMSS]	ribosomal phosphoprotein P0 [Plasmodium falciparum 3D7] >gi|23496238|gb|AAN35897.1| ribosomal phosphoprotein P0 [Plasmodium falciparum 3D7]
gi|56465759|gb|EAL43955.1|	365	357	1	gi|47219418|emb|CAG01581.1|	gi|47219418|emb|CAG01581.1|	0.391819833	42	216	140	0.648148148	3.00E-18	94	99883	Tetraodon nigroviridis	Eukaryota;Metazoa;Chordata;Craniata;Gnathostomata;Actinopterygii;Acanthopterygii;Tetraodontiformes;Tetraodontoidei;Tetradontoidea;Tetraodontidae;Tetraodon	dual specificity protein phosphatase, putative [Entamoeba histolytica HM-1:IMSS]	unnamed protein product [Tetraodon nigroviridis]
gi|56465762|gb|EAL43958.1|	106	104	1	gi|73991088|ref|XP_856889.1|	gi|73991088|ref|XP_856889.1|	0.405658896	35	726	704	0.96969697	5.00E-117	425	9615	Canis familiaris	Eukaryota;Metazoa;Chordata;Craniata;Gnathostomata;Mammalia;Laurasiatheria;Carnivora;Fissipedia;Canidae;Canis	Sec23 protein, putative [Entamoeba histolytica HM-1:IMSS]	PREDICTED: similar to Sec23 (S. cerevisiae) homolog B isoform 6 [Canis familiaris]
gi|56465763|gb|EAL43959.1|	73	66	1	gi|48267183|gb|AAQ63650.3|	gi|48267183|gb|AAQ63650.3|	0.409668585	37	1296	1287	0.993055556	0	845	9986	Oryctolagus cuniculus	Eukaryota;Metazoa;Chordata;Craniata;Gnathostomata;Mammalia;Euarchontoglires;Lagomorpha;Leporidae;Oryctolagus	P-glycoprotein 5 [Entamoeba histolytica HM-1:IMSS]	multi-drug resistance P-glycoprotein 1; PGY1; MDR1; GP170; ABC20; P-GP [Oryctolagus cuniculus]
gi|56465775|gb|EAL43969.1|	7	1	1	gi|1151158|gb|AAC63403.1|	gi|1151158|gb|AAC63403.1|	0.425769175	20	824	505	0.612864078	9.00E-06	55	5825	Plasmodium chabaudi	Eukaryota;Apicomplexa;Haemosporida;Plasmodium	hypothetical protein 314.t00009 [Entamoeba histolytica HM-1:IMSS]	repeat organellar protein [Plasmodium chabaudi]
gi|56465781|gb|EAL43973.1|	5	1	1	gi|66820586|ref|XP_643886.1|	gi|66820586|ref|XP_643886.1|	0.556410108	42	509	321	0.63064833	3.00E-66	256	352472	Dictyostelium discoideum AX4	Eukaryota;Dictyosteliida;Dictyostelium	PH domain protein [Entamoeba histolytica HM-1:IMSS]	hypothetical protein DDB0217466 [Dictyostelium discoideum] >gi|28829360|gb|AAO51902.1| hypothetical protein [Dictyostelium discoideum] >gi|60472327|gb|EAL70280.1| hypothetical protein DDB0217466 [Dictyostelium discoideum]
gi|56465785|gb|EAL43977.1|	47	46	1	gi|50941687|ref|XP_480371.1|	gi|50941687|ref|XP_480371.1|	0.351556996	36	290	272	0.937931034	3.00E-47	191	39947	Oryza sativa (japonica cultivar-group)	Eukaryota;Viridiplantae;Streptophyta;Liliopsida;commelinids;Poales;Poaceae;Ehrhartoideae;Oryzeae;Oryza	mRNA capping methyltransferase, putative [Entamoeba histolytica HM-1:IMSS]	putative mRNA cap methyltransferase [Oryza sativa (japonica cultivar-group)] >gi|51964728|ref|XP_507148.1| PREDICTED P0455A11.11 gene product [Oryza sativa (japonica cultivar-group)] >gi|46805055|dbj|BAD17036.1| putative mRNA cap methyltransferase [Oryza sativa (japonica cultivar-group)]
gi|56465787|gb|EAL43979.1|	10	7	1	gi|21226371|ref|NP_632293.1|	gi|21226371|ref|NP_632293.1|	0.017531182	31	123	104	0.845528455	2.00E-08	60	192952	Methanosarcina mazei Go1	Archaea;Euryarchaeota;Methanomicrobia;Methanosarcinales;Methanosarcinaceae;Methanosarcina	collagen, putative [Entamoeba histolytica HM-1:IMSS]	hypothetical protein MM0269 [Methanosarcina mazei Go1] >gi|20904624|gb|AAM29965.1| hypothetical protein MM_0269 [Methanosarcina mazei Go1]
gi|56465788|gb|EAL43980.1|	500	480	1	gi|20151577|gb|AAM11148.1|	gi|20151577|gb|AAM11148.1|	0.392585784	39	209	180	0.861244019	2.00E-30	135	7227	Drosophila melanogaster	Eukaryota;Metazoa;Arthropoda;Hexapoda;Insecta;Neoptera;Endopterygota;Diptera;Brachycera;Muscomorpha;Ephydroidea;Drosophilidae;Drosophilinae;Drosophilini;Drosophilina;Drosophila;Sophophora	Rab family GTPase [Entamoeba histolytica HM-1:IMSS]	LD21953p [Drosophila melanogaster] >gi|20129057|ref|NP_608373.1| CG9575-PA [Drosophila melanogaster] >gi|7289283|gb|AAF45371.1| CG9575-PA [Drosophila melanogaster]
gi|56465790|gb|EAL43981.1|	158	156	1	gi|77416921|gb|ABA81856.1|	gi|77416921|gb|ABA81856.1|	0.377678741	48	197	190	0.964467005	1.00E-46	188	4113	Solanum tuberosum	Eukaryota;Viridiplantae;Streptophyta;asterids;Solanales;Solanaceae;Solanum	60S ribosomal protein L9, putative [Entamoeba histolytica HM-1:IMSS]	unknown [Solanum tuberosum]
gi|56465792|gb|EAL43983.1|	17	8	1	gi|71544420|ref|ZP_00665451.1|	gi|71544420|ref|ZP_00665451.1|	0.059114898	31	192	130	0.677083333	3.00E-09	64	335543	Syntrophobacter fumaroxidans MPOB	Bacteria;Proteobacteria;Deltaproteobacteria;Syntrophobacterales;Syntrophobacteraceae;Syntrophobacter	iron-sulfur flavoprotein, putative [Entamoeba histolytica HM-1:IMSS]	NADPH-dependent FMN reductase [Syntrophobacter fumaroxidans MPOB] >gi|71489519|gb|EAO21931.1| NADPH-dependent FMN reductase [Syntrophobacter fumaroxidans MPOB]
gi|56465794|gb|EAL43985.1|	6	4	3	gi|32563905|ref|NP_491549.2|	gi|32563905|ref|NP_491549.2|	0.375947478	23	288	204	0.708333333	1.00E-08	63	6239	Caenorhabditis elegans	Eukaryota;Metazoa;Nematoda;Chromadorea;Rhabditida;Rhabditoidea;Rhabditidae;Peloderinae;Caenorhabditis	hypothetical protein 312.t00005 [Entamoeba histolytica HM-1:IMSS]	LEThal family member (let-363) [Caenorhabditis elegans] >gi|26251687|gb|AAN84885.1| Lethal protein 363, isoform a [Caenorhabditis elegans]
gi|56465807|gb|EAL43992.1|	9	6	1	gi|66812282|ref|XP_640320.1|	gi|66812282|ref|XP_640320.1|	0.556410108	30	555	417	0.751351351	6.00E-46	188	352472	Dictyostelium discoideum AX4	Eukaryota;Dictyosteliida;Dictyostelium	Rho guanine nucleotide exchange factor, putative [Entamoeba histolytica HM-1:IMSS]	hypothetical protein DDB0205307 [Dictyostelium discoideum] >gi|60468333|gb|EAL66341.1| hypothetical protein DDB0205307 [Dictyostelium discoideum]
gi|56465811|gb|EAL43996.1|	9	7	1	gi|66819721|ref|XP_643519.1|	gi|66819721|ref|XP_643519.1|	0.556410108	40	680	480	0.705882353	7.00E-94	348	352472	Dictyostelium discoideum AX4	Eukaryota;Dictyosteliida;Dictyostelium	RNA polymerase I largest subunit, putative [Entamoeba histolytica HM-1:IMSS]	RNA polymerase I, largest subunit [Dictyostelium discoideum] >gi|28850444|gb|AAO53208.1| similar to alpha (190 kDa) subunit of RNA polymerase I; Rpa190p [Saccharomyces cerevisiae] [Dictyostelium discoideum] >gi|60471674|gb|EAL69630.1| RNA polymerase I, largest subunit [Dictyostelium discoideum]
gi|56465812|gb|EAL43997.1|	209	205	1	gi|49653813|emb|CAG86218.1|	gi|49653813|emb|CAG86218.1|	0.366863019	56	97	79	0.81443299	8.00E-17	88	284592	Debaryomyces hansenii CBS767	Eukaryota;Fungi;Ascomycota;Saccharomycotina;Saccharomycetes;Saccharomycetales;Saccharomycetaceae;Debaryomyces	hypothetical protein 310.t00008 [Entamoeba histolytica HM-1:IMSS]	unnamed protein product [Debaryomyces hansenii CBS767] >gi|50419249|ref|XP_458147.1| hypothetical protein DEHA0C11682g [Debaryomyces hansenii CBS767]
gi|56465813|gb|EAL43998.1|	10	8	2	gi|4995|emb|CAA32887.1|	gi|4995|emb|CAA32887.1|	0.37291563	44	777	506	0.651222651	2.00E-108	397	4896	Schizosaccharomyces pombe	Eukaryota;Fungi;Ascomycota;Schizosaccharomycetes;Schizosaccharomycetales;Schizosaccharomycetaceae;Schizosaccharomyces	DNA-directed RNA polymerase I largest subunit, putative [Entamoeba histolytica HM-1:IMSS]	unnamed protein product [Schizosaccharomyces pombe]
gi|56465818|gb|EAL44003.1|	13	1	1	gi|22090596|gb|AAM51159.1|	gi|22090596|gb|AAM51159.1|	0.356200691	31	398	261	0.655778894	2.00E-24	116	5722	Trichomonas vaginalis	Eukaryota;Trichomonada;Trichomonadida;Trichomonadidae;Trichomonadinae;Trichomonas	BspA-like leucine rich repeat protein, putative [Entamoeba histolytica HM-1:IMSS]	putative surface protein [Trichomonas vaginalis] >gi|38503048|sp|Q8MTI2|BSL1_TRIVA Putative surface protein bspA-like (TvBspA-like-625)
gi|56465823|gb|EAL44006.1|	45	43	1	gi|66801421|ref|XP_629636.1|	gi|66801421|ref|XP_629636.1|	0.556410108	43	422	425	1.007109005	5.00E-95	351	352472	Dictyostelium discoideum AX4	Eukaryota;Dictyosteliida;Dictyostelium	WD repeat protein, putative [Entamoeba histolytica HM-1:IMSS]	hypothetical protein DDB0184415 [Dictyostelium discoideum] >gi|60463016|gb|EAL61212.1| hypothetical protein DDB0184415 [Dictyostelium discoideum]
gi|56465826|gb|EAL44009.1|	59	55	1	gi|55236794|gb|EAA13361.2|	gi|55236794|gb|EAA13361.2|	0.362975357	40	418	405	0.968899522	3.00E-78	295	180454	Anopheles gambiae str. PEST	Eukaryota;Metazoa;Arthropoda;Hexapoda;Insecta;Neoptera;Endopterygota;Diptera;Nematocera;Culicimorpha;Culicoidea;Culicidae;Anophelinae;Anopheles;Cellia	WD repeat protein [Entamoeba histolytica HM-1:IMSS]	ENSANGP00000001367 [Anopheles gambiae str. PEST] >gi|58391027|ref|XP_318219.2| ENSANGP00000001367 [Anopheles gambiae str. PEST]
gi|56465828|gb|EAL44011.1|	83	81	1	gi|1663648|gb|AAB18627.1|	gi|1663648|gb|AAB18627.1|	0.395553892	39	1098	1017	0.926229508	0	698	10090	Mus musculus	Eukaryota;Metazoa;Chordata;Craniata;Gnathostomata;Mammalia;Euarchontoglires;Rodentia;Sciurognathi;Muridae;Murinae;Mus	phospholipid-transporting P-type ATPase, putative [Entamoeba histolytica HM-1:IMSS]	chromaffin granule ATPase II homolog [Mus musculus] >gi|7106257|ref|NP_033857.1| ATPase, aminophospholipid transporter (APLT), class I, type 8A, member 1 isoform b [Mus musculus] >gi|8134322|sp|P70704|AT8A1_MOUSE Probable phospholipid-transporting ATPase IA (Chromaffin granule ATPase II) (ATPase class I type 8A member 1)
gi|56465829|gb|EAL44012.1|	7	5	1	gi|68195738|gb|EAN10175.1|	gi|68195738|gb|EAN10175.1|	0.057650993	31	147	144	0.979591837	2.00E-12	73	333849	Enterococcus faecium DO	Bacteria;Firmicutes;Bacilli;Lactobacillales;Enterococcaceae;Enterococcus	acetyltransferase, putative [Entamoeba histolytica HM-1:IMSS]	GCN5-related N-acetyltransferase [Enterococcus faecium DO] >gi|69245487|ref|ZP_00603451.1| GCN5-related N-acetyltransferase [Enterococcus faecium DO]
gi|56465831|gb|EAL44013.1|	64	56	1	gi|50745370|ref|XP_420082.1|	gi|50745370|ref|XP_420082.1|	0.395676595	39	239	235	0.983263598	5.00E-37	157	9031	Gallus gallus	Eukaryota;Metazoa;Chordata;Craniata;Gnathostomata;Aves;Neognathae;Galliformes;Phasianidae;Phasianinae;Gallus	Endonuclease V, putative [Entamoeba histolytica HM-1:IMSS]	PREDICTED: similar to hypothetical protein FLJ35220 [Gallus gallus]
gi|56465836|gb|EAL44016.1|	65	4	1	gi|3005673|gb|AAC82625.1|	gi|3005673|gb|AAC82625.1|	0.065512283	31	492	332	0.674796748	3.00E-45	186	28112	Tannerella forsythensis	Bacteria;Bacteroidetes;Bacteroidales;Porphyromonadaceae;Tannerella	BspA-like leucine rich repeat protein, putative [Entamoeba histolytica HM-1:IMSS]	surface antigen BspA [Bacteroides forsythus]
gi|56465839|gb|EAL44019.1|	498	490	1	gi|13637785|sp|P20442|DNAK_CAUCR	gi|13637785|sp|P20442|DNAK_CAUCR	0.057252029	52	586	544	0.928327645	9.00E-154	547	155892	Caulobacter vibrioides	Bacteria;Proteobacteria;Alphaproteobacteria;Caulobacterales;Caulobacteraceae;Caulobacter	mitochondrial type hsp 70, putative [Entamoeba histolytica HM-1:IMSS]	Chaperone protein dnaK (Heat shock protein 70) (Heat shock 70 kDa protein) (HSP70)
gi|56465843|gb|EAL44022.1|	427	424	1	gi|2196880|emb|CAA70417.1|	gi|2196880|emb|CAA70417.1|	0.416032282	45	424	396	0.933962264	5.00E-98	361	5791	Physarum polycephalum	Eukaryota;Myxogastromycetidae;Physariida;Physarum	tubulin gamma chain, putative [Entamoeba histolytica HM-1:IMSS]	gamma-tubulin [Physarum polycephalum]
gi|56465847|gb|EAL44025.1|	429	424	2	gi|47225998|emb|CAG04372.1|	gi|41946871|gb|AAH65959.1|	0.41432474	40	124	119	0.959677419	1.00E-17	91	7955	Danio rerio	Eukaryota;Metazoa;Chordata;Craniata;Gnathostomata;Actinopterygii;Cypriniformes;Cyprinoidea;Cyprinidae;Rasborinae;Danio	protein kinase, putative [Entamoeba histolytica HM-1:IMSS]	Hypothetical protein LOC403000 [Danio rerio] >gi|45387813|ref|NP_991262.1| hypothetical protein LOC403000 [Danio rerio]
gi|56465851|gb|EAL44027.1|	25	21	1	gi|66828629|ref|XP_647668.1|	gi|66828629|ref|XP_647668.1|	0.556410108	26	970	736	0.758762887	1.00E-63	248	352472	Dictyostelium discoideum AX4	Eukaryota;Dictyosteliida;Dictyostelium	inositol polyphosphate 5-phosphatase, putative [Entamoeba histolytica HM-1:IMSS]	inositol 5-phosphatase [Dictyostelium discoideum] >gi|27085409|gb|AAN85440.1| inositol 5-phosphatase 4 [Dictyostelium discoideum] >gi|60475249|gb|EAL73184.1| inositol 5-phosphatase [Dictyostelium discoideum]
gi|56465854|gb|EAL44030.1|	33	30	1	gi|2921406|gb|AAC39472.1|	gi|2921406|gb|AAC39472.1|	0.398378284	34	529	557	1.052930057	6.00E-88	328	3702	Arabidopsis thaliana	Eukaryota;Viridiplantae;Streptophyta;rosids;Brassicales;Brassicaceae;Arabidopsis	Sec1 family protein [Entamoeba histolytica HM-1:IMSS]	vacuolar protein sorting homolog [Arabidopsis thaliana]
gi|56465860|gb|EAL44033.1|	2	1	1	gi|67523327|ref|XP_659724.1|	gi|67523327|ref|XP_659724.1|	0.357626139	19	1036	628	0.606177606	5.00E-25	120	227321	Aspergillus nidulans FGSC A4	Eukaryota;Fungi;Ascomycota;Pezizomycotina;Eurotiomycetes;Eurotiales;Trichocomaceae;Emericella	Importin beta subunit, putative [Entamoeba histolytica HM-1:IMSS]	hypothetical protein AN2120.2 [Aspergillus nidulans FGSC A4] >gi|40745796|gb|EAA64952.1| hypothetical protein AN2120.2 [Aspergillus nidulans FGSC A4]
gi|56465862|gb|EAL44035.1|	85	83	3	gi|12323905|gb|AAG51931.1|	gi|12323905|gb|AAG51931.1|	0.398378284	32	322	260	0.807453416	3.00E-33	145	3702	Arabidopsis thaliana	Eukaryota;Viridiplantae;Streptophyta;rosids;Brassicales;Brassicaceae;Arabidopsis	acyl-CoA:1-acylglycerol-3-phosphate acyltransferase, putative [Entamoeba histolytica HM-1:IMSS]	putative acyl-CoA:1-acylglycerol-3-phosphate acyltransferase; 31588-29381 [Arabidopsis thaliana]
gi|56465863|gb|EAL44036.1|	492	485	1	gi|66827067|ref|XP_646888.1|	gi|66827067|ref|XP_646888.1|	0.556410108	42	439	436	0.993166287	3.00E-98	362	352472	Dictyostelium discoideum AX4	Eukaryota;Dictyosteliida;Dictyostelium	protein kinase, putative [Entamoeba histolytica HM-1:IMSS]	AGC family protein kinase [Dictyostelium discoideum] >gi|1730069|sp|P54644|KRAC_DICDI RAC-family serine/threonine-protein kinase homolog >gi|60474963|gb|EAL72899.1| rac-alpha serine/threonine protein kinase [Dictyostelium discoideum] >gi|1000069|gb|AAA76692.1| rac-alpha serine/threonine kinase homolog
gi|56465864|gb|EAL44037.1|	50	44	1	gi|66828295|ref|XP_647502.1|	gi|66828295|ref|XP_647502.1|	0.556410108	37	509	521	1.023575639	1.00E-80	304	352472	Dictyostelium discoideum AX4	Eukaryota;Dictyosteliida;Dictyostelium	conserved hypothetical protein [Entamoeba histolytica HM-1:IMSS]	developmental protein [Dictyostelium discoideum] >gi|60475213|gb|EAL73148.1| developmental protein [Dictyostelium discoideum]
gi|56465866|gb|EAL44039.1|	498	489	1	gi|66811300|ref|XP_639358.1|	gi|66811300|ref|XP_639358.1|	0.556410108	42	198	169	0.853535354	5.00E-30	133	352472	Dictyostelium discoideum AX4	Eukaryota;Dictyosteliida;Dictyostelium	Rab family GTPase [Entamoeba histolytica HM-1:IMSS]	Rab GTPase [Dictyostelium discoideum] >gi|60467992|gb|EAL66003.1| Rab GTPase [Dictyostelium discoideum]
gi|56465875|gb|EAL44047.1|	29	27	2	gi|54638506|gb|EAL27908.1|	gi|54638506|gb|EAL27908.1|	0.392585784	34	126	117	0.928571429	8.00E-13	74	7237	Drosophila pseudoobscura	Eukaryota;Metazoa;Arthropoda;Hexapoda;Insecta;Neoptera;Endopterygota;Diptera;Brachycera;Muscomorpha;Ephydroidea;Drosophilidae;Drosophilinae;Drosophilini;Drosophilina;Drosophila;Sophophora	conserved hypothetical protein [Entamoeba histolytica HM-1:IMSS]	GA18888-PA [Drosophila pseudoobscura]
gi|56465877|gb|EAL44049.1|	499	489	3	gi|84468282|dbj|BAE71224.1|	gi|50543676|ref|XP_500004.1|	0.365772836	49	245	235	0.959183673	2.00E-57	225	284591	Yarrowia lipolytica CLIB122	Eukaryota;Fungi;Ascomycota;Saccharomycotina;Saccharomycetes;Saccharomycetales;Dipodascaceae;Yarrowia	DEAD/DEAH box helicase, putative [Entamoeba histolytica HM-1:IMSS]	hypothetical protein [Yarrowia lipolytica] >gi|49645869|emb|CAG83933.1| unnamed protein product [Yarrowia lipolytica CLIB122]
gi|56465878|gb|EAL44050.1|	444	437	2	gi|24585582|ref|NP_610090.1|	gi|24585582|ref|NP_610090.1|	0.392585784	61	170	136	0.8	2.00E-42	173	7227	Drosophila melanogaster	Eukaryota;Metazoa;Arthropoda;Hexapoda;Insecta;Neoptera;Endopterygota;Diptera;Brachycera;Muscomorpha;Ephydroidea;Drosophilidae;Drosophilinae;Drosophilini;Drosophilina;Drosophila;Sophophora	ATP-dependent RNA helicase, putative [Entamoeba histolytica HM-1:IMSS]	CG9253-PA [Drosophila melanogaster] >gi|7298752|gb|AAF53963.1| CG9253-PA [Drosophila melanogaster]
gi|56465880|gb|EAL44052.1|	43	42	1	gi|66801729|ref|XP_629789.1|	gi|66801729|ref|XP_629789.1|	0.556410108	37	210	195	0.928571429	5.00E-30	133	352472	Dictyostelium discoideum AX4	Eukaryota;Dictyosteliida;Dictyostelium	DNA methyltransferase, putative [Entamoeba histolytica HM-1:IMSS]	hypothetical protein DDB0184184 [Dictyostelium discoideum] >gi|60463187|gb|EAL61380.1| hypothetical protein DDB0184184 [Dictyostelium discoideum]
gi|56465883|gb|EAL44054.1|	5	4	2	gi|38346704|emb|CAE04854.2|	gi|38346704|emb|CAE04854.2|	0.351556996	26	1372	1265	0.922011662	1.00E-121	441	39947	Oryza sativa (japonica cultivar-group)	Eukaryota;Viridiplantae;Streptophyta;Liliopsida;commelinids;Poales;Poaceae;Ehrhartoideae;Oryzeae;Oryza	ABC transporter, putative [Entamoeba histolytica HM-1:IMSS]	OSJNBa0086O06.2 [Oryza sativa (japonica cultivar-group)]
gi|56465887|gb|EAL44058.1|	117	116	1	gi|57227317|gb|AAW43776.1|	gi|57227317|gb|AAW43776.1|	0.342668275	41	244	227	0.930327869	5.00E-43	177	214684	Cryptococcus neoformans var. neoformans JEC21	Eukaryota;Fungi;Basidiomycota;Heterobasidiomycetes;Tremellomycetidae;Tremellales;Tremellaceae;Filobasidiella	inorganic pyrophosphatase, putative [Entamoeba histolytica HM-1:IMSS]	inorganic diphosphatase, putative [Cryptococcus neoformans var. neoformans JEC21] >gi|50257951|gb|EAL20645.1| hypothetical protein CNBE0110 [Cryptococcus neoformans var. neoformans B-3501A] >gi|58267854|ref|XP_571083.1| inorganic diphosphatase [Cryptococcus neoformans var. neoformans JEC21]
gi|56465888|gb|EAL44059.1|	30	29	1	gi|11094367|gb|AAG29594.1|	gi|11094367|gb|AAG29594.1|	0.351113232	33	549	333	0.606557377	7.00E-49	198	36902	Medicago sativa subsp. x varia	Eukaryota;Viridiplantae;Streptophyta;rosids;Fabales;Fabaceae;Papilionoideae;Trifolieae;Medicago	protein phosphatase, putative [Entamoeba histolytica HM-1:IMSS]	Ser/Thr specific protein phosphatase 2A A regulatory subunit beta isoform [Medicago sativa subsp. x varia]
gi|56465889|gb|EAL44060.1|	115	113	1	gi|60653355|gb|AAX29372.1|	gi|60653355|gb|AAX29372.1|	0	no data	156	no data	no data	10	no data	no data	synthetic construct	no data	40S ribosomal protein S11, putative [Entamoeba histolytica HM-1:IMSS]	no data
gi|56465892|gb|EAL44062.1|	500	491	3	gi|24415605|gb|AAN52150.1|	gi|24415605|gb|AAN52150.1|	0.354668308	73	428	404	0.943925234	3.00E-173	611	4846	Rhizopus stolonifer	Eukaryota;Fungi;Zygomycota;Zygomycetes;Mucorales;Mucoraceae;Rhizopus	heat shock protein 70, putative [Entamoeba histolytica HM-1:IMSS]	70 kDa heat shock protein 1 [Rhizopus stolonifer]
gi|56465895|gb|EAL44064.1|	211	205	2	gi|66825421|ref|XP_646065.1|	gi|66825421|ref|XP_646065.1|	0.556410108	35	648	616	0.950617284	8.00E-100	367	352472	Dictyostelium discoideum AX4	Eukaryota;Dictyosteliida;Dictyostelium	acyl-CoA synthetase, putative [Entamoeba histolytica HM-1:IMSS]	hypothetical protein DDB0191105 [Dictyostelium discoideum] >gi|60474034|gb|EAL71971.1| hypothetical protein DDB0191105 [Dictyostelium discoideum]
gi|56465896|gb|EAL44065.1|	17	9	2	gi|7108938|gb|AAF36549.1|	gi|7108938|gb|AAF36549.1|	0.055752859	28	370	225	0.608108108	2.00E-11	73	2100	Mycoplasma hyorhinis	Bacteria;Firmicutes;Mollicutes;Mycoplasmatales;Mycoplasmataceae;Mycoplasma	hypothetical protein 301.t00004 [Entamoeba histolytica HM-1:IMSS]	87-kDa surface lipoprotein precursor [Mycoplasma hyorhinis]
gi|56465902|gb|EAL44069.1|	31	29	1	gi|3676248|emb|CAA09723.1|	gi|3676248|emb|CAA09723.1|	0.394351478	34	365	269	0.736986301	3.00E-40	169	10116	Rattus norvegicus	Eukaryota;Metazoa;Chordata;Craniata;Gnathostomata;Mammalia;Euarchontoglires;Rodentia;Sciurognathi;Muridae;Murinae;Rattus	DNA primase small subunit, putative [Entamoeba histolytica HM-1:IMSS]	DNA polymerase alpha subunit IV (primase) [Rattus norvegicus]
gi|56465904|gb|EAL44071.1|	218	215	1	gi|34148549|gb|AAP33067.1|	gi|34148549|gb|AAP33067.1|	0.470602329	47	163	154	0.944785276	2.00E-38	160	108607	Mastigamoeba balamuthi	Eukaryota;Mastigamoebidae;Mastigamoeba	clathrin coat assembly protein, putative [Entamoeba histolytica HM-1:IMSS]	adaptin 3 [Mastigamoeba balamuthi]
gi|56465910|gb|EAL44076.1|	500	498	1	gi|55237785|gb|EAA12768.2|	gi|55237785|gb|EAA12768.2|	0.362975357	53	77	76	0.987012987	3.00E-18	93	180454	Anopheles gambiae str. PEST	Eukaryota;Metazoa;Arthropoda;Hexapoda;Insecta;Neoptera;Endopterygota;Diptera;Nematocera;Culicimorpha;Culicoidea;Culicidae;Anophelinae;Anopheles;Cellia	ubiquitin-related protein [Entamoeba histolytica HM-1:IMSS]	ENSANGP00000010151 [Anopheles gambiae str. PEST] >gi|58390220|ref|XP_317573.2| ENSANGP00000010151 [Anopheles gambiae str. PEST]
gi|56465917|gb|EAL44081.1|	104	103	2	gi|27503177|gb|AAH42218.1|	gi|27503177|gb|AAH42218.1|	0.399954433	32	458	443	0.967248908	5.00E-45	185	8355	Xenopus laevis	Eukaryota;Metazoa;Chordata;Craniata;Gnathostomata;Amphibia;Batrachia;Anura;Mesobatrachia;Pipoidea;Pipidae;Xenopodinae;Xenopus;Xenopus	kinesin, putative [Entamoeba histolytica HM-1:IMSS]	MGC52588 protein [Xenopus laevis]
gi|56465922|gb|EAL44085.1|	492	476	1	gi|50881958|gb|AAT85554.1|	gi|50881958|gb|AAT85554.1|	0.389136056	54	233	193	0.82832618	1.00E-58	229	146911	Gekko japonicus	Eukaryota;Metazoa;Chordata;Craniata;Gnathostomata;Lepidosauria;Squamata;Scleroglossa;Gekkota;Gekkonidae;Gekko	peroxiredoxin [Entamoeba histolytica HM-1:IMSS]	BS003P [Gekko japonicus] >gi|49659835|gb|AAT68217.1| GekBS014P [Gekko japonicus]
gi|56465926|gb|EAL44089.1|	10	5	1	gi|50752881|ref|XP_413790.1|	gi|50752881|ref|XP_413790.1|	0.395676595	22	302	304	1.006622517	6.00E-08	61	9031	Gallus gallus	Eukaryota;Metazoa;Chordata;Craniata;Gnathostomata;Aves;Neognathae;Galliformes;Phasianidae;Phasianinae;Gallus	hypothetical protein 298.t00005 [Entamoeba histolytica HM-1:IMSS]	PREDICTED: similar to hypothetical protein FLJ14957 [Gallus gallus]
gi|56465933|gb|EAL44096.1|	12	6	3	gi|50548483|ref|XP_501711.1|	gi|7228476|gb|AAF42472.1|	0.396206722	14	382	281	0.735602094	2.00E-06	57	9606	Homo sapiens	Eukaryota;Metazoa;Chordata;Craniata;Gnathostomata;Mammalia;Euarchontoglires;Primates;Simiiformes;Hominoidea;Hominidae;Homo	hypothetical protein 298.t00012 [Entamoeba histolytica HM-1:IMSS]	dentin sialophosphoprotein precursor [Homo sapiens] >gi|17865470|sp|Q9NZW4|DSPP_HUMAN Dentin sialophosphoprotein precursor [Contains: Dentin phosphoprotein (Dentin phosphophoryn) (DPP); Dentin sialoprotein (DSP)] >gi|11036632|ref|NP_055023.1| dentin sialophosphoprotein preproprotein [Homo sapiens]
gi|56465934|gb|EAL44097.1|	13	10	1	gi|68563108|ref|ZP_00602316.1|	gi|68563108|ref|ZP_00602316.1|	0.047432708	32	380	256	0.673684211	2.00E-28	129	266117	Rubrobacter xylanophilus DSM 9941	Bacteria;Actinobacteria;Rubrobacteridae;Rubrobacterales;Rubrobacterineae;Rubrobacteraceae;Rubrobacter	glycerophosphoryl diester phosphodiesterase, putative [Entamoeba histolytica HM-1:IMSS]	Glycerophosphoryl diester phosphodiesterase [Rubrobacter xylanophilus DSM 9941] >gi|68510733|gb|EAN34632.1| Glycerophosphoryl diester phosphodiesterase [Rubrobacter xylanophilus DSM 9941]
gi|56465935|gb|EAL44098.1|	43	42	10	gi|62901934|gb|AAY18918.1|	gi|49522656|gb|AAH74083.1|	0.41432474	43	116	86	0.74137931	1.00E-16	87	7955	Danio rerio	Eukaryota;Metazoa;Chordata;Craniata;Gnathostomata;Actinopterygii;Cypriniformes;Cyprinoidea;Cyprinidae;Rasborinae;Danio	prefoldin subunit 2, putative [Entamoeba histolytica HM-1:IMSS]	Im:6895552 protein [Danio rerio]
gi|56465937|gb|EAL44099.1|	6	1	1	gi|50549345|ref|XP_502143.1|	gi|50549345|ref|XP_502143.1|	0.365772836	24	368	235	0.638586957	3.00E-14	82	284591	Yarrowia lipolytica CLIB122	Eukaryota;Fungi;Ascomycota;Saccharomycotina;Saccharomycetes;Saccharomycetales;Dipodascaceae;Yarrowia	PQ loop repeat protein [Entamoeba histolytica HM-1:IMSS]	hypothetical protein [Yarrowia lipolytica] >gi|49648010|emb|CAG82463.1| unnamed protein product [Yarrowia lipolytica CLIB122]
gi|56465941|gb|EAL44103.1|	5	3	1	gi|39942104|ref|XP_360589.1|	gi|39942104|ref|XP_360589.1|	0.371826566	32	788	602	0.763959391	4.00E-86	322	242507	Magnaporthe grisea 70-15	Eukaryota;Fungi;Ascomycota;Pezizomycotina;Sordariomycetes;Magnaporthaceae;Magnaporthe	DNA repair helicase, putative [Entamoeba histolytica HM-1:IMSS]	hypothetical protein MG03132.4 [Magnaporthe grisea 70-15]
gi|56465942|gb|EAL44104.1|	6	4	1	gi|66509048|ref|XP_623879.1|	gi|66509048|ref|XP_623879.1|	0.36129377	37	779	782	1.003851091	2.00E-136	490	7460	Apis mellifera	Eukaryota;Metazoa;Arthropoda;Hexapoda;Insecta;Neoptera;Endopterygota;Hymenoptera;Aculeata;Apoidea;Apidae;Apinae;Apini;Apis	5'-3' exoribonuclease, putative [Entamoeba histolytica HM-1:IMSS]	PREDICTED: similar to CG10354-PA [Apis mellifera]
gi|56465947|gb|EAL44109.1|	30	14	1	gi|50548885|ref|XP_501913.1|	gi|50548885|ref|XP_501913.1|	0.365772836	36	106	85	0.801886792	6.00E-08	58	284591	Yarrowia lipolytica CLIB122	Eukaryota;Fungi;Ascomycota;Saccharomycotina;Saccharomycetes;Saccharomycetales;Dipodascaceae;Yarrowia	protein kinase, putative [Entamoeba histolytica HM-1:IMSS]	hypothetical protein [Yarrowia lipolytica] >gi|49647780|emb|CAG82233.1| unnamed protein product [Yarrowia lipolytica CLIB122]
gi|56465950|gb|EAL44110.1|	3	2	2	gi|49618917|gb|AAT68043.1|	gi|49618917|gb|AAT68043.1|	0.41432474	26	232	221	0.952586207	8.00E-08	60	7955	Danio rerio	Eukaryota;Metazoa;Chordata;Craniata;Gnathostomata;Actinopterygii;Cypriniformes;Cyprinoidea;Cyprinidae;Rasborinae;Danio	predicted protein [Entamoeba histolytica HM-1:IMSS]	Opa-interacting protein 2 [Danio rerio] >gi|50838810|ref|NP_001002865.1| exosome component 8 [Danio rerio]
gi|56465956|gb|EAL44114.1|	498	496	1	gi|29349795|ref|NP_813298.1|	gi|29349795|ref|NP_813298.1|	0.064539162	40	193	181	0.937823834	3.00E-29	131	226186	Bacteroides thetaiotaomicron VPI-5482	Bacteria;Bacteroidetes;Bacteroidales;Bacteroidaceae;Bacteroides	adenylate kinase [Entamoeba histolytica HM-1:IMSS]	adenylate kinase [Bacteroides thetaiotaomicron VPI-5482] >gi|29341706|gb|AAO79492.1| adenylate kinase (ATP-AMP transphosphatase) [Bacteroides thetaiotaomicron VPI-5482] >gi|46396118|sp|Q89ZJ0|KAD_BACTN Adenylate kinase (ATP-AMP transphosphorylase)
gi|56465958|gb|EAL44116.1|	500	479	1	gi|3874771|emb|CAB01691.1|	gi|3874771|emb|CAB01691.1|	0.375947478	50	199	174	0.874371859	1.00E-47	192	6239	Caenorhabditis elegans	Eukaryota;Metazoa;Nematoda;Chromadorea;Rhabditida;Rhabditoidea;Rhabditidae;Peloderinae;Caenorhabditis	Rho family GTPase [Entamoeba histolytica HM-1:IMSS]	Hypothetical protein C35C5.4 [Caenorhabditis elegans] >gi|17569065|ref|NP_509931.1| abnormal cell MIGration family member (mig-2) [Caenorhabditis elegans] >gi|1813700|gb|AAC47729.1| Rac-like GTPase [Caenorhabditis elegans]
gi|56465959|gb|EAL44117.1|	146	144	1	gi|57223769|gb|AAW41812.1|	gi|57223769|gb|AAW41812.1|	0.342668275	44	407	412	1.012285012	2.00E-99	365	214684	Cryptococcus neoformans var. neoformans JEC21	Eukaryota;Fungi;Basidiomycota;Heterobasidiomycetes;Tremellomycetidae;Tremellales;Tremellaceae;Filobasidiella	Clathrin coat assembly protein, putative [Entamoeba histolytica HM-1:IMSS]	intracellular protein transport-related protein, putative [Cryptococcus neoformans var. neoformans JEC21] >gi|50259837|gb|EAL22505.1| hypothetical protein CNBB3830 [Cryptococcus neoformans var. neoformans B-3501A] >gi|58263418|ref|XP_569119.1| intracellular protein transport-related protein [Cryptococcus neoformans var. neoformans JEC21]
gi|56465965|gb|EAL44121.1|	497	489	3	gi|62857967|ref|NP_001016570.1|	gi|609280|emb|CAA78914.1|	0.399954433	45	317	261	0.823343849	1.00E-70	269	8355	Xenopus laevis	Eukaryota;Metazoa;Chordata;Craniata;Gnathostomata;Amphibia;Batrachia;Anura;Mesobatrachia;Pipoidea;Pipidae;Xenopodinae;Xenopus;Xenopus	protein kinase, putative [Entamoeba histolytica HM-1:IMSS]	p46XlEg22 [Xenopus laevis] >gi|1079309|pir||S52242 protein kinase (EC 2.7.1.-) p46XlEg22 - African clawed frog
gi|56465969|gb|EAL44123.1|	23	22	1	gi|66813000|ref|XP_640679.1|	gi|66813000|ref|XP_640679.1|	0.556410108	43	759	561	0.739130435	5.00E-129	465	352472	Dictyostelium discoideum AX4	Eukaryota;Dictyosteliida;Dictyostelium	DNA repair and recombination protein RAD26, putative [Entamoeba histolytica HM-1:IMSS]	hypothetical protein DDB0205584 [Dictyostelium discoideum] >gi|60468700|gb|EAL66702.1| hypothetical protein DDB0205584 [Dictyostelium discoideum]
gi|56465970|gb|EAL44124.1|	492	476	2	gi|50751518|ref|XP_422437.1|	gi|52219464|gb|AAU29515.1|	0.42056298	55	229	192	0.838427948	8.00E-59	229	7998	Ictalurus punctatus	Eukaryota;Metazoa;Chordata;Craniata;Gnathostomata;Actinopterygii;Siluriformes;Ictaluridae;Ictalurus	peroxiredoxin [Entamoeba histolytica HM-1:IMSS]	natural killer cell enhancing factor [Ictalurus punctatus]
gi|56465972|gb|EAL44126.1|	6	5	1	gi|65304900|emb|CAI73225.1|	gi|65304900|emb|CAI73225.1|	0.421448237	29	314	192	0.611464968	6.00E-17	91	5874	Theileria annulata	Eukaryota;Apicomplexa;Theileriidae;Theileria	RAD23 protein, putative [Entamoeba histolytica HM-1:IMSS]	DNA repair protein (RAD23 homologue), putative [Theileria annulata] >gi|84998362|ref|XP_953902.1| DNA repair protein [Theileria annulata strain Ankara]
gi|56465973|gb|EAL44127.1|	132	127	1	gi|5725413|emb|CAB52427.1|	gi|5725413|emb|CAB52427.1|	0.37291563	46	183	151	0.825136612	7.00E-33	142	4896	Schizosaccharomyces pombe	Eukaryota;Fungi;Ascomycota;Schizosaccharomycetes;Schizosaccharomycetales;Schizosaccharomycetaceae;Schizosaccharomyces	N-terminal acetyltransferase, putative [Entamoeba histolytica HM-1:IMSS]	SPAC15E1.08 [Schizosaccharomyces pombe] >gi|19115221|ref|NP_594309.1| hypothetical protein SPAC15E1.08 [Schizosaccharomyces pombe 972h-]
gi|56465980|gb|EAL44130.1|	34	33	1	gi|66826891|ref|XP_646800.1|	gi|66826891|ref|XP_646800.1|	0.556410108	32	1339	1343	1.002987304	3.00E-173	612	352472	Dictyostelium discoideum AX4	Eukaryota;Dictyosteliida;Dictyostelium	Niemann-Pick C1 protein, putative [Entamoeba histolytica HM-1:IMSS]	NPC1 protein [Dictyostelium discoideum] >gi|6694424|gb|AAF25229.1| NPC1 protein [Dictyostelium discoideum] >gi|6694422|gb|AAF25228.1| NPC1 protein [Dictyostelium discoideum] >gi|60473992|gb|EAL71929.1| NPC1 protein [Dictyostelium discoideum]
gi|56465986|gb|EAL44136.1|	40	37	2	gi|66815107|ref|XP_641649.1|	gi|66815107|ref|XP_641649.1|	0.556410108	39	159	148	0.93081761	5.00E-22	106	352472	Dictyostelium discoideum AX4	Eukaryota;Dictyosteliida;Dictyostelium	acetyltransferase, putative [Entamoeba histolytica HM-1:IMSS]	hypothetical protein DDB0205790 [Dictyostelium discoideum] >gi|60469688|gb|EAL67676.1| hypothetical protein DDB0205790 [Dictyostelium discoideum]
gi|56465987|gb|EAL44137.1|	31	19	1	gi|66806141|ref|XP_636792.1|	gi|66806141|ref|XP_636792.1|	0.556410108	24	370	262	0.708108108	1.00E-10	70	352472	Dictyostelium discoideum AX4	Eukaryota;Dictyosteliida;Dictyostelium	hypothetical protein 293.t00012 [Entamoeba histolytica HM-1:IMSS]	hypothetical protein DDB0220513 [Dictyostelium discoideum] >gi|60465188|gb|EAL63285.1| myb domain-containing protein [Dictyostelium discoideum]
gi|56465992|gb|EAL44141.1|	140	139	3	gi|38048731|gb|AAR10268.1|	gi|38048731|gb|AAR10268.1|	0.392585784	69	141	139	0.985815603	6.00E-52	204	7245	Drosophila yakuba	Eukaryota;Metazoa;Arthropoda;Hexapoda;Insecta;Neoptera;Endopterygota;Diptera;Brachycera;Muscomorpha;Ephydroidea;Drosophilidae;Drosophilinae;Drosophilini;Drosophilina;Drosophila;Sophophora	40S ribosomal protein S23, putative [Entamoeba histolytica HM-1:IMSS]	similar to Drosophila melanogaster CG8415 [Drosophila yakuba]
gi|56465998|gb|EAL44147.1|	7	4	1	gi|39952077|ref|XP_363755.1|	gi|39952077|ref|XP_363755.1|	0.371826566	37	99	69	0.696969697	3.00E-07	56	242507	Magnaporthe grisea 70-15	Eukaryota;Fungi;Ascomycota;Pezizomycotina;Sordariomycetes;Magnaporthaceae;Magnaporthe	hypothetical protein 292.t00016 [Entamoeba histolytica HM-1:IMSS]	hypothetical protein MG01681.4 [Magnaporthe grisea 70-15]
gi|56466001|gb|EAL44149.1|	173	170	1	gi|66524293|ref|XP_393965.2|	gi|66524293|ref|XP_393965.2|	0.36129377	54	254	203	0.799212598	3.00E-62	241	7460	Apis mellifera	Eukaryota;Metazoa;Arthropoda;Hexapoda;Insecta;Neoptera;Endopterygota;Hymenoptera;Aculeata;Apoidea;Apidae;Apinae;Apini;Apis	40S ribosomal protein SA, putative [Entamoeba histolytica HM-1:IMSS]	PREDICTED: similar to ribosomal protein SA [Apis mellifera]
gi|56466013|gb|EAL44159.1|	69	34	1	gi|9369395|gb|AAF87143.1|	gi|9369395|gb|AAF87143.1|	0.398378284	30	123	103	0.837398374	1.00E-07	57	3702	Arabidopsis thaliana	Eukaryota;Viridiplantae;Streptophyta;rosids;Brassicales;Brassicaceae;Arabidopsis	hypothetical protein 291.t00009 [Entamoeba histolytica HM-1:IMSS]	T23E23.16 [Arabidopsis thaliana]
gi|56466024|gb|EAL44167.1|	50	1	1	gi|22090596|gb|AAM51159.1|	gi|22090596|gb|AAM51159.1|	0.356200691	41	135	85	0.62962963	1.00E-07	57	5722	Trichomonas vaginalis	Eukaryota;Trichomonada;Trichomonadida;Trichomonadidae;Trichomonadinae;Trichomonas	hypothetical protein 290.t00001 [Entamoeba histolytica HM-1:IMSS]	putative surface protein [Trichomonas vaginalis] >gi|38503048|sp|Q8MTI2|BSL1_TRIVA Putative surface protein bspA-like (TvBspA-like-625)
gi|56466026|gb|EAL44169.1|	18	15	3	gi|62359760|gb|AAX80191.1|	gi|62359760|gb|AAX80191.1|	0.382476226	29	550	332	0.603636364	3.00E-36	156	5691	Trypanosoma brucei	Eukaryota;Kinetoplastida;Trypanosomatidae;Trypanosoma;Trypanozoon	DNA repair protein rad32, putative [Entamoeba histolytica HM-1:IMSS]	endo/exonuclease Mre11 [Trypanosoma brucei] >gi|33348571|gb|AAQ15896.1| endo/exonuclease Mre11 [Trypanosoma brucei] >gi|84043684|ref|XP_951632.1| DNA repair protein [Trypanosoma brucei TREU927]
gi|56466027|gb|EAL44170.1|	200	198	1	gi|66808587|ref|XP_638016.1|	gi|66808587|ref|XP_638016.1|	0.556410108	35	909	629	0.691969197	6.00E-91	339	352472	Dictyostelium discoideum AX4	Eukaryota;Dictyosteliida;Dictyostelium	ATP-dependent helicase, putative [Entamoeba histolytica HM-1:IMSS]	helicase [Dictyostelium discoideum] >gi|60466401|gb|EAL64456.1| helicase [Dictyostelium discoideum]
gi|56466030|gb|EAL44172.1|	498	489	1	gi|13812189|ref|NP_113319.1|	gi|13812189|ref|NP_113319.1|	0.41299851	41	603	603	1	3.00E-120	435	55529	Guillardia theta	Eukaryota;Cryptophyta;Cryptomonadaceae;Guillardia	heat shock protein 70, putative [Entamoeba histolytica HM-1:IMSS]	heat shock protein 70KD [Guillardia theta] >gi|13794501|gb|AAK39876.1| heat shock protein 70KD [Guillardia theta]
gi|56466031|gb|EAL44173.1|	5	2	2	gi|10175911|dbj|BAB07007.1|	gi|10175911|dbj|BAB07007.1|	0.058763033	26	277	219	0.790613718	8.00E-12	74	272558	Bacillus halodurans C-125	Bacteria;Firmicutes;Bacilli;Bacillales;Bacillaceae;Bacillus	lipase, putative [Entamoeba histolytica HM-1:IMSS]	lysophospholipase [Bacillus halodurans C-125] >gi|15615850|ref|NP_244154.1| lysophospholipase [Bacillus halodurans C-125]
gi|56466037|gb|EAL44178.1|	35	32	3	gi|25990392|gb|AAN76509.1|	gi|25990392|gb|AAN76509.1|	0.392764194	34	107	83	0.775700935	1.00E-08	60	3711	Brassica rapa	Eukaryota;Viridiplantae;Streptophyta;rosids;Brassicales;Brassicaceae;Brassica	thioredoxin, putative [Entamoeba histolytica HM-1:IMSS]	thioredoxin h [Brassica rapa]
gi|56466038|gb|EAL44179.1|	141	140	1	gi|3879265|emb|CAA92686.1|	gi|3879265|emb|CAA92686.1|	0.375947478	43	173	165	0.953757225	3.00E-29	130	6239	Caenorhabditis elegans	Eukaryota;Metazoa;Nematoda;Chromadorea;Rhabditida;Rhabditoidea;Rhabditidae;Peloderinae;Caenorhabditis	Vacuolar ATP synthase proteolipid subunit, putative [Entamoeba histolytica HM-1:IMSS]	Hypothetical protein T01H3.1 [Caenorhabditis elegans] >gi|17535901|ref|NP_495659.1| T01H3.1 [Caenorhabditis elegans] >gi|2467306|dbj|BAA22597.1| VHA-4 [Caenorhabditis elegans]
gi|56466041|gb|EAL44182.1|	130	128	1	gi|29345669|ref|NP_809172.1|	gi|29345669|ref|NP_809172.1|	0.064539162	39	260	201	0.773076923	5.00E-34	147	226186	Bacteroides thetaiotaomicron VPI-5482	Bacteria;Bacteroidetes;Bacteroidales;Bacteroidaceae;Bacteroides	amidohydrolase, putative [Entamoeba histolytica HM-1:IMSS]	putative amidohydrolase [Bacteroides thetaiotaomicron VPI-5482] >gi|29337561|gb|AAO75366.1| putative amidohydrolase [Bacteroides thetaiotaomicron VPI-5482]
gi|56466042|gb|EAL44183.1|	2	1	1	gi|56908816|dbj|BAD63343.1|	gi|56908816|dbj|BAD63343.1|	0.058763033	23	252	188	0.746031746	2.00E-07	59	66692	Bacillus clausii KSM-K16	Bacteria;Firmicutes;Bacilli;Bacillales;Bacillaceae;Bacillus	hypothetical protein 289.t00007 [Entamoeba histolytica HM-1:IMSS]	conserved hypothetical protein [Bacillus clausii KSM-K16] >gi|56962578|ref|YP_174304.1| hypothetical protein ABC0804 [Bacillus clausii KSM-K16]
gi|56466043|gb|EAL44184.1|	458	451	1	gi|66827497|ref|XP_647103.1|	gi|66827497|ref|XP_647103.1|	0.556410108	56	247	231	0.935222672	8.00E-73	276	352472	Dictyostelium discoideum AX4	Eukaryota;Dictyosteliida;Dictyostelium	proteasome alpha subunit, putative [Entamoeba histolytica HM-1:IMSS]	proteasome C8 [Dictyostelium discoideum] >gi|60475221|gb|EAL73156.1| proteasome C8 [Dictyostelium discoideum]
gi|56466044|gb|EAL44185.1|	43	42	2	gi|12846457|dbj|BAB27175.1|	gi|12846457|dbj|BAB27175.1|	0.395553892	36	295	268	0.908474576	2.00E-46	189	10090	Mus musculus	Eukaryota;Metazoa;Chordata;Craniata;Gnathostomata;Mammalia;Euarchontoglires;Rodentia;Sciurognathi;Muridae;Murinae;Mus	conserved hypothetical protein [Entamoeba histolytica HM-1:IMSS]	unnamed protein product [Mus musculus] >gi|12860488|dbj|BAB31973.1| unnamed protein product [Mus musculus] >gi|12849520|dbj|BAB28375.1| unnamed protein product [Mus musculus] >gi|12848780|dbj|BAB28087.1| unnamed protein product [Mus musculus] >gi|12857038|dbj|BAB30868.1| unnamed protein product [Mus musculus] >gi|18203123|sp|Q9JJ80|BXDC1_MOUSE Brix domain-containing protein 1
gi|56466045|gb|EAL44186.1|	122	121	1	gi|66828935|ref|XP_647821.1|	gi|66828935|ref|XP_647821.1|	0.556410108	41	340	338	0.994117647	5.00E-62	241	352472	Dictyostelium discoideum AX4	Eukaryota;Dictyosteliida;Dictyostelium	poly(ADP-ribose) polymerase, putative [Entamoeba histolytica HM-1:IMSS]	hypothetical protein DDB0214818 [Dictyostelium discoideum] >gi|60469991|gb|EAL67972.1| hypothetical protein DDB0214818 [Dictyostelium discoideum]
gi|56466050|gb|EAL44190.1|	2	1	1	gi|39975431|ref|XP_369106.1|	gi|39975431|ref|XP_369106.1|	0.371826566	32	158	97	0.613924051	1.00E-06	55	242507	Magnaporthe grisea 70-15	Eukaryota;Fungi;Ascomycota;Pezizomycotina;Sordariomycetes;Magnaporthaceae;Magnaporthe	hypothetical protein 288.t00002 [Entamoeba histolytica HM-1:IMSS]	hypothetical protein MG00138.4 [Magnaporthe grisea 70-15]
gi|56466053|gb|EAL44193.1|	376	372	1	gi|66823603|ref|XP_645156.1|	gi|66823603|ref|XP_645156.1|	0.556410108	44	335	267	0.797014925	1.00E-62	243	352472	Dictyostelium discoideum AX4	Eukaryota;Dictyosteliida;Dictyostelium	protein kinase, putative [Entamoeba histolytica HM-1:IMSS]	CMGC family protein kinase [Dictyostelium discoideum] >gi|42733673|gb|AAO50851.2| similar to Dictyostelium discoideum (Slime mold). Glycogen synthase kinase-3 homolog (EC 2.7.1.-) (GSK-3) >gi|39726305|gb|AAA65968.2| glycogen synthase kinase 3 [Dictyostelium discoideum] >gi|47117857|sp|P51136|GSK3H_DICDI Glycogen synthase kinase-3 homolog (GSK-3) >gi|60473261|gb|EAL71207.1| glycogen synthase kinas…
gi|56466054|gb|EAL44194.1|	5	4	1	gi|47226420|emb|CAG08436.1|	gi|47226420|emb|CAG08436.1|	0.391819833	29	191	192	1.005235602	2.00E-12	75	99883	Tetraodon nigroviridis	Eukaryota;Metazoa;Chordata;Craniata;Gnathostomata;Actinopterygii;Acanthopterygii;Tetraodontiformes;Tetraodontoidei;Tetradontoidea;Tetraodontidae;Tetraodon	proteasome regulatory subunit, putative [Entamoeba histolytica HM-1:IMSS]	unnamed protein product [Tetraodon nigroviridis]
gi|56466055|gb|EAL44195.1|	53	52	1	gi|12188968|emb|CAC21477.1|	gi|12188968|emb|CAC21477.1|	0.37291563	41	298	222	0.744966443	1.00E-43	179	4896	Schizosaccharomyces pombe	Eukaryota;Fungi;Ascomycota;Schizosaccharomycetes;Schizosaccharomycetales;Schizosaccharomycetaceae;Schizosaccharomyces	protein farnesyltransferase alpha subunit, putative [Entamoeba histolytica HM-1:IMSS]	cwp1 [Schizosaccharomyces pombe] >gi|3004489|emb|CAA11246.1| geranylgeranyl transferase type I [Schizosaccharomyces pombe] >gi|19114430|ref|NP_593518.1| hypothetical protein SPAPB1A10.04c [Schizosaccharomyces pombe 972h-] >gi|26397994|sp|O60052|PFTA_SCHPO Protein farnesyltransferase/geranylgeranyltransferase type I alpha subunit (CAAX farnesyltransferase alpha subunit) (Ras proteins prenyltransfe…
gi|56466056|gb|EAL44196.1|	492	474	1	gi|4204833|gb|AAD10840.1|	gi|4204833|gb|AAD10840.1|	0.405029077	50	210	157	0.747619048	1.00E-38	162	7962	Cyprinus carpio	Eukaryota;Metazoa;Chordata;Craniata;Gnathostomata;Actinopterygii;Cypriniformes;Cyprinoidea;Cyprinidae;Cyprininae;Cyprinus	Ras family GTPase [Entamoeba histolytica HM-1:IMSS]	Rap1b
gi|56466066|gb|EAL44204.1|	87	84	1	gi|66822553|ref|XP_644631.1|	gi|66822553|ref|XP_644631.1|	0.556410108	29	961	980	1.019771072	4.00E-119	432	352472	Dictyostelium discoideum AX4	Eukaryota;Dictyosteliida;Dictyostelium	alpha-adaptin, putative [Entamoeba histolytica HM-1:IMSS]	hypothetical protein DDB0217164 [Dictyostelium discoideum] >gi|66822529|ref|XP_644619.1| hypothetical protein DDB0168211 [Dictyostelium discoideum] >gi|28828441|gb|AAO51059.1| hypothetical protein [Dictyostelium discoideum] >gi|60472755|gb|EAL70705.1| hypothetical protein DDB0217164 [Dictyostelium discoideum] >gi|60472724|gb|EAL70674.1| hypothetical protein DDB0168211 [Dictyostelium discoideum]
gi|56466072|gb|EAL44209.1|	4	2	2	gi|66511475|ref|XP_394621.2|	gi|66511475|ref|XP_394621.2|	0.36129377	27	200	158	0.79	7.00E-06	53	7460	Apis mellifera	Eukaryota;Metazoa;Arthropoda;Hexapoda;Insecta;Neoptera;Endopterygota;Hymenoptera;Aculeata;Apoidea;Apidae;Apinae;Apini;Apis	hypothetical protein 287.t00004 [Entamoeba histolytica HM-1:IMSS]	PREDICTED: similar to ENSANGP00000019991 [Apis mellifera]
gi|56466077|gb|EAL44213.1|	259	257	1	gi|66798248|ref|ZP_00397003.1|	gi|66798248|ref|ZP_00397003.1|	0.049730383	36	710	690	0.971830986	3.00E-119	432	319795	Deinococcus geothermalis DSM 11300	Bacteria;Deinococcus-Thermus;Deinococci;Deinococcales;Deinococcaceae;Deinococcus	oligopeptidase A, putative [Entamoeba histolytica HM-1:IMSS]	Oligopeptidase A [Deinococcus geothermalis DSM 11300] >gi|66781355|gb|EAL82324.1| Oligopeptidase A [Deinococcus geothermalis DSM 11300]
gi|56466078|gb|EAL44214.1|	72	69	1	gi|56758280|gb|AAW27280.1|	gi|56758280|gb|AAW27280.1|	0.363865509	44	135	113	0.837037037	3.00E-18	92	6182	Schistosoma japonicum	Eukaryota;Metazoa;Platyhelminthes;Trematoda;Digenea;Strigeidida;Schistosomatoidea;Schistosomatidae;Schistosoma	60S ribosomal protein L14, putative [Entamoeba histolytica HM-1:IMSS]	SJCHGC06827 protein [Schistosoma japonicum]
gi|56466081|gb|EAL44217.1|	4	3	2	gi|55296088|dbj|BAC66469.2|	gi|55296088|dbj|BAC66469.2|	0.556410108	41	208	125	0.600961538	5.00E-21	103	44689	Dictyostelium discoideum	Eukaryota;Dictyosteliida;Dictyostelium	mitotic inducer phosphatase, putative [Entamoeba histolytica HM-1:IMSS]	tyrosine phosphatase CDC25 [Dictyostelium discoideum]
gi|56466082|gb|EAL44218.1|	13	9	1	gi|66807449|ref|XP_637447.1|	gi|66807449|ref|XP_637447.1|	0.556410108	25	401	285	0.710723192	5.00E-16	88	352472	Dictyostelium discoideum AX4	Eukaryota;Dictyosteliida;Dictyostelium	protein kinase, putative [Entamoeba histolytica HM-1:IMSS]	LIM domain-containing protein [Dictyostelium discoideum] >gi|60465870|gb|EAL63942.1| putative tyrosine kinase-like (TKL) protein [Dictyostelium discoideum]
gi|56466088|gb|EAL44223.1|	499	493	1	gi|49333370|gb|AAT64010.1|	gi|49333370|gb|AAT64010.1|	0.363622558	53	212	214	1.009433962	2.00E-58	228	3635	Gossypium hirsutum	Eukaryota;Viridiplantae;Streptophyta;rosids;Malvales;Malvaceae;Malvoideae;Gossypium	Rab family GTPase [Entamoeba histolytica HM-1:IMSS]	putative GTP-binding protein [Gossypium hirsutum]
gi|56466091|gb|EAL44226.1|	7	6	1	gi|60492042|emb|CAH06804.1|	gi|60492042|emb|CAH06804.1|	0.064539162	30	262	242	0.923664122	5.00E-28	127	272559	Bacteroides fragilis NCTC 9343	Bacteria;Bacteroidetes;Bacteroidales;Bacteroidaceae;Bacteroides	Ser/Thr protein phosphatase, putative [Entamoeba histolytica HM-1:IMSS]	conserved hypothetical protein [Bacteroides fragilis NCTC 9343] >gi|60680608|ref|YP_210752.1| hypothetical protein BF1071 [Bacteroides fragilis NCTC 9343]
gi|56466092|gb|EAL44227.1|	159	155	1	gi|66508552|ref|XP_397146.2|	gi|66508552|ref|XP_397146.2|	0.36129377	63	158	149	0.943037975	3.00E-51	203	7460	Apis mellifera	Eukaryota;Metazoa;Arthropoda;Hexapoda;Insecta;Neoptera;Endopterygota;Hymenoptera;Aculeata;Apoidea;Apidae;Apinae;Apini;Apis	40S ribosomal protein S16, putative [Entamoeba histolytica HM-1:IMSS]	PREDICTED: similar to venom chitinase [Apis mellifera]
gi|56466097|gb|EAL44230.1|	45	44	1	gi|33326375|gb|AAQ08597.1|	gi|33326375|gb|AAQ08597.1|	0.349497697	52	702	701	0.998575499	0	656	3981	Hevea brasiliensis	Eukaryota;Viridiplantae;Streptophyta;rosids;Malpighiales;Euphorbiaceae;Crotonoideae;Micrandreae;Hevea	heat shock protein 90, putative [Entamoeba histolytica HM-1:IMSS]	heat shock protein [Hevea brasiliensis]
gi|56466098|gb|EAL44231.1|	26	24	1	gi|66804665|ref|XP_636065.1|	gi|66804665|ref|XP_636065.1|	0.556410108	43	90	87	0.966666667	9.00E-16	84	352472	Dictyostelium discoideum AX4	Eukaryota;Dictyosteliida;Dictyostelium	conserved hypothetical protein [Entamoeba histolytica HM-1:IMSS]	hypothetical protein DDB0188528 [Dictyostelium discoideum] >gi|60464414|gb|EAL62561.1| hypothetical protein DDB0188528 [Dictyostelium discoideum]
gi|56466099|gb|EAL44232.1|	17	15	1	gi|21537262|gb|AAM61603.1|	gi|21537262|gb|AAM61603.1|	0.398378284	36	282	276	0.978723404	2.00E-36	156	3702	Arabidopsis thaliana	Eukaryota;Viridiplantae;Streptophyta;rosids;Brassicales;Brassicaceae;Arabidopsis	conserved hypothetical protein [Entamoeba histolytica HM-1:IMSS]	unknown [Arabidopsis thaliana]
gi|56466111|gb|EAL44243.1|	16	10	1	gi|66810129|ref|XP_638788.1|	gi|66810129|ref|XP_638788.1|	0.556410108	38	136	132	0.970588235	4.00E-13	75	352472	Dictyostelium discoideum AX4	Eukaryota;Dictyosteliida;Dictyostelium	conserved hypothetical protein [Entamoeba histolytica HM-1:IMSS]	hypothetical protein DDB0185797 [Dictyostelium discoideum] >gi|60467407|gb|EAL65433.1| hypothetical protein DDB0185797 [Dictyostelium discoideum]
gi|56466114|gb|EAL44246.1|	45	44	1	gi|66825601|ref|XP_646155.1|	gi|66825601|ref|XP_646155.1|	0.556410108	33	237	241	1.016877637	4.00E-31	137	352472	Dictyostelium discoideum AX4	Eukaryota;Dictyosteliida;Dictyostelium	conserved hypothetical protein [Entamoeba histolytica HM-1:IMSS]	hypothetical protein DDB0190440 [Dictyostelium discoideum] >gi|60474242|gb|EAL72179.1| hypothetical protein DDB0190440 [Dictyostelium discoideum]
gi|56466118|gb|EAL44250.1|	308	305	1	gi|49528390|emb|CAG62047.1|	gi|49528390|emb|CAG62047.1|	0.383061676	45	419	410	0.978520286	3.00E-96	355	284593	Candida glabrata CBS138	Eukaryota;Fungi;Ascomycota;Saccharomycotina;Saccharomycetes;Saccharomycetales;Candida	DEAD/DEAH box helicase, putative [Entamoeba histolytica HM-1:IMSS]	unnamed protein product [Candida glabrata CBS138] >gi|50293331|ref|XP_449077.1| unnamed protein product [Candida glabrata]
gi|56466120|gb|EAL44252.1|	176	20	1	gi|3005673|gb|AAC82625.1|	gi|3005673|gb|AAC82625.1|	0.065512283	45	329	242	0.73556231	1.00E-56	223	28112	Tannerella forsythensis	Bacteria;Bacteroidetes;Bacteroidales;Porphyromonadaceae;Tannerella	BspA-like leucine rich repeat protein, putative [Entamoeba histolytica HM-1:IMSS]	surface antigen BspA [Bacteroides forsythus]
gi|56466121|gb|EAL44253.1|	23	22	1	gi|66827813|ref|XP_647261.1|	gi|66827813|ref|XP_647261.1|	0.556410108	49	505	319	0.631683168	2.00E-81	306	352472	Dictyostelium discoideum AX4	Eukaryota;Dictyosteliida;Dictyostelium	AAA family ATPase [Entamoeba histolytica HM-1:IMSS]	hypothetical protein DDB0202133 [Dictyostelium discoideum] >gi|60475685|gb|EAL73620.1| hypothetical protein DDB0202133 [Dictyostelium discoideum]
gi|56466122|gb|EAL44254.1|	245	233	1	gi|46249552|gb|AAH68777.1|	gi|46249552|gb|AAH68777.1|	0.399954433	29	250	192	0.768	7.00E-17	90	8355	Xenopus laevis	Eukaryota;Metazoa;Chordata;Craniata;Gnathostomata;Amphibia;Batrachia;Anura;Mesobatrachia;Pipoidea;Pipidae;Xenopodinae;Xenopus;Xenopus	Rho GTPase activating protein, putative [Entamoeba histolytica HM-1:IMSS]	MGC81300 protein [Xenopus laevis]
gi|56466124|gb|EAL44255.1|	172	170	1	gi|72006441|ref|XP_801837.1|	gi|72006441|ref|XP_801837.1|	0.363965286	44	671	498	0.742175857	4.00E-115	418	7668	Strongylocentrotus purpuratus	Eukaryota;Metazoa;Echinodermata;Echinozoa;Echinoidea;Euechinoidea;Echinacea;Echinoida;Strongylocentrotidae;Strongylocentrotus	dynamin-like protein [Entamoeba histolytica HM-1:IMSS]	PREDICTED: similar to Dynamin 1-like protein (Dynamin-like protein) (Dnm1p/Vps1p-like protein) (DVLP) (Dynamin family member proline-rich carboxyl-terminal domain less) (Dymple) (Dynamin-related protein 1) (Dynamin-like protein 4) (Dynamin-like protein IV) (H... iso [Strongylocentrotus purpuratus]
gi|56466125|gb|EAL44256.1|	91	89	1	gi|14588960|emb|CAA42256.2|	gi|14588960|emb|CAA42256.2|	0.367142947	47	410	303	0.73902439	3.00E-80	302	4932	Saccharomyces cerevisiae	Eukaryota;Fungi;Ascomycota;Saccharomycotina;Saccharomycetes;Saccharomycetales;Saccharomycetaceae;Saccharomyces	protein kinase, putative [Entamoeba histolytica HM-1:IMSS]	ser/thr protein kinase [Saccharomyces cerevisiae] >gi|10383810|ref|NP_010015.2| Putative serine/threonine protein kinase, most similar to cyclic nucleotide-dependent protein kinase subfamily and the protein kinase C subfamily; Kin82p [Saccharomyces cerevisiae] >gi|45644960|sp|P25341|KIN82_YEAST Probable serine/threonine-protein kinase KIN82
gi|56466126|gb|EAL44257.1|	28	25	1	gi|71547249|ref|ZP_00667919.1|	gi|71547249|ref|ZP_00667919.1|	0.059114898	30	407	273	0.670761671	2.00E-25	119	335543	Syntrophobacter fumaroxidans MPOB	Bacteria;Proteobacteria;Deltaproteobacteria;Syntrophobacterales;Syntrophobacteraceae;Syntrophobacter	phosphoesterase, putative [Entamoeba histolytica HM-1:IMSS]	Metallophosphoesterase [Syntrophobacter fumaroxidans MPOB] >gi|71487101|gb|EAO19565.1| Metallophosphoesterase [Syntrophobacter fumaroxidans MPOB]
gi|56466131|gb|EAL44262.1|	108	106	3	gi|7385055|gb|AAF61673.1|	gi|66815659|ref|XP_641846.1|	0.556410108	44	699	441	0.630901288	1.00E-106	391	352472	Dictyostelium discoideum AX4	Eukaryota;Dictyosteliida;Dictyostelium	beta-adaptin, putative [Entamoeba histolytica HM-1:IMSS]	hypothetical protein DDB0204689 [Dictyostelium discoideum] >gi|60469886|gb|EAL67870.1| hypothetical protein DDB0204689 [Dictyostelium discoideum]
gi|56466134|gb|EAL44264.1|	29	27	1	gi|72006441|ref|XP_801837.1|	gi|72006441|ref|XP_801837.1|	0.363965286	44	665	495	0.744360902	1.00E-113	414	7668	Strongylocentrotus purpuratus	Eukaryota;Metazoa;Echinodermata;Echinozoa;Echinoidea;Euechinoidea;Echinacea;Echinoida;Strongylocentrotidae;Strongylocentrotus	dynamin-like protein [Entamoeba histolytica HM-1:IMSS]	PREDICTED: similar to Dynamin 1-like protein (Dynamin-like protein) (Dnm1p/Vps1p-like protein) (DVLP) (Dynamin family member proline-rich carboxyl-terminal domain less) (Dymple) (Dynamin-related protein 1) (Dynamin-like protein 4) (Dynamin-like protein IV) (H... iso [Strongylocentrotus purpuratus]
gi|56466136|gb|EAL44265.1|	79	78	1	gi|47156900|gb|AAT12293.1|	gi|47156900|gb|AAT12293.1|	0.441110556	40	648	583	0.899691358	1.00E-114	417	278021	Antonospora locustae	Eukaryota;Fungi;Microsporidia;Antonospora	DNA repair helicase, putative [Entamoeba histolytica HM-1:IMSS]	DNA repair helicase RAD25 [Antonospora locustae]
gi|56466137|gb|EAL44266.1|	420	353	1	gi|30680171|ref|NP_850760.1|	gi|30680171|ref|NP_850760.1|	0.398378284	32	267	261	0.97752809	7.00E-31	137	3702	Arabidopsis thaliana	Eukaryota;Viridiplantae;Streptophyta;rosids;Brassicales;Brassicaceae;Arabidopsis	protein kinase, putative [Entamoeba histolytica HM-1:IMSS]	CTR1 (CONSTITUTIVE TRIPLE RESPONSE 1); kinase [Arabidopsis thaliana] >gi|15242848|ref|NP_195993.1| CTR1 (CONSTITUTIVE TRIPLE RESPONSE 1); kinase [Arabidopsis thaliana] >gi|7340658|emb|CAB82938.1| SERINE/THREONINE-PROTEIN KINASE CTR1 [Arabidopsis thaliana] >gi|1169128|sp|Q05609|CTR1_ARATH Serine/threonine-protein kinase CTR1 >gi|166682|gb|AAA32780.1| protein kinase >gi|166680|gb|AAA32779.1| protei…
gi|56466138|gb|EAL44267.1|	25	17	1	gi|66521204|ref|XP_396184.2|	gi|66521204|ref|XP_396184.2|	0.36129377	30	797	644	0.808030113	7.00E-61	238	7460	Apis mellifera	Eukaryota;Metazoa;Arthropoda;Hexapoda;Insecta;Neoptera;Endopterygota;Hymenoptera;Aculeata;Apoidea;Apidae;Apinae;Apini;Apis	inositol polyphosphate 5-phosphatase, putative [Entamoeba histolytica HM-1:IMSS]	PREDICTED: similar to Type II inositol-1,4,5-trisphosphate 5-phosphatase precursor (Phosphoinositide 5-phosphatase) (5PTase) (75 kDa inositol polyphosphate-5-phosphatase), partial [Apis mellifera]
gi|56466139|gb|EAL44268.1|	104	100	1	gi|74007089|ref|XP_853313.1|	gi|74007089|ref|XP_853313.1|	0.405658896	37	229	219	0.956331878	1.00E-35	152	9615	Canis familiaris	Eukaryota;Metazoa;Chordata;Craniata;Gnathostomata;Mammalia;Laurasiatheria;Carnivora;Fissipedia;Canidae;Canis	GS1 protein, putative [Entamoeba histolytica HM-1:IMSS]	PREDICTED: similar to haloacid dehalogenase-like hydrolase domain containing 1A [Canis familiaris]
gi|56466141|gb|EAL44270.1|	104	103	1	gi|44921213|emb|CAF30448.1|	gi|44921213|emb|CAF30448.1|	0.012250985	37	179	175	0.977653631	3.00E-27	123	267377	Methanococcus maripaludis S2	Archaea;Euryarchaeota;Methanococci;Methanococcales;Methanococcaceae;Methanococcus	acetyltransferase, putative [Entamoeba histolytica HM-1:IMSS]	acetyltransferase related protein [Methanococcus maripaludis S2] >gi|45358455|ref|NP_988012.1| acetyltransferase related protein [Methanococcus maripaludis S2]
gi|56466142|gb|EAL44271.1|	499	493	1	gi|66814490|ref|XP_641424.1|	gi|66814490|ref|XP_641424.1|	0.556410108	39	296	254	0.858108108	6.00E-42	174	352472	Dictyostelium discoideum AX4	Eukaryota;Dictyosteliida;Dictyostelium	protein kinase, putative [Entamoeba histolytica HM-1:IMSS]	CAM kinase (CAMK) [Dictyostelium discoideum] >gi|1730055|sp|P25323|MYLK_DICDI Myosin light chain kinase (MLCK) >gi|1498250|gb|AAB06337.1| myosin light chain kinase >gi|60469441|gb|EAL67434.1| myosin light chain kinase [Dictyostelium discoideum]
gi|56466145|gb|EAL44273.1|	426	425	1	gi|81096563|ref|ZP_00874903.1|	gi|81096563|ref|ZP_00874903.1|	0.057709406	35	425	289	0.68	1.00E-43	180	286604	Streptococcus suis 89/1591	Bacteria;Firmicutes;Bacilli;Lactobacillales;Streptococcaceae;Streptococcus	DNA polymerase I, putative [Entamoeba histolytica HM-1:IMSS]	DNA polymerase A [Streptococcus suis 89/1591] >gi|80977385|gb|EAP40928.1| DNA polymerase A [Streptococcus suis 89/1591]
gi|56466147|gb|EAL44274.1|	9	4	1	gi|66810129|ref|XP_638788.1|	gi|66810129|ref|XP_638788.1|	0.556410108	37	203	154	0.75862069	2.00E-13	78	352472	Dictyostelium discoideum AX4	Eukaryota;Dictyosteliida;Dictyostelium	conserved hypothetical protein [Entamoeba histolytica HM-1:IMSS]	hypothetical protein DDB0185797 [Dictyostelium discoideum] >gi|60467407|gb|EAL65433.1| hypothetical protein DDB0185797 [Dictyostelium discoideum]
gi|56466156|gb|EAL44283.1|	16	15	1	gi|66809611|ref|XP_638528.1|	gi|66809611|ref|XP_638528.1|	0.556410108	40	443	308	0.695259594	6.00E-59	231	352472	Dictyostelium discoideum AX4	Eukaryota;Dictyosteliida;Dictyostelium	SMC domain protein [Entamoeba histolytica HM-1:IMSS]	structural maintenance of chromosome protein [Dictyostelium discoideum] >gi|60467140|gb|EAL65176.1| structural maintenance of chromosome protein [Dictyostelium discoideum]
gi|56466164|gb|EAL44290.1|	2	1	1	gi|68380330|ref|XP_702189.1|	gi|68380330|ref|XP_702189.1|	0.41432474	36	235	155	0.659574468	7.00E-21	103	7955	Danio rerio	Eukaryota;Metazoa;Chordata;Craniata;Gnathostomata;Actinopterygii;Cypriniformes;Cyprinoidea;Cyprinidae;Rasborinae;Danio	DEAD/DEAH box helicase, putative [Entamoeba histolytica HM-1:IMSS]	PREDICTED: hypothetical protein XP_697097 [Danio rerio]
gi|56466165|gb|EAL44291.1|	472	465	17	gi|73965613|ref|XP_857363.1|	gi|68369628|ref|XP_686208.1|	0.41432474	65	200	192	0.96	2.00E-70	267	7955	Danio rerio	Eukaryota;Metazoa;Chordata;Craniata;Gnathostomata;Actinopterygii;Cypriniformes;Cyprinoidea;Cyprinidae;Rasborinae;Danio	DEAD/DEAH box helicase, putative [Entamoeba histolytica HM-1:IMSS]	PREDICTED: similar to ATP-dependent helicase DHX8 (RNA helicase HRH1) (DEAH-box protein 8) isoform 1 [Danio rerio]
gi|56466166|gb|EAL44292.1|	39	37	1	gi|67537102|ref|XP_662325.1|	gi|67537102|ref|XP_662325.1|	0.357626139	41	471	360	0.76433121	4.00E-69	265	227321	Aspergillus nidulans FGSC A4	Eukaryota;Fungi;Ascomycota;Pezizomycotina;Eurotiomycetes;Eurotiales;Trichocomaceae;Emericella	DEAD/DEAH box helicase, putative [Entamoeba histolytica HM-1:IMSS]	hypothetical protein AN4721.2 [Aspergillus nidulans FGSC A4] >gi|40741573|gb|EAA60763.1| hypothetical protein AN4721.2 [Aspergillus nidulans FGSC A4]
gi|56466172|gb|EAL44298.1|	500	490	3	gi|6320950|ref|NP_011029.1|	gi|6320950|ref|NP_011029.1|	0.367142947	78	116	88	0.75862069	9.00E-33	141	4932	Saccharomyces cerevisiae	Eukaryota;Fungi;Ascomycota;Saccharomycotina;Saccharomycetes;Saccharomycetales;Saccharomycetaceae;Saccharomyces	Trucated hsp70 family protein [Entamoeba histolytica HM-1:IMSS]	Heat shock protein that is highly induced upon stress; plays a role in SRP-dependent cotranslational protein-membrane targeting and translocation; member of the HSP70 family; cytoplasmic protein that concentrates in nuclei upon starvation; Ssa4p [Saccharomyces cerevisiae] >gi|603341|gb|AAB64658.1| Ssa4p: 70 kDa heat shock protein [Saccharomyces cerevisiae] >gi|123634|sp|P22202|HSP74_YEAST Heat sh…
gi|56466174|gb|EAL44300.1|	500	489	1	gi|68484805|ref|XP_713714.1|	gi|68484805|ref|XP_713714.1|	0.383061676	73	294	255	0.867346939	7.00E-104	379	237561	Candida albicans SC5314	Eukaryota;Fungi;Ascomycota;Saccharomycotina;Saccharomycetes;Saccharomycetales;Candida	heat shock protein 70, putative [Entamoeba histolytica HM-1:IMSS]	putative HSP70 family chaperonin [Candida albicans SC5314] >gi|68484896|ref|XP_713669.1| putative HSP70 family chaperonin [Candida albicans SC5314] >gi|46435224|gb|EAK94611.1| likely HSP70 family chaperonin [Candida albicans SC5314] >gi|46435177|gb|EAK94565.1| likely HSP70 family chaperonin [Candida albicans SC5314] >gi|73620967|sp|P46587|HSP72_CANAL Heat shock protein SSA2
gi|56466175|gb|EAL44301.1|	475	469	4	gi|54696318|gb|AAV38531.1|	gi|51230594|ref|NP_001003740.1|	0.41432474	74	398	398	1	1.00E-165	585	7955	Danio rerio	Eukaryota;Metazoa;Chordata;Craniata;Gnathostomata;Actinopterygii;Cypriniformes;Cyprinoidea;Cyprinidae;Rasborinae;Danio	proteasome regulatory subunit, putative [Entamoeba histolytica HM-1:IMSS]	hypothetical protein LOC445285 [Danio rerio] >gi|50603847|gb|AAH78375.1| Zgc:92464 [Danio rerio]
gi|56466181|gb|EAL44306.1|	497	481	3	gi|68483327|ref|XP_714405.1|	gi|68483327|ref|XP_714405.1|	0.383061676	47	207	175	0.845410628	5.00E-39	163	237561	Candida albicans SC5314	Eukaryota;Fungi;Ascomycota;Saccharomycotina;Saccharomycetes;Saccharomycetales;Candida	Ras family GTPase [Entamoeba histolytica HM-1:IMSS]	Ras family GTPase [Candida albicans SC5314] >gi|68483418|ref|XP_714365.1| Ras family GTPase [Candida albicans SC5314] >gi|46435967|gb|EAK95338.1| Ras family GTPase involved in hyphal growth [Candida albicans SC5314] >gi|46435925|gb|EAK95297.1| Ras family GTPase involved in hyphal growth [Candida albicans SC5314]
gi|56466182|gb|EAL44307.1|	161	154	3	gi|66276965|gb|AAY44401.1|	gi|62089222|dbj|BAD93055.1|	0.396206722	29	558	554	0.992831541	3.00E-56	223	9606	Homo sapiens	Eukaryota;Metazoa;Chordata;Craniata;Gnathostomata;Mammalia;Euarchontoglires;Primates;Simiiformes;Hominoidea;Hominidae;Homo	70 kDa heat shock protein, putative [Entamoeba histolytica HM-1:IMSS]	heat shock 70kDa protein 1A variant [Homo sapiens]
gi|56466192|gb|EAL44315.1|	10	6	1	gi|24196220|gb|AAN49649.1|	gi|24196220|gb|AAN49649.1|	0.054738976	27	831	557	0.670276775	5.00E-37	159	189518	Leptospira interrogans serovar Lai str. 56601	Bacteria;Spirochaetes;Spirochaetales;Leptospiraceae;Leptospira	leucine rich repeat protein [Entamoeba histolytica HM-1:IMSS]	putative outermembrane protein [Leptospira interrogans serovar lai str. 56601] >gi|24215150|ref|NP_712631.1| putative outermembrane protein [Leptospira interrogans serovar Lai str. 56601]
gi|56466194|gb|EAL44317.1|	16	15	1	gi|19170899|emb|CAD26673.1|	gi|19170899|emb|CAD26673.1|	0.376011928	33	718	451	0.628133705	3.00E-63	246	284813	Encephalitozoon cuniculi GB-M1	Eukaryota;Fungi;Microsporidia;Apansporoblastina;Unikaryonidae;Encephalitozoon	Activator 1 140 kDa subunit, putative [Entamoeba histolytica HM-1:IMSS]	DNA REPLICATION FACTOR C SUBUNIT [Encephalitozoon cuniculi GB-M1] >gi|19173693|ref|NP_597496.1| DNA REPLICATION FACTOR C SUBUNIT [Encephalitozoon cuniculi GB-M1]
gi|56466197|gb|EAL44320.1|	29	16	1	gi|66810395|ref|XP_638920.1|	gi|66810395|ref|XP_638920.1|	0.556410108	42	675	488	0.722962963	2.00E-101	373	352472	Dictyostelium discoideum AX4	Eukaryota;Dictyosteliida;Dictyostelium	protein kinase, putative [Entamoeba histolytica HM-1:IMSS]	CMGC family protein kinase [Dictyostelium discoideum] >gi|60467548|gb|EAL65569.1| protein serine/threonine kinase [Dictyostelium discoideum]
gi|56466199|gb|EAL44322.1|	6	3	2	gi|66825371|ref|XP_646040.1|	gi|66825371|ref|XP_646040.1|	0.556410108	56	86	73	0.848837209	2.00E-14	80	352472	Dictyostelium discoideum AX4	Eukaryota;Dictyosteliida;Dictyostelium	actobindin homolog, putative [Entamoeba histolytica HM-1:IMSS]	hypothetical protein DDB0190331 [Dictyostelium discoideum] >gi|66825369|ref|XP_646039.1| hypothetical protein DDB0190330 [Dictyostelium discoideum] >gi|60474173|gb|EAL72110.1| hypothetical protein DDB0190331 [Dictyostelium discoideum] >gi|60474172|gb|EAL72109.1| hypothetical protein DDB0190330 [Dictyostelium discoideum]
gi|56466200|gb|EAL44323.1|	63	62	1	gi|68356394|ref|XP_707135.1|	gi|68356394|ref|XP_707135.1|	0.41432474	39	586	460	0.784982935	2.00E-87	326	7955	Danio rerio	Eukaryota;Metazoa;Chordata;Craniata;Gnathostomata;Actinopterygii;Cypriniformes;Cyprinoidea;Cyprinidae;Rasborinae;Danio	Skb1 methyltransferase, putative [Entamoeba histolytica HM-1:IMSS]	PREDICTED: similar to SKB1 homolog isoform 3 [Danio rerio]
gi|56466201|gb|EAL44324.1|	39	35	1	gi|67539090|ref|XP_663319.1|	gi|67539090|ref|XP_663319.1|	0.357626139	51	144	101	0.701388889	2.00E-22	106	227321	Aspergillus nidulans FGSC A4	Eukaryota;Fungi;Ascomycota;Pezizomycotina;Eurotiomycetes;Eurotiales;Trichocomaceae;Emericella	40S ribosomal protein S26, putative [Entamoeba histolytica HM-1:IMSS]	40S ribosomal protein S26E [Aspergillus nidulans FGSC A4] >gi|40743618|gb|EAA62808.1| RS26_NEUCR 40S ribosomal protein S26E (CRP5) (13.6 kDa ribosomal protein) [Aspergillus nidulans FGSC A4]
gi|56466203|gb|EAL44325.1|	3	1	1	gi|66827805|ref|XP_647257.1|	gi|66827805|ref|XP_647257.1|	0.556410108	30	408	357	0.875	4.00E-35	152	352472	Dictyostelium discoideum AX4	Eukaryota;Dictyosteliida;Dictyostelium	Acid sphingomyelinase-like phosphodiesterase, putative [Entamoeba histolytica HM-1:IMSS]	hypothetical protein DDB0202131 [Dictyostelium discoideum] >gi|60475683|gb|EAL73618.1| hypothetical protein DDB0202131 [Dictyostelium discoideum]
gi|56466204|gb|EAL44326.1|	95	86	1	gi|42548102|gb|EAA70945.1|	gi|42548102|gb|EAA70945.1|	0.342194087	31	682	664	0.973607038	2.00E-75	287	229533	Gibberella zeae PH-1	Eukaryota;Fungi;Ascomycota;Pezizomycotina;Sordariomycetes;Hypocreomycetidae;Hypocreales;Nectriaceae;Gibberella	acyl-CoA synthetase, putative [Entamoeba histolytica HM-1:IMSS]	hypothetical protein FG08543.1 [Gibberella zeae PH-1] >gi|46128331|ref|XP_388719.1| hypothetical protein FG08543.1 [Gibberella zeae PH-1]
gi|56466206|gb|EAL44328.1|	12	2	1	gi|71368662|ref|ZP_00659151.1|	gi|71368662|ref|ZP_00659151.1|	0.047977309	25	436	294	0.674311927	4.00E-14	82	196162	Nocardioides sp. JS614	Bacteria;Actinobacteria;Actinobacteridae;Actinomycetales;Propionibacterineae;Nocardioidaceae;Nocardioides	conserved hypothetical protein [Entamoeba histolytica HM-1:IMSS]	conserved hypothetical protein [Nocardioides sp. JS614] >gi|71155595|gb|EAO06033.1| conserved hypothetical protein [Nocardioides sp. JS614]
gi|56466207|gb|EAL44329.1|	2	1	1	gi|55631026|ref|XP_519885.1|	gi|55631026|ref|XP_519885.1|	0.393890962	25	335	270	0.805970149	4.00E-12	75	9598	Pan troglodytes	Eukaryota;Metazoa;Chordata;Craniata;Gnathostomata;Mammalia;Euarchontoglires;Primates;Simiiformes;Hominoidea;Hominidae;Pan	TPR repeat protein [Entamoeba histolytica HM-1:IMSS]	PREDICTED: similar to sperm associated antigen 1; infertility-related sperm protein; TPR-containing protein involved in spermatogenesis; tetratricopeptide repeat-containing protein [Pan troglodytes]
gi|56466210|gb|EAL44332.1|	20	17	1	gi|66809723|ref|XP_638585.1|	gi|66809723|ref|XP_638585.1|	0.556410108	27	418	401	0.959330144	6.00E-26	121	352472	Dictyostelium discoideum AX4	Eukaryota;Dictyosteliida;Dictyostelium	acid phosphatase, putative [Entamoeba histolytica HM-1:IMSS]	histidine acid phosphatase [Dictyostelium discoideum] >gi|72536098|gb|AAZ73157.1| CF60 [Dictyostelium discoideum] >gi|60467196|gb|EAL65230.1| component of the counting factor (CF) complex [Dictyostelium discoideum]
gi|56466213|gb|EAL44335.1|	2	1	1	gi|23508384|ref|NP_701053.1|	gi|23508384|ref|NP_701053.1|	0.425769175	30	192	128	0.666666667	7.00E-06	53	36329	Plasmodium falciparum 3D7	Eukaryota;Apicomplexa;Haemosporida;Plasmodium	hypothetical protein 276.t00012 [Entamoeba histolytica HM-1:IMSS]	hypothetical protein PF11_0193 [Plasmodium falciparum 3D7] >gi|23496116|gb|AAN35777.1| hypothetical protein [Plasmodium falciparum 3D7]
gi|56466220|gb|EAL44340.1|	124	122	1	gi|56759068|gb|AAW27674.1|	gi|56759068|gb|AAW27674.1|	0.363865509	49	202	164	0.811881188	5.00E-41	169	6182	Schistosoma japonicum	Eukaryota;Metazoa;Platyhelminthes;Trematoda;Digenea;Strigeidida;Schistosomatoidea;Schistosomatidae;Schistosoma	60S ribosomal protein L13, putative [Entamoeba histolytica HM-1:IMSS]	SJCHGC04249 protein [Schistosoma japonicum]
gi|56466227|gb|EAL44346.1|	492	490	1	gi|66801477|ref|XP_629664.1|	gi|66801477|ref|XP_629664.1|	0.556410108	65	314	260	0.828025478	5.00E-95	350	352472	Dictyostelium discoideum AX4	Eukaryota;Dictyosteliida;Dictyostelium	ABC transporter, putative [Entamoeba histolytica HM-1:IMSS]	putative non-transporter ABC protein [Dictyostelium discoideum] >gi|19717673|gb|AAL96258.1| ABC transporter AbcH.1 [Dictyostelium discoideum] >gi|60462975|gb|EAL61171.1| putative non-transporter ABC protein [Dictyostelium discoideum]
gi|56466228|gb|EAL44347.1|	124	122	1	gi|56759068|gb|AAW27674.1|	gi|56759068|gb|AAW27674.1|	0.363865509	49	202	164	0.811881188	5.00E-41	169	6182	Schistosoma japonicum	Eukaryota;Metazoa;Platyhelminthes;Trematoda;Digenea;Strigeidida;Schistosomatoidea;Schistosomatidae;Schistosoma	60S ribosomal protein L13, putative [Entamoeba histolytica HM-1:IMSS]	SJCHGC04249 protein [Schistosoma japonicum]
gi|56466234|gb|EAL44352.1|	35	31	1	gi|14524159|gb|AAK65670.1|	gi|14524159|gb|AAK65670.1|	0.057672601	28	380	386	1.015789474	9.00E-26	121	266834	Sinorhizobium meliloti 1021	Bacteria;Proteobacteria;Alphaproteobacteria;Rhizobiales;Rhizobiaceae;Sinorhizobium	deacetylase, putative [Entamoeba histolytica HM-1:IMSS]	putative ArgE acetylornithine deacetylase [Sinorhizobium meliloti 1021] >gi|16263465|ref|NP_436258.1| acetylornithine deacetylase [Sinorhizobium meliloti 1021]
gi|56466244|gb|EAL44360.1|	6	3	1	gi|54643529|gb|EAL32273.1|	gi|54643529|gb|EAL32273.1|	0.392585784	22	661	398	0.602118003	3.00E-16	90	7237	Drosophila pseudoobscura	Eukaryota;Metazoa;Arthropoda;Hexapoda;Insecta;Neoptera;Endopterygota;Diptera;Brachycera;Muscomorpha;Ephydroidea;Drosophilidae;Drosophilinae;Drosophilini;Drosophilina;Drosophila;Sophophora	vacuolar protein sorting 33A, putative [Entamoeba histolytica HM-1:IMSS]	GA11493-PA [Drosophila pseudoobscura]
gi|56466247|gb|EAL44363.1|	59	56	2	gi|68552141|ref|ZP_00591533.1|	gi|68552141|ref|ZP_00591533.1|	0.050943823	44	192	153	0.796875	4.00E-26	120	290512	Prosthecochloris aestuarii DSM 271	Bacteria;Chlorobi;Chlorobia;Chlorobiales;Chlorobiaceae;Prosthecochloris	iron-sulfur flavoprotein, putative [Entamoeba histolytica HM-1:IMSS]	NADPH-dependent FMN reductase [Prosthecochloris aestuarii DSM 271] >gi|68240956|gb|EAN23225.1| NADPH-dependent FMN reductase [Prosthecochloris aestuarii DSM 271]
gi|56466248|gb|EAL44364.1|	5	4	1	gi|66827233|ref|XP_646971.1|	gi|66827233|ref|XP_646971.1|	0.556410108	33	319	259	0.811912226	4.00E-34	148	352472	Dictyostelium discoideum AX4	Eukaryota;Dictyosteliida;Dictyostelium	cell division control protein 16, putative [Entamoeba histolytica HM-1:IMSS]	hypothetical protein DDB0190043 [Dictyostelium discoideum] >gi|60475050|gb|EAL72986.1| hypothetical protein DDB0190043 [Dictyostelium discoideum]
gi|56466252|gb|EAL44368.1|	18	16	1	gi|54291338|dbj|BAD62104.1|	gi|54291338|dbj|BAD62104.1|	0.351556996	38	165	152	0.921212121	2.00E-17	91	39947	Oryza sativa (japonica cultivar-group)	Eukaryota;Viridiplantae;Streptophyta;Liliopsida;commelinids;Poales;Poaceae;Ehrhartoideae;Oryzeae;Oryza	Myb family DNA-binding protein [Entamoeba histolytica HM-1:IMSS]	putative MYB transcription factor [Oryza sativa (japonica cultivar-group)] >gi|54291153|dbj|BAD61826.1| putative MYB transcription factor [Oryza sativa (japonica cultivar-group)]
gi|56466262|gb|EAL44377.1|	80	76	1	gi|72146055|ref|XP_780760.1|	gi|72146055|ref|XP_780760.1|	0.363965286	49	487	412	0.845995893	2.00E-107	392	7668	Strongylocentrotus purpuratus	Eukaryota;Metazoa;Echinodermata;Echinozoa;Echinoidea;Euechinoidea;Echinacea;Echinoida;Strongylocentrotidae;Strongylocentrotus	L-myo-inositol-1-phosphate synthase [Entamoeba histolytica HM-1:IMSS]	PREDICTED: similar to myo-inositol 1-phosphate synthase A1 [Strongylocentrotus purpuratus]
gi|56466264|gb|EAL44379.1|	193	190	1	gi|5458280|emb|CAB49769.1|	gi|5458280|emb|CAB49769.1|	0.012505595	42	351	343	0.977207977	1.00E-65	253	272844	Pyrococcus abyssi GE5	Archaea;Euryarchaeota;Thermococci;Thermococcales;Thermococcaceae;Pyrococcus	malate dehydrogenase, putative [Entamoeba histolytica HM-1:IMSS]	mdh malate dehydrogenase [Pyrococcus abyssi GE5] >gi|14521063|ref|NP_126538.1| malate dehydrogenase [Pyrococcus abyssi GE5] >gi|13878573|sp|Q9V0D5|MDH_PYRAB Malate dehydrogenase
gi|56466275|gb|EAL44389.1|	71	48	1	gi|459694|gb|AAA92147.1|	gi|459694|gb|AAA92147.1|	0.342117009	29	254	221	0.87007874	2.00E-25	118	7091	Bombyx mori	Eukaryota;Metazoa;Arthropoda;Hexapoda;Insecta;Neoptera;Endopterygota;Amphiesmenoptera;Lepidoptera;Glossata;Neolepidoptera;Heteroneura;Bombycoidea;Bombycidae;Bombyx	reverse transcriptase, putative [Entamoeba histolytica HM-1:IMSS]	reverse transcriptase
gi|56466300|gb|EAL44408.1|	16	15	2	gi|42781522|ref|NP_978769.1|	gi|42781522|ref|NP_978769.1|	0.058763033	27	261	250	0.957854406	1.00E-13	80	222523	Bacillus cereus ATCC 10987	Bacteria;Firmicutes;Bacilli;Bacillales;Bacillaceae;Bacillus	haloacid dehalogenase-like hydrolase, putative [Entamoeba histolytica HM-1:IMSS]	hydrolase, haloacid dehalogenase-like family [Bacillus cereus ATCC 10987] >gi|42737445|gb|AAS41377.1| hydrolase, haloacid dehalogenase-like family [Bacillus cereus ATCC 10987]
gi|56466301|gb|EAL44409.1|	8	7	1	gi|21629429|gb|AAA82388.3|	gi|21629429|gb|AAA82388.3|	0.375947478	32	691	643	0.930535456	9.00E-84	314	6239	Caenorhabditis elegans	Eukaryota;Metazoa;Nematoda;Chromadorea;Rhabditida;Rhabditoidea;Rhabditidae;Peloderinae;Caenorhabditis	Hypothetical protein T24C12.3, putative [Entamoeba histolytica HM-1:IMSS]	Hypothetical protein T24C12.3 [Caenorhabditis elegans] >gi|25147470|ref|NP_508405.2| T24C12.3 [Caenorhabditis elegans]
gi|56466302|gb|EAL44410.1|	5	4	1	gi|13815534|gb|AAK42402.1|	gi|13815534|gb|AAK42402.1|	0.010431958	35	105	82	0.780952381	7.00E-07	55	273057	Sulfolobus solfataricus P2	Archaea;Crenarchaeota;Thermoprotei;Sulfolobales;Sulfolobaceae;Sulfolobus	hypothetical protein 270.t00007 [Entamoeba histolytica HM-1:IMSS]	Thioredoxin (trxA-2) [Sulfolobus solfataricus P2] >gi|15899007|ref|NP_343612.1| Thioredoxin (trxA-2) [Sulfolobus solfataricus P2]
gi|56466307|gb|EAL44414.1|	18	13	1	gi|66815877|ref|XP_641955.1|	gi|66815877|ref|XP_641955.1|	0.556410108	30	1124	1013	0.901245552	5.00E-125	452	352472	Dictyostelium discoideum AX4	Eukaryota;Dictyosteliida;Dictyostelium	phosphatidylinositol 3-kinase, putative [Entamoeba histolytica HM-1:IMSS]	PI3kinase [Dictyostelium discoideum] >gi|60469984|gb|EAL67965.1| phosphatidylinositol-4,5-diphosphate 3-kinase [Dictyostelium discoideum]
gi|56466308|gb|EAL44415.1|	4	2	1	gi|19069612|emb|CAD25997.1|	gi|19069612|emb|CAD25997.1|	0.376011928	36	338	324	0.958579882	3.00E-47	192	284813	Encephalitozoon cuniculi GB-M1	Eukaryota;Fungi;Microsporidia;Apansporoblastina;Unikaryonidae;Encephalitozoon	phospholipid cytidylyltransferase, putative [Entamoeba histolytica HM-1:IMSS]	U5 ASSOCIATED snRNP [Encephalitozoon cuniculi GB-M1] >gi|19074887|ref|NP_586393.1| U5 ASSOCIATED snRNP [Encephalitozoon cuniculi GB-M1]
gi|56466309|gb|EAL44416.1|	53	49	1	gi|76796036|ref|ZP_00778405.1|	gi|76796036|ref|ZP_00778405.1|	0.058806981	38	690	702	1.017391304	1.00E-130	470	340099	Thermoanaerobacter ethanolicus ATCC 33223	Bacteria;Firmicutes;Clostridia;Thermoanaerobacteriales;Thermoanaerobacteriaceae;Thermoanaerobacter	glutamine synthetase, putative [Entamoeba histolytica HM-1:IMSS]	Glutamine synthetase, catalytic region [Thermoanaerobacter ethanolicus ATCC 33223] >gi|76588618|gb|EAO65021.1| Glutamine synthetase, catalytic region [Thermoanaerobacter ethanolicus ATCC 33223]
gi|56466310|gb|EAL44417.1|	98	92	1	gi|37201732|dbj|BAC97553.1|	gi|37201732|dbj|BAC97553.1|	0.060607709	34	634	635	1.001577287	1.00E-104	384	196600	Vibrio vulnificus YJ016	Bacteria;Proteobacteria;Gammaproteobacteria;Vibrionales;Vibrionaceae;Vibrio	conserved hypothetical protein [Entamoeba histolytica HM-1:IMSS]	alkyl sulfatase [Vibrio vulnificus YJ016] >gi|37677187|ref|NP_937583.1| alkyl sulfatase [Vibrio vulnificus YJ016]
gi|56466314|gb|EAL44421.1|	179	13	1	gi|3005673|gb|AAC82625.1|	gi|3005673|gb|AAC82625.1|	0.065512283	35	410	284	0.692682927	4.00E-42	175	28112	Tannerella forsythensis	Bacteria;Bacteroidetes;Bacteroidales;Porphyromonadaceae;Tannerella	BspA-like leucine rich repeat protein, putative [Entamoeba histolytica HM-1:IMSS]	surface antigen BspA [Bacteroides forsythus]
gi|56466315|gb|EAL44422.1|	243	241	2	gi|15240999|ref|NP_195770.1|	gi|15240999|ref|NP_195770.1|	0.398378284	32	276	222	0.804347826	2.00E-28	129	3702	Arabidopsis thaliana	Eukaryota;Viridiplantae;Streptophyta;rosids;Brassicales;Brassicaceae;Arabidopsis	mitochondrial carrier protein [Entamoeba histolytica HM-1:IMSS]	binding / transporter [Arabidopsis thaliana] >gi|7327809|emb|CAB82266.1| putative protein [Arabidopsis thaliana] >gi|18377839|gb|AAL67106.1| AT5g01500/F7A7_20 [Arabidopsis thaliana] >gi|30102452|gb|AAP21144.1| At5g01500/F7A7_20 [Arabidopsis thaliana]
gi|56466316|gb|EAL44423.1|	53	38	1	gi|459694|gb|AAA92147.1|	gi|459694|gb|AAA92147.1|	0.342117009	27	265	251	0.947169811	9.00E-26	120	7091	Bombyx mori	Eukaryota;Metazoa;Arthropoda;Hexapoda;Insecta;Neoptera;Endopterygota;Amphiesmenoptera;Lepidoptera;Glossata;Neolepidoptera;Heteroneura;Bombycoidea;Bombycidae;Bombyx	reverse transcriptase, putative [Entamoeba histolytica HM-1:IMSS]	reverse transcriptase
gi|56466326|gb|EAL44432.1|	43	39	1	gi|56207920|emb|CAI21335.1|	gi|56207920|emb|CAI21335.1|	0.41432474	25	342	305	0.891812865	6.00E-23	111	7955	Danio rerio	Eukaryota;Metazoa;Chordata;Craniata;Gnathostomata;Actinopterygii;Cypriniformes;Cyprinoidea;Cyprinidae;Rasborinae;Danio	protein kinase, putative [Entamoeba histolytica HM-1:IMSS]	novel protein similar to vertebrate cyclin G associated kinase (GAK) [Danio rerio]
gi|56466329|gb|EAL44435.1|	301	282	2	gi|52216804|dbj|BAD49397.1|	gi|52216804|dbj|BAD49397.1|	0.064539162	40	250	241	0.964	2.00E-43	178	295405	Bacteroides fragilis YCH46	Bacteria;Bacteroidetes;Bacteroidales;Bacteroidaceae;Bacteroides	alcohol dehydrogenase 3, putative [Entamoeba histolytica HM-1:IMSS]	iron-containing alcohol dehydrogenase [Bacteroides fragilis YCH46] >gi|53713939|ref|YP_099931.1| iron-containing alcohol dehydrogenase [Bacteroides fragilis YCH46]
gi|56466343|gb|EAL44446.1|	66	62	1	gi|170047|gb|AAA34002.1|	gi|170047|gb|AAA34002.1|	0.35100335	28	390	284	0.728205128	3.00E-26	122	3847	Glycine max	Eukaryota;Viridiplantae;Streptophyta;rosids;Fabales;Fabaceae;Papilionoideae;Phaseoleae;Glycine	protein kinase, putative [Entamoeba histolytica HM-1:IMSS]	protein kinase >gi|444789|prf||1908223A protein kinase
gi|56466346|gb|EAL44449.1|	6	1	1	gi|66809727|ref|XP_638587.1|	gi|66809727|ref|XP_638587.1|	0.556410108	31	245	167	0.681632653	3.00E-14	81	352472	Dictyostelium discoideum AX4	Eukaryota;Dictyosteliida;Dictyostelium	lipid phosphatase, putative [Entamoeba histolytica HM-1:IMSS]	hypothetical protein DDB0185972 [Dictyostelium discoideum] >gi|60467198|gb|EAL65232.1| hypothetical protein DDB0185972 [Dictyostelium discoideum]
gi|56466356|gb|EAL44455.1|	4	1	1	gi|66804603|ref|XP_636034.1|	gi|66804603|ref|XP_636034.1|	0.556410108	26	432	359	0.831018519	8.00E-26	121	352472	Dictyostelium discoideum AX4	Eukaryota;Dictyosteliida;Dictyostelium	conserved hypothetical protein [Entamoeba histolytica HM-1:IMSS]	hypothetical protein DDB0188610 [Dictyostelium discoideum] >gi|60464372|gb|EAL62520.1| hypothetical protein DDB0188610 [Dictyostelium discoideum]
gi|56466357|gb|EAL44456.1|	126	125	1	gi|66815811|ref|XP_641922.1|	gi|66815811|ref|XP_641922.1|	0.556410108	64	470	450	0.957446809	1.00E-170	602	352472	Dictyostelium discoideum AX4	Eukaryota;Dictyosteliida;Dictyostelium	eukaryotic translation initiation factor 2 gamma subunit, putative [Entamoeba histolytica HM-1:IMSS]	translation initiation factor 2 gamma [Dictyostelium discoideum] >gi|60469923|gb|EAL67905.1| translation initiation factor 2 gamma [Dictyostelium discoideum]
gi|56466366|gb|EAL44464.1|	7	2	1	gi|71005788|ref|XP_757560.1|	gi|71005788|ref|XP_757560.1|	0.344273553	28	708	674	0.951977401	2.00E-74	283	237631	Ustilago maydis 521	Eukaryota;Fungi;Basidiomycota;Ustilaginomycetes;Ustilaginomycetidae;Ustilaginales;Ustilaginaceae;Ustilago	GTP-binding protein, putative [Entamoeba histolytica HM-1:IMSS]	hypothetical protein UM01413.1 [Ustilago maydis 521] >gi|46096514|gb|EAK81747.1| hypothetical protein UM01413.1 [Ustilago maydis 521] >gi|73919311|sp|Q4PEQ0|SEY1_USTMA Protein SEY1
gi|56466367|gb|EAL44465.1|	4	1	1	gi|66804603|ref|XP_636034.1|	gi|66804603|ref|XP_636034.1|	0.556410108	26	432	359	0.831018519	8.00E-26	121	352472	Dictyostelium discoideum AX4	Eukaryota;Dictyosteliida;Dictyostelium	conserved hypothetical protein [Entamoeba histolytica HM-1:IMSS]	hypothetical protein DDB0188610 [Dictyostelium discoideum] >gi|60464372|gb|EAL62520.1| hypothetical protein DDB0188610 [Dictyostelium discoideum]
gi|56466375|gb|EAL44472.1|	330	319	1	gi|77554895|gb|ABA97691.1|	gi|77554895|gb|ABA97691.1|	0.351556996	29	288	262	0.909722222	4.00E-21	104	39947	Oryza sativa (japonica cultivar-group)	Eukaryota;Viridiplantae;Streptophyta;Liliopsida;commelinids;Poales;Poaceae;Ehrhartoideae;Oryzeae;Oryza	protein kinase, putative [Entamoeba histolytica HM-1:IMSS]	Protein kinase domain, putative [Oryza sativa (japonica cultivar-group)]
gi|56466376|gb|EAL44473.1|	11	2	1	gi|71544420|ref|ZP_00665451.1|	gi|71544420|ref|ZP_00665451.1|	0.059114898	31	154	108	0.701298701	2.00E-06	53	335543	Syntrophobacter fumaroxidans MPOB	Bacteria;Proteobacteria;Deltaproteobacteria;Syntrophobacterales;Syntrophobacteraceae;Syntrophobacter	hypothetical protein 265.t00016 [Entamoeba histolytica HM-1:IMSS]	NADPH-dependent FMN reductase [Syntrophobacter fumaroxidans MPOB] >gi|71489519|gb|EAO21931.1| NADPH-dependent FMN reductase [Syntrophobacter fumaroxidans MPOB]
gi|56466380|gb|EAL44476.1|	58	57	1	gi|54287930|gb|AAV31412.1|	gi|54287930|gb|AAV31412.1|	0.346783145	55	101	102	1.00990099	2.00E-26	120	223852	Toxoptera citricida	Eukaryota;Metazoa;Arthropoda;Hexapoda;Insecta;Neoptera;Paraneoptera;Hemiptera;Aphidoidea;Aphididae;Aphidinae;Aphidini;Toxoptera	small nuclear ribonucleoprotein Sm D2, putative [Entamoeba histolytica HM-1:IMSS]	putative small nuclear ribonucleoprotein D2-like protein [Toxoptera citricida]
gi|56466381|gb|EAL44477.1|	29	27	2	gi|27735409|gb|AAH41519.1|	gi|27735409|gb|AAH41519.1|	0.399954433	34	285	204	0.715789474	7.00E-27	124	8355	Xenopus laevis	Eukaryota;Metazoa;Chordata;Craniata;Gnathostomata;Amphibia;Batrachia;Anura;Mesobatrachia;Pipoidea;Pipidae;Xenopodinae;Xenopus;Xenopus	conserved hypothetical protein [Entamoeba histolytica HM-1:IMSS]	LOC398460 protein [Xenopus laevis]
gi|56466383|gb|EAL44479.1|	11	2	1	gi|71544420|ref|ZP_00665451.1|	gi|71544420|ref|ZP_00665451.1|	0.059114898	31	154	108	0.701298701	2.00E-06	53	335543	Syntrophobacter fumaroxidans MPOB	Bacteria;Proteobacteria;Deltaproteobacteria;Syntrophobacterales;Syntrophobacteraceae;Syntrophobacter	hypothetical protein 265.t00006 [Entamoeba histolytica HM-1:IMSS]	NADPH-dependent FMN reductase [Syntrophobacter fumaroxidans MPOB] >gi|71489519|gb|EAO21931.1| NADPH-dependent FMN reductase [Syntrophobacter fumaroxidans MPOB]
gi|56466384|gb|EAL44480.1|	330	319	1	gi|77554895|gb|ABA97691.1|	gi|77554895|gb|ABA97691.1|	0.351556996	29	288	262	0.909722222	4.00E-21	104	39947	Oryza sativa (japonica cultivar-group)	Eukaryota;Viridiplantae;Streptophyta;Liliopsida;commelinids;Poales;Poaceae;Ehrhartoideae;Oryzeae;Oryza	protein kinase, putative [Entamoeba histolytica HM-1:IMSS]	Protein kinase domain, putative [Oryza sativa (japonica cultivar-group)]
gi|56466387|gb|EAL44482.1|	13	11	1	gi|2636147|emb|CAB15639.1|	gi|2636147|emb|CAB15639.1|	0.058763033	37	170	172	1.011764706	1.00E-20	101	224308	Bacillus subtilis subsp. subtilis str. 168	Bacteria;Firmicutes;Bacilli;Bacillales;Bacillaceae;Bacillus	conserved hypothetical protein [Entamoeba histolytica HM-1:IMSS]	ywqG [Bacillus subtilis subsp. subtilis str. 168] >gi|1894745|emb|CAB07445.1| unknown [Bacillus subtilis] >gi|16080675|ref|NP_391503.1| hypothetical protein BSU36220 [Bacillus subtilis subsp. subtilis str. 168]
gi|56466394|gb|EAL44487.1|	12	10	1	gi|2636147|emb|CAB15639.1|	gi|2636147|emb|CAB15639.1|	0.058763033	38	253	253	1	5.00E-39	164	224308	Bacillus subtilis subsp. subtilis str. 168	Bacteria;Firmicutes;Bacilli;Bacillales;Bacillaceae;Bacillus	conserved hypothetical protein [Entamoeba histolytica HM-1:IMSS]	ywqG [Bacillus subtilis subsp. subtilis str. 168] >gi|1894745|emb|CAB07445.1| unknown [Bacillus subtilis] >gi|16080675|ref|NP_391503.1| hypothetical protein BSU36220 [Bacillus subtilis subsp. subtilis str. 168]
gi|56466395|gb|EAL44488.1|	147	144	2	gi|66811547|ref|XP_639953.1|	gi|66811547|ref|XP_639953.1|	0.556410108	40	387	326	0.842377261	7.00E-68	260	352472	Dictyostelium discoideum AX4	Eukaryota;Dictyosteliida;Dictyostelium	LIM domain protein [Entamoeba histolytica HM-1:IMSS]	lim2 protein [Dictyostelium discoideum] >gi|60466851|gb|EAL64895.1| lim2 protein [Dictyostelium discoideum]
gi|56466396|gb|EAL44489.1|	313	311	1	gi|39576763|emb|CAE80927.1|	gi|39576763|emb|CAE80927.1|	0.058362762	34	675	679	1.005925926	5.00E-113	411	264462	Bdellovibrio bacteriovorus HD100	Bacteria;Proteobacteria;Deltaproteobacteria;Bdellovibrionales;Bdellovibrionaceae;Bdellovibrio	hypothetical protein 264.t00004 [Entamoeba histolytica HM-1:IMSS]	peptidyl-dipeptidase [Bdellovibrio bacteriovorus HD100] >gi|42524554|ref|NP_969934.1| peptidyl-dipeptidase [Bdellovibrio bacteriovorus HD100]
gi|56466400|gb|EAL44493.1|	71	70	1	gi|50936285|ref|XP_477670.1|	gi|50936285|ref|XP_477670.1|	0.351556996	42	186	166	0.892473118	8.00E-40	165	39947	Oryza sativa (japonica cultivar-group)	Eukaryota;Viridiplantae;Streptophyta;Liliopsida;commelinids;Poales;Poaceae;Ehrhartoideae;Oryzeae;Oryza	conserved hypothetical protein [Entamoeba histolytica HM-1:IMSS]	putative adrenal gland protein AD-004 [Oryza sativa (japonica cultivar-group)] >gi|34395293|dbj|BAC84255.1| putative adrenal gland protein AD-004 [Oryza sativa (japonica cultivar-group)]
gi|56466402|gb|EAL44495.1|	14	13	1	gi|72171453|ref|XP_788763.1|	gi|72171453|ref|XP_788763.1|	0.363965286	35	261	274	1.049808429	6.00E-40	167	7668	Strongylocentrotus purpuratus	Eukaryota;Metazoa;Echinodermata;Echinozoa;Echinoidea;Euechinoidea;Echinacea;Echinoida;Strongylocentrotidae;Strongylocentrotus	sec13 protein, putative [Entamoeba histolytica HM-1:IMSS]	PREDICTED: similar to SEC13-like 1 [Strongylocentrotus purpuratus]
gi|56466408|gb|EAL44500.1|	139	138	1	gi|71020457|ref|XP_760459.1|	gi|71020457|ref|XP_760459.1|	0.344273553	38	619	618	0.998384491	3.00E-114	416	237631	Ustilago maydis 521	Eukaryota;Fungi;Basidiomycota;Ustilaginomycetes;Ustilaginomycetidae;Ustilaginales;Ustilaginaceae;Ustilago	calponin homology domain protein, putative [Entamoeba histolytica HM-1:IMSS]	hypothetical protein UM04312.1 [Ustilago maydis 521] >gi|46100341|gb|EAK85574.1| hypothetical protein UM04312.1 [Ustilago maydis 521]
gi|56466410|gb|EAL44501.1|	14	5	1	gi|9837385|gb|AAG00554.1|	gi|9837385|gb|AAG00554.1|	0.389771276	20	406	277	0.68226601	2.00E-10	70	31033	Takifugu rubripes	Eukaryota;Metazoa;Chordata;Craniata;Gnathostomata;Actinopterygii;Acanthopterygii;Tetraodontiformes;Tetraodontoidei;Tetradontoidea;Tetraodontidae;Takifugu	hypothetical protein 263.t00002 [Entamoeba histolytica HM-1:IMSS]	retinitis pigmentosa GTPase regulator-like protein [Takifugu rubripes]
gi|56466412|gb|EAL44503.1|	58	19	1	gi|903661|gb|AAA97394.1|	gi|903661|gb|AAA97394.1|	0.382137734	27	170	143	0.841176471	3.00E-10	67	6252	Ascaris lumbricoides	Eukaryota;Metazoa;Nematoda;Chromadorea;Ascaridida;Ascaridoidea;Ascarididae;Ascaris	reverse transcriptase, putative [Entamoeba histolytica HM-1:IMSS]	reverse transcriptase [Ascaris lumbricoides] >gi|2146863|pir||S60004 hypothetical protein - common roundworm retrotransposon R4 (fragment)
gi|56466416|gb|EAL44505.1|	89	87	1	gi|66359248|ref|XP_626802.1|	gi|66359248|ref|XP_626802.1|	0.360764493	35	372	324	0.870967742	1.00E-58	230	5807	Cryptosporidium parvum	Eukaryota;Apicomplexa;Coccidia;Eimeriida;Cryptosporidiidae;Cryptosporidium	peptidase, putative [Entamoeba histolytica HM-1:IMSS]	proliferation-associated protein 2G4 metalloprotease, creatinase/aminopeptidase fold [Cryptosporidium parvum] >gi|46228173|gb|EAK89072.1| proliferation-associated protein 2G4 metalloprotease, creatinase/aminopeptidase fold [Cryptosporidium parvum]
gi|56466418|gb|EAL44507.1|	161	159	1	gi|49524995|emb|CAG58601.1|	gi|49524995|emb|CAG58601.1|	0.383061676	58	544	353	0.648897059	8.00E-117	424	284593	Candida glabrata CBS138	Eukaryota;Fungi;Ascomycota;Saccharomycotina;Saccharomycetes;Saccharomycetales;Candida	aspartyl-tRNA synthetase, putative [Entamoeba histolytica HM-1:IMSS]	unnamed protein product [Candida glabrata CBS138] >gi|50286523|ref|XP_445690.1| unnamed protein product [Candida glabrata]
gi|56466420|gb|EAL44509.1|	69	68	2	gi|76625519|ref|XP_586216.2|	gi|34853294|ref|XP_341742.1|	0.394351478	48	179	139	0.776536313	2.00E-36	154	10116	Rattus norvegicus	Eukaryota;Metazoa;Chordata;Craniata;Gnathostomata;Mammalia;Euarchontoglires;Rodentia;Sciurognathi;Muridae;Murinae;Rattus	metal dependent phosphohydrolase, putative [Entamoeba histolytica HM-1:IMSS]	PREDICTED: similar to chromosome 6 open reading frame 74 [Rattus norvegicus]
gi|56466421|gb|EAL44510.1|	5	4	1	gi|34897228|ref|NP_909960.1|	gi|34897228|ref|NP_909960.1|	0.351556996	26	541	441	0.815157116	3.00E-27	126	39947	Oryza sativa (japonica cultivar-group)	Eukaryota;Viridiplantae;Streptophyta;Liliopsida;commelinids;Poales;Poaceae;Ehrhartoideae;Oryzeae;Oryza	guanylate binding protein, putative [Entamoeba histolytica HM-1:IMSS]	putative guanylate binding protein [Oryza sativa (japonica cultivar-group)] >gi|31126766|gb|AAP44686.1| putative guanylate binding protein [Oryza sativa (japonica cultivar-group)]
gi|56466422|gb|EAL44511.1|	46	45	1	gi|50546617|ref|XP_500778.1|	gi|50546617|ref|XP_500778.1|	0.365772836	42	291	273	0.93814433	3.00E-61	238	284591	Yarrowia lipolytica CLIB122	Eukaryota;Fungi;Ascomycota;Saccharomycotina;Saccharomycetes;Saccharomycetales;Dipodascaceae;Yarrowia	Brix domain protein, putative [Entamoeba histolytica HM-1:IMSS]	hypothetical protein [Yarrowia lipolytica] >gi|49646644|emb|CAG83028.1| unnamed protein product [Yarrowia lipolytica CLIB122]
gi|56466426|gb|EAL44515.1|	177	174	1	gi|68478729|ref|XP_716633.1|	gi|68478729|ref|XP_716633.1|	0.383061676	50	546	415	0.76007326	1.00E-106	390	237561	Candida albicans SC5314	Eukaryota;Fungi;Ascomycota;Saccharomycotina;Saccharomycetes;Saccharomycetales;Candida	DEAD/DEAH box helicase, putative [Entamoeba histolytica HM-1:IMSS]	ATP-dependent RNA helicase [Candida albicans SC5314] >gi|46438305|gb|EAK97638.1| hypothetical protein CaO19.7392 [Candida albicans SC5314]
gi|56466430|gb|EAL44518.1|	2	1	1	gi|66827009|ref|XP_646859.1|	gi|66827009|ref|XP_646859.1|	0.556410108	30	279	207	0.741935484	2.00E-22	109	352472	Dictyostelium discoideum AX4	Eukaryota;Dictyosteliida;Dictyostelium	hypothetical protein 261.t00003 [Entamoeba histolytica HM-1:IMSS]	hypothetical protein DDB0202283 [Dictyostelium discoideum] >gi|60475117|gb|EAL73053.1| hypothetical protein DDB0202283 [Dictyostelium discoideum]
gi|56466431|gb|EAL44519.1|	95	89	2	gi|18414813|ref|NP_567523.1|	gi|18414813|ref|NP_567523.1|	0.398378284	42	436	435	0.997706422	2.00E-90	335	3702	Arabidopsis thaliana	Eukaryota;Viridiplantae;Streptophyta;rosids;Brassicales;Brassicaceae;Arabidopsis	beta-amylase, putative [Entamoeba histolytica HM-1:IMSS]	CT-BMY; beta-amylase [Arabidopsis thaliana] >gi|6065749|emb|CAB58423.1| beta-amylase enzyme [Arabidopsis thaliana] >gi|21593185|gb|AAM65134.1| putative beta-amylase [Arabidopsis thaliana]
gi|56466433|gb|EAL44521.1|	30	29	1	gi|3947855|emb|CAA22273.1|	gi|3947855|emb|CAA22273.1|	0.37291563	28	246	159	0.646341463	4.00E-16	87	4896	Schizosaccharomyces pombe	Eukaryota;Fungi;Ascomycota;Schizosaccharomycetes;Schizosaccharomycetales;Schizosaccharomycetaceae;Schizosaccharomyces	Golgi membrane protein, putative [Entamoeba histolytica HM-1:IMSS]	SPCC61.04c [Schizosaccharomyces pombe] >gi|19075695|ref|NP_588195.1| hypothetical protein SPCC61.04c [Schizosaccharomyces pombe 972h-]
gi|56466437|gb|EAL44525.1|	174	167	1	gi|62736240|gb|AAX97449.1|	gi|62736240|gb|AAX97449.1|	0.356200691	35	209	141	0.674641148	8.00E-14	79	5722	Trichomonas vaginalis	Eukaryota;Trichomonada;Trichomonadida;Trichomonadidae;Trichomonadinae;Trichomonas	Rab family GTPase [Entamoeba histolytica HM-1:IMSS]	small Rab GTPase Rab1b [Trichomonas vaginalis]
gi|56466438|gb|EAL44526.1|	14	2	2	gi|51013609|gb|AAT93098.1|	gi|51013609|gb|AAT93098.1|	0.367142947	32	494	355	0.718623482	4.00E-44	182	4932	Saccharomyces cerevisiae	Eukaryota;Fungi;Ascomycota;Saccharomycotina;Saccharomycetes;Saccharomycetales;Saccharomycetaceae;Saccharomyces	Ser/Thr protein phosphatase, putative [Entamoeba histolytica HM-1:IMSS]	YLR433C [Saccharomyces cerevisiae] >gi|3547|emb|CAA47117.1| protein phosphatase 2B calmodulin-binding subunit [Saccharomyces cerevisiae] >gi|3558|emb|CAA38711.1| calmodulin-binding protein 1 [Saccharomyces cerevisiae] >gi|6323465|ref|NP_013537.1| Calcineurin A; one isoform (the other is CMP2) of the catalytic subunit of calcineurin, a Ca++/calmodulin-regulated protein phosphatase which regulates …
gi|56466440|gb|EAL44527.1|	13	10	2	gi|8247945|sp|P70498|PLD2_RAT	gi|8247945|sp|P70498|PLD2_RAT	0.394351478	25	174	162	0.931034483	1.00E-08	61	10116	Rattus norvegicus	Eukaryota;Metazoa;Chordata;Craniata;Gnathostomata;Mammalia;Euarchontoglires;Rodentia;Sciurognathi;Muridae;Murinae;Rattus	phospholipase D, putative [Entamoeba histolytica HM-1:IMSS]	Phospholipase D2 (PLD 2) (Choline phosphatase 2) (Phosphatidylcholine-hydrolyzing phospholipase D2) (PLD1C) (rPLD2) >gi|2723386|dbj|BAA24078.1| phospholipase D2 [Rattus norvegicus]
gi|56466443|gb|EAL44530.1|	265	263	1	gi|72156174|ref|XP_783459.1|	gi|72156174|ref|XP_783459.1|	0.363965286	41	272	266	0.977941176	7.00E-52	206	7668	Strongylocentrotus purpuratus	Eukaryota;Metazoa;Echinodermata;Echinozoa;Echinoidea;Euechinoidea;Echinacea;Echinoida;Strongylocentrotidae;Strongylocentrotus	oxidoreductase, short chain dehydrogenase/reductase family [Entamoeba histolytica HM-1:IMSS]	PREDICTED: similar to CG2065-PA [Strongylocentrotus purpuratus]
gi|56466445|gb|EAL44532.1|	72	70	1	gi|49643235|emb|CAG99187.1|	gi|49643235|emb|CAG99187.1|	0.366639077	42	139	139	1	5.00E-26	118	284590	Kluyveromyces lactis NRRL Y-1140	Eukaryota;Fungi;Ascomycota;Saccharomycotina;Saccharomycetes;Saccharomycetales;Saccharomycetaceae;Kluyveromyces	60S ribosomal protein L27, putative [Entamoeba histolytica HM-1:IMSS]	unnamed protein product [Kluyveromyces lactis NRRL Y-1140] >gi|50308199|ref|XP_454100.1| unnamed protein product [Kluyveromyces lactis]
gi|56466447|gb|EAL44534.1|	11	2	1	gi|180707|gb|AAA35705.1|	gi|180707|gb|AAA35705.1|	0.396206722	40	537	373	0.694599628	3.00E-74	282	9606	Homo sapiens	Eukaryota;Metazoa;Chordata;Craniata;Gnathostomata;Mammalia;Euarchontoglires;Primates;Simiiformes;Hominoidea;Hominidae;Homo	calcineurin catalytic subunit, putative [Entamoeba histolytica HM-1:IMSS]	calcineurin A1
gi|56466448|gb|EAL44535.1|	135	134	1	gi|15238533|ref|NP_198403.1|	gi|15238533|ref|NP_198403.1|	0.398378284	56	244	220	0.901639344	9.00E-66	252	3702	Arabidopsis thaliana	Eukaryota;Viridiplantae;Streptophyta;rosids;Brassicales;Brassicaceae;Arabidopsis	40S ribosomal protein S3, putative [Entamoeba histolytica HM-1:IMSS]	structural constituent of ribosome [Arabidopsis thaliana] >gi|20466075|gb|AAM19959.1| AT5g35530/MOK9_14 [Arabidopsis thaliana] >gi|16604318|gb|AAL24165.1| AT5g35530/MOK9_14 [Arabidopsis thaliana] >gi|9758155|dbj|BAB08712.1| 40S ribosomal protein S3 [Arabidopsis thaliana]
gi|56466449|gb|EAL44536.1|	2	1	1	gi|66826817|ref|XP_646763.1|	gi|66826817|ref|XP_646763.1|	0.556410108	25	591	451	0.763113367	4.00E-42	176	352472	Dictyostelium discoideum AX4	Eukaryota;Dictyosteliida;Dictyostelium	calpain-like cysteine protease, putative [Entamoeba histolytica HM-1:IMSS]	hypothetical protein DDB0191171 [Dictyostelium discoideum] >gi|22094594|gb|AAM91927.1| calpain-like cysteine protease [Dictyostelium discoideum] >gi|60474013|gb|EAL71950.1| hypothetical protein DDB0191171 [Dictyostelium discoideum]
gi|56466450|gb|EAL44537.1|	500	492	3	gi|74834286|emb|CAI44505.1|	gi|74834286|emb|CAI44505.1|	0.381624244	47	212	173	0.816037736	3.00E-45	184	5888	Paramecium tetraurelia	Eukaryota;Oligohymenophorea;Peniculida;Parameciidae;Paramecium	Rab family GTPase [Entamoeba histolytica HM-1:IMSS]	rab_A69 [Paramecium tetraurelia]
gi|56466454|gb|EAL44540.1|	4	2	2	gi|68483859|ref|XP_714108.1|	gi|68483859|ref|XP_714108.1|	0.383061676	17	460	285	0.619565217	1.00E-06	57	237561	Candida albicans SC5314	Eukaryota;Fungi;Ascomycota;Saccharomycotina;Saccharomycetes;Saccharomycetales;Candida	hypothetical protein 259.t00001 [Entamoeba histolytica HM-1:IMSS]	hypothetical protein CaO19.11553 [Candida albicans SC5314] >gi|46435639|gb|EAK95016.1| hypothetical protein CaO19.11553 [Candida albicans SC5314]
gi|56466456|gb|EAL44542.1|	7	1	1	gi|66809727|ref|XP_638587.1|	gi|66809727|ref|XP_638587.1|	0.556410108	34	250	179	0.716	6.00E-23	110	352472	Dictyostelium discoideum AX4	Eukaryota;Dictyosteliida;Dictyostelium	hypothetical protein 259.t00003 [Entamoeba histolytica HM-1:IMSS]	hypothetical protein DDB0185972 [Dictyostelium discoideum] >gi|60467198|gb|EAL65232.1| hypothetical protein DDB0185972 [Dictyostelium discoideum]
gi|56466457|gb|EAL44543.1|	25	24	1	gi|47827092|dbj|BAD21122.1|	gi|47827092|dbj|BAD21122.1|	0.342948973	34	705	494	0.70070922	5.00E-69	265	112509	Hordeum vulgare subsp. vulgare	Eukaryota;Viridiplantae;Streptophyta;Liliopsida;commelinids;Poales;Poaceae;Pooideae;Triticeae;Hordeum	hypothetical protein 259.t00004 [Entamoeba histolytica HM-1:IMSS]	ATP-dependent RNA helicase [Hordeum vulgare subsp. vulgare]
gi|56466460|gb|EAL44546.1|	8	6	1	gi|20148766|gb|AAM10777.1|	gi|20148766|gb|AAM10777.1|	0.392764194	32	353	213	0.603399433	5.00E-21	105	3710	Brassica nigra	Eukaryota;Viridiplantae;Streptophyta;rosids;Brassicales;Brassicaceae;Brassica	Leucine-rich repeat containing protein [Entamoeba histolytica HM-1:IMSS]	PSR9 [Brassica nigra]
gi|56466463|gb|EAL44547.1|	25	17	1	gi|3880324|emb|CAB03451.1|	gi|3880324|emb|CAB03451.1|	0.375947478	32	229	223	0.973799127	1.00E-26	122	6239	Caenorhabditis elegans	Eukaryota;Metazoa;Nematoda;Chromadorea;Rhabditida;Rhabditoidea;Rhabditidae;Peloderinae;Caenorhabditis	phosphatidylcholine transfer protein, putative [Entamoeba histolytica HM-1:IMSS]	Hypothetical protein T28D6.7 [Caenorhabditis elegans] >gi|17555346|ref|NP_499460.1| T28D6.7 [Caenorhabditis elegans]
gi|56466471|gb|EAL44554.1|	6	4	1	gi|15232387|ref|NP_191623.1|	gi|15232387|ref|NP_191623.1|	0.398378284	30	134	115	0.858208955	6.00E-08	58	3702	Arabidopsis thaliana	Eukaryota;Viridiplantae;Streptophyta;rosids;Brassicales;Brassicaceae;Arabidopsis	conserved hypothetical protein [Entamoeba histolytica HM-1:IMSS]	microtubule binding [Arabidopsis thaliana] >gi|17065536|gb|AAL32922.1| putative protein [Arabidopsis thaliana] >gi|21593822|gb|AAM65789.1| symbiosis-related like protein [Arabidopsis thaliana] >gi|7329674|emb|CAB82668.1| putative protein [Arabidopsis thaliana] >gi|24899737|gb|AAN65083.1| putative protein [Arabidopsis thaliana] >gi|19912163|dbj|BAB88393.1| autophagy 8g [Arabidopsis thaliana]
gi|56466472|gb|EAL44555.1|	20	18	1	gi|66816641|ref|XP_642330.1|	gi|66816641|ref|XP_642330.1|	0.556410108	41	301	263	0.873754153	5.00E-52	207	352472	Dictyostelium discoideum AX4	Eukaryota;Dictyosteliida;Dictyostelium	Rho GTPase activating protein, putative [Entamoeba histolytica HM-1:IMSS]	hypothetical protein DDB0205417 [Dictyostelium discoideum] >gi|60470383|gb|EAL68363.1| hypothetical protein DDB0205417 [Dictyostelium discoideum]
gi|56466473|gb|EAL44556.1|	232	231	1	gi|129007|sp|P29094|O16G_BACTR	gi|129007|sp|P29094|O16G_BACTR	0.058476438	57	556	558	1.003597122	0	686	1426	Geobacillus thermoglucosidasius	Bacteria;Firmicutes;Bacilli;Bacillales;Bacillaceae;Geobacillus	oligo-1,6-glucosidase, putative [Entamoeba histolytica HM-1:IMSS]	Oligo-1,6-glucosidase (Oligosaccharide alpha-1,6-glucosidase) (Sucrase-isomaltase) (Isomaltase) (Dextrin 6-alpha-D-glucanohydrolase) >gi|912436|dbj|BAA01368.1| oligo-1,6-glucosidase [Geobacillus thermoglucosidasius]
gi|56466479|gb|EAL44559.1|	171	168	6	gi|30585331|gb|AAP36938.1|	gi|37724561|gb|AAO21313.1|	0.396206722	47	320	316	0.9875	2.00E-74	282	9606	Homo sapiens	Eukaryota;Metazoa;Chordata;Craniata;Gnathostomata;Mammalia;Euarchontoglires;Primates;Simiiformes;Hominoidea;Hominidae;Homo	GTP-binding protein beta chain, putative [Entamoeba histolytica HM-1:IMSS]	lung cancer oncogene 7 [Homo sapiens]
gi|56466481|gb|EAL44561.1|	114	112	1	gi|47606054|sp|Q9UWE4|RL44_COPCI	gi|47606054|sp|Q9UWE4|RL44_COPCI	0.356699575	61	98	100	1.020408163	2.00E-29	129	5346	Coprinopsis cinerea	Eukaryota;Fungi;Basidiomycota;Homobasidiomycetes;Agaricales;Psathyrellaceae;Coprinopsis	60S ribosomal protein L44, putative [Entamoeba histolytica HM-1:IMSS]	60S ribosomal protein L44 (60S ribosomal protein L41) >gi|5757449|dbj|BAA83465.1| L41 ribosomal protein [Coprinopsis cinerea]
gi|56466495|gb|EAL44573.1|	67	60	1	gi|55244420|gb|EAA05497.2|	gi|55244420|gb|EAA05497.2|	0.362975357	33	283	193	0.681978799	1.00E-28	129	180454	Anopheles gambiae str. PEST	Eukaryota;Metazoa;Arthropoda;Hexapoda;Insecta;Neoptera;Endopterygota;Diptera;Nematocera;Culicimorpha;Culicoidea;Culicidae;Anophelinae;Anopheles;Cellia	zinc finger protein, putative [Entamoeba histolytica HM-1:IMSS]	ENSANGP00000018236 [Anopheles gambiae str. PEST] >gi|58377691|ref|XP_309801.2| ENSANGP00000018236 [Anopheles gambiae str. PEST]
gi|56466496|gb|EAL44574.1|	4	2	2	gi|66824191|ref|XP_645450.1|	gi|66824191|ref|XP_645450.1|	0.556410108	29	203	123	0.60591133	5.00E-11	70	352472	Dictyostelium discoideum AX4	Eukaryota;Dictyosteliida;Dictyostelium	hypothetical protein 256.t00002 [Entamoeba histolytica HM-1:IMSS]	hypothetical protein DDB0216895 [Dictyostelium discoideum] >gi|60473641|gb|EAL71582.1| hypothetical protein DDB0216895 [Dictyostelium discoideum]
gi|56466498|gb|EAL44576.1|	46	40	1	gi|66828629|ref|XP_647668.1|	gi|66828629|ref|XP_647668.1|	0.556410108	29	639	636	0.995305164	8.00E-61	238	352472	Dictyostelium discoideum AX4	Eukaryota;Dictyosteliida;Dictyostelium	inositol polyphosphate 5-phosphatase, putative [Entamoeba histolytica HM-1:IMSS]	inositol 5-phosphatase [Dictyostelium discoideum] >gi|27085409|gb|AAN85440.1| inositol 5-phosphatase 4 [Dictyostelium discoideum] >gi|60475249|gb|EAL73184.1| inositol 5-phosphatase [Dictyostelium discoideum]
gi|56466501|gb|EAL44579.1|	46	45	1	gi|1052797|emb|CAA90501.1|	gi|1052797|emb|CAA90501.1|	0.37291563	36	263	216	0.821292776	3.00E-35	151	4896	Schizosaccharomyces pombe	Eukaryota;Fungi;Ascomycota;Schizosaccharomycetes;Schizosaccharomycetales;Schizosaccharomycetaceae;Schizosaccharomyces	exosome complex exonuclease RRP4, putative [Entamoeba histolytica HM-1:IMSS]	SPAC2F7.14c [Schizosaccharomyces pombe] >gi|19113896|ref|NP_592984.1| hypothetical protein SPAC2F7.14c [Schizosaccharomyces pombe 972h-] >gi|1175376|sp|Q09704|RRP4_SCHPO Probable exosome complex exonuclease rrp4 (Ribosomal RNA processing protein 4) >gi|2130382|pir||S58158 hypothetical protein SPAC2F7.14c - fission yeast (Schizosaccharomyces pombe)
gi|56466504|gb|EAL44582.1|	80	77	1	gi|76662886|ref|XP_873282.1|	gi|76662886|ref|XP_873282.1|	0.391515788	35	319	220	0.689655172	1.00E-30	136	9913	Bos taurus	Eukaryota;Metazoa;Chordata;Craniata;Gnathostomata;Mammalia;Laurasiatheria;Ruminantia;Pecora;Bovidae;Bovinae;Bos	b-keto acyl reductase, putative [Entamoeba histolytica HM-1:IMSS]	PREDICTED: similar to steroid dehydrogenase homolog, partial [Bos taurus]
gi|56466506|gb|EAL44584.1|	17	16	1	gi|37805387|gb|AAH60352.1|	gi|37805387|gb|AAH60352.1|	0.399954433	36	711	686	0.964838256	3.00E-121	439	8355	Xenopus laevis	Eukaryota;Metazoa;Chordata;Craniata;Gnathostomata;Amphibia;Batrachia;Anura;Mesobatrachia;Pipoidea;Pipidae;Xenopodinae;Xenopus;Xenopus	90 kDa heat shock protein, putative [Entamoeba histolytica HM-1:IMSS]	MGC68448 protein [Xenopus laevis]
gi|56466513|gb|EAL44590.1|	316	308	1	gi|50732589|ref|XP_418707.1|	gi|50732589|ref|XP_418707.1|	0.395676595	40	609	609	1	2.00E-122	442	9031	Gallus gallus	Eukaryota;Metazoa;Chordata;Craniata;Gnathostomata;Aves;Neognathae;Galliformes;Phasianidae;Phasianinae;Gallus	ABC transporter, putative [Entamoeba histolytica HM-1:IMSS]	PREDICTED: similar to ATP-binding cassette, sub-family B (MDR/TAP), member 1A; multiple drug resistant 1a [Gallus gallus]
gi|56466515|gb|EAL44591.1|	11	6	1	gi|66819927|ref|XP_643621.1|	gi|66819927|ref|XP_643621.1|	0.556410108	35	274	234	0.854014599	3.00E-35	151	352472	Dictyostelium discoideum AX4	Eukaryota;Dictyosteliida;Dictyostelium	conserved hypothetical protein [Entamoeba histolytica HM-1:IMSS]	hypothetical protein DDB0167195 [Dictyostelium discoideum] >gi|28829694|gb|AAO52210.1| similar to Neurospora crassa. Conserved hypothetical protein [Dictyostelium discoideum] >gi|60471555|gb|EAL69511.1| hypothetical protein DDB0167195 [Dictyostelium discoideum]
gi|56466519|gb|EAL44594.1|	134	131	2	gi|41054715|ref|NP_957326.1|	gi|41054715|ref|NP_957326.1|	0.41432474	34	589	605	1.027164686	2.00E-83	313	7955	Danio rerio	Eukaryota;Metazoa;Chordata;Craniata;Gnathostomata;Actinopterygii;Cypriniformes;Cyprinoidea;Cyprinidae;Rasborinae;Danio	aminopeptidase, putative [Entamoeba histolytica HM-1:IMSS]	hypothetical protein LOC394007 [Danio rerio] >gi|32766578|gb|AAH54906.1| Similar to X-prolyl aminopeptidase (aminopeptidase P) 2, membrane-bound [Danio rerio]
gi|56466520|gb|EAL44595.1|	66	65	1	gi|28277297|gb|AAH45026.1|	gi|28277297|gb|AAH45026.1|	0.399954433	42	357	361	1.011204482	2.00E-80	302	8355	Xenopus laevis	Eukaryota;Metazoa;Chordata;Craniata;Gnathostomata;Amphibia;Batrachia;Anura;Mesobatrachia;Pipoidea;Pipidae;Xenopodinae;Xenopus;Xenopus	RNA 3'-terminal phosphate cyclase, putative [Entamoeba histolytica HM-1:IMSS]	MGC53171 protein [Xenopus laevis]
gi|56466523|gb|EAL44598.1|	60	58	1	gi|73999130|ref|XP_544097.2|	gi|73999130|ref|XP_544097.2|	0.405658896	44	1247	876	0.702485966	0	679	9615	Canis familiaris	Eukaryota;Metazoa;Chordata;Craniata;Gnathostomata;Mammalia;Laurasiatheria;Carnivora;Fissipedia;Canidae;Canis	chromodomain-helicase-DNA-binding protein, putative [Entamoeba histolytica HM-1:IMSS]	PREDICTED: similar to chromodomain helicase DNA binding protein 7 isoform 1 [Canis familiaris]
gi|56466526|gb|EAL44601.1|	72	68	1	gi|71075089|ref|XP_770073.1|	gi|71075089|ref|XP_770073.1|	0.417397479	28	421	393	0.933491686	1.00E-40	170	184922	Giardia lamblia ATCC 50803	Eukaryota;Hexamitidae;Giardiinae;Giardia	amino acid transporter, putative [Entamoeba histolytica HM-1:IMSS]	N system amino acid transporter [Giardia lamblia ATCC 50803] >gi|29248366|gb|EAA39901.1| GLP_479_9221_10600 [Giardia lamblia ATCC 50803]
gi|56466528|gb|EAL44603.1|	82	81	1	gi|15230232|ref|NP_191274.1|	gi|15230232|ref|NP_191274.1|	0.398378284	64	484	382	0.789256198	1.00E-149	532	3702	Arabidopsis thaliana	Eukaryota;Viridiplantae;Streptophyta;rosids;Brassicales;Brassicaceae;Arabidopsis	centromere/microtubule binding protein cbf5, putative [Entamoeba histolytica HM-1:IMSS]	NAP57 [Arabidopsis thaliana] >gi|6911885|emb|CAB72185.1| putative protein [Arabidopsis thaliana] >gi|28392852|gb|AAO41863.1| unknown protein [Arabidopsis thaliana] >gi|8901186|gb|AAF43210.2| putative pseudouridine synthase [Arabidopsis thaliana] >gi|67460428|sp|Q9LD90|DKC1_ARATH H/ACA ribonucleoprotein complex subunit 4 (Nucleolar protein NAP57 homolog) (Nopp-140 associated protein of 57 kDa homo…
gi|56466531|gb|EAL44606.1|	225	219	2	gi|55627666|ref|XP_518833.1|	gi|21314774|ref|NP_473455.2|	0.396206722	34	234	185	0.790598291	3.00E-17	91	9606	Homo sapiens	Eukaryota;Metazoa;Chordata;Craniata;Gnathostomata;Mammalia;Euarchontoglires;Primates;Simiiformes;Hominoidea;Hominidae;Homo	GTPase activating protein, putative [Entamoeba histolytica HM-1:IMSS]	T-cell activation Rho GTPase-activating protein isoform b [Homo sapiens] >gi|56202994|emb|CAI19232.1| T-cell activation GTPase activating protein [Homo sapiens] >gi|21205852|gb|AAM43830.1| T-cell activation Rho GTPase activating protein; TA-GAP [Homo sapiens] >gi|21756744|dbj|BAC04947.1| unnamed protein product [Homo sapiens] >gi|84627456|gb|AAI11732.1| T-cell activation Rho GTPase-activating pro…
gi|56466536|gb|EAL44609.1|	58	56	3	gi|9294445|dbj|BAB02664.1|	gi|9294445|dbj|BAB02664.1|	0.398378284	36	241	232	0.962655602	1.00E-35	153	3702	Arabidopsis thaliana	Eukaryota;Viridiplantae;Streptophyta;rosids;Brassicales;Brassicaceae;Arabidopsis	coatomer protein complex beta' subunit, putative [Entamoeba histolytica HM-1:IMSS]	coatomer protein complex, beta prime; beta'-COP protein [Arabidopsis thaliana]
gi|56466538|gb|EAL44610.1|	255	253	1	gi|60492990|emb|CAH07769.1|	gi|60492990|emb|CAH07769.1|	0.064539162	54	321	317	0.987538941	2.00E-95	351	272559	Bacteroides fragilis NCTC 9343	Bacteria;Bacteroidetes;Bacteroidales;Bacteroidaceae;Bacteroides	phosphoserine aminotransferase, putative [Entamoeba histolytica HM-1:IMSS]	putative phosphoserine aminotransferase [Bacteroides fragilis NCTC 9343] >gi|52216172|dbj|BAD48765.1| phosphoserine aminotransferase [Bacteroides fragilis YCH46] >gi|73621859|sp|Q64UR4|SERC_BACFR Phosphoserine aminotransferase (PSAT) >gi|73621858|sp|Q5LDN9|SERC_BACFN Phosphoserine aminotransferase (PSAT) >gi|53713307|ref|YP_099299.1| phosphoserine aminotransferase [Bacteroides fragilis YCH46] >gi…
gi|56466542|gb|EAL44614.1|	3	2	1	gi|3873259|gb|AAC77456.1|	gi|3873259|gb|AAC77456.1|	0.35773811	30	379	249	0.656992084	4.00E-26	122	5061	Aspergillus niger	Eukaryota;Fungi;Ascomycota;Pezizomycotina;Eurotiomycetes;Eurotiales;Trichocomaceae;Aspergillus	protein disulfide isomerase, putative [Entamoeba histolytica HM-1:IMSS]	PDI related protein A [Aspergillus niger]
gi|56466543|gb|EAL44615.1|	63	58	1	gi|55229604|gb|AAV45024.1|	gi|55229604|gb|AAV45024.1|	0.012505595	43	311	272	0.874598071	6.00E-54	214	272569	Haloarcula marismortui ATCC 43049	Archaea;Euryarchaeota;Halobacteria;Halobacteriales;Halobacteriaceae;Haloarcula	serine acetyltransferase, putative [Entamoeba histolytica HM-1:IMSS]	serine acetyltransferase [Haloarcula marismortui ATCC 43049] >gi|55376879|ref|YP_134730.1| serine acetyltransferase [Haloarcula marismortui ATCC 43049]
gi|56466545|gb|EAL44617.1|	135	128	1	gi|15238894|ref|NP_196651.1|	gi|15238894|ref|NP_196651.1|	0.398378284	33	343	284	0.827988338	3.00E-40	168	3702	Arabidopsis thaliana	Eukaryota;Viridiplantae;Streptophyta;rosids;Brassicales;Brassicaceae;Arabidopsis	protein phosphatase, putative [Entamoeba histolytica HM-1:IMSS]	hydrolase/ protein serine/threonine phosphatase [Arabidopsis thaliana] >gi|8979724|emb|CAB96845.1| serine/threonine protein phosphatase-like protein [Arabidopsis thaliana]
gi|56466546|gb|EAL44618.1|	63	62	3	gi|30683865|ref|NP_188219.2|	gi|30683865|ref|NP_188219.2|	0.398378284	44	800	800	1	0	710	3702	Arabidopsis thaliana	Eukaryota;Viridiplantae;Streptophyta;rosids;Brassicales;Brassicaceae;Arabidopsis	coatomer complex subunit, putative [Entamoeba histolytica HM-1:IMSS]	protein transporter [Arabidopsis thaliana] >gi|30683868|ref|NP_850593.1| protein transporter [Arabidopsis thaliana]
gi|56466547|gb|EAL44619.1|	152	149	1	gi|46580947|ref|YP_011755.1|	gi|46580947|ref|YP_011755.1|	0.058273051	54	539	536	0.994434137	1.00E-160	569	882	Desulfovibrio vulgaris subsp. vulgaris str. Hildenborough	Bacteria;Proteobacteria;Deltaproteobacteria;Desulfovibrionales;Desulfovibrionaceae;Desulfovibrio	hydroxylamine reductase, putative [Entamoeba histolytica HM-1:IMSS]	hydroxylamine reductase [Desulfovibrio vulgaris subsp. vulgaris str. Hildenborough] >gi|46450367|gb|AAS97015.1| hybrid cluster protein [Desulfovibrio vulgaris subsp. vulgaris str. Hildenborough]
gi|56466548|gb|EAL44620.1|	20	19	1	gi|15023548|gb|AAK78649.1|	gi|15023548|gb|AAK78649.1|	0.063328191	36	579	520	0.898100173	3.00E-81	305	272562	Clostridium acetobutylicum ATCC 824	Bacteria;Firmicutes;Clostridia;Clostridiales;Clostridiaceae;Clostridium	uridine kinase, putative [Entamoeba histolytica HM-1:IMSS]	Fision threonyl-tRNA synthetase (N-terminal part) and uridine kinase [Clostridium acetobutylicum ATCC 824] >gi|15893960|ref|NP_347309.1| Fision threonyl-tRNA synthetase (N-terminal part) and uridine kinase [Clostridium acetobutylicum ATCC 824]
gi|56466550|gb|EAL44622.1|	11	10	1	gi|70874151|gb|EAN87874.1|	gi|70874151|gb|EAN87874.1|	0.382413549	30	260	194	0.746153846	6.00E-19	97	5693	Trypanosoma cruzi	Eukaryota;Kinetoplastida;Trypanosomatidae;Trypanosoma;Schizotrypanum	conserved hypothetical protein [Entamoeba histolytica HM-1:IMSS]	serine peptidase, putative [Trypanosoma cruzi] >gi|71415308|ref|XP_809725.1| serine peptidase [Trypanosoma cruzi]
gi|56466556|gb|EAL44624.1|	155	152	3	gi|41059964|emb|CAF18552.1|	gi|41059964|emb|CAF18552.1|	0.425769175	45	316	265	0.838607595	3.00E-66	255	5833	Plasmodium falciparum	Eukaryota;Apicomplexa;Haemosporida;Plasmodium	60S acidic ribosomal protein P0, putative [Entamoeba histolytica HM-1:IMSS]	ribosomal phosphoprotein [Plasmodium falciparum]
gi|56466562|gb|EAL44629.1|	21	2	1	gi|459694|gb|AAA92147.1|	gi|459694|gb|AAA92147.1|	0.342117009	27	195	172	0.882051282	2.00E-08	61	7091	Bombyx mori	Eukaryota;Metazoa;Arthropoda;Hexapoda;Insecta;Neoptera;Endopterygota;Amphiesmenoptera;Lepidoptera;Glossata;Neolepidoptera;Heteroneura;Bombycoidea;Bombycidae;Bombyx	reverse transcriptase, putative [Entamoeba histolytica HM-1:IMSS]	reverse transcriptase
gi|56466566|gb|EAL44633.1|	3	1	1	gi|71079934|ref|XP_779048.1|	gi|71079934|ref|XP_779048.1|	0.417397479	37	142	90	0.633802817	3.00E-06	52	184922	Giardia lamblia ATCC 50803	Eukaryota;Hexamitidae;Giardiinae;Giardia	hypothetical protein 252.t00005 [Entamoeba histolytica HM-1:IMSS]	trophozoite cysteine-rich surface antigen [Giardia lamblia ATCC 50803] >gi|29250748|gb|EAA42237.1| GLP_49_61035_61961 [Giardia lamblia ATCC 50803]
gi|56466568|gb|EAL44635.1|	172	169	3	gi|29124460|gb|AAH49058.1|	gi|29124460|gb|AAH49058.1|	0.41432474	50	255	211	0.82745098	1.00E-54	216	7955	Danio rerio	Eukaryota;Metazoa;Chordata;Craniata;Gnathostomata;Actinopterygii;Cypriniformes;Cyprinoidea;Cyprinidae;Rasborinae;Danio	60S acidic ribosomal protein P0, putative [Entamoeba histolytica HM-1:IMSS]	Rplp0 protein [Danio rerio]
gi|56466579|gb|EAL44645.1|	36	32	1	gi|56378067|dbj|BAD74192.1|	gi|56378067|dbj|BAD74192.1|	0.342117009	45	346	220	0.63583815	4.00E-52	208	7091	Bombyx mori	Eukaryota;Metazoa;Arthropoda;Hexapoda;Insecta;Neoptera;Endopterygota;Amphiesmenoptera;Lepidoptera;Glossata;Neolepidoptera;Heteroneura;Bombycoidea;Bombycidae;Bombyx	Sir2 family transcriptional regulator, putative [Entamoeba histolytica HM-1:IMSS]	NAD-dependent deacetylase sirtuin 2 homolog [Bombyx mori]
gi|56466580|gb|EAL44646.1|	316	312	2	gi|2492519|sp|Q41365|PRS7_SPIOL	gi|2492519|sp|Q41365|PRS7_SPIOL	0.394688964	80	394	250	0.634517766	2.00E-115	419	3562	Spinacia oleracea	Eukaryota;Viridiplantae;Streptophyta;Caryophyllales;Amaranthaceae;Spinacia	26S proteasome subunit P45 family protein, putative [Entamoeba histolytica HM-1:IMSS]	26S protease regulatory subunit 7 (26S proteasome subunit 7) (26S proteasome AAA-ATPase subunit RPT1) (Regulatory particle triple-A ATPase subunit 1) >gi|1395191|dbj|BAA13021.1| 26S proteasome ATPase subunit [Spinacia oleracea]
gi|56466592|gb|EAL44655.1|	500	484	1	gi|30024664|gb|AAP13582.1|	gi|30024664|gb|AAP13582.1|	0.356648845	42	204	205	1.004901961	1.00E-40	168	5353	Lentinula edodes	Eukaryota;Fungi;Basidiomycota;Homobasidiomycetes;Agaricales;Tricholomataceae;Lentinula	Rab family GTPase [Entamoeba histolytica HM-1:IMSS]	Ras-related protein Rab7 [Lentinula edodes]
gi|56466594|gb|EAL44657.1|	61	59	1	gi|66804665|ref|XP_636065.1|	gi|66804665|ref|XP_636065.1|	0.556410108	44	139	136	0.978417266	8.00E-26	117	352472	Dictyostelium discoideum AX4	Eukaryota;Dictyosteliida;Dictyostelium	ribosomal protein L7Ae-related protein [Entamoeba histolytica HM-1:IMSS]	hypothetical protein DDB0188528 [Dictyostelium discoideum] >gi|60464414|gb|EAL62561.1| hypothetical protein DDB0188528 [Dictyostelium discoideum]
gi|56466599|gb|EAL44662.1|	17	15	1	gi|21537262|gb|AAM61603.1|	gi|21537262|gb|AAM61603.1|	0.398378284	36	282	276	0.978723404	5.00E-37	157	3702	Arabidopsis thaliana	Eukaryota;Viridiplantae;Streptophyta;rosids;Brassicales;Brassicaceae;Arabidopsis	conserved hypothetical protein [Entamoeba histolytica HM-1:IMSS]	unknown [Arabidopsis thaliana]
gi|56466604|gb|EAL44666.1|	119	117	1	gi|66812406|ref|XP_640382.1|	gi|66812406|ref|XP_640382.1|	0.556410108	43	837	632	0.755077658	3.00E-141	506	352472	Dictyostelium discoideum AX4	Eukaryota;Dictyosteliida;Dictyostelium	gamma-adaptin, putative [Entamoeba histolytica HM-1:IMSS]	AP-1 complex gamma 1 subunit [Dictyostelium discoideum] >gi|27462058|gb|AAN41659.1| clathrin-adaptor gamma chain Ap1g1 [Dictyostelium discoideum] >gi|60468395|gb|EAL66400.1| clathrin-adaptor gamma chain [Dictyostelium discoideum]
gi|56466607|gb|EAL44669.1|	231	230	1	gi|85684037|ref|ZP_01030663.1|	gi|85684037|ref|ZP_01030663.1|	0.063328191	37	375	376	1.002666667	2.00E-70	269	367459	Clostridium difficile QCD-32g58	Bacteria;Firmicutes;Clostridia;Clostridiales;Clostridiaceae;Clostridium	Glycerate kinase, putative [Entamoeba histolytica HM-1:IMSS]	COG1929: Glycerate kinase [Clostridium difficile QCD-32g58]
gi|56466619|gb|EAL44680.1|	126	124	1	gi|67623163|ref|XP_667864.1|	gi|67623163|ref|XP_667864.1|	0.360764493	26	313	250	0.798722045	2.00E-20	102	237895	Cryptosporidium hominis	Eukaryota;Apicomplexa;Coccidia;Eimeriida;Cryptosporidiidae;Cryptosporidium	Rab GTPase activating protein, putative [Entamoeba histolytica HM-1:IMSS]	hypothetical protein Chro.40223 [Cryptosporidium hominis] >gi|54659034|gb|EAL37633.1| hypothetical protein Chro.40223 [Cryptosporidium hominis]
gi|56466620|gb|EAL44681.1|	500	497	3	gi|66357386|ref|XP_625871.1|	gi|67649703|gb|AAY78955.1|	0.425769175	55	455	447	0.982417582	5.00E-163	523	5821	Plasmodium berghei	Eukaryota;Apicomplexa;Haemosporida;Plasmodium	tubulin alpha chain, putative [Entamoeba histolytica HM-1:IMSS]	alpha-tubulin II [Plasmodium berghei]
gi|56466629|gb|EAL44689.1|	119	116	1	gi|61654624|gb|AAX48838.1|	gi|61654624|gb|AAX48838.1|	0.375649281	47	286	235	0.821678322	3.00E-54	215	55567	Suberites domuncula	Eukaryota;Metazoa;Porifera;Demospongiae;Tetractinomorpha;Hadromerida;Suberitidae;Suberites	60S ribosomal protein L7a, putative [Entamoeba histolytica HM-1:IMSS]	L7a [Suberites domuncula]
gi|56466630|gb|EAL44690.1|	9	6	2	gi|25009967|gb|AAN71150.1|	gi|25009967|gb|AAN71150.1|	0.392585784	25	423	297	0.70212766	9.00E-17	91	7227	Drosophila melanogaster	Eukaryota;Metazoa;Arthropoda;Hexapoda;Insecta;Neoptera;Endopterygota;Diptera;Brachycera;Muscomorpha;Ephydroidea;Drosophilidae;Drosophilinae;Drosophilini;Drosophilina;Drosophila;Sophophora	ribophorin I, putative [Entamoeba histolytica HM-1:IMSS]	GH05770p [Drosophila melanogaster]
gi|56466632|gb|EAL44692.1|	278	277	1	gi|66807675|ref|XP_637560.1|	gi|66807675|ref|XP_637560.1|	0.556410108	57	621	609	0.980676329	0	693	352472	Dictyostelium discoideum AX4	Eukaryota;Dictyosteliida;Dictyostelium	glucosamine--fructose-6-phosphate aminotransferase, putative [Entamoeba histolytica HM-1:IMSS]	hypothetical protein DDB0187034 [Dictyostelium discoideum] >gi|60465990|gb|EAL64057.1| hypothetical protein DDB0187034 [Dictyostelium discoideum]
gi|56466633|gb|EAL44693.1|	54	53	2	gi|17945482|gb|AAL48794.1|	gi|17945482|gb|AAL48794.1|	0.392585784	54	277	275	0.992779783	3.00E-79	297	7227	Drosophila melanogaster	Eukaryota;Metazoa;Arthropoda;Hexapoda;Insecta;Neoptera;Endopterygota;Diptera;Brachycera;Muscomorpha;Ephydroidea;Drosophilidae;Drosophilinae;Drosophilini;Drosophilina;Drosophila;Sophophora	methyltransferase, putative [Entamoeba histolytica HM-1:IMSS]	RE22146p [Drosophila melanogaster] >gi|21355093|ref|NP_649762.1| CG10903-PA [Drosophila melanogaster] >gi|7298980|gb|AAF54183.1| CG10903-PA [Drosophila melanogaster]
gi|56466634|gb|EAL44694.1|	22	20	1	gi|31418997|gb|AAH53299.1|	gi|31418997|gb|AAH53299.1|	0.41432474	39	412	362	0.878640777	9.00E-67	257	7955	Danio rerio	Eukaryota;Metazoa;Chordata;Craniata;Gnathostomata;Actinopterygii;Cypriniformes;Cyprinoidea;Cyprinidae;Rasborinae;Danio	mannosyltransferase, putative [Entamoeba histolytica HM-1:IMSS]	Hypothetical protein MGC64177 [Danio rerio] >gi|41055293|ref|NP_956684.1| hypothetical protein LOC393361 [Danio rerio]
gi|56466637|gb|EAL44697.1|	409	401	1	gi|15025725|gb|AAK80639.1|	gi|15025725|gb|AAK80639.1|	0.063328191	52	176	127	0.721590909	7.00E-30	132	272562	Clostridium acetobutylicum ATCC 824	Bacteria;Firmicutes;Clostridia;Clostridiales;Clostridiaceae;Clostridium	acetyltransferase, putative [Entamoeba histolytica HM-1:IMSS]	O-Acetyltransferase, from isoleucine patch superfamily [Clostridium acetobutylicum ATCC 824] >gi|15895950|ref|NP_349299.1| O-Acetyltransferase, from isoleucine patch superfamily [Clostridium acetobutylicum ATCC 824]
gi|56466638|gb|EAL44698.1|	105	102	1	gi|66799985|ref|XP_628918.1|	gi|66799985|ref|XP_628918.1|	0.556410108	44	305	293	0.960655738	2.00E-62	242	352472	Dictyostelium discoideum AX4	Eukaryota;Dictyosteliida;Dictyostelium	oxidoreductase, aldo/keto reductase family [Entamoeba histolytica HM-1:IMSS]	aldehyde reductase [Dictyostelium discoideum] >gi|38637654|tpg|DAA01127.1| TPA: aldo-keto reductase [Dictyostelium discoideum] >gi|60462270|gb|EAL60496.1| aldehyde reductase [Dictyostelium discoideum]
gi|56466647|gb|EAL44706.1|	78	75	2	gi|6012956|emb|CAB57311.1|	gi|6012956|emb|CAB57311.1|	0.413453576	38	132	119	0.901515152	1.00E-15	84	2762	Cyanophora paradoxa	Eukaryota;Glaucocystophyceae;Cyanophoraceae;Cyanophora	40S ribosomal protein S12, putative [Entamoeba histolytica HM-1:IMSS]	40s ribosomal protein S12 [Cyanophora paradoxa] >gi|12229935|sp|Q9SMI3|RS12_CYAPA 40S ribosomal protein S12
gi|56466649|gb|EAL44708.1|	34	33	1	gi|66814686|ref|XP_641522.1|	gi|66814686|ref|XP_641522.1|	0.556410108	37	382	365	0.955497382	1.00E-64	250	352472	Dictyostelium discoideum AX4	Eukaryota;Dictyosteliida;Dictyostelium	Met-10+-like protein [Entamoeba histolytica HM-1:IMSS]	hypothetical protein DDB0206004 [Dictyostelium discoideum] >gi|60469559|gb|EAL67549.1| hypothetical protein DDB0206004 [Dictyostelium discoideum]
gi|56466650|gb|EAL44709.1|	17	5	1	gi|66803108|ref|XP_635397.1|	gi|66803108|ref|XP_635397.1|	0.556410108	33	215	172	0.8	3.00E-17	91	352472	Dictyostelium discoideum AX4	Eukaryota;Dictyosteliida;Dictyostelium	Grainin 1 [Entamoeba histolytica HM-1:IMSS]	penta EF hand calcium-binding protein [Dictyostelium discoideum] >gi|19880050|gb|AAM00239.1| apoptosis-linked gene 2 [Dictyostelium discoideum] >gi|19880046|gb|AAM00237.1| apoptosis-linked gene 2 [Dictyostelium discoideum] >gi|15528543|dbj|BAB64570.1| penta-EF-hand Ca2+-binding protein [Dictyostelium discoideum] >gi|60463708|gb|EAL61888.1| penta EF hand calcium binding protein [Dictyostelium disc…
gi|56466662|gb|EAL44718.1|	104	58	1	gi|903661|gb|AAA97394.1|	gi|903661|gb|AAA97394.1|	0.382137734	34	127	127	1	5.00E-12	72	6252	Ascaris lumbricoides	Eukaryota;Metazoa;Nematoda;Chromadorea;Ascaridida;Ascaridoidea;Ascarididae;Ascaris	hypothetical protein 246.t00002 [Entamoeba histolytica HM-1:IMSS]	reverse transcriptase [Ascaris lumbricoides] >gi|2146863|pir||S60004 hypothetical protein - common roundworm retrotransposon R4 (fragment)
gi|56466665|gb|EAL44721.1|	283	282	1	gi|66812932|ref|XP_640645.1|	gi|66812932|ref|XP_640645.1|	0.556410108	47	454	453	0.997797357	8.00E-109	397	352472	Dictyostelium discoideum AX4	Eukaryota;Dictyosteliida;Dictyostelium	phosphoglucomutase/phosphomannomutase family protein [Entamoeba histolytica HM-1:IMSS]	hypothetical protein DDB0204675 [Dictyostelium discoideum] >gi|60468653|gb|EAL66656.1| hypothetical protein DDB0204675 [Dictyostelium discoideum]
gi|56466666|gb|EAL44722.1|	41	40	2	gi|66359156|ref|XP_626756.1|	gi|66359156|ref|XP_626756.1|	0.360764493	31	248	196	0.790322581	3.00E-14	81	5807	Cryptosporidium parvum	Eukaryota;Apicomplexa;Coccidia;Eimeriida;Cryptosporidiidae;Cryptosporidium	protein kinase regulatory subunit, putative [Entamoeba histolytica HM-1:IMSS]	putative casein kinase II regulatory subunit; besthit Pf 23508244 [Cryptosporidium parvum] >gi|46228212|gb|EAK89111.1| putative casein kinase II regulatory subunit; besthit Pf 23508244, transcripts identified by EST [Cryptosporidium parvum]
gi|56466670|gb|EAL44726.1|	4	3	1	gi|62857701|ref|NP_001016772.1|	gi|62857701|ref|NP_001016772.1|	0.392690038	44	175	115	0.657142857	2.00E-21	104	8364	Xenopus tropicalis	Eukaryota;Metazoa;Chordata;Craniata;Gnathostomata;Amphibia;Batrachia;Anura;Mesobatrachia;Pipoidea;Pipidae;Xenopodinae;Xenopus;Silurana	NMN adenylyltransferase, putative [Entamoeba histolytica HM-1:IMSS]	hypothetical protein LOC549526 [Xenopus tropicalis]
gi|56466695|gb|EAL44742.1|	6	2	1	gi|71005158|ref|XP_757245.1|	gi|71005158|ref|XP_757245.1|	0.344273553	30	402	329	0.81840796	4.00E-38	162	237631	Ustilago maydis 521	Eukaryota;Fungi;Basidiomycota;Ustilaginomycetes;Ustilaginomycetidae;Ustilaginales;Ustilaginaceae;Ustilago	elongation factor-2 kinase, putative [Entamoeba histolytica HM-1:IMSS]	hypothetical protein UM01098.1 [Ustilago maydis 521] >gi|46096824|gb|EAK82057.1| hypothetical protein UM01098.1 [Ustilago maydis 521]
gi|56466697|gb|EAL44744.1|	304	303	1	gi|67874459|ref|ZP_00504245.1|	gi|67874459|ref|ZP_00504245.1|	0.063328191	44	160	126	0.7875	1.00E-22	108	203119	Clostridium thermocellum ATCC 27405	Bacteria;Firmicutes;Clostridia;Clostridiales;Clostridiaceae;Clostridium	competence/damage-inducible protein, putative [Entamoeba histolytica HM-1:IMSS]	Molybdenum cofactor biosynthesis protein:Competence-damaged protein:CinA, C-terminal [Clostridium thermocellum ATCC 27405] >gi|67851232|gb|EAM46799.1| Molybdenum cofactor biosynthesis protein:Competence-damaged protein:CinA, C-terminal [Clostridium thermocellum ATCC 27405]
gi|56466698|gb|EAL44745.1|	5	1	1	gi|62733104|gb|AAX95221.1|	gi|62733104|gb|AAX95221.1|	0.351556996	32	102	74	0.725490196	8.00E-06	51	39947	Oryza sativa (japonica cultivar-group)	Eukaryota;Viridiplantae;Streptophyta;Liliopsida;commelinids;Poales;Poaceae;Ehrhartoideae;Oryzeae;Oryza	hypothetical protein 244.t00016 [Entamoeba histolytica HM-1:IMSS]	BRCA1 C Terminus (BRCT) domain, putative [Oryza sativa (japonica cultivar-group)] >gi|77549051|gb|ABA91848.1| BRCA1 C Terminus domain, putative [Oryza sativa (japonica cultivar-group)]
gi|56466711|gb|EAL44754.1|	4	1	1	gi|6012954|emb|CAB57310.1|	gi|6012954|emb|CAB57310.1|	0.413453576	40	105	66	0.628571429	2.00E-07	56	2762	Cyanophora paradoxa	Eukaryota;Glaucocystophyceae;Cyanophoraceae;Cyanophora	hypothetical protein 243.t00006 [Entamoeba histolytica HM-1:IMSS]	60S acidic ribosomal protein P2 [Cyanophora paradoxa]
gi|56466712|gb|EAL44755.1|	58	56	1	gi|67522076|ref|XP_659099.1|	gi|67522076|ref|XP_659099.1|	0.357626139	48	81	77	0.950617284	2.00E-14	80	227321	Aspergillus nidulans FGSC A4	Eukaryota;Fungi;Ascomycota;Pezizomycotina;Eurotiomycetes;Eurotiales;Trichocomaceae;Emericella	small nuclear ribonucleoprotein G, putative [Entamoeba histolytica HM-1:IMSS]	hypothetical protein AN1495.2 [Aspergillus nidulans FGSC A4] >gi|40744652|gb|EAA63808.1| hypothetical protein AN1495.2 [Aspergillus nidulans FGSC A4]
gi|56466718|gb|EAL44759.1|	330	323	1	gi|17066724|gb|AAL35373.1|	gi|17066724|gb|AAL35373.1|	0.416032282	57	551	542	0.983666062	0	636	5791	Physarum polycephalum	Eukaryota;Myxogastromycetidae;Physariida;Physarum	T-complex protein 1 gamma subunit, putative [Entamoeba histolytica HM-1:IMSS]	CCT chaperonin gamma subunit [Physarum polycephalum]
gi|56466720|gb|EAL44761.1|	110	109	2	gi|66358494|ref|XP_626425.1|	gi|66358494|ref|XP_626425.1|	0.360764493	69	77	71	0.922077922	5.00E-24	112	5807	Cryptosporidium parvum	Eukaryota;Apicomplexa;Coccidia;Eimeriida;Cryptosporidiidae;Cryptosporidium	60S ribosomal protein L37, putative [Entamoeba histolytica HM-1:IMSS]	60S ribosomal protein L37 [Cryptosporidium parvum] >gi|46227990|gb|EAK88910.1| 60S ribosomal protein L37 [Cryptosporidium parvum]
gi|56466724|gb|EAL44765.1|	235	231	1	gi|12861668|dbj|BAB32258.1|	gi|12861668|dbj|BAB32258.1|	0.395553892	38	311	262	0.84244373	5.00E-39	164	10090	Mus musculus	Eukaryota;Metazoa;Chordata;Craniata;Gnathostomata;Mammalia;Euarchontoglires;Rodentia;Sciurognathi;Muridae;Murinae;Mus	conserved hypothetical protein [Entamoeba histolytica HM-1:IMSS]	unnamed protein product [Mus musculus]
gi|56466725|gb|EAL44766.1|	186	185	1	gi|34540266|ref|NP_904745.1|	gi|34540266|ref|NP_904745.1|	0.06429008	36	401	401	1	5.00E-65	251	242619	Porphyromonas gingivalis W83	Bacteria;Bacteroidetes;Bacteroidales;Porphyromonadaceae;Porphyromonas	peptidase T, putative [Entamoeba histolytica HM-1:IMSS]	peptidase T [Porphyromonas gingivalis W83] >gi|34396578|gb|AAQ65644.1| peptidase T [Porphyromonas gingivalis W83]
gi|56466730|gb|EAL44770.1|	443	427	1	gi|45822209|emb|CAE47501.1|	gi|45822209|emb|CAE47501.1|	0.332952767	39	315	302	0.958730159	5.00E-50	201	50390	Diabrotica virgifera virgifera	Eukaryota;Metazoa;Arthropoda;Hexapoda;Insecta;Neoptera;Endopterygota;Coleoptera;Polyphaga;Cucujiformia;Chrysomeloidea;Chrysomelidae;Galerucinae;Luperini;Diabroticina;Diabrotica	cysteine protease 1 [Entamoeba histolytica HM-1:IMSS]	cathepsin L-like proteinase [Diabrotica virgifera virgifera]
gi|56466731|gb|EAL44771.1|	97	89	1	gi|66810443|ref|XP_638938.1|	gi|66810443|ref|XP_638938.1|	0.556410108	50	495	393	0.793939394	3.00E-108	395	352472	Dictyostelium discoideum AX4	Eukaryota;Dictyosteliida;Dictyostelium	fatty acid elongase, putative [Entamoeba histolytica HM-1:IMSS]	hypothetical protein DDB0191386 [Dictyostelium discoideum] >gi|37693744|gb|AAQ98882.1| probable 3-oxoacyl-acyl-carrier protein synthase [Dictyostelium discoideum] >gi|60467556|gb|EAL65577.1| hypothetical protein DDB0191386 [Dictyostelium discoideum]
gi|56466732|gb|EAL44772.1|	330	323	1	gi|17066724|gb|AAL35373.1|	gi|17066724|gb|AAL35373.1|	0.416032282	57	551	542	0.983666062	0	636	5791	Physarum polycephalum	Eukaryota;Myxogastromycetidae;Physariida;Physarum	T-complex protein 1 gamma subunit, putative [Entamoeba histolytica HM-1:IMSS]	CCT chaperonin gamma subunit [Physarum polycephalum]
gi|56466734|gb|EAL44774.1|	110	109	2	gi|67589337|ref|XP_665406.1|	gi|67589337|ref|XP_665406.1|	0.360764493	69	77	71	0.922077922	5.00E-24	112	237895	Cryptosporidium hominis	Eukaryota;Apicomplexa;Coccidia;Eimeriida;Cryptosporidiidae;Cryptosporidium	60S ribosomal protein L37, putative [Entamoeba histolytica HM-1:IMSS]	ribosomal protein L37e [Cryptosporidium hominis] >gi|54656079|gb|EAL35174.1| ribosomal protein L37e [Cryptosporidium hominis]
gi|56466736|gb|EAL44776.1|	469	461	6	gi|17550604|ref|NP_508742.1|	gi|17550604|ref|NP_508742.1|	0.375947478	56	354	253	0.714689266	4.00E-79	298	6239	Caenorhabditis elegans	Eukaryota;Metazoa;Nematoda;Chromadorea;Rhabditida;Rhabditoidea;Rhabditidae;Peloderinae;Caenorhabditis	protein kinase, putative [Entamoeba histolytica HM-1:IMSS]	Temporarily Assigned Gene name family member (tag-306) [Caenorhabditis elegans]
gi|56466737|gb|EAL44777.1|	500	497	1	gi|19073994|ref|NP_584600.1|	gi|19073994|ref|NP_584600.1|	0.376011928	90	77	77	1	1.00E-33	144	284813	Encephalitozoon cuniculi GB-M1	Eukaryota;Fungi;Microsporidia;Apansporoblastina;Unikaryonidae;Encephalitozoon	ubiquitin [Entamoeba histolytica HM-1:IMSS]	UBIQUITIN [Encephalitozoon cuniculi GB-M1] >gi|19068636|emb|CAD25104.1| UBIQUITIN [Encephalitozoon cuniculi GB-M1] >gi|51702116|sp|Q8SWD4|UBIQ_ENCCU Ubiquitin precursor
gi|56466739|gb|EAL44778.1|	13	11	1	gi|29347544|ref|NP_811047.1|	gi|29347544|ref|NP_811047.1|	0.064539162	43	188	178	0.946808511	1.00E-40	168	226186	Bacteroides thetaiotaomicron VPI-5482	Bacteria;Bacteroidetes;Bacteroidales;Bacteroidaceae;Bacteroides	conserved hypothetical protein [Entamoeba histolytica HM-1:IMSS]	putative HD superfamily hydrolase [Bacteroides thetaiotaomicron VPI-5482] >gi|29339444|gb|AAO77241.1| putative HD superfamily hydrolase [Bacteroides thetaiotaomicron VPI-5482]
gi|56466740|gb|EAL44779.1|	81	76	2	gi|2315489|gb|AAB65989.1|	gi|2315489|gb|AAB65989.1|	0.375947478	48	171	152	0.888888889	1.00E-33	144	6239	Caenorhabditis elegans	Eukaryota;Metazoa;Nematoda;Chromadorea;Rhabditida;Rhabditoidea;Rhabditidae;Peloderinae;Caenorhabditis	acetyltransferase, putative [Entamoeba histolytica HM-1:IMSS]	Hypothetical protein B0238.10 [Caenorhabditis elegans] >gi|17557298|ref|NP_504411.1| B0238.10 [Caenorhabditis elegans]
gi|56466747|gb|EAL44786.1|	369	354	3	gi|74833715|emb|CAI39332.1|	gi|74833715|emb|CAI39332.1|	0.381624244	34	185	155	0.837837838	9.00E-16	86	5888	Paramecium tetraurelia	Eukaryota;Oligohymenophorea;Peniculida;Parameciidae;Paramecium	Rab family GTPase [Entamoeba histolytica HM-1:IMSS]	rab_C73 [Paramecium tetraurelia]
gi|56466763|gb|EAL44799.1|	362	49	1	gi|82747911|ref|ZP_00910403.1|	gi|82747911|ref|ZP_00910403.1|	0.063328191	43	148	97	0.655405405	2.00E-16	86	290402	Clostridium beijerincki NCIMB 8052	Bacteria;Firmicutes;Clostridia;Clostridiales;Clostridiaceae;Clostridium	BspA-like leucine rich repeat protein, putative [Entamoeba histolytica HM-1:IMSS]	hypothetical protein CbeiDRAFT_1738 [Clostridium beijerincki NCIMB 8052] >gi|82724268|gb|EAP59025.1| hypothetical protein CbeiDRAFT_1738 [Clostridium beijerincki NCIMB 8052]
gi|56466783|gb|EAL44814.1|	22	19	1	gi|19921954|ref|NP_610544.1|	gi|19921954|ref|NP_610544.1|	0.392585784	36	308	188	0.61038961	5.00E-26	121	7227	Drosophila melanogaster	Eukaryota;Metazoa;Arthropoda;Hexapoda;Insecta;Neoptera;Endopterygota;Diptera;Brachycera;Muscomorpha;Ephydroidea;Drosophilidae;Drosophilinae;Drosophilini;Drosophilina;Drosophila;Sophophora	zinc finger protein, putative [Entamoeba histolytica HM-1:IMSS]	CG1407-PB, isoform B [Drosophila melanogaster] >gi|16767922|gb|AAL28179.1| GH04905p [Drosophila melanogaster] >gi|21645509|gb|AAF58860.3| CG1407-PB, isoform B [Drosophila melanogaster]
gi|56466784|gb|EAL44815.1|	226	225	1	gi|1009232|gb|AAA79032.1|	gi|1009232|gb|AAA79032.1|	0.377208724	50	488	454	0.930327869	2.00E-124	449	4097	Nicotiana tabacum	Eukaryota;Viridiplantae;Streptophyta;asterids;Solanales;Solanaceae;Nicotiana	guanine nucleotide regulatory protein, putative [Entamoeba histolytica HM-1:IMSS]	EF-1-alpha-related GTP-binding protein
gi|56466786|gb|EAL44817.1|	114	110	2	gi|71006232|ref|XP_757782.1|	gi|23615227|emb|CAD52217.1|	0.425769175	58	84	80	0.952380952	6.00E-22	105	36329	Plasmodium falciparum 3D7	Eukaryota;Apicomplexa;Haemosporida;Plasmodium	40S ribosomal protein S27, putative [Entamoeba histolytica HM-1:IMSS]	40S ribosomal protein S27, putative [Plasmodium falciparum 3D7] >gi|23619020|ref|NP_704982.1| 40S ribosomal protein S27, putative [Plasmodium falciparum 3D7]
gi|56466789|gb|EAL44819.1|	45	42	1	gi|83857279|ref|ZP_00950807.1|	gi|83857279|ref|ZP_00950807.1|	0.055575806	34	253	236	0.932806324	1.00E-27	126	216432	Croceibacter atlanticus HTCC2559	Bacteria;Bacteroidetes;Flavobacteria;Flavobacteriales;Flavobacteriaceae;Croceibacter	glutamine cyclotransferase, putative [Entamoeba histolytica HM-1:IMSS]	Glutamine cyclotransferase [Croceibacter atlanticus HTCC2559] >gi|83848646|gb|EAP86515.1| Glutamine cyclotransferase [Croceibacter atlanticus HTCC2559]
gi|56466792|gb|EAL44821.1|	12	1	1	gi|42527167|ref|NP_972265.1|	gi|42527167|ref|NP_972265.1|	0.054775941	26	752	483	0.642287234	4.00E-21	106	243275	Treponema denticola ATCC 35405	Bacteria;Spirochaetes;Spirochaetales;Spirochaetaceae;Treponema	BspA-like leucine rich repeat protein, putative [Entamoeba histolytica HM-1:IMSS]	leucine Rich Repeat domain protein [Treponema denticola ATCC 35405] >gi|41817591|gb|AAS12176.1| leucine Rich Repeat domain protein [Treponema denticola ATCC 35405]
gi|56466800|gb|EAL44828.1|	185	184	1	gi|76795964|ref|ZP_00778334.1|	gi|76795964|ref|ZP_00778334.1|	0.058806981	49	357	344	0.963585434	4.00E-81	304	340099	Thermoanaerobacter ethanolicus ATCC 33223	Bacteria;Firmicutes;Clostridia;Thermoanaerobacteriales;Thermoanaerobacteriaceae;Thermoanaerobacter	sua5 superfamily protein [Entamoeba histolytica HM-1:IMSS]	Sua5/YciO/YrdC/YwlC [Thermoanaerobacter ethanolicus ATCC 33223] >gi|76588732|gb|EAO65134.1| Sua5/YciO/YrdC/YwlC [Thermoanaerobacter ethanolicus ATCC 33223]
gi|56466819|gb|EAL44841.1|	95	59	1	gi|903661|gb|AAA97394.1|	gi|903661|gb|AAA97394.1|	0.382137734	43	119	93	0.781512605	1.00E-11	70	6252	Ascaris lumbricoides	Eukaryota;Metazoa;Nematoda;Chromadorea;Ascaridida;Ascaridoidea;Ascarididae;Ascaris	hypothetical protein 235.t00008 [Entamoeba histolytica HM-1:IMSS]	reverse transcriptase [Ascaris lumbricoides] >gi|2146863|pir||S60004 hypothetical protein - common roundworm retrotransposon R4 (fragment)
gi|56466821|gb|EAL44842.1|	381	378	1	gi|62734175|gb|AAX96284.1|	gi|62734175|gb|AAX96284.1|	0.351556996	41	241	204	0.846473029	2.00E-36	155	39947	Oryza sativa (japonica cultivar-group)	Eukaryota;Viridiplantae;Streptophyta;Liliopsida;commelinids;Poales;Poaceae;Ehrhartoideae;Oryzeae;Oryza	endonuclease III, putative [Entamoeba histolytica HM-1:IMSS]	endonuclease III homologue [Oryza sativa (japonica cultivar-group)] >gi|62734224|gb|AAX96333.1| endonuclease III homologue [Oryza sativa (japonica cultivar-group)] >gi|77549793|gb|ABA92590.1| endonuclease III homologue [Oryza sativa (japonica cultivar-group)]
gi|56466826|gb|EAL44846.1|	4	3	1	gi|42544506|gb|EAA67349.1|	gi|42544506|gb|EAA67349.1|	0.342194087	26	588	463	0.787414966	8.00E-33	145	229533	Gibberella zeae PH-1	Eukaryota;Fungi;Ascomycota;Pezizomycotina;Sordariomycetes;Hypocreomycetidae;Hypocreales;Nectriaceae;Gibberella	replication factor A protein 1, putative [Entamoeba histolytica HM-1:IMSS]	hypothetical protein FG10122.1 [Gibberella zeae PH-1] >gi|46137213|ref|XP_390298.1| hypothetical protein FG10122.1 [Gibberella zeae PH-1]
gi|56466830|gb|EAL44850.1|	47	1	1	gi|3005673|gb|AAC82625.1|	gi|3005673|gb|AAC82625.1|	0.065512283	30	276	170	0.615942029	6.00E-20	101	28112	Tannerella forsythensis	Bacteria;Bacteroidetes;Bacteroidales;Porphyromonadaceae;Tannerella	BspA-like leucine rich repeat protein, putative [Entamoeba histolytica HM-1:IMSS]	surface antigen BspA [Bacteroides forsythus]
gi|56466836|gb|EAL44854.1|	160	156	1	gi|50901186|ref|XP_463026.1|	gi|50901186|ref|XP_463026.1|	0.351556996	51	211	206	0.976303318	2.00E-58	227	39947	Oryza sativa (japonica cultivar-group)	Eukaryota;Viridiplantae;Streptophyta;Liliopsida;commelinids;Poales;Poaceae;Ehrhartoideae;Oryzeae;Oryza	Mob1/phocein family protein [Entamoeba histolytica HM-1:IMSS]	putative Mob1-like protein [Oryza sativa (japonica cultivar-group)] >gi|38093736|gb|AAR10852.1| putative Mob1-like protein [Oryza sativa (japonica cultivar-group)]
gi|56466837|gb|EAL44855.1|	6	5	1	gi|32699186|gb|AAF60782.5|	gi|32699186|gb|AAF60782.5|	0.375947478	30	398	265	0.665829146	8.00E-30	134	6239	Caenorhabditis elegans	Eukaryota;Metazoa;Nematoda;Chromadorea;Rhabditida;Rhabditoidea;Rhabditidae;Peloderinae;Caenorhabditis	iron hydrogenase, putative [Entamoeba histolytica HM-1:IMSS]	Hypothetical protein Y54H5A.4 [Caenorhabditis elegans] >gi|71995015|ref|NP_498092.4| Y54H5A.4 [Caenorhabditis elegans]
gi|56466841|gb|EAL44859.1|	161	157	2	gi|2209274|gb|AAB66906.1|	gi|2209274|gb|AAB66906.1|	0.398378284	34	171	167	0.976608187	8.00E-22	105	3702	Arabidopsis thaliana	Eukaryota;Viridiplantae;Streptophyta;rosids;Brassicales;Brassicaceae;Arabidopsis	eukaryotic translation initiation factor 4E, putative [Entamoeba histolytica HM-1:IMSS]	eukaryotic initiation factor (iso)-4F p28 subunit [Arabidopsis thaliana]
gi|56466842|gb|EAL44860.1|	49	18	1	gi|71070820|ref|XP_767981.1|	gi|71070820|ref|XP_767981.1|	0.417397479	29	209	167	0.799043062	3.00E-17	91	184922	Giardia lamblia ATCC 50803	Eukaryota;Hexamitidae;Giardiinae;Giardia	CXXC-rich protein [Entamoeba histolytica HM-1:IMSS]	variant-specific surface protein [Giardia lamblia ATCC 50803] >gi|29246222|gb|EAA37827.1| GLP_661_17216_19243 [Giardia lamblia ATCC 50803]
gi|56466843|gb|EAL44861.1|	155	153	1	gi|66808541|ref|XP_637993.1|	gi|66808541|ref|XP_637993.1|	0.556410108	47	484	471	0.973140496	2.00E-129	465	352472	Dictyostelium discoideum AX4	Eukaryota;Dictyosteliida;Dictyostelium	conserved hypothetical protein [Entamoeba histolytica HM-1:IMSS]	hypothetical protein DDB0186738 [Dictyostelium discoideum] >gi|60466429|gb|EAL64484.1| hypothetical protein DDB0186738 [Dictyostelium discoideum]
gi|56466853|gb|EAL44871.1|	4	2	1	gi|66821868|ref|XP_644320.1|	gi|66821868|ref|XP_644320.1|	0.556410108	29	171	168	0.98245614	2.00E-17	91	352472	Dictyostelium discoideum AX4	Eukaryota;Dictyosteliida;Dictyostelium	cyclin C, putative [Entamoeba histolytica HM-1:IMSS]	hypothetical protein DDB0167518 [Dictyostelium discoideum] >gi|28828497|gb|AAO51105.1| similar to Mus musculus (Mouse). 16 days neonate thymus cDNA, RIKEN full-length enriched library, clone:A130067E11 product:cyclin C, full insert sequence [Dictyostelium discoideum] >gi|60472009|gb|EAL69962.1| hypothetical protein DDB0167518 [Dictyostelium discoideum]
gi|56466859|gb|EAL44876.1|	276	275	1	gi|39590372|emb|CAE66111.1|	gi|39590372|emb|CAE66111.1|	0.375947478	29	371	352	0.948787062	7.00E-34	148	6238	Caenorhabditis briggsae	Eukaryota;Metazoa;Nematoda;Chromadorea;Rhabditida;Rhabditoidea;Rhabditidae;Peloderinae;Caenorhabditis	serine protease inhibitor, putative [Entamoeba histolytica HM-1:IMSS]	Hypothetical protein CBG11331 [Caenorhabditis briggsae]
gi|56466860|gb|EAL44877.1|	245	244	1	gi|21299237|gb|EAA11382.1|	gi|21299237|gb|EAA11382.1|	0.362975357	52	448	401	0.895089286	4.00E-127	458	180454	Anopheles gambiae str. PEST	Eukaryota;Metazoa;Arthropoda;Hexapoda;Insecta;Neoptera;Endopterygota;Diptera;Nematocera;Culicimorpha;Culicoidea;Culicidae;Anophelinae;Anopheles;Cellia	histone deacetylase, putative [Entamoeba histolytica HM-1:IMSS]	ENSANGP00000004321 [Anopheles gambiae str. PEST] >gi|31217962|ref|XP_316539.1| ENSANGP00000004321 [Anopheles gambiae str. PEST]
gi|56466861|gb|EAL44878.1|	3	2	2	gi|62898796|dbj|BAD97252.1|	gi|62898796|dbj|BAD97252.1|	0.396206722	24	352	247	0.701704545	1.00E-18	97	9606	Homo sapiens	Eukaryota;Metazoa;Chordata;Craniata;Gnathostomata;Mammalia;Euarchontoglires;Primates;Simiiformes;Hominoidea;Hominidae;Homo	zinc finger protein, putative [Entamoeba histolytica HM-1:IMSS]	zinc finger, DHHC domain containing 4 variant [Homo sapiens]
gi|56466865|gb|EAL44882.1|	5	3	1	gi|6323844|ref|NP_013915.1|	gi|6323844|ref|NP_013915.1|	0.367142947	39	774	511	0.660206718	2.00E-92	344	4932	Saccharomyces cerevisiae	Eukaryota;Fungi;Ascomycota;Saccharomycotina;Saccharomycetes;Saccharomycetales;Saccharomycetaceae;Saccharomyces	recQ family helicase, putative [Entamoeba histolytica HM-1:IMSS]	Nucleolar DNA helicase of the RecQ family involved in maintenance of genome integrity, regulates chromosome synapsis and meiotic crossing over; has similarity to human BLM and WRN helicases implicated in Bloom and Werner syndromes; Sgs1p [Saccharomyces cerevisiae] >gi|642282|emb|CAA87811.1| Tps1p [Saccharomyces cerevisiae] >gi|464912|sp|P35187|SGS1_YEAST ATP-dependent helicase SGS1 (Helicase TPS1…
gi|56466870|gb|EAL44885.1|	55	53	1	gi|66813446|ref|XP_640902.1|	gi|66813446|ref|XP_640902.1|	0.556410108	41	198	184	0.929292929	4.00E-29	130	352472	Dictyostelium discoideum AX4	Eukaryota;Dictyosteliida;Dictyostelium	conserved hypothetical protein [Entamoeba histolytica HM-1:IMSS]	hypothetical protein DDB0204098 [Dictyostelium discoideum] >gi|60468914|gb|EAL66914.1| hypothetical protein DDB0204098 [Dictyostelium discoideum]
gi|56466872|gb|EAL44887.1|	100	94	1	gi|66807351|ref|XP_637398.1|	gi|66807351|ref|XP_637398.1|	0.556410108	32	540	440	0.814814815	7.00E-62	241	352472	Dictyostelium discoideum AX4	Eukaryota;Dictyosteliida;Dictyostelium	hexosaminidase alpha chain [Entamoeba histolytica HM-1:IMSS]	beta-N-acetylhexosaminidase [Dictyostelium discoideum] >gi|123078|sp|P13723|HEXA_DICDI Beta-hexosaminidase A precursor (N-acetyl-beta-glucosaminidase) (Beta-N-acetylhexosaminidase) >gi|60465807|gb|EAL63881.1| beta-N-acetylhexosaminidase [Dictyostelium discoideum] >gi|167841|gb|AAA33230.1| beta-N-acetylhexosaminidase precursor (EC 3.2.1.52)
gi|56466873|gb|EAL44888.1|	416	404	1	gi|77553798|gb|ABA96594.1|	gi|77553798|gb|ABA96594.1|	0.351556996	40	160	110	0.6875	1.00E-18	94	39947	Oryza sativa (japonica cultivar-group)	Eukaryota;Viridiplantae;Streptophyta;Liliopsida;commelinids;Poales;Poaceae;Ehrhartoideae;Oryzeae;Oryza	Myb family DNA-binding protein [Entamoeba histolytica HM-1:IMSS]	c-myb protein, putative [Oryza sativa (japonica cultivar-group)]
gi|56466877|gb|EAL44892.1|	91	85	2	gi|50259994|gb|EAL22657.1|	gi|50259994|gb|EAL22657.1|	0.342668275	30	309	282	0.912621359	3.00E-27	125	283643	Cryptococcus neoformans var. neoformans B-3501A	Eukaryota;Fungi;Basidiomycota;Heterobasidiomycetes;Tremellomycetidae;Tremellales;Tremellaceae;Filobasidiella	zinc finger protein, putative [Entamoeba histolytica HM-1:IMSS]	hypothetical protein CNBB1070 [Cryptococcus neoformans var. neoformans B-3501A]
gi|56466879|gb|EAL44894.1|	3	2	1	gi|72069761|ref|XP_798317.1|	gi|72069761|ref|XP_798317.1|	0.363965286	34	959	627	0.653806048	5.00E-101	372	7668	Strongylocentrotus purpuratus	Eukaryota;Metazoa;Echinodermata;Echinozoa;Echinoidea;Euechinoidea;Echinacea;Echinoida;Strongylocentrotidae;Strongylocentrotus	conserved hypothetical protein [Entamoeba histolytica HM-1:IMSS]	PREDICTED: similar to serologically defined colon cancer antigen 1 isoform a, partial [Strongylocentrotus purpuratus]
gi|56466882|gb|EAL44896.1|	42	41	2	gi|66507221|ref|XP_623315.1|	gi|66507221|ref|XP_623315.1|	0.36129377	32	231	144	0.623376623	8.00E-16	86	7460	Apis mellifera	Eukaryota;Metazoa;Arthropoda;Hexapoda;Insecta;Neoptera;Endopterygota;Hymenoptera;Aculeata;Apoidea;Apidae;Apinae;Apini;Apis	splicing factor, putative [Entamoeba histolytica HM-1:IMSS]	PREDICTED: similar to GA14228-PA [Apis mellifera]
gi|56466885|gb|EAL44899.1|	336	318	2	gi|6103365|gb|AAF03566.1|	gi|6103365|gb|AAF03566.1|	0.383061676	41	197	173	0.878172589	6.00E-34	146	5476	Candida albicans	Eukaryota;Fungi;Ascomycota;Saccharomycotina;Saccharomycetes;Saccharomycetales;Candida	Ras family GTPase [Entamoeba histolytica HM-1:IMSS]	Ras homolog type A [Candida albicans]
gi|56466888|gb|EAL44902.1|	67	66	1	gi|66810313|ref|XP_638880.1|	gi|66810313|ref|XP_638880.1|	0.556410108	62	416	414	0.995192308	9.00E-152	539	352472	Dictyostelium discoideum AX4	Eukaryota;Dictyosteliida;Dictyostelium	actin-like protein 3, putative [Entamoeba histolytica HM-1:IMSS]	actin-like protein [Dictyostelium discoideum] >gi|563346|emb|CAA86553.1| actin-like protein [Dictyostelium discoideum] >gi|1168328|sp|P42528|ARP3_DICDI Actin-like protein 3 (Actin-related protein 3) >gi|60467470|gb|EAL65492.1| actin-like protein [Dictyostelium discoideum]
gi|56466890|gb|EAL44903.1|	29	26	1	gi|66801341|ref|XP_629596.1|	gi|66801341|ref|XP_629596.1|	0.556410108	36	135	125	0.925925926	8.00E-18	91	352472	Dictyostelium discoideum AX4	Eukaryota;Dictyosteliida;Dictyostelium	conserved hypothetical protein [Entamoeba histolytica HM-1:IMSS]	hypothetical protein DDB0184369 [Dictyostelium discoideum] >gi|60462992|gb|EAL61188.1| hypothetical protein DDB0184369 [Dictyostelium discoideum]
gi|56466893|gb|EAL44906.1|	339	321	2	gi|6103365|gb|AAF03566.1|	gi|6103365|gb|AAF03566.1|	0.383061676	41	197	173	0.878172589	3.00E-33	144	5476	Candida albicans	Eukaryota;Fungi;Ascomycota;Saccharomycotina;Saccharomycetes;Saccharomycetales;Candida	Ras family GTPase [Entamoeba histolytica HM-1:IMSS]	Ras homolog type A [Candida albicans]
gi|56466898|gb|EAL44910.1|	64	63	1	gi|17136850|ref|NP_476947.1|	gi|17136850|ref|NP_476947.1|	0.392585784	64	75	74	0.986666667	3.00E-24	112	7227	Drosophila melanogaster	Eukaryota;Metazoa;Arthropoda;Hexapoda;Insecta;Neoptera;Endopterygota;Diptera;Brachycera;Muscomorpha;Ephydroidea;Drosophilidae;Drosophilinae;Drosophilini;Drosophilina;Drosophila;Sophophora	cyclin-dependent kinases regulatory subunit, putative [Entamoeba histolytica HM-1:IMSS]	CG3738-PA [Drosophila melanogaster] >gi|16769228|gb|AAL28833.1| LD20271p [Drosophila melanogaster] >gi|7297507|gb|AAF52763.1| CG3738-PA [Drosophila melanogaster] >gi|2493728|sp|Q24152|CKS1_DROME Cyclin-dependent kinases regulatory subunit >gi|1145718|gb|AAB02189.1| DmCks1
gi|56466900|gb|EAL44912.1|	50	49	1	gi|62857595|ref|NP_001016863.1|	gi|62857595|ref|NP_001016863.1|	0.392690038	30	232	208	0.896551724	2.00E-25	118	8364	Xenopus tropicalis	Eukaryota;Metazoa;Chordata;Craniata;Gnathostomata;Amphibia;Batrachia;Anura;Mesobatrachia;Pipoidea;Pipidae;Xenopodinae;Xenopus;Silurana	mRNA decapping protein, putative [Entamoeba histolytica HM-1:IMSS]	mRNA decapping enzyme 2 [Xenopus tropicalis]
gi|56466903|gb|EAL44914.1|	8	7	1	gi|38567143|emb|CAE76438.1|	gi|38567143|emb|CAE76438.1|	0.341634633	45	78	62	0.794871795	4.00E-09	62	5141	Neurospora crassa	Eukaryota;Fungi;Ascomycota;Pezizomycotina;Sordariomycetes;Sordariomycetidae;Sordariales;Sordariaceae;Neurospora	hypothetical protein 230.t00020 [Entamoeba histolytica HM-1:IMSS]	related to transcription elongation factor TFIIS [Neurospora crassa] >gi|85119699|ref|XP_965694.1| hypothetical protein [Neurospora crassa N150] >gi|32422637|ref|XP_331762.1| hypothetical protein [Neurospora crassa] >gi|28927506|gb|EAA36458.1| hypothetical protein [Neurospora crassa]
gi|56466906|gb|EAL44916.1|	68	1	1	gi|3005673|gb|AAC82625.1|	gi|3005673|gb|AAC82625.1|	0.065512283	29	537	339	0.631284916	2.00E-39	166	28112	Tannerella forsythensis	Bacteria;Bacteroidetes;Bacteroidales;Porphyromonadaceae;Tannerella	BspA-like leucine rich repeat protein, putative [Entamoeba histolytica HM-1:IMSS]	surface antigen BspA [Bacteroides forsythus]
gi|56466908|gb|EAL44918.1|	51	45	1	gi|82745522|ref|ZP_00908034.1|	gi|82745522|ref|ZP_00908034.1|	0.063328191	23	411	342	0.832116788	3.00E-12	76	290402	Clostridium beijerincki NCIMB 8052	Bacteria;Firmicutes;Clostridia;Clostridiales;Clostridiaceae;Clostridium	hypothetical protein 229.t00010 [Entamoeba histolytica HM-1:IMSS]	hypothetical protein CbeiDRAFT_4310 [Clostridium beijerincki NCIMB 8052] >gi|82726753|gb|EAP61490.1| hypothetical protein CbeiDRAFT_4310 [Clostridium beijerincki NCIMB 8052]
gi|56466913|gb|EAL44922.1|	2	1	1	gi|4323175|gb|AAD16239.1|	gi|4323175|gb|AAD16239.1|	0.366706348	28	296	183	0.618243243	1.00E-09	67	4754	Pneumocystis carinii	Eukaryota;Fungi;Ascomycota;Pneumocystidomycetes;Pneumocystidales;Pneumocystidaceae;Pneumocystis	protein phosphatase, putative [Entamoeba histolytica HM-1:IMSS]	mitotic inducer phosphatase Cdc25 [Pneumocystis carinii f. sp. carinii]
gi|56466925|gb|EAL44931.1|	45	44	1	gi|66806481|ref|XP_636963.1|	gi|66806481|ref|XP_636963.1|	0.556410108	30	514	527	1.025291829	2.00E-64	250	352472	Dictyostelium discoideum AX4	Eukaryota;Dictyosteliida;Dictyostelium	ThiF family protein [Entamoeba histolytica HM-1:IMSS]	hypothetical protein DDB0219295 [Dictyostelium discoideum] >gi|60465373|gb|EAL63463.1| hypothetical protein DDB0219295 [Dictyostelium discoideum]
gi|56466927|gb|EAL44933.1|	28	27	1	gi|50901526|ref|XP_463196.1|	gi|50901526|ref|XP_463196.1|	0.351556996	27	593	610	1.028667791	2.00E-66	256	39947	Oryza sativa (japonica cultivar-group)	Eukaryota;Viridiplantae;Streptophyta;Liliopsida;commelinids;Poales;Poaceae;Ehrhartoideae;Oryzeae;Oryza	Sec1 family protein [Entamoeba histolytica HM-1:IMSS]	putative vesicle transport-related protein [Oryza sativa (japonica cultivar-group)] >gi|28201563|gb|AAO34501.1| putative vesicle transport-related protein [Oryza sativa (japonica cultivar-group)]
gi|56466929|gb|EAL44935.1|	2	1	1	gi|50555828|ref|XP_505322.1|	gi|50555828|ref|XP_505322.1|	0.365772836	23	578	556	0.961937716	6.00E-27	125	284591	Yarrowia lipolytica CLIB122	Eukaryota;Fungi;Ascomycota;Saccharomycotina;Saccharomycetes;Saccharomycetales;Dipodascaceae;Yarrowia	conserved hypothetical protein [Entamoeba histolytica HM-1:IMSS]	hypothetical protein [Yarrowia lipolytica] >gi|49651192|emb|CAG78129.1| unnamed protein product [Yarrowia lipolytica CLIB122]
gi|56466934|gb|EAL44938.1|	3	2	1	gi|70832302|gb|EAN77806.1|	gi|70832302|gb|EAN77806.1|	0.382476226	23	206	130	0.631067961	5.00E-10	67	5691	Trypanosoma brucei	Eukaryota;Kinetoplastida;Trypanosomatidae;Trypanosoma;Trypanozoon	SNF7 family protein [Entamoeba histolytica HM-1:IMSS]	SNF-7-like protein, putative [Trypanosoma brucei] >gi|71747158|ref|XP_822634.1| vacuolar sorting SNF-7-like protein [Trypanosoma brucei]
gi|56466936|gb|EAL44940.1|	41	38	1	gi|66823649|ref|XP_645179.1|	gi|66823649|ref|XP_645179.1|	0.556410108	48	340	319	0.938235294	1.00E-80	303	352472	Dictyostelium discoideum AX4	Eukaryota;Dictyosteliida;Dictyostelium	conserved hypothetical protein [Entamoeba histolytica HM-1:IMSS]	hypothetical protein DDB0168698 [Dictyostelium discoideum] >gi|28829479|gb|AAL92367.2| similar to Homo sapiens (Human). Hypothetical protein FLJ11197 [Dictyostelium discoideum] >gi|60473301|gb|EAL71247.1| hypothetical protein DDB0168698 [Dictyostelium discoideum]
gi|56466937|gb|EAL44941.1|	92	90	1	gi|13430186|gb|AAK25760.1|	gi|13430186|gb|AAK25760.1|	0.381356469	57	96	96	1	6.00E-27	121	21020	Castanea sativa	Eukaryota;Viridiplantae;Streptophyta;rosids;Fagales;Fagaceae;Castanea	60S ribosomal protein L35a, putative [Entamoeba histolytica HM-1:IMSS]	ribosomal protein L33 [Castanea sativa]
gi|56466938|gb|EAL44942.1|	122	119	1	gi|66555652|ref|XP_392959.2|	gi|66555652|ref|XP_392959.2|	0.36129377	42	710	557	0.784507042	3.00E-117	426	7460	Apis mellifera	Eukaryota;Metazoa;Arthropoda;Hexapoda;Insecta;Neoptera;Endopterygota;Hymenoptera;Aculeata;Apoidea;Apidae;Apinae;Apini;Apis	RAD54 DNA repair protein, putative [Entamoeba histolytica HM-1:IMSS]	PREDICTED: similar to Hypothetical protein MGC69368 [Apis mellifera]
gi|56466939|gb|EAL44943.1|	6	5	1	gi|65302510|emb|CAI74617.1|	gi|65302510|emb|CAI74617.1|	0.421448237	30	334	246	0.736526946	2.00E-22	109	5874	Theileria annulata	Eukaryota;Apicomplexa;Theileriidae;Theileria	conserved hypothetical protein [Entamoeba histolytica HM-1:IMSS]	hypothetical protein, conserved [Theileria annulata] >gi|84995254|ref|XP_952349.1| hypothetical protein TA12795 [Theileria annulata strain Ankara]
gi|56466941|gb|EAL44945.1|	24	15	1	gi|68444809|ref|XP_700169.1|	gi|68444809|ref|XP_700169.1|	0.41432474	34	624	482	0.772435897	9.00E-80	301	7955	Danio rerio	Eukaryota;Metazoa;Chordata;Craniata;Gnathostomata;Actinopterygii;Cypriniformes;Cyprinoidea;Cyprinidae;Rasborinae;Danio	conserved hypothetical protein [Entamoeba histolytica HM-1:IMSS]	PREDICTED: similar to conserved hypothetical protein [Danio rerio]
gi|56466943|gb|EAL44946.1|	429	426	1	gi|74833819|emb|CAI39368.1|	gi|74833819|emb|CAI39368.1|	0.381624244	44	199	190	0.954773869	1.00E-44	181	5888	Paramecium tetraurelia	Eukaryota;Oligohymenophorea;Peniculida;Parameciidae;Paramecium	Rab family GTPase [Entamoeba histolytica HM-1:IMSS]	rab_A22 [Paramecium tetraurelia]
gi|56466944|gb|EAL44947.1|	21	17	3	gi|60360080|dbj|BAD90259.1|	gi|60360080|dbj|BAD90259.1|	0.395553892	30	180	134	0.744444444	2.00E-09	64	10090	Mus musculus	Eukaryota;Metazoa;Chordata;Craniata;Gnathostomata;Mammalia;Euarchontoglires;Rodentia;Sciurognathi;Muridae;Murinae;Mus	conserved hypothetical protein [Entamoeba histolytica HM-1:IMSS]	mKIAA1608 protein [Mus musculus]
gi|56466950|gb|EAL44952.1|	161	156	1	gi|67083987|gb|AAY66928.1|	gi|67083987|gb|AAY66928.1|	0.346139994	45	230	205	0.891304348	9.00E-47	189	6945	Ixodes scapularis	Eukaryota;Metazoa;Arthropoda;Chelicerata;Arachnida;Acari;Parasitiformes;Ixodida;Ixodoidea;Ixodidae;Ixodes	60S ribosomal protein L7, putative [Entamoeba histolytica HM-1:IMSS]	ribosomal protein L7-like [Ixodes scapularis]
gi|56466951|gb|EAL44953.1|	92	91	1	gi|5738875|emb|CAB52883.1|	gi|5738875|emb|CAB52883.1|	0.37291563	41	188	183	0.973404255	7.00E-34	146	4896	Schizosaccharomyces pombe	Eukaryota;Fungi;Ascomycota;Schizosaccharomycetes;Schizosaccharomycetales;Schizosaccharomycetaceae;Schizosaccharomyces	inosine triphosphate pyrophosphatase, putative [Entamoeba histolytica HM-1:IMSS]	SPCC830.10 [Schizosaccharomyces pombe] >gi|19075980|ref|NP_588480.1| hypothetical protein SPCC830.10 [Schizosaccharomyces pombe 972h-]
gi|56466952|gb|EAL44954.1|	156	149	1	gi|29841212|gb|AAP06225.1|	gi|29841212|gb|AAP06225.1|	0.363865509	61	133	132	0.992481203	8.00E-45	181	6182	Schistosoma japonicum	Eukaryota;Metazoa;Platyhelminthes;Trematoda;Digenea;Strigeidida;Schistosomatoidea;Schistosomatidae;Schistosoma	60S ribosomal protein L27a, putative [Entamoeba histolytica HM-1:IMSS]	similar to GenBank Accession Number AJ312339 putative ribosomal protein L27A protein in Oncorhynchus mykiss [Schistosoma japonicum]
gi|56466953|gb|EAL44955.1|	16	15	1	gi|26451788|dbj|BAC42988.1|	gi|26451788|dbj|BAC42988.1|	0.398378284	39	171	141	0.824561404	1.00E-22	108	3702	Arabidopsis thaliana	Eukaryota;Viridiplantae;Streptophyta;rosids;Brassicales;Brassicaceae;Arabidopsis	zinc finger protein, putative [Entamoeba histolytica HM-1:IMSS]	unknown protein [Arabidopsis thaliana]
gi|56466956|gb|EAL44958.1|	434	433	1	gi|85684361|ref|ZP_01030978.1|	gi|85684361|ref|ZP_01030978.1|	0.063328191	57	341	335	0.982404692	1.00E-110	402	367459	Clostridium difficile QCD-32g58	Bacteria;Firmicutes;Clostridia;Clostridiales;Clostridiaceae;Clostridium	UDP-glucose 4-epimerase, putative [Entamoeba histolytica HM-1:IMSS]	COG1087: UDP-glucose 4-epimerase [Clostridium difficile QCD-32g58]
gi|56466959|gb|EAL44961.1|	495	475	2	gi|3914550|sp|O24461|RAB7_PRUAR	gi|3426326|gb|AAC32270.1|	0.392585784	52	201	171	0.850746269	2.00E-44	181	7227	Drosophila melanogaster	Eukaryota;Metazoa;Arthropoda;Hexapoda;Insecta;Neoptera;Endopterygota;Diptera;Brachycera;Muscomorpha;Ephydroidea;Drosophilidae;Drosophilinae;Drosophilini;Drosophilina;Drosophila;Sophophora	Rab family GTPase [Entamoeba histolytica HM-1:IMSS]	small ras-like GTPase [Drosophila melanogaster] >gi|16648020|gb|AAL25275.1| GH03685p [Drosophila melanogaster] >gi|17865835|ref|NP_524472.1| CG5915-PA [Drosophila melanogaster] >gi|8118580|gb|AAF73041.1| small ras-like GTPase RAB7 [Drosophila melanogaster] >gi|7301083|gb|AAF56218.1| CG5915-PA [Drosophila melanogaster] >gi|6561905|dbj|BAA88245.1| Rab7 protein [Drosophila melanogaster]
gi|56466972|gb|EAL44970.1|	56	44	1	gi|66803108|ref|XP_635397.1|	gi|66803108|ref|XP_635397.1|	0.556410108	32	213	170	0.798122066	4.00E-17	91	352472	Dictyostelium discoideum AX4	Eukaryota;Dictyosteliida;Dictyostelium	Grainin 2 [Entamoeba histolytica HM-1:IMSS]	penta EF hand calcium-binding protein [Dictyostelium discoideum] >gi|19880050|gb|AAM00239.1| apoptosis-linked gene 2 [Dictyostelium discoideum] >gi|19880046|gb|AAM00237.1| apoptosis-linked gene 2 [Dictyostelium discoideum] >gi|15528543|dbj|BAB64570.1| penta-EF-hand Ca2+-binding protein [Dictyostelium discoideum] >gi|60463708|gb|EAL61888.1| penta EF hand calcium binding protein [Dictyostelium disc…
gi|56466973|gb|EAL44971.1|	17	5	1	gi|66803108|ref|XP_635397.1|	gi|66803108|ref|XP_635397.1|	0.556410108	33	215	172	0.8	3.00E-17	91	352472	Dictyostelium discoideum AX4	Eukaryota;Dictyosteliida;Dictyostelium	Grainin 1 [Entamoeba histolytica HM-1:IMSS]	penta EF hand calcium-binding protein [Dictyostelium discoideum] >gi|19880050|gb|AAM00239.1| apoptosis-linked gene 2 [Dictyostelium discoideum] >gi|19880046|gb|AAM00237.1| apoptosis-linked gene 2 [Dictyostelium discoideum] >gi|15528543|dbj|BAB64570.1| penta-EF-hand Ca2+-binding protein [Dictyostelium discoideum] >gi|60463708|gb|EAL61888.1| penta EF hand calcium binding protein [Dictyostelium disc…
gi|56466974|gb|EAL44972.1|	8	6	1	gi|24196220|gb|AAN49649.1|	gi|24196220|gb|AAN49649.1|	0.054738976	27	861	534	0.620209059	5.00E-45	186	189518	Leptospira interrogans serovar Lai str. 56601	Bacteria;Spirochaetes;Spirochaetales;Leptospiraceae;Leptospira	leucine rich repeat protein [Entamoeba histolytica HM-1:IMSS]	putative outermembrane protein [Leptospira interrogans serovar lai str. 56601] >gi|24215150|ref|NP_712631.1| putative outermembrane protein [Leptospira interrogans serovar Lai str. 56601]
[truncated: 2,699 more rows]
